# Supplementary material for: Discovery and In Vivo Proof of Concept of a Highly Potent Dual Inhibitor of Soluble Epoxide Hydrolase and Acetylcholinesterase for the Treatment of Alzheimer’s Disease
Source: J Med Chem. 2022 Mar 10;65(6):4909–25. doi: 10.1021/acs.jmedchem.1c02150 (PMC8958510; doi:10.1021/acs.jmedchem.1c02150)
Supplement: Supplementary file 2 — jm1c02150_si_002.zip [file jm1c02150_si_002.zip]

Archive with 5 entries (5 files):
- pdb_for_figure_3.pdb
- pdb_for_figure_4.pdb
- pdb_for_figure_S1.pdb
- pdb_for_figure_S2.pdb
- pdb_for_figure_S5.pdb
