# Supplementary material for: Discovery and In Vivo Proof of Concept of a Highly Potent Dual Inhibitor of Soluble Epoxide Hydrolase and Acetylcholinesterase for the Treatment of Alzheimer’s Disease
Source: J Med Chem. 2022 Mar 10;65(6):4909–25. doi: 10.1021/acs.jmedchem.1c02150 (PMC8958510; doi:10.1021/acs.jmedchem.1c02150)
Supplement: Supplementary file 2 — jm1c02150_si_002.zip [file jm1c02150_si_002.zip › pdb_for_figure_3.pdb]

CRYST1   67.347   75.384   66.901  90.00  90.00  90.00               1
ATOM      1  N   THR     1      42.385  49.184  15.890  1.00  0.00           N  
ATOM      2  H1  THR     1      42.206  49.628  15.001  1.00  0.00           H  
ATOM      3  H2  THR     1      41.688  48.458  15.972  1.00  0.00           H  
ATOM      4  H3  THR     1      43.260  48.682  15.940  1.00  0.00           H  
ATOM      5  CA  THR     1      42.185  50.125  17.002  1.00  0.00           C  
ATOM      6  HA  THR     1      42.959  50.891  17.036  1.00  0.00           H  
ATOM      7  CB  THR     1      40.896  50.854  16.645  1.00  0.00           C  
ATOM      8  HB  THR     1      40.092  50.132  16.499  1.00  0.00           H  
ATOM      9  CG2 THR     1      40.563  51.857  17.712  1.00  0.00           C  
ATOM     10 HG21 THR     1      40.058  51.380  18.552  1.00  0.00           H  
ATOM     11 HG22 THR     1      41.481  52.370  17.998  1.00  0.00           H  
ATOM     12 HG23 THR     1      39.920  52.677  17.392  1.00  0.00           H  
ATOM     13  OG1 THR     1      40.950  51.487  15.347  1.00  0.00           O  
ATOM     14  HG1 THR     1      40.025  51.563  15.104  1.00  0.00           H  
ATOM     15  C   THR     1      42.152  49.428  18.269  1.00  0.00           C  
ATOM     16  O   THR     1      41.364  48.539  18.376  1.00  0.00           O  
ATOM     17  N   SER     2      42.992  49.795  19.249  1.00  0.00           N  
ATOM     18  H   SER     2      43.572  50.611  19.113  1.00  0.00           H  
ATOM     19  CA  SER     2      43.185  49.049  20.545  1.00  0.00           C  
ATOM     20  HA  SER     2      42.277  48.509  20.810  1.00  0.00           H  
ATOM     21  CB  SER     2      44.312  48.025  20.383  1.00  0.00           C  
ATOM     22  HB2 SER     2      44.097  47.287  19.610  1.00  0.00           H  
ATOM     23  HB3 SER     2      45.263  48.533  20.225  1.00  0.00           H  
ATOM     24  OG  SER     2      44.564  47.352  21.618  1.00  0.00           O  
ATOM     25  HG  SER     2      45.026  46.528  21.445  1.00  0.00           H  
ATOM     26  C   SER     2      43.612  50.059  21.743  1.00  0.00           C  
ATOM     27  O   SER     2      44.285  51.066  21.509  1.00  0.00           O  
ATOM     28  N   CYS     3      43.318  49.749  23.002  1.00  0.00           N  
ATOM     29  H   CYS     3      42.909  48.831  23.104  1.00  0.00           H  
ATOM     30  CA  CYS     3      43.750  50.477  24.156  1.00  0.00           C  
ATOM     31  HA  CYS     3      43.499  51.529  24.020  1.00  0.00           H  
ATOM     32  CB  CYS     3      42.984  50.002  25.359  1.00  0.00           C  
ATOM     33  HB2 CYS     3      41.920  50.089  25.138  1.00  0.00           H  
ATOM     34  HB3 CYS     3      43.151  48.985  25.713  1.00  0.00           H  
ATOM     35  SG  CYS     3      43.348  51.027  26.744  1.00  0.00           S  
ATOM     36  HG  CYS     3      44.623  50.691  26.958  1.00  0.00           H  
ATOM     37  C   CYS     3      45.297  50.303  24.387  1.00  0.00           C  
ATOM     38  O   CYS     3      45.781  49.216  24.465  1.00  0.00           O  
ATOM     39  N   ASN     4      45.986  51.449  24.344  1.00  0.00           N  
ATOM     40  H   ASN     4      45.459  52.264  24.065  1.00  0.00           H  
ATOM     41  CA  ASN     4      47.401  51.555  24.123  1.00  0.00           C  
ATOM     42  HA  ASN     4      47.879  50.575  24.102  1.00  0.00           H  
ATOM     43  CB  ASN     4      47.528  51.970  22.651  1.00  0.00           C  
ATOM     44  HB2 ASN     4      46.957  51.287  22.022  1.00  0.00           H  
ATOM     45  HB3 ASN     4      47.116  52.942  22.379  1.00  0.00           H  
ATOM     46  CG  ASN     4      48.977  52.116  22.252  1.00  0.00           C  
ATOM     47  OD1 ASN     4      49.655  53.081  22.442  1.00  0.00           O  
ATOM     48  ND2 ASN     4      49.605  51.088  21.729  1.00  0.00           N  
ATOM     49 HD21 ASN     4      50.570  51.150  21.436  1.00  0.00           H  
ATOM     50 HD22 ASN     4      49.001  50.318  21.478  1.00  0.00           H  
ATOM     51  C   ASN     4      48.177  52.463  25.080  1.00  0.00           C  
ATOM     52  O   ASN     4      47.807  53.650  25.270  1.00  0.00           O  
ATOM     53  N   PRO     5      49.433  52.109  25.557  1.00  0.00           N  
ATOM     54  CD  PRO     5      49.925  50.745  25.492  1.00  0.00           C  
ATOM     55  HD2 PRO     5      50.029  50.382  24.469  1.00  0.00           H  
ATOM     56  HD3 PRO     5      49.142  50.073  25.844  1.00  0.00           H  
ATOM     57  CG  PRO     5      51.174  50.653  26.369  1.00  0.00           C  
ATOM     58  HG2 PRO     5      51.971  50.216  25.767  1.00  0.00           H  
ATOM     59  HG3 PRO     5      51.094  50.048  27.272  1.00  0.00           H  
ATOM     60  CB  PRO     5      51.504  52.078  26.688  1.00  0.00           C  
ATOM     61  HB2 PRO     5      52.279  52.548  26.083  1.00  0.00           H  
ATOM     62  HB3 PRO     5      51.770  52.195  27.739  1.00  0.00           H  
ATOM     63  CA  PRO     5      50.228  52.894  26.442  1.00  0.00           C  
ATOM     64  HA  PRO     5      49.654  53.004  27.361  1.00  0.00           H  
ATOM     65  C   PRO     5      50.485  54.339  26.020  1.00  0.00           C  
ATOM     66  O   PRO     5      50.700  55.225  26.850  1.00  0.00           O  
ATOM     67  N   SER     6      50.533  54.585  24.729  1.00  0.00           N  
ATOM     68  H   SER     6      50.295  53.814  24.121  1.00  0.00           H  
ATOM     69  CA  SER     6      50.767  55.865  24.098  1.00  0.00           C  
ATOM     70  HA  SER     6      51.617  56.328  24.600  1.00  0.00           H  
ATOM     71  CB  SER     6      51.017  55.750  22.585  1.00  0.00           C  
ATOM     72  HB2 SER     6      50.087  55.917  22.041  1.00  0.00           H  
ATOM     73  HB3 SER     6      51.618  56.603  22.271  1.00  0.00           H  
ATOM     74  OG  SER     6      51.730  54.690  22.018  1.00  0.00           O  
ATOM     75  HG  SER     6      51.127  53.943  22.007  1.00  0.00           H  
ATOM     76  C   SER     6      49.616  56.901  24.341  1.00  0.00           C  
ATOM     77  O   SER     6      49.807  58.081  24.245  1.00  0.00           O  
ATOM     78  N   ASP     7      48.432  56.378  24.700  1.00  0.00           N  
ATOM     79  H   ASP     7      48.346  55.374  24.633  1.00  0.00           H  
ATOM     80  CA  ASP     7      47.247  57.173  25.053  1.00  0.00           C  
ATOM     81  HA  ASP     7      47.529  58.223  24.971  1.00  0.00           H  
ATOM     82  CB  ASP     7      46.162  56.955  24.018  1.00  0.00           C  
ATOM     83  HB2 ASP     7      45.763  55.975  24.279  1.00  0.00           H  
ATOM     84  HB3 ASP     7      45.450  57.780  24.033  1.00  0.00           H  
ATOM     85  CG  ASP     7      46.497  56.772  22.494  1.00  0.00           C  
ATOM     86  OD1 ASP     7      47.202  57.664  21.935  1.00  0.00           O  
ATOM     87  OD2 ASP     7      45.998  55.837  21.891  1.00  0.00           O  
ATOM     88  C   ASP     7      46.640  57.002  26.430  1.00  0.00           C  
ATOM     89  O   ASP     7      46.351  57.943  27.212  1.00  0.00           O  
ATOM     90  N   MET     8      46.418  55.770  26.848  1.00  0.00           N  
ATOM     91  H   MET     8      46.551  54.987  26.224  1.00  0.00           H  
ATOM     92  CA  MET     8      45.707  55.499  28.105  1.00  0.00           C  
ATOM     93  HA  MET     8      44.763  56.044  28.139  1.00  0.00           H  
ATOM     94  CB  MET     8      45.440  53.933  28.108  1.00  0.00           C  
ATOM     95  HB2 MET     8      44.646  53.673  28.808  1.00  0.00           H  
ATOM     96  HB3 MET     8      45.199  53.633  27.088  1.00  0.00           H  
ATOM     97  CG  MET     8      46.623  53.073  28.305  1.00  0.00           C  
ATOM     98  HG2 MET     8      47.467  53.534  27.792  1.00  0.00           H  
ATOM     99  HG3 MET     8      46.803  53.050  29.379  1.00  0.00           H  
ATOM    100  SD  MET     8      46.413  51.306  27.884  1.00  0.00           S  
ATOM    101  CE  MET     8      47.932  50.636  28.569  1.00  0.00           C  
ATOM    102  HE1 MET     8      48.080  49.579  28.349  1.00  0.00           H  
ATOM    103  HE2 MET     8      48.772  51.194  28.155  1.00  0.00           H  
ATOM    104  HE3 MET     8      47.950  50.792  29.648  1.00  0.00           H  
ATOM    105  C   MET     8      46.536  55.792  29.383  1.00  0.00           C  
ATOM    106  O   MET     8      47.793  55.904  29.246  1.00  0.00           O  
ATOM    107  N   SER     9      45.851  55.859  30.511  1.00  0.00           N  
ATOM    108  H   SER     9      44.870  55.624  30.463  1.00  0.00           H  
ATOM    109  CA  SER     9      46.423  55.978  31.845  1.00  0.00           C  
ATOM    110  HA  SER     9      47.468  56.271  31.749  1.00  0.00           H  
ATOM    111  CB  SER     9      45.625  57.016  32.588  1.00  0.00           C  
ATOM    112  HB2 SER     9      45.444  57.910  31.992  1.00  0.00           H  
ATOM    113  HB3 SER     9      44.719  56.577  33.006  1.00  0.00           H  
ATOM    114  OG  SER     9      46.384  57.504  33.721  1.00  0.00           O  
ATOM    115  HG  SER     9      46.130  58.426  33.639  1.00  0.00           H  
ATOM    116  C   SER     9      46.372  54.605  32.534  1.00  0.00           C  
ATOM    117  O   SER     9      45.564  53.761  32.195  1.00  0.00           O  
ATOM    118  N   HIE    10      47.245  54.405  33.502  1.00  0.00           N  
ATOM    119  H   HIE    10      47.948  55.070  33.793  1.00  0.00           H  
ATOM    120  CA  HIE    10      47.205  53.158  34.325  1.00  0.00           C  
ATOM    121  HA  HIE    10      46.188  52.770  34.269  1.00  0.00           H  
ATOM    122  CB  HIE    10      48.086  52.193  33.623  1.00  0.00           C  
ATOM    123  HB2 HIE    10      47.819  51.242  34.084  1.00  0.00           H  
ATOM    124  HB3 HIE    10      47.754  52.096  32.589  1.00  0.00           H  
ATOM    125  CG  HIE    10      49.549  52.440  33.675  1.00  0.00           C  
ATOM    126  ND1 HIE    10      50.497  51.416  33.576  1.00  0.00           N  
ATOM    127  CE1 HIE    10      51.685  52.011  33.735  1.00  0.00           C  
ATOM    128  HE1 HIE    10      52.660  51.551  33.805  1.00  0.00           H  
ATOM    129  NE2 HIE    10      51.551  53.339  33.926  1.00  0.00           N  
ATOM    130  HE2 HIE    10      52.314  53.988  34.055  1.00  0.00           H  
ATOM    131  CD2 HIE    10      50.184  53.655  33.968  1.00  0.00           C  
ATOM    132  HD2 HIE    10      49.840  54.649  34.214  1.00  0.00           H  
ATOM    133  C   HIE    10      47.542  53.307  35.802  1.00  0.00           C  
ATOM    134  O   HIE    10      48.194  54.308  36.177  1.00  0.00           O  
ATOM    135  N   GLY    11      47.263  52.366  36.669  1.00  0.00           N  
ATOM    136  H   GLY    11      46.539  51.695  36.454  1.00  0.00           H  
ATOM    137  CA  GLY    11      47.709  52.386  38.148  1.00  0.00           C  
ATOM    138  HA2 GLY    11      48.749  52.109  38.323  1.00  0.00           H  
ATOM    139  HA3 GLY    11      47.497  53.334  38.642  1.00  0.00           H  
ATOM    140  C   GLY    11      47.023  51.298  38.982  1.00  0.00           C  
ATOM    141  O   GLY    11      46.511  50.310  38.446  1.00  0.00           O  
ATOM    142  N   TYR    12      46.823  51.582  40.262  1.00  0.00           N  
ATOM    143  H   TYR    12      47.147  52.468  40.623  1.00  0.00           H  
ATOM    144  CA  TYR    12      46.187  50.790  41.287  1.00  0.00           C  
ATOM    145  HA  TYR    12      45.493  50.036  40.915  1.00  0.00           H  
ATOM    146  CB  TYR    12      47.233  50.070  42.165  1.00  0.00           C  
ATOM    147  HB2 TYR    12      47.736  50.858  42.726  1.00  0.00           H  
ATOM    148  HB3 TYR    12      46.660  49.579  42.952  1.00  0.00           H  
ATOM    149  CG  TYR    12      48.182  49.117  41.486  1.00  0.00           C  
ATOM    150  CD1 TYR    12      49.407  49.582  40.965  1.00  0.00           C  
ATOM    151  HD1 TYR    12      49.601  50.635  41.109  1.00  0.00           H  
ATOM    152  CE1 TYR    12      50.315  48.838  40.206  1.00  0.00           C  
ATOM    153  HE1 TYR    12      51.246  49.311  39.933  1.00  0.00           H  
ATOM    154  CZ  TYR    12      49.914  47.560  39.806  1.00  0.00           C  
ATOM    155  OH  TYR    12      50.745  46.703  39.125  1.00  0.00           O  
ATOM    156  HH  TYR    12      51.228  47.216  38.472  1.00  0.00           H  
ATOM    157  CE2 TYR    12      48.780  47.015  40.399  1.00  0.00           C  
ATOM    158  HE2 TYR    12      48.631  45.949  40.307  1.00  0.00           H  
ATOM    159  CD2 TYR    12      47.911  47.804  41.207  1.00  0.00           C  
ATOM    160  HD2 TYR    12      46.966  47.368  41.499  1.00  0.00           H  
ATOM    161  C   TYR    12      45.302  51.585  42.222  1.00  0.00           C  
ATOM    162  O   TYR    12      45.433  52.805  42.330  1.00  0.00           O  
ATOM    163  N   VAL    13      44.199  50.964  42.664  1.00  0.00           N  
ATOM    164  H   VAL    13      44.115  50.002  42.367  1.00  0.00           H  
ATOM    165  CA  VAL    13      43.251  51.451  43.631  1.00  0.00           C  
ATOM    166  HA  VAL    13      43.542  52.453  43.945  1.00  0.00           H  
ATOM    167  CB  VAL    13      41.875  51.569  42.996  1.00  0.00           C  
ATOM    168  HB  VAL    13      41.564  50.570  42.690  1.00  0.00           H  
ATOM    169  CG1 VAL    13      40.868  52.261  43.965  1.00  0.00           C  
ATOM    170 HG11 VAL    13      41.179  53.292  44.135  1.00  0.00           H  
ATOM    171 HG12 VAL    13      39.888  52.131  43.506  1.00  0.00           H  
ATOM    172 HG13 VAL    13      40.747  51.849  44.967  1.00  0.00           H  
ATOM    173  CG2 VAL    13      41.948  52.408  41.685  1.00  0.00           C  
ATOM    174 HG21 VAL    13      40.943  52.490  41.271  1.00  0.00           H  
ATOM    175 HG22 VAL    13      42.300  53.432  41.805  1.00  0.00           H  
ATOM    176 HG23 VAL    13      42.573  51.904  40.948  1.00  0.00           H  
ATOM    177  C   VAL    13      43.180  50.565  44.890  1.00  0.00           C  
ATOM    178  O   VAL    13      42.745  49.429  44.723  1.00  0.00           O  
ATOM    179  N   THR    14      43.584  51.062  46.097  1.00  0.00           N  
ATOM    180  H   THR    14      43.847  52.035  46.164  1.00  0.00           H  
ATOM    181  CA  THR    14      43.654  50.290  47.347  1.00  0.00           C  
ATOM    182  HA  THR    14      43.882  49.260  47.072  1.00  0.00           H  
ATOM    183  CB  THR    14      44.761  50.692  48.305  1.00  0.00           C  
ATOM    184  HB  THR    14      44.586  51.702  48.676  1.00  0.00           H  
ATOM    185  CG2 THR    14      44.759  49.898  49.570  1.00  0.00           C  
ATOM    186 HG21 THR    14      45.772  50.012  49.956  1.00  0.00           H  
ATOM    187 HG22 THR    14      44.069  50.459  50.201  1.00  0.00           H  
ATOM    188 HG23 THR    14      44.381  48.886  49.422  1.00  0.00           H  
ATOM    189  OG1 THR    14      46.064  50.664  47.744  1.00  0.00           O  
ATOM    190  HG1 THR    14      46.619  51.295  48.208  1.00  0.00           H  
ATOM    191  C   THR    14      42.227  50.307  47.929  1.00  0.00           C  
ATOM    192  O   THR    14      41.867  51.320  48.475  1.00  0.00           O  
ATOM    193  N   VAL    15      41.480  49.160  47.813  1.00  0.00           N  
ATOM    194  H   VAL    15      41.918  48.276  47.594  1.00  0.00           H  
ATOM    195  CA  VAL    15      40.026  49.101  48.139  1.00  0.00           C  
ATOM    196  HA  VAL    15      39.717  50.146  48.108  1.00  0.00           H  
ATOM    197  CB  VAL    15      39.020  48.491  47.126  1.00  0.00           C  
ATOM    198  HB  VAL    15      38.027  48.444  47.573  1.00  0.00           H  
ATOM    199  CG1 VAL    15      38.968  49.371  45.896  1.00  0.00           C  
ATOM    200 HG11 VAL    15      38.661  50.385  46.151  1.00  0.00           H  
ATOM    201 HG12 VAL    15      39.980  49.399  45.491  1.00  0.00           H  
ATOM    202 HG13 VAL    15      38.242  49.004  45.171  1.00  0.00           H  
ATOM    203  CG2 VAL    15      39.420  47.131  46.694  1.00  0.00           C  
ATOM    204 HG21 VAL    15      38.659  46.616  46.109  1.00  0.00           H  
ATOM    205 HG22 VAL    15      40.366  47.280  46.173  1.00  0.00           H  
ATOM    206 HG23 VAL    15      39.580  46.493  47.563  1.00  0.00           H  
ATOM    207  C   VAL    15      39.779  48.582  49.548  1.00  0.00           C  
ATOM    208  O   VAL    15      38.833  49.003  50.172  1.00  0.00           O  
ATOM    209  N   LYS    16      40.632  47.686  50.046  1.00  0.00           N  
ATOM    210  H   LYS    16      41.489  47.514  49.541  1.00  0.00           H  
ATOM    211  CA  LYS    16      40.774  47.393  51.444  1.00  0.00           C  
ATOM    212  HA  LYS    16      40.449  48.225  52.070  1.00  0.00           H  
ATOM    213  CB  LYS    16      40.097  46.076  51.862  1.00  0.00           C  
ATOM    214  HB2 LYS    16      40.744  45.240  51.599  1.00  0.00           H  
ATOM    215  HB3 LYS    16      39.993  46.065  52.947  1.00  0.00           H  
ATOM    216  CG  LYS    16      38.644  45.875  51.372  1.00  0.00           C  
ATOM    217  HG2 LYS    16      38.087  46.808  51.456  1.00  0.00           H  
ATOM    218  HG3 LYS    16      38.660  45.551  50.332  1.00  0.00           H  
ATOM    219  CD  LYS    16      37.915  44.780  52.224  1.00  0.00           C  
ATOM    220  HD2 LYS    16      38.451  43.836  52.126  1.00  0.00           H  
ATOM    221  HD3 LYS    16      37.997  45.152  53.245  1.00  0.00           H  
ATOM    222  CE  LYS    16      36.460  44.707  51.909  1.00  0.00           C  
ATOM    223  HE2 LYS    16      36.063  45.720  51.956  1.00  0.00           H  
ATOM    224  HE3 LYS    16      36.242  44.415  50.882  1.00  0.00           H  
ATOM    225  NZ  LYS    16      35.669  43.821  52.770  1.00  0.00           N  
ATOM    226  HZ1 LYS    16      35.647  44.226  53.694  1.00  0.00           H  
ATOM    227  HZ2 LYS    16      34.721  43.887  52.427  1.00  0.00           H  
ATOM    228  HZ3 LYS    16      36.097  42.907  52.809  1.00  0.00           H  
ATOM    229  C   LYS    16      42.245  47.170  51.781  1.00  0.00           C  
ATOM    230  O   LYS    16      42.982  46.850  50.830  1.00  0.00           O  
ATOM    231  N   PRO    17      42.736  47.152  53.038  1.00  0.00           N  
ATOM    232  CD  PRO    17      42.124  47.657  54.251  1.00  0.00           C  
ATOM    233  HD2 PRO    17      41.430  46.884  54.583  1.00  0.00           H  
ATOM    234  HD3 PRO    17      41.585  48.593  54.109  1.00  0.00           H  
ATOM    235  CG  PRO    17      43.199  47.672  55.316  1.00  0.00           C  
ATOM    236  HG2 PRO    17      42.783  47.484  56.306  1.00  0.00           H  
ATOM    237  HG3 PRO    17      43.693  48.625  55.504  1.00  0.00           H  
ATOM    238  CB  PRO    17      44.240  46.691  54.828  1.00  0.00           C  
ATOM    239  HB2 PRO    17      44.075  45.658  55.136  1.00  0.00           H  
ATOM    240  HB3 PRO    17      45.199  46.977  55.259  1.00  0.00           H  
ATOM    241  CA  PRO    17      44.194  46.983  53.291  1.00  0.00           C  
ATOM    242  HA  PRO    17      44.607  47.954  53.016  1.00  0.00           H  
ATOM    243  C   PRO    17      44.864  45.834  52.514  1.00  0.00           C  
ATOM    244  O   PRO    17      46.022  46.057  52.077  1.00  0.00           O  
ATOM    245  N   ARG    18      44.203  44.636  52.428  1.00  0.00           N  
ATOM    246  H   ARG    18      43.309  44.514  52.882  1.00  0.00           H  
ATOM    247  CA  ARG    18      44.840  43.398  51.891  1.00  0.00           C  
ATOM    248  HA  ARG    18      45.929  43.443  51.860  1.00  0.00           H  
ATOM    249  CB  ARG    18      44.557  42.173  52.812  1.00  0.00           C  
ATOM    250  HB2 ARG    18      43.563  41.777  52.603  1.00  0.00           H  
ATOM    251  HB3 ARG    18      45.171  41.351  52.445  1.00  0.00           H  
ATOM    252  CG  ARG    18      44.819  42.320  54.327  1.00  0.00           C  
ATOM    253  HG2 ARG    18      45.768  42.851  54.384  1.00  0.00           H  
ATOM    254  HG3 ARG    18      44.038  42.831  54.889  1.00  0.00           H  
ATOM    255  CD  ARG    18      45.013  40.908  54.969  1.00  0.00           C  
ATOM    256  HD2 ARG    18      45.789  40.343  54.452  1.00  0.00           H  
ATOM    257  HD3 ARG    18      45.369  40.976  55.996  1.00  0.00           H  
ATOM    258  NE  ARG    18      43.844  40.031  54.914  1.00  0.00           N  
ATOM    259  HE  ARG    18      43.008  40.425  55.321  1.00  0.00           H  
ATOM    260  CZ  ARG    18      43.656  38.835  54.418  1.00  0.00           C  
ATOM    261  NH1 ARG    18      44.573  38.119  53.836  1.00  0.00           N  
ATOM    262 HH11 ARG    18      45.551  38.338  53.961  1.00  0.00           H  
ATOM    263 HH12 ARG    18      44.252  37.222  53.501  1.00  0.00           H  
ATOM    264  NH2 ARG    18      42.469  38.230  54.454  1.00  0.00           N  
ATOM    265 HH21 ARG    18      41.665  38.677  54.872  1.00  0.00           H  
ATOM    266 HH22 ARG    18      42.423  37.223  54.403  1.00  0.00           H  
ATOM    267  C   ARG    18      44.495  43.273  50.430  1.00  0.00           C  
ATOM    268  O   ARG    18      44.826  42.305  49.830  1.00  0.00           O  
ATOM    269  N   VAL    19      43.706  44.252  49.871  1.00  0.00           N  
ATOM    270  H   VAL    19      43.430  45.042  50.437  1.00  0.00           H  
ATOM    271  CA  VAL    19      43.102  44.305  48.466  1.00  0.00           C  
ATOM    272  HA  VAL    19      43.435  43.511  47.797  1.00  0.00           H  
ATOM    273  CB  VAL    19      41.591  43.912  48.473  1.00  0.00           C  
ATOM    274  HB  VAL    19      40.982  44.577  49.086  1.00  0.00           H  
ATOM    275  CG1 VAL    19      41.042  43.753  47.023  1.00  0.00           C  
ATOM    276 HG11 VAL    19      41.194  42.750  46.624  1.00  0.00           H  
ATOM    277 HG12 VAL    19      39.958  43.869  47.019  1.00  0.00           H  
ATOM    278 HG13 VAL    19      41.563  44.309  46.244  1.00  0.00           H  
ATOM    279  CG2 VAL    19      41.217  42.612  49.108  1.00  0.00           C  
ATOM    280 HG21 VAL    19      41.518  42.674  50.154  1.00  0.00           H  
ATOM    281 HG22 VAL    19      40.189  42.351  48.854  1.00  0.00           H  
ATOM    282 HG23 VAL    19      41.853  41.843  48.670  1.00  0.00           H  
ATOM    283  C   VAL    19      43.322  45.546  47.695  1.00  0.00           C  
ATOM    284  O   VAL    19      42.576  46.562  47.880  1.00  0.00           O  
ATOM    285  N   ARG    20      44.133  45.583  46.593  1.00  0.00           N  
ATOM    286  H   ARG    20      44.333  44.655  46.249  1.00  0.00           H  
ATOM    287  CA  ARG    20      44.187  46.665  45.574  1.00  0.00           C  
ATOM    288  HA  ARG    20      43.576  47.540  45.794  1.00  0.00           H  
ATOM    289  CB  ARG    20      45.600  47.267  45.515  1.00  0.00           C  
ATOM    290  HB2 ARG    20      45.564  48.183  44.926  1.00  0.00           H  
ATOM    291  HB3 ARG    20      45.785  47.600  46.537  1.00  0.00           H  
ATOM    292  CG  ARG    20      46.695  46.398  44.850  1.00  0.00           C  
ATOM    293  HG2 ARG    20      46.923  45.653  45.612  1.00  0.00           H  
ATOM    294  HG3 ARG    20      46.320  46.011  43.903  1.00  0.00           H  
ATOM    295  CD  ARG    20      48.066  47.042  44.644  1.00  0.00           C  
ATOM    296  HD2 ARG    20      47.906  47.845  43.924  1.00  0.00           H  
ATOM    297  HD3 ARG    20      48.417  47.289  45.646  1.00  0.00           H  
ATOM    298  NE  ARG    20      49.020  46.070  43.919  1.00  0.00           N  
ATOM    299  HE  ARG    20      48.754  45.099  43.836  1.00  0.00           H  
ATOM    300  CZ  ARG    20      50.196  46.444  43.492  1.00  0.00           C  
ATOM    301  NH1 ARG    20      50.594  47.680  43.626  1.00  0.00           N  
ATOM    302 HH11 ARG    20      50.122  48.242  44.320  1.00  0.00           H  
ATOM    303 HH12 ARG    20      51.482  47.962  43.238  1.00  0.00           H  
ATOM    304  NH2 ARG    20      51.020  45.737  42.766  1.00  0.00           N  
ATOM    305 HH21 ARG    20      50.811  44.758  42.633  1.00  0.00           H  
ATOM    306 HH22 ARG    20      51.840  46.203  42.403  1.00  0.00           H  
ATOM    307  C   ARG    20      43.812  46.024  44.264  1.00  0.00           C  
ATOM    308  O   ARG    20      44.040  44.846  43.981  1.00  0.00           O  
ATOM    309  N   LEU    21      43.229  46.781  43.418  1.00  0.00           N  
ATOM    310  H   LEU    21      42.917  47.690  43.727  1.00  0.00           H  
ATOM    311  CA  LEU    21      42.817  46.420  42.059  1.00  0.00           C  
ATOM    312  HA  LEU    21      42.853  45.334  41.971  1.00  0.00           H  
ATOM    313  CB  LEU    21      41.329  46.831  41.981  1.00  0.00           C  
ATOM    314  HB2 LEU    21      41.109  47.782  42.466  1.00  0.00           H  
ATOM    315  HB3 LEU    21      41.064  46.844  40.923  1.00  0.00           H  
ATOM    316  CG  LEU    21      40.416  45.780  42.666  1.00  0.00           C  
ATOM    317  HG  LEU    21      40.902  45.527  43.609  1.00  0.00           H  
ATOM    318  CD1 LEU    21      39.069  46.423  42.968  1.00  0.00           C  
ATOM    319 HD11 LEU    21      38.564  46.839  42.096  1.00  0.00           H  
ATOM    320 HD12 LEU    21      38.410  45.598  43.239  1.00  0.00           H  
ATOM    321 HD13 LEU    21      39.111  47.192  43.740  1.00  0.00           H  
ATOM    322  CD2 LEU    21      40.119  44.565  41.855  1.00  0.00           C  
ATOM    323 HD21 LEU    21      41.004  44.098  41.421  1.00  0.00           H  
ATOM    324 HD22 LEU    21      39.706  43.754  42.455  1.00  0.00           H  
ATOM    325 HD23 LEU    21      39.449  44.862  41.048  1.00  0.00           H  
ATOM    326  C   LEU    21      43.701  47.164  41.032  1.00  0.00           C  
ATOM    327  O   LEU    21      43.801  48.373  41.108  1.00  0.00           O  
ATOM    328  N   HIP    22      44.421  46.524  40.120  1.00  0.00           N  
ATOM    329  H   HIP    22      44.143  45.557  40.031  1.00  0.00           H  
ATOM    330  CA  HIP    22      45.143  47.112  38.995  1.00  0.00           C  
ATOM    331  HA  HIP    22      45.724  47.984  39.296  1.00  0.00           H  
ATOM    332  CB  HIP    22      45.995  46.065  38.387  1.00  0.00           C  
ATOM    333  HB2 HIP    22      46.748  45.686  39.079  1.00  0.00           H  
ATOM    334  HB3 HIP    22      45.356  45.207  38.182  1.00  0.00           H  
ATOM    335  CG  HIP    22      46.629  46.442  37.114  1.00  0.00           C  
ATOM    336  ND1 HIP    22      46.522  45.705  35.963  1.00  0.00           N  
ATOM    337  HD1 HIP    22      46.110  44.788  35.872  1.00  0.00           H  
ATOM    338  CE1 HIP    22      47.194  46.377  34.995  1.00  0.00           C  
ATOM    339  HE1 HIP    22      47.409  45.999  34.007  1.00  0.00           H  
ATOM    340  NE2 HIP    22      47.837  47.429  35.570  1.00  0.00           N  
ATOM    341  HE2 HIP    22      48.466  48.032  35.059  1.00  0.00           H  
ATOM    342  CD2 HIP    22      47.474  47.511  36.910  1.00  0.00           C  
ATOM    343  HD2 HIP    22      47.679  48.140  37.764  1.00  0.00           H  
ATOM    344  C   HIP    22      44.045  47.555  38.047  1.00  0.00           C  
ATOM    345  O   HIP    22      43.053  46.856  37.796  1.00  0.00           O  
ATOM    346  N   PHE    23      44.295  48.666  37.378  1.00  0.00           N  
ATOM    347  H   PHE    23      45.060  49.285  37.607  1.00  0.00           H  
ATOM    348  CA  PHE    23      43.372  49.228  36.393  1.00  0.00           C  
ATOM    349  HA  PHE    23      42.792  48.408  35.971  1.00  0.00           H  
ATOM    350  CB  PHE    23      42.278  50.067  37.085  1.00  0.00           C  
ATOM    351  HB2 PHE    23      41.470  50.061  36.353  1.00  0.00           H  
ATOM    352  HB3 PHE    23      42.099  49.542  38.023  1.00  0.00           H  
ATOM    353  CG  PHE    23      42.664  51.454  37.596  1.00  0.00           C  
ATOM    354  CD1 PHE    23      43.588  51.844  38.560  1.00  0.00           C  
ATOM    355  HD1 PHE    23      44.145  51.141  39.160  1.00  0.00           H  
ATOM    356  CE1 PHE    23      44.016  53.173  38.784  1.00  0.00           C  
ATOM    357  HE1 PHE    23      44.771  53.409  39.520  1.00  0.00           H  
ATOM    358  CZ  PHE    23      43.391  54.192  38.074  1.00  0.00           C  
ATOM    359  HZ  PHE    23      43.575  55.241  38.252  1.00  0.00           H  
ATOM    360  CE2 PHE    23      42.536  53.877  37.035  1.00  0.00           C  
ATOM    361  HE2 PHE    23      41.999  54.658  36.517  1.00  0.00           H  
ATOM    362  CD2 PHE    23      42.191  52.507  36.794  1.00  0.00           C  
ATOM    363  HD2 PHE    23      41.473  52.291  36.016  1.00  0.00           H  
ATOM    364  C   PHE    23      44.052  50.044  35.298  1.00  0.00           C  
ATOM    365  O   PHE    23      45.215  50.510  35.373  1.00  0.00           O  
ATOM    366  N   VAL    24      43.290  50.311  34.175  1.00  0.00           N  
ATOM    367  H   VAL    24      42.352  49.959  34.299  1.00  0.00           H  
ATOM    368  CA  VAL    24      43.648  51.148  32.987  1.00  0.00           C  
ATOM    369  HA  VAL    24      44.465  51.843  33.180  1.00  0.00           H  
ATOM    370  CB  VAL    24      44.168  50.230  31.818  1.00  0.00           C  
ATOM    371  HB  VAL    24      43.540  49.366  31.600  1.00  0.00           H  
ATOM    372  CG1 VAL    24      44.172  50.971  30.465  1.00  0.00           C  
ATOM    373 HG11 VAL    24      43.202  51.207  30.028  1.00  0.00           H  
ATOM    374 HG12 VAL    24      44.841  51.826  30.562  1.00  0.00           H  
ATOM    375 HG13 VAL    24      44.488  50.278  29.685  1.00  0.00           H  
ATOM    376  CG2 VAL    24      45.559  49.756  32.135  1.00  0.00           C  
ATOM    377 HG21 VAL    24      46.243  50.592  32.280  1.00  0.00           H  
ATOM    378 HG22 VAL    24      45.409  49.172  33.044  1.00  0.00           H  
ATOM    379 HG23 VAL    24      45.946  49.056  31.395  1.00  0.00           H  
ATOM    380  C   VAL    24      42.472  52.005  32.586  1.00  0.00           C  
ATOM    381  O   VAL    24      41.354  51.443  32.680  1.00  0.00           O  
ATOM    382  N   GLU    25      42.630  53.278  32.120  1.00  0.00           N  
ATOM    383  H   GLU    25      43.591  53.566  32.001  1.00  0.00           H  
ATOM    384  CA  GLU    25      41.491  54.142  31.636  1.00  0.00           C  
ATOM    385  HA  GLU    25      40.736  53.473  31.223  1.00  0.00           H  
ATOM    386  CB  GLU    25      40.908  54.950  32.810  1.00  0.00           C  
ATOM    387  HB2 GLU    25      40.016  55.384  32.358  1.00  0.00           H  
ATOM    388  HB3 GLU    25      40.570  54.239  33.565  1.00  0.00           H  
ATOM    389  CG  GLU    25      41.790  56.075  33.424  1.00  0.00           C  
ATOM    390  HG2 GLU    25      42.584  55.586  33.989  1.00  0.00           H  
ATOM    391  HG3 GLU    25      42.202  56.730  32.656  1.00  0.00           H  
ATOM    392  CD  GLU    25      41.091  57.057  34.334  1.00  0.00           C  
ATOM    393  OE1 GLU    25      39.954  57.436  34.107  1.00  0.00           O  
ATOM    394  OE2 GLU    25      41.716  57.440  35.386  1.00  0.00           O  
ATOM    395  C   GLU    25      41.794  55.097  30.530  1.00  0.00           C  
ATOM    396  O   GLU    25      42.949  55.492  30.363  1.00  0.00           O  
ATOM    397  N   LEU    26      40.672  55.541  29.835  1.00  0.00           N  
ATOM    398  H   LEU    26      39.785  55.141  30.107  1.00  0.00           H  
ATOM    399  CA  LEU    26      40.721  56.458  28.683  1.00  0.00           C  
ATOM    400  HA  LEU    26      41.620  57.059  28.817  1.00  0.00           H  
ATOM    401  CB  LEU    26      41.077  55.615  27.442  1.00  0.00           C  
ATOM    402  HB2 LEU    26      42.028  55.171  27.737  1.00  0.00           H  
ATOM    403  HB3 LEU    26      40.286  54.877  27.304  1.00  0.00           H  
ATOM    404  CG  LEU    26      41.372  56.387  26.146  1.00  0.00           C  
ATOM    405  HG  LEU    26      40.422  56.758  25.761  1.00  0.00           H  
ATOM    406  CD1 LEU    26      42.424  57.510  26.215  1.00  0.00           C  
ATOM    407 HD11 LEU    26      42.511  57.933  25.214  1.00  0.00           H  
ATOM    408 HD12 LEU    26      41.935  58.307  26.774  1.00  0.00           H  
ATOM    409 HD13 LEU    26      43.386  57.192  26.618  1.00  0.00           H  
ATOM    410  CD2 LEU    26      41.866  55.357  25.128  1.00  0.00           C  
ATOM    411 HD21 LEU    26      41.015  54.677  25.098  1.00  0.00           H  
ATOM    412 HD22 LEU    26      42.020  55.852  24.170  1.00  0.00           H  
ATOM    413 HD23 LEU    26      42.720  54.777  25.479  1.00  0.00           H  
ATOM    414  C   LEU    26      39.397  57.268  28.603  1.00  0.00           C  
ATOM    415  O   LEU    26      38.387  57.019  29.314  1.00  0.00           O  
ATOM    416  N   GLY    27      39.353  58.330  27.717  1.00  0.00           N  
ATOM    417  H   GLY    27      40.175  58.698  27.261  1.00  0.00           H  
ATOM    418  CA  GLY    27      38.114  59.191  27.649  1.00  0.00           C  
ATOM    419  HA2 GLY    27      38.150  59.854  26.784  1.00  0.00           H  
ATOM    420  HA3 GLY    27      37.184  58.631  27.556  1.00  0.00           H  
ATOM    421  C   GLY    27      37.969  60.162  28.838  1.00  0.00           C  
ATOM    422  O   GLY    27      38.893  60.178  29.649  1.00  0.00           O  
ATOM    423  N   SER    28      36.770  60.770  29.000  1.00  0.00           N  
ATOM    424  H   SER    28      36.075  60.629  28.281  1.00  0.00           H  
ATOM    425  CA  SER    28      36.508  61.614  30.162  1.00  0.00           C  
ATOM    426  HA  SER    28      36.837  61.077  31.052  1.00  0.00           H  
ATOM    427  CB  SER    28      37.217  62.997  30.049  1.00  0.00           C  
ATOM    428  HB2 SER    28      38.183  62.742  29.613  1.00  0.00           H  
ATOM    429  HB3 SER    28      36.644  63.736  29.488  1.00  0.00           H  
ATOM    430  OG  SER    28      37.482  63.395  31.400  1.00  0.00           O  
ATOM    431  HG  SER    28      38.022  64.186  31.462  1.00  0.00           H  
ATOM    432  C   SER    28      34.953  61.930  30.198  1.00  0.00           C  
ATOM    433  O   SER    28      34.377  62.042  29.148  1.00  0.00           O  
ATOM    434  N   GLY    29      34.337  62.071  31.391  1.00  0.00           N  
ATOM    435  H   GLY    29      35.007  62.155  32.142  1.00  0.00           H  
ATOM    436  CA  GLY    29      32.893  62.326  31.595  1.00  0.00           C  
ATOM    437  HA2 GLY    29      32.741  63.349  31.939  1.00  0.00           H  
ATOM    438  HA3 GLY    29      32.445  62.375  30.603  1.00  0.00           H  
ATOM    439  C   GLY    29      32.109  61.290  32.465  1.00  0.00           C  
ATOM    440  O   GLY    29      32.629  60.960  33.520  1.00  0.00           O  
ATOM    441  N   PRO    30      30.920  60.772  32.019  1.00  0.00           N  
ATOM    442  CD  PRO    30      30.075  61.346  31.003  1.00  0.00           C  
ATOM    443  HD2 PRO    30      30.213  60.947  29.998  1.00  0.00           H  
ATOM    444  HD3 PRO    30      30.293  62.414  30.980  1.00  0.00           H  
ATOM    445  CG  PRO    30      28.643  61.048  31.458  1.00  0.00           C  
ATOM    446  HG2 PRO    30      27.936  60.936  30.635  1.00  0.00           H  
ATOM    447  HG3 PRO    30      28.403  61.767  32.241  1.00  0.00           H  
ATOM    448  CB  PRO    30      28.797  59.734  32.096  1.00  0.00           C  
ATOM    449  HB2 PRO    30      28.598  59.046  31.274  1.00  0.00           H  
ATOM    450  HB3 PRO    30      28.043  59.521  32.854  1.00  0.00           H  
ATOM    451  CA  PRO    30      30.188  59.709  32.752  1.00  0.00           C  
ATOM    452  HA  PRO    30      30.092  59.992  33.801  1.00  0.00           H  
ATOM    453  C   PRO    30      30.984  58.375  32.771  1.00  0.00           C  
ATOM    454  O   PRO    30      31.604  58.027  31.789  1.00  0.00           O  
ATOM    455  N   ALA    31      31.111  57.744  33.933  1.00  0.00           N  
ATOM    456  H   ALA    31      30.994  58.219  34.817  1.00  0.00           H  
ATOM    457  CA  ALA    31      31.984  56.548  34.045  1.00  0.00           C  
ATOM    458  HA  ALA    31      32.900  56.678  33.469  1.00  0.00           H  
ATOM    459  CB  ALA    31      32.356  56.408  35.538  1.00  0.00           C  
ATOM    460  HB1 ALA    31      33.000  55.534  35.638  1.00  0.00           H  
ATOM    461  HB2 ALA    31      32.968  57.227  35.915  1.00  0.00           H  
ATOM    462  HB3 ALA    31      31.447  56.286  36.127  1.00  0.00           H  
ATOM    463  C   ALA    31      31.376  55.245  33.418  1.00  0.00           C  
ATOM    464  O   ALA    31      30.220  54.926  33.739  1.00  0.00           O  
ATOM    465  N   VAL    32      32.199  54.461  32.721  1.00  0.00           N  
ATOM    466  H   VAL    32      33.138  54.762  32.505  1.00  0.00           H  
ATOM    467  CA  VAL    32      31.960  53.060  32.358  1.00  0.00           C  
ATOM    468  HA  VAL    32      31.022  52.734  32.806  1.00  0.00           H  
ATOM    469  CB  VAL    32      31.984  52.828  30.829  1.00  0.00           C  
ATOM    470  HB  VAL    32      33.002  52.873  30.442  1.00  0.00           H  
ATOM    471  CG1 VAL    32      31.443  51.416  30.475  1.00  0.00           C  
ATOM    472 HG11 VAL    32      31.960  50.646  31.047  1.00  0.00           H  
ATOM    473 HG12 VAL    32      30.376  51.269  30.642  1.00  0.00           H  
ATOM    474 HG13 VAL    32      31.639  51.250  29.416  1.00  0.00           H  
ATOM    475  CG2 VAL    32      31.012  53.801  30.111  1.00  0.00           C  
ATOM    476 HG21 VAL    32      30.024  53.695  30.559  1.00  0.00           H  
ATOM    477 HG22 VAL    32      31.287  54.846  30.251  1.00  0.00           H  
ATOM    478 HG23 VAL    32      31.033  53.683  29.028  1.00  0.00           H  
ATOM    479  C   VAL    32      33.010  52.263  33.069  1.00  0.00           C  
ATOM    480  O   VAL    32      34.203  52.634  32.986  1.00  0.00           O  
ATOM    481  N   CYS    33      32.635  51.143  33.679  1.00  0.00           N  
ATOM    482  H   CYS    33      31.683  50.806  33.673  1.00  0.00           H  
ATOM    483  CA  CYS    33      33.483  50.089  34.081  1.00  0.00           C  
ATOM    484  HA  CYS    33      34.509  50.256  33.753  1.00  0.00           H  
ATOM    485  CB  CYS    33      33.389  49.866  35.659  1.00  0.00           C  
ATOM    486  HB2 CYS    33      32.354  49.853  36.001  1.00  0.00           H  
ATOM    487  HB3 CYS    33      33.816  48.897  35.918  1.00  0.00           H  
ATOM    488  SG  CYS    33      34.297  51.085  36.677  1.00  0.00           S  
ATOM    489  HG  CYS    33      33.443  51.956  36.134  1.00  0.00           H  
ATOM    490  C   CYS    33      33.230  48.781  33.239  1.00  0.00           C  
ATOM    491  O   CYS    33      32.132  48.311  32.944  1.00  0.00           O  
ATOM    492  N   LEU    34      34.320  48.120  32.836  1.00  0.00           N  
ATOM    493  H   LEU    34      35.223  48.563  32.934  1.00  0.00           H  
ATOM    494  CA  LEU    34      34.286  46.760  32.126  1.00  0.00           C  
ATOM    495  HA  LEU    34      33.288  46.577  31.729  1.00  0.00           H  
ATOM    496  CB  LEU    34      35.062  46.887  30.838  1.00  0.00           C  
ATOM    497  HB2 LEU    34      36.133  46.968  31.025  1.00  0.00           H  
ATOM    498  HB3 LEU    34      35.024  45.959  30.267  1.00  0.00           H  
ATOM    499  CG  LEU    34      34.781  48.034  29.900  1.00  0.00           C  
ATOM    500  HG  LEU    34      34.923  48.974  30.433  1.00  0.00           H  
ATOM    501  CD1 LEU    34      35.768  48.036  28.731  1.00  0.00           C  
ATOM    502 HD11 LEU    34      36.782  47.963  29.125  1.00  0.00           H  
ATOM    503 HD12 LEU    34      35.555  47.175  28.098  1.00  0.00           H  
ATOM    504 HD13 LEU    34      35.575  48.929  28.136  1.00  0.00           H  
ATOM    505  CD2 LEU    34      33.299  48.034  29.376  1.00  0.00           C  
ATOM    506 HD21 LEU    34      33.061  47.019  29.059  1.00  0.00           H  
ATOM    507 HD22 LEU    34      32.650  48.319  30.205  1.00  0.00           H  
ATOM    508 HD23 LEU    34      33.120  48.739  28.565  1.00  0.00           H  
ATOM    509  C   LEU    34      34.871  45.717  33.137  1.00  0.00           C  
ATOM    510  O   LEU    34      35.975  45.927  33.652  1.00  0.00           O  
ATOM    511  N   CYS    35      34.207  44.572  33.320  1.00  0.00           N  
ATOM    512  H   CYS    35      33.278  44.509  32.930  1.00  0.00           H  
ATOM    513  CA  CYS    35      34.588  43.448  34.138  1.00  0.00           C  
ATOM    514  HA  CYS    35      35.600  43.688  34.464  1.00  0.00           H  
ATOM    515  CB  CYS    35      33.649  43.440  35.381  1.00  0.00           C  
ATOM    516  HB2 CYS    35      32.622  43.235  35.078  1.00  0.00           H  
ATOM    517  HB3 CYS    35      33.969  42.681  36.096  1.00  0.00           H  
ATOM    518  SG  CYS    35      33.831  44.998  36.306  1.00  0.00           S  
ATOM    519  HG  CYS    35      35.055  45.363  35.915  1.00  0.00           H  
ATOM    520  C   CYS    35      34.682  42.092  33.471  1.00  0.00           C  
ATOM    521  O   CYS    35      33.595  41.628  33.051  1.00  0.00           O  
ATOM    522  N   HID    36      35.867  41.597  33.203  1.00  0.00           N  
ATOM    523  H   HID    36      36.692  42.133  33.433  1.00  0.00           H  
ATOM    524  CA  HID    36      36.048  40.311  32.534  1.00  0.00           C  
ATOM    525  HA  HID    36      35.456  40.362  31.620  1.00  0.00           H  
ATOM    526  CB  HID    36      37.583  40.254  32.231  1.00  0.00           C  
ATOM    527  HB2 HID    36      37.631  39.345  31.632  1.00  0.00           H  
ATOM    528  HB3 HID    36      37.956  41.056  31.594  1.00  0.00           H  
ATOM    529  CG  HID    36      38.372  40.070  33.549  1.00  0.00           C  
ATOM    530  ND1 HID    36      38.384  38.980  34.382  1.00  0.00           N  
ATOM    531  HD1 HID    36      38.049  38.068  34.106  1.00  0.00           H  
ATOM    532  CE1 HID    36      39.282  39.195  35.365  1.00  0.00           C  
ATOM    533  HE1 HID    36      39.736  38.494  36.050  1.00  0.00           H  
ATOM    534  NE2 HID    36      39.762  40.488  35.248  1.00  0.00           N  
ATOM    535  CD2 HID    36      39.194  41.054  34.084  1.00  0.00           C  
ATOM    536  HD2 HID    36      39.445  41.976  33.582  1.00  0.00           H  
ATOM    537  C   HID    36      35.677  38.964  33.241  1.00  0.00           C  
ATOM    538  O   HID    36      35.284  38.993  34.353  1.00  0.00           O  
ATOM    539  N   GLY    37      35.819  37.814  32.525  1.00  0.00           N  
ATOM    540  H   GLY    37      36.141  37.954  31.578  1.00  0.00           H  
ATOM    541  CA  GLY    37      35.530  36.430  32.910  1.00  0.00           C  
ATOM    542  HA2 GLY    37      34.671  36.421  33.581  1.00  0.00           H  
ATOM    543  HA3 GLY    37      35.367  35.826  32.018  1.00  0.00           H  
ATOM    544  C   GLY    37      36.682  35.693  33.582  1.00  0.00           C  
ATOM    545  O   GLY    37      37.696  36.239  33.955  1.00  0.00           O  
ATOM    546  N   PHE    38      36.569  34.383  33.597  1.00  0.00           N  
ATOM    547  H   PHE    38      35.672  34.101  33.229  1.00  0.00           H  
ATOM    548  CA  PHE    38      37.683  33.396  33.860  1.00  0.00           C  
ATOM    549  HA  PHE    38      38.471  33.861  34.452  1.00  0.00           H  
ATOM    550  CB  PHE    38      37.153  32.160  34.701  1.00  0.00           C  
ATOM    551  HB2 PHE    38      36.871  32.548  35.680  1.00  0.00           H  
ATOM    552  HB3 PHE    38      36.320  31.635  34.235  1.00  0.00           H  
ATOM    553  CG  PHE    38      38.258  31.105  34.943  1.00  0.00           C  
ATOM    554  CD1 PHE    38      38.151  29.821  34.357  1.00  0.00           C  
ATOM    555  HD1 PHE    38      37.260  29.515  33.829  1.00  0.00           H  
ATOM    556  CE1 PHE    38      39.161  28.811  34.606  1.00  0.00           C  
ATOM    557  HE1 PHE    38      38.981  27.815  34.231  1.00  0.00           H  
ATOM    558  CZ  PHE    38      40.188  29.046  35.473  1.00  0.00           C  
ATOM    559  HZ  PHE    38      40.895  28.257  35.685  1.00  0.00           H  
ATOM    560  CE2 PHE    38      40.332  30.302  36.106  1.00  0.00           C  
ATOM    561  HE2 PHE    38      41.119  30.486  36.823  1.00  0.00           H  
ATOM    562  CD2 PHE    38      39.394  31.348  35.733  1.00  0.00           C  
ATOM    563  HD2 PHE    38      39.447  32.317  36.207  1.00  0.00           H  
ATOM    564  C   PHE    38      38.322  32.788  32.576  1.00  0.00           C  
ATOM    565  O   PHE    38      37.595  32.573  31.622  1.00  0.00           O  
ATOM    566  N   PRO    39      39.616  32.427  32.504  1.00  0.00           N  
ATOM    567  CD  PRO    39      40.055  31.469  31.481  1.00  0.00           C  
ATOM    568  HD2 PRO    39      39.732  31.826  30.503  1.00  0.00           H  
ATOM    569  HD3 PRO    39      39.549  30.515  31.632  1.00  0.00           H  
ATOM    570  CG  PRO    39      41.595  31.337  31.620  1.00  0.00           C  
ATOM    571  HG2 PRO    39      41.938  31.948  30.785  1.00  0.00           H  
ATOM    572  HG3 PRO    39      41.913  30.296  31.590  1.00  0.00           H  
ATOM    573  CB  PRO    39      41.866  31.956  32.952  1.00  0.00           C  
ATOM    574  HB2 PRO    39      42.859  32.393  33.056  1.00  0.00           H  
ATOM    575  HB3 PRO    39      41.633  31.152  33.650  1.00  0.00           H  
ATOM    576  CA  PRO    39      40.845  33.066  33.080  1.00  0.00           C  
ATOM    577  HA  PRO    39      40.750  33.267  34.147  1.00  0.00           H  
ATOM    578  C   PRO    39      41.259  34.395  32.279  1.00  0.00           C  
ATOM    579  O   PRO    39      42.237  34.368  31.546  1.00  0.00           O  
ATOM    580  N   GLU    40      40.514  35.459  32.406  1.00  0.00           N  
ATOM    581  H   GLU    40      39.722  35.438  33.031  1.00  0.00           H  
ATOM    582  CA  GLU    40      40.782  36.687  31.668  1.00  0.00           C  
ATOM    583  HA  GLU    40      41.464  36.417  30.861  1.00  0.00           H  
ATOM    584  CB  GLU    40      39.434  37.264  31.140  1.00  0.00           C  
ATOM    585  HB2 GLU    40      38.674  37.241  31.921  1.00  0.00           H  
ATOM    586  HB3 GLU    40      39.642  38.263  30.755  1.00  0.00           H  
ATOM    587  CG  GLU    40      39.040  36.323  29.968  1.00  0.00           C  
ATOM    588  HG2 GLU    40      39.747  36.477  29.152  1.00  0.00           H  
ATOM    589  HG3 GLU    40      39.093  35.274  30.259  1.00  0.00           H  
ATOM    590  CD  GLU    40      37.636  36.577  29.436  1.00  0.00           C  
ATOM    591  OE1 GLU    40      37.276  35.836  28.476  1.00  0.00           O  
ATOM    592  OE2 GLU    40      37.019  37.504  30.000  1.00  0.00           O  
ATOM    593  C   GLU    40      41.516  37.768  32.496  1.00  0.00           C  
ATOM    594  O   GLU    40      41.955  37.620  33.649  1.00  0.00           O  
ATOM    595  N   SER    41      41.892  38.908  31.886  1.00  0.00           N  
ATOM    596  H   SER    41      41.700  38.881  30.895  1.00  0.00           H  
ATOM    597  CA  SER    41      42.518  40.065  32.495  1.00  0.00           C  
ATOM    598  HA  SER    41      42.170  39.936  33.519  1.00  0.00           H  
ATOM    599  CB  SER    41      44.015  39.873  32.375  1.00  0.00           C  
ATOM    600  HB2 SER    41      44.315  39.268  33.231  1.00  0.00           H  
ATOM    601  HB3 SER    41      44.243  39.477  31.386  1.00  0.00           H  
ATOM    602  OG  SER    41      44.845  40.990  32.635  1.00  0.00           O  
ATOM    603  HG  SER    41      44.602  41.484  33.422  1.00  0.00           H  
ATOM    604  C   SER    41      41.979  41.347  31.918  1.00  0.00           C  
ATOM    605  O   SER    41      41.241  41.231  30.967  1.00  0.00           O  
ATOM    606  N   TRP    42      42.339  42.546  32.469  1.00  0.00           N  
ATOM    607  H   TRP    42      42.941  42.471  33.276  1.00  0.00           H  
ATOM    608  CA  TRP    42      41.902  43.827  31.886  1.00  0.00           C  
ATOM    609  HA  TRP    42      40.833  43.977  32.033  1.00  0.00           H  
ATOM    610  CB  TRP    42      42.704  44.955  32.661  1.00  0.00           C  
ATOM    611  HB2 TRP    42      42.174  45.875  32.416  1.00  0.00           H  
ATOM    612  HB3 TRP    42      42.694  44.822  33.743  1.00  0.00           H  
ATOM    613  CG  TRP    42      44.109  45.230  32.166  1.00  0.00           C  
ATOM    614  CD1 TRP    42      45.282  44.707  32.588  1.00  0.00           C  
ATOM    615  HD1 TRP    42      45.353  43.976  33.380  1.00  0.00           H  
ATOM    616  NE1 TRP    42      46.351  45.225  31.843  1.00  0.00           N  
ATOM    617  HE1 TRP    42      47.317  44.952  31.954  1.00  0.00           H  
ATOM    618  CE2 TRP    42      45.891  45.963  30.825  1.00  0.00           C  
ATOM    619  CZ2 TRP    42      46.658  46.458  29.722  1.00  0.00           C  
ATOM    620  HZ2 TRP    42      47.719  46.271  29.638  1.00  0.00           H  
ATOM    621  CH2 TRP    42      45.939  47.100  28.730  1.00  0.00           C  
ATOM    622  HH2 TRP    42      46.533  47.490  27.917  1.00  0.00           H  
ATOM    623  CZ3 TRP    42      44.562  47.196  28.795  1.00  0.00           C  
ATOM    624  HZ3 TRP    42      43.995  47.590  27.964  1.00  0.00           H  
ATOM    625  CE3 TRP    42      43.830  46.734  29.886  1.00  0.00           C  
ATOM    626  HE3 TRP    42      42.756  46.851  29.902  1.00  0.00           H  
ATOM    627  CD2 TRP    42      44.493  46.125  31.006  1.00  0.00           C  
ATOM    628  C   TRP    42      42.163  43.944  30.370  1.00  0.00           C  
ATOM    629  O   TRP    42      41.312  44.366  29.568  1.00  0.00           O  
ATOM    630  N   TYR    43      43.318  43.358  29.936  1.00  0.00           N  
ATOM    631  H   TYR    43      43.893  43.110  30.728  1.00  0.00           H  
ATOM    632  CA  TYR    43      43.779  43.319  28.547  1.00  0.00           C  
ATOM    633  HA  TYR    43      44.060  44.316  28.209  1.00  0.00           H  
ATOM    634  CB  TYR    43      45.038  42.435  28.631  1.00  0.00           C  
ATOM    635  HB2 TYR    43      45.694  42.776  29.432  1.00  0.00           H  
ATOM    636  HB3 TYR    43      44.739  41.456  29.006  1.00  0.00           H  
ATOM    637  CG  TYR    43      45.841  42.432  27.315  1.00  0.00           C  
ATOM    638  CD1 TYR    43      46.662  43.544  26.999  1.00  0.00           C  
ATOM    639  HD1 TYR    43      46.735  44.384  27.674  1.00  0.00           H  
ATOM    640  CE1 TYR    43      47.451  43.541  25.812  1.00  0.00           C  
ATOM    641  HE1 TYR    43      48.143  44.349  25.627  1.00  0.00           H  
ATOM    642  CZ  TYR    43      47.411  42.420  24.950  1.00  0.00           C  
ATOM    643  OH  TYR    43      48.286  42.277  23.922  1.00  0.00           O  
ATOM    644  HH  TYR    43      47.898  41.816  23.174  1.00  0.00           H  
ATOM    645  CE2 TYR    43      46.519  41.348  25.241  1.00  0.00           C  
ATOM    646  HE2 TYR    43      46.538  40.525  24.542  1.00  0.00           H  
ATOM    647  CD2 TYR    43      45.696  41.353  26.412  1.00  0.00           C  
ATOM    648  HD2 TYR    43      45.086  40.480  26.591  1.00  0.00           H  
ATOM    649  C   TYR    43      42.843  42.764  27.498  1.00  0.00           C  
ATOM    650  O   TYR    43      42.891  43.141  26.317  1.00  0.00           O  
ATOM    651  N   SER    44      41.949  41.938  27.981  1.00  0.00           N  
ATOM    652  H   SER    44      41.933  41.883  28.989  1.00  0.00           H  
ATOM    653  CA  SER    44      40.900  41.360  27.144  1.00  0.00           C  
ATOM    654  HA  SER    44      41.341  40.832  26.299  1.00  0.00           H  
ATOM    655  CB  SER    44      40.027  40.323  27.871  1.00  0.00           C  
ATOM    656  HB2 SER    44      39.355  39.936  27.106  1.00  0.00           H  
ATOM    657  HB3 SER    44      40.633  39.504  28.259  1.00  0.00           H  
ATOM    658  OG  SER    44      39.186  40.839  28.933  1.00  0.00           O  
ATOM    659  HG  SER    44      39.642  40.917  29.774  1.00  0.00           H  
ATOM    660  C   SER    44      40.017  42.463  26.491  1.00  0.00           C  
ATOM    661  O   SER    44      39.656  42.320  25.357  1.00  0.00           O  
ATOM    662  N   TRP    45      39.702  43.598  27.191  1.00  0.00           N  
ATOM    663  H   TRP    45      40.022  43.534  28.147  1.00  0.00           H  
ATOM    664  CA  TRP    45      38.831  44.741  26.785  1.00  0.00           C  
ATOM    665  HA  TRP    45      37.992  44.292  26.253  1.00  0.00           H  
ATOM    666  CB  TRP    45      38.397  45.536  28.053  1.00  0.00           C  
ATOM    667  HB2 TRP    45      39.314  45.765  28.595  1.00  0.00           H  
ATOM    668  HB3 TRP    45      37.885  46.457  27.774  1.00  0.00           H  
ATOM    669  CG  TRP    45      37.567  44.724  28.968  1.00  0.00           C  
ATOM    670  CD1 TRP    45      37.863  44.369  30.201  1.00  0.00           C  
ATOM    671  HD1 TRP    45      38.780  44.556  30.740  1.00  0.00           H  
ATOM    672  NE1 TRP    45      36.827  43.531  30.641  1.00  0.00           N  
ATOM    673  HE1 TRP    45      36.766  43.261  31.612  1.00  0.00           H  
ATOM    674  CE2 TRP    45      35.818  43.440  29.764  1.00  0.00           C  
ATOM    675  CZ2 TRP    45      34.546  42.771  29.804  1.00  0.00           C  
ATOM    676  HZ2 TRP    45      34.170  42.256  30.675  1.00  0.00           H  
ATOM    677  CH2 TRP    45      33.735  42.806  28.703  1.00  0.00           C  
ATOM    678  HH2 TRP    45      32.847  42.192  28.663  1.00  0.00           H  
ATOM    679  CZ3 TRP    45      34.104  43.624  27.573  1.00  0.00           C  
ATOM    680  HZ3 TRP    45      33.355  43.789  26.813  1.00  0.00           H  
ATOM    681  CE3 TRP    45      35.358  44.230  27.558  1.00  0.00           C  
ATOM    682  HE3 TRP    45      35.674  44.753  26.667  1.00  0.00           H  
ATOM    683  CD2 TRP    45      36.218  44.172  28.672  1.00  0.00           C  
ATOM    684  C   TRP    45      39.473  45.779  25.747  1.00  0.00           C  
ATOM    685  O   TRP    45      38.793  46.755  25.435  1.00  0.00           O  
ATOM    686  N   ARG    46      40.776  45.672  25.444  1.00  0.00           N  
ATOM    687  H   ARG    46      41.264  44.976  25.989  1.00  0.00           H  
ATOM    688  CA  ARG    46      41.452  46.691  24.634  1.00  0.00           C  
ATOM    689  HA  ARG    46      41.542  47.577  25.262  1.00  0.00           H  
ATOM    690  CB  ARG    46      42.924  46.349  24.502  1.00  0.00           C  
ATOM    691  HB2 ARG    46      43.477  47.144  24.001  1.00  0.00           H  
ATOM    692  HB3 ARG    46      43.323  46.241  25.511  1.00  0.00           H  
ATOM    693  CG  ARG    46      43.005  44.989  23.665  1.00  0.00           C  
ATOM    694  HG2 ARG    46      42.311  44.256  24.075  1.00  0.00           H  
ATOM    695  HG3 ARG    46      42.727  45.286  22.653  1.00  0.00           H  
ATOM    696  CD  ARG    46      44.401  44.574  23.800  1.00  0.00           C  
ATOM    697  HD2 ARG    46      45.006  45.402  23.431  1.00  0.00           H  
ATOM    698  HD3 ARG    46      44.745  44.457  24.828  1.00  0.00           H  
ATOM    699  NE  ARG    46      44.706  43.350  22.932  1.00  0.00           N  
ATOM    700  HE  ARG    46      45.133  43.479  22.026  1.00  0.00           H  
ATOM    701  CZ  ARG    46      44.476  42.112  23.125  1.00  0.00           C  
ATOM    702  NH1 ARG    46      43.630  41.751  24.041  1.00  0.00           N  
ATOM    703 HH11 ARG    46      43.185  42.489  24.567  1.00  0.00           H  
ATOM    704 HH12 ARG    46      43.565  40.850  24.492  1.00  0.00           H  
ATOM    705  NH2 ARG    46      45.005  41.155  22.412  1.00  0.00           N  
ATOM    706 HH21 ARG    46      45.572  41.393  21.610  1.00  0.00           H  
ATOM    707 HH22 ARG    46      44.655  40.215  22.524  1.00  0.00           H  
ATOM    708  C   ARG    46      40.890  47.141  23.283  1.00  0.00           C  
ATOM    709  O   ARG    46      41.121  48.281  22.921  1.00  0.00           O  
ATOM    710  N   TYR    47      40.073  46.277  22.632  1.00  0.00           N  
ATOM    711  H   TYR    47      39.938  45.324  22.937  1.00  0.00           H  
ATOM    712  CA  TYR    47      39.327  46.670  21.388  1.00  0.00           C  
ATOM    713  HA  TYR    47      39.903  47.431  20.862  1.00  0.00           H  
ATOM    714  CB  TYR    47      39.240  45.459  20.499  1.00  0.00           C  
ATOM    715  HB2 TYR    47      38.576  44.731  20.964  1.00  0.00           H  
ATOM    716  HB3 TYR    47      38.828  45.642  19.506  1.00  0.00           H  
ATOM    717  CG  TYR    47      40.512  44.720  20.357  1.00  0.00           C  
ATOM    718  CD1 TYR    47      41.603  45.323  19.723  1.00  0.00           C  
ATOM    719  HD1 TYR    47      41.538  46.350  19.395  1.00  0.00           H  
ATOM    720  CE1 TYR    47      42.731  44.536  19.409  1.00  0.00           C  
ATOM    721  HE1 TYR    47      43.619  44.934  18.941  1.00  0.00           H  
ATOM    722  CZ  TYR    47      42.806  43.235  19.787  1.00  0.00           C  
ATOM    723  OH  TYR    47      43.932  42.492  19.493  1.00  0.00           O  
ATOM    724  HH  TYR    47      44.679  43.030  19.220  1.00  0.00           H  
ATOM    725  CE2 TYR    47      41.720  42.588  20.350  1.00  0.00           C  
ATOM    726  HE2 TYR    47      41.857  41.563  20.664  1.00  0.00           H  
ATOM    727  CD2 TYR    47      40.583  43.369  20.709  1.00  0.00           C  
ATOM    728  HD2 TYR    47      39.740  42.807  21.085  1.00  0.00           H  
ATOM    729  C   TYR    47      38.011  47.385  21.651  1.00  0.00           C  
ATOM    730  O   TYR    47      37.494  47.980  20.725  1.00  0.00           O  
ATOM    731  N   GLN    48      37.482  47.403  22.867  1.00  0.00           N  
ATOM    732  H   GLN    48      37.967  46.841  23.552  1.00  0.00           H  
ATOM    733  CA  GLN    48      36.335  48.313  23.188  1.00  0.00           C  
ATOM    734  HA  GLN    48      35.714  48.466  22.305  1.00  0.00           H  
ATOM    735  CB  GLN    48      35.529  47.551  24.327  1.00  0.00           C  
ATOM    736  HB2 GLN    48      36.216  47.364  25.152  1.00  0.00           H  
ATOM    737  HB3 GLN    48      34.809  48.284  24.689  1.00  0.00           H  
ATOM    738  CG  GLN    48      34.703  46.347  23.909  1.00  0.00           C  
ATOM    739  HG2 GLN    48      34.106  46.169  24.804  1.00  0.00           H  
ATOM    740  HG3 GLN    48      33.861  46.523  23.239  1.00  0.00           H  
ATOM    741  CD  GLN    48      35.532  45.316  23.316  1.00  0.00           C  
ATOM    742  OE1 GLN    48      36.345  44.685  23.999  1.00  0.00           O  
ATOM    743  NE2 GLN    48      35.322  45.012  22.028  1.00  0.00           N  
ATOM    744 HE21 GLN    48      35.909  44.300  21.617  1.00  0.00           H  
ATOM    745 HE22 GLN    48      34.650  45.615  21.576  1.00  0.00           H  
ATOM    746  C   GLN    48      36.789  49.670  23.748  1.00  0.00           C  
ATOM    747  O   GLN    48      36.041  50.644  23.449  1.00  0.00           O  
ATOM    748  N   ILE    49      37.817  49.836  24.611  1.00  0.00           N  
ATOM    749  H   ILE    49      38.395  49.025  24.779  1.00  0.00           H  
ATOM    750  CA  ILE    49      38.005  50.990  25.469  1.00  0.00           C  
ATOM    751  HA  ILE    49      37.067  51.050  26.022  1.00  0.00           H  
ATOM    752  CB  ILE    49      39.189  50.792  26.486  1.00  0.00           C  
ATOM    753  HB  ILE    49      39.915  50.571  25.703  1.00  0.00           H  
ATOM    754  CG2 ILE    49      39.559  52.092  27.186  1.00  0.00           C  
ATOM    755 HG21 ILE    49      40.539  52.090  27.662  1.00  0.00           H  
ATOM    756 HG22 ILE    49      39.645  52.878  26.435  1.00  0.00           H  
ATOM    757 HG23 ILE    49      38.825  52.314  27.961  1.00  0.00           H  
ATOM    758  CG1 ILE    49      39.003  49.591  27.395  1.00  0.00           C  
ATOM    759 HG12 ILE    49      38.314  49.660  28.237  1.00  0.00           H  
ATOM    760 HG13 ILE    49      38.613  48.779  26.782  1.00  0.00           H  
ATOM    761  CD1 ILE    49      40.385  49.102  27.923  1.00  0.00           C  
ATOM    762 HD11 ILE    49      40.990  48.650  27.137  1.00  0.00           H  
ATOM    763 HD12 ILE    49      40.975  49.902  28.368  1.00  0.00           H  
ATOM    764 HD13 ILE    49      40.156  48.302  28.627  1.00  0.00           H  
ATOM    765  C   ILE    49      38.128  52.300  24.623  1.00  0.00           C  
ATOM    766  O   ILE    49      37.344  53.185  24.822  1.00  0.00           O  
ATOM    767  N   PRO    50      39.013  52.530  23.588  1.00  0.00           N  
ATOM    768  CD  PRO    50      40.083  51.648  23.269  1.00  0.00           C  
ATOM    769  HD2 PRO    50      39.848  50.608  23.496  1.00  0.00           H  
ATOM    770  HD3 PRO    50      40.941  51.912  23.887  1.00  0.00           H  
ATOM    771  CG  PRO    50      40.268  51.912  21.781  1.00  0.00           C  
ATOM    772  HG2 PRO    50      39.589  51.312  21.175  1.00  0.00           H  
ATOM    773  HG3 PRO    50      41.271  51.626  21.464  1.00  0.00           H  
ATOM    774  CB  PRO    50      40.207  53.378  21.716  1.00  0.00           C  
ATOM    775  HB2 PRO    50      40.091  53.719  20.688  1.00  0.00           H  
ATOM    776  HB3 PRO    50      41.097  53.792  22.191  1.00  0.00           H  
ATOM    777  CA  PRO    50      39.025  53.714  22.655  1.00  0.00           C  
ATOM    778  HA  PRO    50      39.325  54.623  23.176  1.00  0.00           H  
ATOM    779  C   PRO    50      37.654  53.876  21.980  1.00  0.00           C  
ATOM    780  O   PRO    50      37.175  55.018  21.838  1.00  0.00           O  
ATOM    781  N   ALA    51      36.970  52.798  21.547  1.00  0.00           N  
ATOM    782  H   ALA    51      37.358  51.915  21.847  1.00  0.00           H  
ATOM    783  CA  ALA    51      35.627  52.806  20.854  1.00  0.00           C  
ATOM    784  HA  ALA    51      35.788  53.472  20.006  1.00  0.00           H  
ATOM    785  CB  ALA    51      35.375  51.413  20.221  1.00  0.00           C  
ATOM    786  HB1 ALA    51      34.601  51.589  19.475  1.00  0.00           H  
ATOM    787  HB2 ALA    51      36.272  51.149  19.661  1.00  0.00           H  
ATOM    788  HB3 ALA    51      35.213  50.634  20.967  1.00  0.00           H  
ATOM    789  C   ALA    51      34.495  53.308  21.693  1.00  0.00           C  
ATOM    790  O   ALA    51      33.828  54.237  21.194  1.00  0.00           O  
ATOM    791  N   LEU    52      34.374  52.838  22.891  1.00  0.00           N  
ATOM    792  H   LEU    52      34.961  52.064  23.169  1.00  0.00           H  
ATOM    793  CA  LEU    52      33.318  53.288  23.878  1.00  0.00           C  
ATOM    794  HA  LEU    52      32.345  53.416  23.404  1.00  0.00           H  
ATOM    795  CB  LEU    52      33.125  52.242  25.000  1.00  0.00           C  
ATOM    796  HB2 LEU    52      34.068  52.084  25.525  1.00  0.00           H  
ATOM    797  HB3 LEU    52      32.343  52.535  25.700  1.00  0.00           H  
ATOM    798  CG  LEU    52      32.822  50.802  24.578  1.00  0.00           C  
ATOM    799  HG  LEU    52      33.730  50.373  24.155  1.00  0.00           H  
ATOM    800  CD1 LEU    52      32.312  49.999  25.855  1.00  0.00           C  
ATOM    801 HD11 LEU    52      32.284  48.940  25.598  1.00  0.00           H  
ATOM    802 HD12 LEU    52      32.858  50.074  26.795  1.00  0.00           H  
ATOM    803 HD13 LEU    52      31.336  50.371  26.168  1.00  0.00           H  
ATOM    804  CD2 LEU    52      31.763  50.588  23.526  1.00  0.00           C  
ATOM    805 HD21 LEU    52      31.421  49.553  23.526  1.00  0.00           H  
ATOM    806 HD22 LEU    52      30.904  51.194  23.816  1.00  0.00           H  
ATOM    807 HD23 LEU    52      32.134  50.840  22.533  1.00  0.00           H  
ATOM    808  C   LEU    52      33.633  54.659  24.479  1.00  0.00           C  
ATOM    809  O   LEU    52      32.724  55.394  24.755  1.00  0.00           O  
ATOM    810  N   ALA    53      34.895  55.041  24.732  1.00  0.00           N  
ATOM    811  H   ALA    53      35.678  54.416  24.606  1.00  0.00           H  
ATOM    812  CA  ALA    53      35.257  56.373  25.210  1.00  0.00           C  
ATOM    813  HA  ALA    53      34.710  56.549  26.137  1.00  0.00           H  
ATOM    814  CB  ALA    53      36.754  56.282  25.497  1.00  0.00           C  
ATOM    815  HB1 ALA    53      37.103  57.287  25.737  1.00  0.00           H  
ATOM    816  HB2 ALA    53      36.983  55.689  26.382  1.00  0.00           H  
ATOM    817  HB3 ALA    53      37.240  55.921  24.590  1.00  0.00           H  
ATOM    818  C   ALA    53      35.029  57.451  24.218  1.00  0.00           C  
ATOM    819  O   ALA    53      34.521  58.497  24.601  1.00  0.00           O  
ATOM    820  N   GLN    54      35.382  57.152  22.943  1.00  0.00           N  
ATOM    821  H   GLN    54      35.817  56.271  22.708  1.00  0.00           H  
ATOM    822  CA  GLN    54      35.140  58.050  21.890  1.00  0.00           C  
ATOM    823  HA  GLN    54      35.660  58.986  22.095  1.00  0.00           H  
ATOM    824  CB  GLN    54      35.809  57.576  20.576  1.00  0.00           C  
ATOM    825  HB2 GLN    54      36.817  57.199  20.746  1.00  0.00           H  
ATOM    826  HB3 GLN    54      35.173  56.743  20.274  1.00  0.00           H  
ATOM    827  CG  GLN    54      36.072  58.675  19.543  1.00  0.00           C  
ATOM    828  HG2 GLN    54      35.197  59.325  19.545  1.00  0.00           H  
ATOM    829  HG3 GLN    54      36.967  59.214  19.856  1.00  0.00           H  
ATOM    830  CD  GLN    54      36.385  58.145  18.182  1.00  0.00           C  
ATOM    831  OE1 GLN    54      36.953  57.055  18.041  1.00  0.00           O  
ATOM    832  NE2 GLN    54      36.098  58.928  17.142  1.00  0.00           N  
ATOM    833 HE21 GLN    54      36.109  58.523  16.217  1.00  0.00           H  
ATOM    834 HE22 GLN    54      35.786  59.881  17.270  1.00  0.00           H  
ATOM    835  C   GLN    54      33.623  58.328  21.680  1.00  0.00           C  
ATOM    836  O   GLN    54      33.273  59.487  21.352  1.00  0.00           O  
ATOM    837  N   ALA    55      32.764  57.396  22.020  1.00  0.00           N  
ATOM    838  H   ALA    55      33.200  56.495  22.149  1.00  0.00           H  
ATOM    839  CA  ALA    55      31.275  57.501  21.962  1.00  0.00           C  
ATOM    840  HA  ALA    55      30.948  58.014  21.058  1.00  0.00           H  
ATOM    841  CB  ALA    55      30.654  56.124  21.880  1.00  0.00           C  
ATOM    842  HB1 ALA    55      29.617  56.083  21.544  1.00  0.00           H  
ATOM    843  HB2 ALA    55      31.349  55.525  21.292  1.00  0.00           H  
ATOM    844  HB3 ALA    55      30.707  55.753  22.904  1.00  0.00           H  
ATOM    845  C   ALA    55      30.710  58.368  23.119  1.00  0.00           C  
ATOM    846  O   ALA    55      29.481  58.384  23.418  1.00  0.00           O  
ATOM    847  N   GLY    56      31.542  59.064  23.836  1.00  0.00           N  
ATOM    848  H   GLY    56      32.545  59.005  23.733  1.00  0.00           H  
ATOM    849  CA  GLY    56      31.204  60.096  24.812  1.00  0.00           C  
ATOM    850  HA2 GLY    56      31.928  60.880  24.592  1.00  0.00           H  
ATOM    851  HA3 GLY    56      30.241  60.536  24.554  1.00  0.00           H  
ATOM    852  C   GLY    56      31.123  59.688  26.285  1.00  0.00           C  
ATOM    853  O   GLY    56      30.257  60.044  27.044  1.00  0.00           O  
ATOM    854  N   TYR    57      32.065  58.887  26.712  1.00  0.00           N  
ATOM    855  H   TYR    57      32.834  58.821  26.060  1.00  0.00           H  
ATOM    856  CA  TYR    57      32.248  58.338  28.078  1.00  0.00           C  
ATOM    857  HA  TYR    57      31.690  58.982  28.758  1.00  0.00           H  
ATOM    858  CB  TYR    57      31.768  56.872  28.094  1.00  0.00           C  
ATOM    859  HB2 TYR    57      32.256  56.277  27.323  1.00  0.00           H  
ATOM    860  HB3 TYR    57      32.088  56.376  29.010  1.00  0.00           H  
ATOM    861  CG  TYR    57      30.235  56.705  28.100  1.00  0.00           C  
ATOM    862  CD1 TYR    57      29.568  56.741  26.873  1.00  0.00           C  
ATOM    863  HD1 TYR    57      30.143  56.787  25.960  1.00  0.00           H  
ATOM    864  CE1 TYR    57      28.160  56.733  26.837  1.00  0.00           C  
ATOM    865  HE1 TYR    57      27.676  56.926  25.891  1.00  0.00           H  
ATOM    866  CZ  TYR    57      27.406  56.696  28.016  1.00  0.00           C  
ATOM    867  OH  TYR    57      26.065  56.878  28.002  1.00  0.00           O  
ATOM    868  HH  TYR    57      25.668  56.723  27.142  1.00  0.00           H  
ATOM    869  CE2 TYR    57      28.114  56.617  29.228  1.00  0.00           C  
ATOM    870  HE2 TYR    57      27.501  56.801  30.098  1.00  0.00           H  
ATOM    871  CD2 TYR    57      29.510  56.607  29.309  1.00  0.00           C  
ATOM    872  HD2 TYR    57      29.931  56.721  30.297  1.00  0.00           H  
ATOM    873  C   TYR    57      33.729  58.340  28.559  1.00  0.00           C  
ATOM    874  O   TYR    57      34.718  58.348  27.794  1.00  0.00           O  
ATOM    875  N   ARG    58      33.827  58.226  29.880  1.00  0.00           N  
ATOM    876  H   ARG    58      32.999  58.333  30.448  1.00  0.00           H  
ATOM    877  CA  ARG    58      35.106  57.917  30.560  1.00  0.00           C  
ATOM    878  HA  ARG    58      35.976  58.194  29.965  1.00  0.00           H  
ATOM    879  CB  ARG    58      35.179  58.647  31.906  1.00  0.00           C  
ATOM    880  HB2 ARG    58      35.234  59.734  31.852  1.00  0.00           H  
ATOM    881  HB3 ARG    58      34.212  58.499  32.387  1.00  0.00           H  
ATOM    882  CG  ARG    58      36.443  58.171  32.622  1.00  0.00           C  
ATOM    883  HG2 ARG    58      36.495  57.082  32.588  1.00  0.00           H  
ATOM    884  HG3 ARG    58      37.354  58.574  32.179  1.00  0.00           H  
ATOM    885  CD  ARG    58      36.182  58.603  34.030  1.00  0.00           C  
ATOM    886  HD2 ARG    58      36.062  59.685  34.084  1.00  0.00           H  
ATOM    887  HD3 ARG    58      35.426  57.992  34.523  1.00  0.00           H  
ATOM    888  NE  ARG    58      37.340  58.403  34.853  1.00  0.00           N  
ATOM    889  HE  ARG    58      38.102  57.927  34.391  1.00  0.00           H  
ATOM    890  CZ  ARG    58      37.592  58.661  36.159  1.00  0.00           C  
ATOM    891  NH1 ARG    58      36.775  59.250  36.991  1.00  0.00           N  
ATOM    892 HH11 ARG    58      35.837  59.411  36.652  1.00  0.00           H  
ATOM    893 HH12 ARG    58      37.014  59.325  37.969  1.00  0.00           H  
ATOM    894  NH2 ARG    58      38.737  58.240  36.554  1.00  0.00           N  
ATOM    895 HH21 ARG    58      39.366  57.773  35.917  1.00  0.00           H  
ATOM    896 HH22 ARG    58      39.093  58.638  37.411  1.00  0.00           H  
ATOM    897  C   ARG    58      35.075  56.386  30.787  1.00  0.00           C  
ATOM    898  O   ARG    58      34.286  55.875  31.542  1.00  0.00           O  
ATOM    899  N   VAL    59      35.945  55.604  30.083  1.00  0.00           N  
ATOM    900  H   VAL    59      36.778  56.015  29.687  1.00  0.00           H  
ATOM    901  CA  VAL    59      35.983  54.134  30.141  1.00  0.00           C  
ATOM    902  HA  VAL    59      35.050  53.848  30.628  1.00  0.00           H  
ATOM    903  CB  VAL    59      35.893  53.540  28.730  1.00  0.00           C  
ATOM    904  HB  VAL    59      36.862  53.782  28.293  1.00  0.00           H  
ATOM    905  CG1 VAL    59      35.755  52.034  28.879  1.00  0.00           C  
ATOM    906 HG11 VAL    59      36.635  51.733  29.447  1.00  0.00           H  
ATOM    907 HG12 VAL    59      34.847  51.779  29.426  1.00  0.00           H  
ATOM    908 HG13 VAL    59      35.798  51.481  27.941  1.00  0.00           H  
ATOM    909  CG2 VAL    59      34.670  54.071  27.932  1.00  0.00           C  
ATOM    910 HG21 VAL    59      33.764  53.622  28.338  1.00  0.00           H  
ATOM    911 HG22 VAL    59      34.855  55.140  27.832  1.00  0.00           H  
ATOM    912 HG23 VAL    59      34.641  53.621  26.939  1.00  0.00           H  
ATOM    913  C   VAL    59      37.120  53.673  31.049  1.00  0.00           C  
ATOM    914  O   VAL    59      38.196  54.165  30.950  1.00  0.00           O  
ATOM    915  N   LEU    60      36.850  52.727  31.967  1.00  0.00           N  
ATOM    916  H   LEU    60      35.908  52.366  31.919  1.00  0.00           H  
ATOM    917  CA  LEU    60      37.844  52.133  32.841  1.00  0.00           C  
ATOM    918  HA  LEU    60      38.869  52.433  32.622  1.00  0.00           H  
ATOM    919  CB  LEU    60      37.593  52.580  34.355  1.00  0.00           C  
ATOM    920  HB2 LEU    60      36.624  52.261  34.738  1.00  0.00           H  
ATOM    921  HB3 LEU    60      38.452  52.217  34.920  1.00  0.00           H  
ATOM    922  CG  LEU    60      37.600  54.113  34.616  1.00  0.00           C  
ATOM    923  HG  LEU    60      38.032  54.612  33.748  1.00  0.00           H  
ATOM    924  CD1 LEU    60      36.244  54.739  34.903  1.00  0.00           C  
ATOM    925 HD11 LEU    60      35.629  54.088  35.526  1.00  0.00           H  
ATOM    926 HD12 LEU    60      36.384  55.675  35.444  1.00  0.00           H  
ATOM    927 HD13 LEU    60      35.729  55.030  33.988  1.00  0.00           H  
ATOM    928  CD2 LEU    60      38.410  54.426  35.861  1.00  0.00           C  
ATOM    929 HD21 LEU    60      38.274  55.393  36.345  1.00  0.00           H  
ATOM    930 HD22 LEU    60      38.235  53.682  36.638  1.00  0.00           H  
ATOM    931 HD23 LEU    60      39.462  54.358  35.586  1.00  0.00           H  
ATOM    932  C   LEU    60      37.768  50.644  32.728  1.00  0.00           C  
ATOM    933  O   LEU    60      36.690  50.064  32.636  1.00  0.00           O  
ATOM    934  N   ALA    61      38.931  49.954  32.834  1.00  0.00           N  
ATOM    935  H   ALA    61      39.738  50.539  32.997  1.00  0.00           H  
ATOM    936  CA  ALA    61      39.047  48.531  32.975  1.00  0.00           C  
ATOM    937  HA  ALA    61      38.071  48.157  33.286  1.00  0.00           H  
ATOM    938  CB  ALA    61      39.573  47.856  31.651  1.00  0.00           C  
ATOM    939  HB1 ALA    61      39.318  46.805  31.785  1.00  0.00           H  
ATOM    940  HB2 ALA    61      38.986  48.237  30.815  1.00  0.00           H  
ATOM    941  HB3 ALA    61      40.656  47.977  31.680  1.00  0.00           H  
ATOM    942  C   ALA    61      39.904  48.169  34.231  1.00  0.00           C  
ATOM    943  O   ALA    61      40.919  48.831  34.446  1.00  0.00           O  
ATOM    944  N   MET    62      39.663  46.997  34.827  1.00  0.00           N  
ATOM    945  H   MET    62      39.024  46.411  34.309  1.00  0.00           H  
ATOM    946  CA  MET    62      40.529  46.432  35.950  1.00  0.00           C  
ATOM    947  HA  MET    62      41.521  46.883  35.947  1.00  0.00           H  
ATOM    948  CB  MET    62      39.950  46.731  37.313  1.00  0.00           C  
ATOM    949  HB2 MET    62      40.544  46.294  38.116  1.00  0.00           H  
ATOM    950  HB3 MET    62      39.947  47.811  37.455  1.00  0.00           H  
ATOM    951  CG  MET    62      38.501  46.208  37.510  1.00  0.00           C  
ATOM    952  HG2 MET    62      38.338  45.144  37.341  1.00  0.00           H  
ATOM    953  HG3 MET    62      38.260  46.159  38.571  1.00  0.00           H  
ATOM    954  SD  MET    62      37.206  47.119  36.698  1.00  0.00           S  
ATOM    955  CE  MET    62      37.332  48.767  37.216  1.00  0.00           C  
ATOM    956  HE1 MET    62      36.491  49.316  36.793  1.00  0.00           H  
ATOM    957  HE2 MET    62      37.126  48.734  38.285  1.00  0.00           H  
ATOM    958  HE3 MET    62      38.327  49.172  37.031  1.00  0.00           H  
ATOM    959  C   MET    62      40.701  44.918  35.892  1.00  0.00           C  
ATOM    960  O   MET    62      39.753  44.242  35.486  1.00  0.00           O  
ATOM    961  N   ASP    63      41.818  44.340  36.355  1.00  0.00           N  
ATOM    962  H   ASP    63      42.501  44.934  36.802  1.00  0.00           H  
ATOM    963  CA  ASP    63      42.005  42.979  36.686  1.00  0.00           C  
ATOM    964  HA  ASP    63      41.706  42.332  35.862  1.00  0.00           H  
ATOM    965  CB  ASP    63      43.534  42.746  37.030  1.00  0.00           C  
ATOM    966  HB2 ASP    63      43.845  43.497  37.756  1.00  0.00           H  
ATOM    967  HB3 ASP    63      43.562  41.767  37.508  1.00  0.00           H  
ATOM    968  CG  ASP    63      44.432  42.690  35.820  1.00  0.00           C  
ATOM    969  OD1 ASP    63      43.954  42.273  34.728  1.00  0.00           O  
ATOM    970  OD2 ASP    63      45.635  43.032  35.877  1.00  0.00           O  
ATOM    971  C   ASP    63      41.069  42.665  37.938  1.00  0.00           C  
ATOM    972  O   ASP    63      41.181  43.443  38.904  1.00  0.00           O  
ATOM    973  N   MET    64      40.215  41.679  37.941  1.00  0.00           N  
ATOM    974  H   MET    64      40.063  41.236  37.046  1.00  0.00           H  
ATOM    975  CA  MET    64      39.300  41.407  39.080  1.00  0.00           C  
ATOM    976  HA  MET    64      38.942  42.363  39.462  1.00  0.00           H  
ATOM    977  CB  MET    64      38.099  40.575  38.620  1.00  0.00           C  
ATOM    978  HB2 MET    64      38.353  39.553  38.339  1.00  0.00           H  
ATOM    979  HB3 MET    64      37.346  40.539  39.407  1.00  0.00           H  
ATOM    980  CG  MET    64      37.359  41.285  37.394  1.00  0.00           C  
ATOM    981  HG2 MET    64      38.058  41.578  36.611  1.00  0.00           H  
ATOM    982  HG3 MET    64      36.598  40.602  37.016  1.00  0.00           H  
ATOM    983  SD  MET    64      36.460  42.793  37.831  1.00  0.00           S  
ATOM    984  CE  MET    64      35.144  42.106  38.968  1.00  0.00           C  
ATOM    985  HE1 MET    64      34.231  42.701  38.995  1.00  0.00           H  
ATOM    986  HE2 MET    64      34.940  41.086  38.644  1.00  0.00           H  
ATOM    987  HE3 MET    64      35.579  41.963  39.958  1.00  0.00           H  
ATOM    988  C   MET    64      39.981  40.751  40.273  1.00  0.00           C  
ATOM    989  O   MET    64      41.166  40.451  40.280  1.00  0.00           O  
ATOM    990  N   LYS    65      39.280  40.521  41.390  1.00  0.00           N  
ATOM    991  H   LYS    65      38.281  40.662  41.438  1.00  0.00           H  
ATOM    992  CA  LYS    65      39.913  39.950  42.597  1.00  0.00           C  
ATOM    993  HA  LYS    65      40.769  40.556  42.893  1.00  0.00           H  
ATOM    994  CB  LYS    65      38.971  40.019  43.806  1.00  0.00           C  
ATOM    995  HB2 LYS    65      38.502  41.003  43.774  1.00  0.00           H  
ATOM    996  HB3 LYS    65      38.211  39.242  43.727  1.00  0.00           H  
ATOM    997  CG  LYS    65      39.739  39.805  45.219  1.00  0.00           C  
ATOM    998  HG2 LYS    65      40.142  38.794  45.168  1.00  0.00           H  
ATOM    999  HG3 LYS    65      40.518  40.568  45.200  1.00  0.00           H  
ATOM   1000  CD  LYS    65      38.788  40.053  46.346  1.00  0.00           C  
ATOM   1001  HD2 LYS    65      38.471  41.095  46.314  1.00  0.00           H  
ATOM   1002  HD3 LYS    65      37.849  39.504  46.397  1.00  0.00           H  
ATOM   1003  CE  LYS    65      39.406  39.828  47.712  1.00  0.00           C  
ATOM   1004  HE2 LYS    65      39.773  38.803  47.747  1.00  0.00           H  
ATOM   1005  HE3 LYS    65      40.168  40.599  47.830  1.00  0.00           H  
ATOM   1006  NZ  LYS    65      38.442  40.062  48.873  1.00  0.00           N  
ATOM   1007  HZ1 LYS    65      37.922  40.904  48.673  1.00  0.00           H  
ATOM   1008  HZ2 LYS    65      37.742  39.344  48.751  1.00  0.00           H  
ATOM   1009  HZ3 LYS    65      38.897  40.122  49.772  1.00  0.00           H  
ATOM   1010  C   LYS    65      40.390  38.535  42.251  1.00  0.00           C  
ATOM   1011  O   LYS    65      39.606  37.765  41.664  1.00  0.00           O  
ATOM   1012  N   GLY    66      41.668  38.233  42.605  1.00  0.00           N  
ATOM   1013  H   GLY    66      42.266  38.905  43.064  1.00  0.00           H  
ATOM   1014  CA  GLY    66      42.320  36.994  42.303  1.00  0.00           C  
ATOM   1015  HA2 GLY    66      42.856  36.658  43.191  1.00  0.00           H  
ATOM   1016  HA3 GLY    66      41.713  36.096  42.184  1.00  0.00           H  
ATOM   1017  C   GLY    66      43.124  37.071  41.057  1.00  0.00           C  
ATOM   1018  O   GLY    66      43.961  36.236  40.765  1.00  0.00           O  
ATOM   1019  N   TYR    67      42.828  38.014  40.177  1.00  0.00           N  
ATOM   1020  H   TYR    67      42.193  38.762  40.418  1.00  0.00           H  
ATOM   1021  CA  TYR    67      43.289  38.021  38.782  1.00  0.00           C  
ATOM   1022  HA  TYR    67      43.658  37.044  38.472  1.00  0.00           H  
ATOM   1023  CB  TYR    67      42.146  38.355  37.836  1.00  0.00           C  
ATOM   1024  HB2 TYR    67      41.660  39.208  38.308  1.00  0.00           H  
ATOM   1025  HB3 TYR    67      42.544  38.692  36.879  1.00  0.00           H  
ATOM   1026  CG  TYR    67      41.110  37.245  37.626  1.00  0.00           C  
ATOM   1027  CD1 TYR    67      40.004  37.209  38.478  1.00  0.00           C  
ATOM   1028  HD1 TYR    67      39.941  37.922  39.287  1.00  0.00           H  
ATOM   1029  CE1 TYR    67      38.945  36.277  38.218  1.00  0.00           C  
ATOM   1030  HE1 TYR    67      38.089  36.299  38.876  1.00  0.00           H  
ATOM   1031  CZ  TYR    67      38.959  35.505  37.074  1.00  0.00           C  
ATOM   1032  OH  TYR    67      37.982  34.626  36.786  1.00  0.00           O  
ATOM   1033  HH  TYR    67      37.536  34.232  37.539  1.00  0.00           H  
ATOM   1034  CE2 TYR    67      40.067  35.587  36.235  1.00  0.00           C  
ATOM   1035  HE2 TYR    67      40.147  35.051  35.301  1.00  0.00           H  
ATOM   1036  CD2 TYR    67      41.154  36.454  36.526  1.00  0.00           C  
ATOM   1037  HD2 TYR    67      41.975  36.495  35.825  1.00  0.00           H  
ATOM   1038  C   TYR    67      44.419  38.953  38.623  1.00  0.00           C  
ATOM   1039  O   TYR    67      44.593  40.000  39.324  1.00  0.00           O  
ATOM   1040  N   GLY    68      45.129  38.728  37.453  1.00  0.00           N  
ATOM   1041  H   GLY    68      44.837  37.948  36.882  1.00  0.00           H  
ATOM   1042  CA  GLY    68      46.325  39.428  36.972  1.00  0.00           C  
ATOM   1043  HA2 GLY    68      47.002  38.638  36.646  1.00  0.00           H  
ATOM   1044  HA3 GLY    68      45.993  39.995  36.102  1.00  0.00           H  
ATOM   1045  C   GLY    68      47.165  40.246  38.028  1.00  0.00           C  
ATOM   1046  O   GLY    68      47.890  39.615  38.819  1.00  0.00           O  
ATOM   1047  N   GLU    69      47.273  41.571  37.844  1.00  0.00           N  
ATOM   1048  H   GLU    69      46.612  42.035  37.237  1.00  0.00           H  
ATOM   1049  CA  GLU    69      48.098  42.447  38.736  1.00  0.00           C  
ATOM   1050  HA  GLU    69      48.917  41.804  39.059  1.00  0.00           H  
ATOM   1051  CB  GLU    69      48.786  43.578  37.951  1.00  0.00           C  
ATOM   1052  HB2 GLU    69      48.081  44.086  37.292  1.00  0.00           H  
ATOM   1053  HB3 GLU    69      49.217  44.306  38.638  1.00  0.00           H  
ATOM   1054  CG  GLU    69      49.993  43.174  37.087  1.00  0.00           C  
ATOM   1055  HG2 GLU    69      49.624  42.469  36.342  1.00  0.00           H  
ATOM   1056  HG3 GLU    69      50.366  44.065  36.581  1.00  0.00           H  
ATOM   1057  CD  GLU    69      51.249  42.642  37.901  1.00  0.00           C  
ATOM   1058  OE1 GLU    69      52.142  42.121  37.246  1.00  0.00           O  
ATOM   1059  OE2 GLU    69      51.278  42.833  39.126  1.00  0.00           O  
ATOM   1060  C   GLU    69      47.358  42.967  40.009  1.00  0.00           C  
ATOM   1061  O   GLU    69      47.960  43.585  40.904  1.00  0.00           O  
ATOM   1062  N   SER    70      46.057  42.598  40.131  1.00  0.00           N  
ATOM   1063  H   SER    70      45.714  41.870  39.522  1.00  0.00           H  
ATOM   1064  CA  SER    70      45.165  42.770  41.324  1.00  0.00           C  
ATOM   1065  HA  SER    70      45.386  43.759  41.724  1.00  0.00           H  
ATOM   1066  CB  SER    70      43.649  42.741  40.878  1.00  0.00           C  
ATOM   1067  HB2 SER    70      43.423  41.833  40.320  1.00  0.00           H  
ATOM   1068  HB3 SER    70      43.031  42.765  41.776  1.00  0.00           H  
ATOM   1069  OG  SER    70      43.308  43.861  40.115  1.00  0.00           O  
ATOM   1070  HG  SER    70      42.384  43.706  39.908  1.00  0.00           H  
ATOM   1071  C   SER    70      45.469  41.754  42.412  1.00  0.00           C  
ATOM   1072  O   SER    70      46.270  40.829  42.230  1.00  0.00           O  
ATOM   1073  N   SER    71      45.062  42.038  43.631  1.00  0.00           N  
ATOM   1074  H   SER    71      44.750  42.971  43.860  1.00  0.00           H  
ATOM   1075  CA  SER    71      45.468  41.166  44.777  1.00  0.00           C  
ATOM   1076  HA  SER    71      46.553  41.064  44.750  1.00  0.00           H  
ATOM   1077  CB  SER    71      45.080  41.846  46.078  1.00  0.00           C  
ATOM   1078  HB2 SER    71      44.000  41.938  46.192  1.00  0.00           H  
ATOM   1079  HB3 SER    71      45.431  41.301  46.955  1.00  0.00           H  
ATOM   1080  OG  SER    71      45.753  43.169  46.235  1.00  0.00           O  
ATOM   1081  HG  SER    71      46.656  43.019  45.945  1.00  0.00           H  
ATOM   1082  C   SER    71      44.882  39.751  44.765  1.00  0.00           C  
ATOM   1083  O   SER    71      43.838  39.443  44.171  1.00  0.00           O  
ATOM   1084  N   ALA    72      45.531  38.913  45.609  1.00  0.00           N  
ATOM   1085  H   ALA    72      46.325  39.265  46.125  1.00  0.00           H  
ATOM   1086  CA  ALA    72      45.228  37.503  45.764  1.00  0.00           C  
ATOM   1087  HA  ALA    72      44.184  37.386  45.473  1.00  0.00           H  
ATOM   1088  CB  ALA    72      46.041  36.587  44.807  1.00  0.00           C  
ATOM   1089  HB1 ALA    72      45.772  36.911  43.802  1.00  0.00           H  
ATOM   1090  HB2 ALA    72      47.119  36.620  44.965  1.00  0.00           H  
ATOM   1091  HB3 ALA    72      45.664  35.577  44.967  1.00  0.00           H  
ATOM   1092  C   ALA    72      45.268  37.085  47.240  1.00  0.00           C  
ATOM   1093  O   ALA    72      46.099  36.313  47.606  1.00  0.00           O  
ATOM   1094  N   PRO    73      44.283  37.483  48.059  1.00  0.00           N  
ATOM   1095  CD  PRO    73      43.285  38.589  47.936  1.00  0.00           C  
ATOM   1096  HD2 PRO    73      42.407  38.372  47.329  1.00  0.00           H  
ATOM   1097  HD3 PRO    73      43.738  39.513  47.575  1.00  0.00           H  
ATOM   1098  CG  PRO    73      42.904  38.950  49.360  1.00  0.00           C  
ATOM   1099  HG2 PRO    73      41.935  39.445  49.298  1.00  0.00           H  
ATOM   1100  HG3 PRO    73      43.664  39.650  49.707  1.00  0.00           H  
ATOM   1101  CB  PRO    73      43.002  37.603  50.117  1.00  0.00           C  
ATOM   1102  HB2 PRO    73      42.038  37.121  49.959  1.00  0.00           H  
ATOM   1103  HB3 PRO    73      43.154  37.698  51.192  1.00  0.00           H  
ATOM   1104  CA  PRO    73      44.133  36.942  49.394  1.00  0.00           C  
ATOM   1105  HA  PRO    73      45.062  37.274  49.858  1.00  0.00           H  
ATOM   1106  C   PRO    73      43.991  35.413  49.511  1.00  0.00           C  
ATOM   1107  O   PRO    73      43.327  34.784  48.732  1.00  0.00           O  
ATOM   1108  N   PRO    74      44.766  34.852  50.476  1.00  0.00           N  
ATOM   1109  CD  PRO    74      45.618  35.542  51.413  1.00  0.00           C  
ATOM   1110  HD2 PRO    74      44.997  36.199  52.022  1.00  0.00           H  
ATOM   1111  HD3 PRO    74      46.435  36.020  50.872  1.00  0.00           H  
ATOM   1112  CG  PRO    74      46.218  34.597  52.448  1.00  0.00           C  
ATOM   1113  HG2 PRO    74      45.623  34.399  53.339  1.00  0.00           H  
ATOM   1114  HG3 PRO    74      47.242  34.936  52.608  1.00  0.00           H  
ATOM   1115  CB  PRO    74      46.210  33.303  51.615  1.00  0.00           C  
ATOM   1116  HB2 PRO    74      46.105  32.356  52.144  1.00  0.00           H  
ATOM   1117  HB3 PRO    74      47.121  33.351  51.019  1.00  0.00           H  
ATOM   1118  CA  PRO    74      45.012  33.441  50.673  1.00  0.00           C  
ATOM   1119  HA  PRO    74      45.243  33.046  49.684  1.00  0.00           H  
ATOM   1120  C   PRO    74      43.835  32.593  51.186  1.00  0.00           C  
ATOM   1121  O   PRO    74      43.749  31.399  50.968  1.00  0.00           O  
ATOM   1122  N   GLU    75      42.909  33.226  51.847  1.00  0.00           N  
ATOM   1123  H   GLU    75      43.024  34.140  52.261  1.00  0.00           H  
ATOM   1124  CA  GLU    75      41.648  32.515  52.204  1.00  0.00           C  
ATOM   1125  HA  GLU    75      41.906  31.634  52.791  1.00  0.00           H  
ATOM   1126  CB  GLU    75      40.753  33.374  53.109  1.00  0.00           C  
ATOM   1127  HB2 GLU    75      40.402  34.218  52.515  1.00  0.00           H  
ATOM   1128  HB3 GLU    75      39.945  32.695  53.381  1.00  0.00           H  
ATOM   1129  CG  GLU    75      41.343  33.812  54.462  1.00  0.00           C  
ATOM   1130  HG2 GLU    75      40.472  33.907  55.110  1.00  0.00           H  
ATOM   1131  HG3 GLU    75      41.928  33.015  54.922  1.00  0.00           H  
ATOM   1132  CD  GLU    75      42.175  35.072  54.450  1.00  0.00           C  
ATOM   1133  OE1 GLU    75      42.606  35.636  53.411  1.00  0.00           O  
ATOM   1134  OE2 GLU    75      42.434  35.559  55.551  1.00  0.00           O  
ATOM   1135  C   GLU    75      40.709  32.162  51.022  1.00  0.00           C  
ATOM   1136  O   GLU    75      40.937  32.702  49.935  1.00  0.00           O  
ATOM   1137  N   ILE    76      39.833  31.180  51.225  1.00  0.00           N  
ATOM   1138  H   ILE    76      39.728  30.831  52.168  1.00  0.00           H  
ATOM   1139  CA  ILE    76      38.772  30.858  50.234  1.00  0.00           C  
ATOM   1140  HA  ILE    76      39.139  31.055  49.226  1.00  0.00           H  
ATOM   1141  CB  ILE    76      38.392  29.337  50.211  1.00  0.00           C  
ATOM   1142  HB  ILE    76      38.480  28.945  51.224  1.00  0.00           H  
ATOM   1143  CG2 ILE    76      36.989  29.184  49.688  1.00  0.00           C  
ATOM   1144 HG21 ILE    76      36.302  29.616  50.416  1.00  0.00           H  
ATOM   1145 HG22 ILE    76      36.906  29.574  48.673  1.00  0.00           H  
ATOM   1146 HG23 ILE    76      36.711  28.130  49.676  1.00  0.00           H  
ATOM   1147  CG1 ILE    76      39.384  28.511  49.411  1.00  0.00           C  
ATOM   1148 HG12 ILE    76      39.343  28.715  48.341  1.00  0.00           H  
ATOM   1149 HG13 ILE    76      40.348  28.869  49.771  1.00  0.00           H  
ATOM   1150  CD1 ILE    76      39.411  26.982  49.678  1.00  0.00           C  
ATOM   1151 HD11 ILE    76      39.985  26.715  50.565  1.00  0.00           H  
ATOM   1152 HD12 ILE    76      38.357  26.710  49.742  1.00  0.00           H  
ATOM   1153 HD13 ILE    76      39.798  26.427  48.824  1.00  0.00           H  
ATOM   1154  C   ILE    76      37.553  31.868  50.360  1.00  0.00           C  
ATOM   1155  O   ILE    76      36.926  32.172  49.302  1.00  0.00           O  
ATOM   1156  N   GLU    77      37.220  32.402  51.501  1.00  0.00           N  
ATOM   1157  H   GLU    77      37.776  32.073  52.277  1.00  0.00           H  
ATOM   1158  CA  GLU    77      35.984  33.221  51.755  1.00  0.00           C  
ATOM   1159  HA  GLU    77      35.167  32.698  51.260  1.00  0.00           H  
ATOM   1160  CB  GLU    77      35.827  33.411  53.303  1.00  0.00           C  
ATOM   1161  HB2 GLU    77      34.881  33.884  53.565  1.00  0.00           H  
ATOM   1162  HB3 GLU    77      35.676  32.424  53.742  1.00  0.00           H  
ATOM   1163  CG  GLU    77      37.081  34.098  53.966  1.00  0.00           C  
ATOM   1164  HG2 GLU    77      37.986  33.501  53.847  1.00  0.00           H  
ATOM   1165  HG3 GLU    77      37.362  35.094  53.622  1.00  0.00           H  
ATOM   1166  CD  GLU    77      36.866  34.299  55.452  1.00  0.00           C  
ATOM   1167  OE1 GLU    77      37.380  35.260  56.003  1.00  0.00           O  
ATOM   1168  OE2 GLU    77      36.444  33.369  56.164  1.00  0.00           O  
ATOM   1169  C   GLU    77      35.990  34.606  51.068  1.00  0.00           C  
ATOM   1170  O   GLU    77      34.923  35.076  50.742  1.00  0.00           O  
ATOM   1171  N   GLU    78      37.222  35.117  50.771  1.00  0.00           N  
ATOM   1172  H   GLU    78      38.007  34.624  51.171  1.00  0.00           H  
ATOM   1173  CA  GLU    78      37.440  36.427  50.150  1.00  0.00           C  
ATOM   1174  HA  GLU    78      36.943  37.225  50.702  1.00  0.00           H  
ATOM   1175  CB  GLU    78      38.954  36.770  50.227  1.00  0.00           C  
ATOM   1176  HB2 GLU    78      39.549  35.981  49.768  1.00  0.00           H  
ATOM   1177  HB3 GLU    78      39.178  37.568  49.519  1.00  0.00           H  
ATOM   1178  CG  GLU    78      39.471  37.052  51.610  1.00  0.00           C  
ATOM   1179  HG2 GLU    78      39.264  36.178  52.227  1.00  0.00           H  
ATOM   1180  HG3 GLU    78      40.560  37.100  51.577  1.00  0.00           H  
ATOM   1181  CD  GLU    78      39.066  38.428  52.221  1.00  0.00           C  
ATOM   1182  OE1 GLU    78      38.370  38.404  53.296  1.00  0.00           O  
ATOM   1183  OE2 GLU    78      39.219  39.494  51.618  1.00  0.00           O  
ATOM   1184  C   GLU    78      36.972  36.559  48.707  1.00  0.00           C  
ATOM   1185  O   GLU    78      37.128  37.692  48.203  1.00  0.00           O  
ATOM   1186  N   TYR    79      36.260  35.546  48.147  1.00  0.00           N  
ATOM   1187  H   TYR    79      36.239  34.674  48.656  1.00  0.00           H  
ATOM   1188  CA  TYR    79      35.814  35.430  46.734  1.00  0.00           C  
ATOM   1189  HA  TYR    79      35.830  36.391  46.219  1.00  0.00           H  
ATOM   1190  CB  TYR    79      36.809  34.453  46.042  1.00  0.00           C  
ATOM   1191  HB2 TYR    79      36.627  33.450  46.427  1.00  0.00           H  
ATOM   1192  HB3 TYR    79      36.516  34.412  44.993  1.00  0.00           H  
ATOM   1193  CG  TYR    79      38.224  34.845  46.209  1.00  0.00           C  
ATOM   1194  CD1 TYR    79      39.079  34.193  47.084  1.00  0.00           C  
ATOM   1195  HD1 TYR    79      38.722  33.504  47.835  1.00  0.00           H  
ATOM   1196  CE1 TYR    79      40.430  34.422  47.163  1.00  0.00           C  
ATOM   1197  HE1 TYR    79      41.091  33.906  47.843  1.00  0.00           H  
ATOM   1198  CZ  TYR    79      41.047  35.283  46.244  1.00  0.00           C  
ATOM   1199  OH  TYR    79      42.403  35.532  46.323  1.00  0.00           O  
ATOM   1200  HH  TYR    79      42.856  35.266  47.127  1.00  0.00           H  
ATOM   1201  CE2 TYR    79      40.251  36.005  45.304  1.00  0.00           C  
ATOM   1202  HE2 TYR    79      40.720  36.680  44.604  1.00  0.00           H  
ATOM   1203  CD2 TYR    79      38.789  35.827  45.359  1.00  0.00           C  
ATOM   1204  HD2 TYR    79      38.126  36.379  44.709  1.00  0.00           H  
ATOM   1205  C   TYR    79      34.292  34.940  46.658  1.00  0.00           C  
ATOM   1206  O   TYR    79      33.869  34.533  45.564  1.00  0.00           O  
ATOM   1207  N   CYS    80      33.545  34.931  47.763  1.00  0.00           N  
ATOM   1208  H   CYS    80      33.958  35.217  48.640  1.00  0.00           H  
ATOM   1209  CA  CYS    80      32.025  34.905  47.649  1.00  0.00           C  
ATOM   1210  HA  CYS    80      31.847  34.066  46.977  1.00  0.00           H  
ATOM   1211  CB  CYS    80      31.439  34.419  48.920  1.00  0.00           C  
ATOM   1212  HB2 CYS    80      31.782  33.404  49.124  1.00  0.00           H  
ATOM   1213  HB3 CYS    80      31.844  35.043  49.716  1.00  0.00           H  
ATOM   1214  SG  CYS    80      29.598  34.565  48.745  1.00  0.00           S  
ATOM   1215  HG  CYS    80      29.462  33.718  47.721  1.00  0.00           H  
ATOM   1216  C   CYS    80      31.467  36.209  46.950  1.00  0.00           C  
ATOM   1217  O   CYS    80      31.995  37.325  47.188  1.00  0.00           O  
ATOM   1218  N   MET    81      30.390  36.158  46.154  1.00  0.00           N  
ATOM   1219  H   MET    81      29.929  35.265  46.046  1.00  0.00           H  
ATOM   1220  CA  MET    81      29.749  37.263  45.435  1.00  0.00           C  
ATOM   1221  HA  MET    81      30.485  37.678  44.747  1.00  0.00           H  
ATOM   1222  CB  MET    81      28.562  36.736  44.626  1.00  0.00           C  
ATOM   1223  HB2 MET    81      27.849  36.145  45.201  1.00  0.00           H  
ATOM   1224  HB3 MET    81      28.085  37.546  44.073  1.00  0.00           H  
ATOM   1225  CG  MET    81      29.183  35.891  43.477  1.00  0.00           C  
ATOM   1226  HG2 MET    81      29.773  36.508  42.799  1.00  0.00           H  
ATOM   1227  HG3 MET    81      29.984  35.307  43.931  1.00  0.00           H  
ATOM   1228  SD  MET    81      27.933  34.826  42.612  1.00  0.00           S  
ATOM   1229  CE  MET    81      27.296  35.973  41.441  1.00  0.00           C  
ATOM   1230  HE1 MET    81      26.371  35.561  41.037  1.00  0.00           H  
ATOM   1231  HE2 MET    81      26.919  36.901  41.871  1.00  0.00           H  
ATOM   1232  HE3 MET    81      27.910  36.344  40.621  1.00  0.00           H  
ATOM   1233  C   MET    81      29.187  38.314  46.308  1.00  0.00           C  
ATOM   1234  O   MET    81      29.088  39.449  45.916  1.00  0.00           O  
ATOM   1235  N   GLU    82      28.959  38.015  47.555  1.00  0.00           N  
ATOM   1236  H   GLU    82      28.996  37.055  47.866  1.00  0.00           H  
ATOM   1237  CA  GLU    82      28.675  38.972  48.644  1.00  0.00           C  
ATOM   1238  HA  GLU    82      27.840  39.620  48.377  1.00  0.00           H  
ATOM   1239  CB  GLU    82      28.364  38.213  49.961  1.00  0.00           C  
ATOM   1240  HB2 GLU    82      27.593  37.468  49.764  1.00  0.00           H  
ATOM   1241  HB3 GLU    82      29.353  37.824  50.202  1.00  0.00           H  
ATOM   1242  CG  GLU    82      27.748  39.177  50.914  1.00  0.00           C  
ATOM   1243  HG2 GLU    82      28.529  39.923  51.061  1.00  0.00           H  
ATOM   1244  HG3 GLU    82      26.875  39.642  50.456  1.00  0.00           H  
ATOM   1245  CD  GLU    82      27.430  38.458  52.247  1.00  0.00           C  
ATOM   1246  OE1 GLU    82      26.381  38.602  52.878  1.00  0.00           O  
ATOM   1247  OE2 GLU    82      28.361  37.784  52.760  1.00  0.00           O  
ATOM   1248  C   GLU    82      29.745  39.990  48.879  1.00  0.00           C  
ATOM   1249  O   GLU    82      29.506  41.188  48.990  1.00  0.00           O  
ATOM   1250  N   VAL    83      30.941  39.529  48.844  1.00  0.00           N  
ATOM   1251  H   VAL    83      31.026  38.535  48.688  1.00  0.00           H  
ATOM   1252  CA  VAL    83      32.200  40.179  49.113  1.00  0.00           C  
ATOM   1253  HA  VAL    83      32.123  40.878  49.946  1.00  0.00           H  
ATOM   1254  CB  VAL    83      33.288  39.170  49.471  1.00  0.00           C  
ATOM   1255  HB  VAL    83      33.577  38.611  48.581  1.00  0.00           H  
ATOM   1256  CG1 VAL    83      34.632  39.811  49.867  1.00  0.00           C  
ATOM   1257 HG11 VAL    83      35.081  40.255  48.978  1.00  0.00           H  
ATOM   1258 HG12 VAL    83      34.586  40.603  50.615  1.00  0.00           H  
ATOM   1259 HG13 VAL    83      35.299  39.042  50.256  1.00  0.00           H  
ATOM   1260  CG2 VAL    83      32.799  38.266  50.632  1.00  0.00           C  
ATOM   1261 HG21 VAL    83      32.512  38.926  51.450  1.00  0.00           H  
ATOM   1262 HG22 VAL    83      32.073  37.531  50.283  1.00  0.00           H  
ATOM   1263 HG23 VAL    83      33.569  37.596  51.014  1.00  0.00           H  
ATOM   1264  C   VAL    83      32.579  40.945  47.804  1.00  0.00           C  
ATOM   1265  O   VAL    83      32.680  42.169  47.778  1.00  0.00           O  
ATOM   1266  N   LEU    84      32.609  40.196  46.665  1.00  0.00           N  
ATOM   1267  H   LEU    84      32.438  39.201  46.713  1.00  0.00           H  
ATOM   1268  CA  LEU    84      32.992  40.709  45.340  1.00  0.00           C  
ATOM   1269  HA  LEU    84      34.031  41.021  45.447  1.00  0.00           H  
ATOM   1270  CB  LEU    84      33.083  39.590  44.283  1.00  0.00           C  
ATOM   1271  HB2 LEU    84      32.067  39.288  44.030  1.00  0.00           H  
ATOM   1272  HB3 LEU    84      33.347  39.929  43.282  1.00  0.00           H  
ATOM   1273  CG  LEU    84      34.146  38.485  44.503  1.00  0.00           C  
ATOM   1274  HG  LEU    84      34.223  38.255  45.565  1.00  0.00           H  
ATOM   1275  CD1 LEU    84      33.770  37.196  43.853  1.00  0.00           C  
ATOM   1276 HD11 LEU    84      33.843  37.335  42.774  1.00  0.00           H  
ATOM   1277 HD12 LEU    84      34.507  36.424  44.071  1.00  0.00           H  
ATOM   1278 HD13 LEU    84      32.769  36.840  44.098  1.00  0.00           H  
ATOM   1279  CD2 LEU    84      35.522  38.988  43.960  1.00  0.00           C  
ATOM   1280 HD21 LEU    84      35.812  39.835  44.581  1.00  0.00           H  
ATOM   1281 HD22 LEU    84      36.266  38.194  44.015  1.00  0.00           H  
ATOM   1282 HD23 LEU    84      35.525  39.364  42.937  1.00  0.00           H  
ATOM   1283  C   LEU    84      32.176  41.952  44.916  1.00  0.00           C  
ATOM   1284  O   LEU    84      32.764  42.899  44.376  1.00  0.00           O  
ATOM   1285  N   CYS    85      30.862  41.936  45.119  1.00  0.00           N  
ATOM   1286  H   CYS    85      30.285  41.123  45.276  1.00  0.00           H  
ATOM   1287  CA  CYS    85      30.023  43.121  44.844  1.00  0.00           C  
ATOM   1288  HA  CYS    85      30.023  43.284  43.766  1.00  0.00           H  
ATOM   1289  CB  CYS    85      28.525  42.835  45.161  1.00  0.00           C  
ATOM   1290  HB2 CYS    85      28.317  42.634  46.212  1.00  0.00           H  
ATOM   1291  HB3 CYS    85      27.913  43.711  44.947  1.00  0.00           H  
ATOM   1292  SG  CYS    85      27.942  41.523  44.006  1.00  0.00           S  
ATOM   1293  HG  CYS    85      27.981  40.586  44.957  1.00  0.00           H  
ATOM   1294  C   CYS    85      30.470  44.444  45.473  1.00  0.00           C  
ATOM   1295  O   CYS    85      30.699  45.475  44.853  1.00  0.00           O  
ATOM   1296  N   LYS    86      30.619  44.466  46.837  1.00  0.00           N  
ATOM   1297  H   LYS    86      30.611  43.534  47.227  1.00  0.00           H  
ATOM   1298  CA  LYS    86      30.985  45.517  47.729  1.00  0.00           C  
ATOM   1299  HA  LYS    86      30.328  46.364  47.533  1.00  0.00           H  
ATOM   1300  CB  LYS    86      30.813  45.201  49.220  1.00  0.00           C  
ATOM   1301  HB2 LYS    86      29.756  44.984  49.370  1.00  0.00           H  
ATOM   1302  HB3 LYS    86      31.297  44.225  49.266  1.00  0.00           H  
ATOM   1303  CG  LYS    86      31.278  46.094  50.401  1.00  0.00           C  
ATOM   1304  HG2 LYS    86      31.185  45.490  51.304  1.00  0.00           H  
ATOM   1305  HG3 LYS    86      32.283  46.466  50.201  1.00  0.00           H  
ATOM   1306  CD  LYS    86      30.456  47.412  50.397  1.00  0.00           C  
ATOM   1307  HD2 LYS    86      30.548  47.899  49.426  1.00  0.00           H  
ATOM   1308  HD3 LYS    86      29.406  47.218  50.615  1.00  0.00           H  
ATOM   1309  CE  LYS    86      30.959  48.502  51.400  1.00  0.00           C  
ATOM   1310  HE2 LYS    86      31.103  47.981  52.347  1.00  0.00           H  
ATOM   1311  HE3 LYS    86      31.911  48.834  50.986  1.00  0.00           H  
ATOM   1312  NZ  LYS    86      30.073  49.687  51.466  1.00  0.00           N  
ATOM   1313  HZ1 LYS    86      29.141  49.368  51.688  1.00  0.00           H  
ATOM   1314  HZ2 LYS    86      30.335  50.280  52.240  1.00  0.00           H  
ATOM   1315  HZ3 LYS    86      30.033  50.182  50.586  1.00  0.00           H  
ATOM   1316  C   LYS    86      32.386  46.079  47.499  1.00  0.00           C  
ATOM   1317  O   LYS    86      32.641  47.250  47.716  1.00  0.00           O  
ATOM   1318  N   GLU    87      33.298  45.209  46.992  1.00  0.00           N  
ATOM   1319  H   GLU    87      33.198  44.211  47.113  1.00  0.00           H  
ATOM   1320  CA  GLU    87      34.686  45.603  46.650  1.00  0.00           C  
ATOM   1321  HA  GLU    87      35.043  46.395  47.309  1.00  0.00           H  
ATOM   1322  CB  GLU    87      35.711  44.447  46.829  1.00  0.00           C  
ATOM   1323  HB2 GLU    87      35.350  43.625  46.211  1.00  0.00           H  
ATOM   1324  HB3 GLU    87      36.731  44.713  46.548  1.00  0.00           H  
ATOM   1325  CG  GLU    87      35.644  44.048  48.347  1.00  0.00           C  
ATOM   1326  HG2 GLU    87      35.913  44.860  49.022  1.00  0.00           H  
ATOM   1327  HG3 GLU    87      34.612  43.752  48.537  1.00  0.00           H  
ATOM   1328  CD  GLU    87      36.582  42.818  48.620  1.00  0.00           C  
ATOM   1329  OE1 GLU    87      37.281  42.632  49.624  1.00  0.00           O  
ATOM   1330  OE2 GLU    87      36.600  41.921  47.764  1.00  0.00           O  
ATOM   1331  C   GLU    87      34.756  46.148  45.201  1.00  0.00           C  
ATOM   1332  O   GLU    87      35.606  47.088  44.940  1.00  0.00           O  
ATOM   1333  N   MET    88      33.933  45.704  44.250  1.00  0.00           N  
ATOM   1334  H   MET    88      33.357  44.887  44.394  1.00  0.00           H  
ATOM   1335  CA  MET    88      33.683  46.527  43.058  1.00  0.00           C  
ATOM   1336  HA  MET    88      34.687  46.881  42.824  1.00  0.00           H  
ATOM   1337  CB  MET    88      33.091  45.652  41.932  1.00  0.00           C  
ATOM   1338  HB2 MET    88      32.156  45.209  42.275  1.00  0.00           H  
ATOM   1339  HB3 MET    88      32.744  46.390  41.209  1.00  0.00           H  
ATOM   1340  CG  MET    88      34.057  44.621  41.459  1.00  0.00           C  
ATOM   1341  HG2 MET    88      34.114  43.919  42.291  1.00  0.00           H  
ATOM   1342  HG3 MET    88      33.661  44.163  40.552  1.00  0.00           H  
ATOM   1343  SD  MET    88      35.732  45.212  41.219  1.00  0.00           S  
ATOM   1344  CE  MET    88      35.473  46.083  39.697  1.00  0.00           C  
ATOM   1345  HE1 MET    88      35.448  45.209  39.045  1.00  0.00           H  
ATOM   1346  HE2 MET    88      34.554  46.668  39.722  1.00  0.00           H  
ATOM   1347  HE3 MET    88      36.379  46.633  39.441  1.00  0.00           H  
ATOM   1348  C   MET    88      32.991  47.849  43.355  1.00  0.00           C  
ATOM   1349  O   MET    88      33.507  48.868  42.898  1.00  0.00           O  
ATOM   1350  N   VAL    89      31.967  47.882  44.177  1.00  0.00           N  
ATOM   1351  H   VAL    89      31.635  46.969  44.453  1.00  0.00           H  
ATOM   1352  CA  VAL    89      31.322  49.132  44.685  1.00  0.00           C  
ATOM   1353  HA  VAL    89      30.975  49.800  43.896  1.00  0.00           H  
ATOM   1354  CB  VAL    89      30.121  48.812  45.572  1.00  0.00           C  
ATOM   1355  HB  VAL    89      30.354  47.938  46.180  1.00  0.00           H  
ATOM   1356  CG1 VAL    89      29.636  50.034  46.419  1.00  0.00           C  
ATOM   1357 HG11 VAL    89      28.638  49.860  46.821  1.00  0.00           H  
ATOM   1358 HG12 VAL    89      30.358  50.262  47.203  1.00  0.00           H  
ATOM   1359 HG13 VAL    89      29.604  50.904  45.764  1.00  0.00           H  
ATOM   1360  CG2 VAL    89      28.956  48.499  44.583  1.00  0.00           C  
ATOM   1361 HG21 VAL    89      29.374  47.736  43.927  1.00  0.00           H  
ATOM   1362 HG22 VAL    89      28.034  48.168  45.060  1.00  0.00           H  
ATOM   1363 HG23 VAL    89      28.702  49.387  44.003  1.00  0.00           H  
ATOM   1364  C   VAL    89      32.359  49.948  45.486  1.00  0.00           C  
ATOM   1365  O   VAL    89      32.218  51.171  45.561  1.00  0.00           O  
ATOM   1366  N   THR    90      33.454  49.406  46.026  1.00  0.00           N  
ATOM   1367  H   THR    90      33.581  48.414  46.164  1.00  0.00           H  
ATOM   1368  CA  THR    90      34.480  50.277  46.718  1.00  0.00           C  
ATOM   1369  HA  THR    90      34.051  51.087  47.309  1.00  0.00           H  
ATOM   1370  CB  THR    90      35.340  49.640  47.728  1.00  0.00           C  
ATOM   1371  HB  THR    90      36.039  48.884  47.370  1.00  0.00           H  
ATOM   1372  CG2 THR    90      36.047  50.633  48.656  1.00  0.00           C  
ATOM   1373 HG21 THR    90      36.807  51.169  48.087  1.00  0.00           H  
ATOM   1374 HG22 THR    90      35.261  51.272  49.059  1.00  0.00           H  
ATOM   1375 HG23 THR    90      36.651  50.156  49.428  1.00  0.00           H  
ATOM   1376  OG1 THR    90      34.448  49.007  48.645  1.00  0.00           O  
ATOM   1377  HG1 THR    90      33.853  48.378  48.230  1.00  0.00           H  
ATOM   1378  C   THR    90      35.413  50.889  45.629  1.00  0.00           C  
ATOM   1379  O   THR    90      35.987  51.940  45.872  1.00  0.00           O  
ATOM   1380  N   PHE    91      35.595  50.194  44.517  1.00  0.00           N  
ATOM   1381  H   PHE    91      35.200  49.276  44.369  1.00  0.00           H  
ATOM   1382  CA  PHE    91      36.242  50.798  43.352  1.00  0.00           C  
ATOM   1383  HA  PHE    91      37.236  51.059  43.715  1.00  0.00           H  
ATOM   1384  CB  PHE    91      36.481  49.668  42.289  1.00  0.00           C  
ATOM   1385  HB2 PHE    91      36.851  48.761  42.768  1.00  0.00           H  
ATOM   1386  HB3 PHE    91      35.583  49.449  41.712  1.00  0.00           H  
ATOM   1387  CG  PHE    91      37.390  50.119  41.148  1.00  0.00           C  
ATOM   1388  CD1 PHE    91      38.743  49.757  41.304  1.00  0.00           C  
ATOM   1389  HD1 PHE    91      39.030  49.106  42.116  1.00  0.00           H  
ATOM   1390  CE1 PHE    91      39.716  49.922  40.244  1.00  0.00           C  
ATOM   1391  HE1 PHE    91      40.688  49.462  40.345  1.00  0.00           H  
ATOM   1392  CZ  PHE    91      39.242  50.662  39.129  1.00  0.00           C  
ATOM   1393  HZ  PHE    91      39.833  50.828  38.240  1.00  0.00           H  
ATOM   1394  CE2 PHE    91      37.937  51.092  39.024  1.00  0.00           C  
ATOM   1395  HE2 PHE    91      37.596  51.504  38.085  1.00  0.00           H  
ATOM   1396  CD2 PHE    91      36.994  50.873  40.063  1.00  0.00           C  
ATOM   1397  HD2 PHE    91      35.947  51.117  39.960  1.00  0.00           H  
ATOM   1398  C   PHE    91      35.502  52.038  42.874  1.00  0.00           C  
ATOM   1399  O   PHE    91      36.064  52.970  42.398  1.00  0.00           O  
ATOM   1400  N   LEU    92      34.187  52.110  43.060  1.00  0.00           N  
ATOM   1401  H   LEU    92      33.744  51.296  43.463  1.00  0.00           H  
ATOM   1402  CA  LEU    92      33.431  53.338  42.844  1.00  0.00           C  
ATOM   1403  HA  LEU    92      33.802  53.703  41.886  1.00  0.00           H  
ATOM   1404  CB  LEU    92      31.939  53.044  42.687  1.00  0.00           C  
ATOM   1405  HB2 LEU    92      31.584  52.737  43.671  1.00  0.00           H  
ATOM   1406  HB3 LEU    92      31.415  53.959  42.413  1.00  0.00           H  
ATOM   1407  CG  LEU    92      31.570  51.948  41.630  1.00  0.00           C  
ATOM   1408  HG  LEU    92      31.908  50.961  41.945  1.00  0.00           H  
ATOM   1409  CD1 LEU    92      30.057  51.828  41.651  1.00  0.00           C  
ATOM   1410 HD11 LEU    92      29.547  52.611  42.212  1.00  0.00           H  
ATOM   1411 HD12 LEU    92      29.738  51.920  40.612  1.00  0.00           H  
ATOM   1412 HD13 LEU    92      29.678  50.898  42.073  1.00  0.00           H  
ATOM   1413  CD2 LEU    92      32.121  52.224  40.174  1.00  0.00           C  
ATOM   1414 HD21 LEU    92      31.694  51.498  39.482  1.00  0.00           H  
ATOM   1415 HD22 LEU    92      31.828  53.225  39.858  1.00  0.00           H  
ATOM   1416 HD23 LEU    92      33.199  52.108  40.058  1.00  0.00           H  
ATOM   1417  C   LEU    92      33.770  54.416  43.917  1.00  0.00           C  
ATOM   1418  O   LEU    92      34.213  55.499  43.518  1.00  0.00           O  
ATOM   1419  N   ASP    93      33.614  54.066  45.229  1.00  0.00           N  
ATOM   1420  H   ASP    93      33.480  53.083  45.419  1.00  0.00           H  
ATOM   1421  CA  ASP    93      33.957  55.018  46.285  1.00  0.00           C  
ATOM   1422  HA  ASP    93      33.335  55.877  46.031  1.00  0.00           H  
ATOM   1423  CB  ASP    93      33.564  54.421  47.608  1.00  0.00           C  
ATOM   1424  HB2 ASP    93      33.881  53.378  47.615  1.00  0.00           H  
ATOM   1425  HB3 ASP    93      34.132  54.929  48.387  1.00  0.00           H  
ATOM   1426  CG  ASP    93      32.098  54.547  47.982  1.00  0.00           C  
ATOM   1427  OD1 ASP    93      31.705  53.721  48.824  1.00  0.00           O  
ATOM   1428  OD2 ASP    93      31.369  55.501  47.599  1.00  0.00           O  
ATOM   1429  C   ASP    93      35.425  55.566  46.294  1.00  0.00           C  
ATOM   1430  O   ASP    93      35.686  56.765  46.549  1.00  0.00           O  
ATOM   1431  N   LYS    94      36.412  54.769  45.885  1.00  0.00           N  
ATOM   1432  H   LYS    94      36.193  53.783  45.890  1.00  0.00           H  
ATOM   1433  CA  LYS    94      37.861  55.178  46.068  1.00  0.00           C  
ATOM   1434  HA  LYS    94      37.833  55.856  46.921  1.00  0.00           H  
ATOM   1435  CB  LYS    94      38.721  53.931  46.300  1.00  0.00           C  
ATOM   1436  HB2 LYS    94      38.432  53.215  45.530  1.00  0.00           H  
ATOM   1437  HB3 LYS    94      39.773  54.177  46.153  1.00  0.00           H  
ATOM   1438  CG  LYS    94      38.431  53.285  47.695  1.00  0.00           C  
ATOM   1439  HG2 LYS    94      37.367  53.141  47.880  1.00  0.00           H  
ATOM   1440  HG3 LYS    94      38.850  52.279  47.714  1.00  0.00           H  
ATOM   1441  CD  LYS    94      39.123  54.052  48.763  1.00  0.00           C  
ATOM   1442  HD2 LYS    94      40.117  54.419  48.506  1.00  0.00           H  
ATOM   1443  HD3 LYS    94      38.526  54.945  48.945  1.00  0.00           H  
ATOM   1444  CE  LYS    94      39.297  53.253  50.047  1.00  0.00           C  
ATOM   1445  HE2 LYS    94      38.391  52.663  50.191  1.00  0.00           H  
ATOM   1446  HE3 LYS    94      40.037  52.456  49.969  1.00  0.00           H  
ATOM   1447  NZ  LYS    94      39.717  54.090  51.136  1.00  0.00           N  
ATOM   1448  HZ1 LYS    94      39.795  53.704  52.066  1.00  0.00           H  
ATOM   1449  HZ2 LYS    94      40.648  54.422  50.927  1.00  0.00           H  
ATOM   1450  HZ3 LYS    94      39.227  54.969  51.221  1.00  0.00           H  
ATOM   1451  C   LYS    94      38.437  56.024  44.913  1.00  0.00           C  
ATOM   1452  O   LYS    94      39.567  56.621  44.976  1.00  0.00           O  
ATOM   1453  N   LEU    95      37.645  56.191  43.889  1.00  0.00           N  
ATOM   1454  H   LEU    95      36.806  55.630  43.929  1.00  0.00           H  
ATOM   1455  CA  LEU    95      37.792  57.102  42.793  1.00  0.00           C  
ATOM   1456  HA  LEU    95      38.781  57.555  42.856  1.00  0.00           H  
ATOM   1457  CB  LEU    95      37.697  56.330  41.509  1.00  0.00           C  
ATOM   1458  HB2 LEU    95      36.810  55.709  41.631  1.00  0.00           H  
ATOM   1459  HB3 LEU    95      37.580  57.018  40.672  1.00  0.00           H  
ATOM   1460  CG  LEU    95      38.810  55.275  41.151  1.00  0.00           C  
ATOM   1461  HG  LEU    95      38.918  54.643  42.033  1.00  0.00           H  
ATOM   1462  CD1 LEU    95      38.145  54.478  40.076  1.00  0.00           C  
ATOM   1463 HD11 LEU    95      37.671  55.139  39.349  1.00  0.00           H  
ATOM   1464 HD12 LEU    95      38.832  53.785  39.590  1.00  0.00           H  
ATOM   1465 HD13 LEU    95      37.398  53.829  40.533  1.00  0.00           H  
ATOM   1466  CD2 LEU    95      40.073  55.971  40.696  1.00  0.00           C  
ATOM   1467 HD21 LEU    95      40.847  55.295  40.330  1.00  0.00           H  
ATOM   1468 HD22 LEU    95      39.854  56.670  39.889  1.00  0.00           H  
ATOM   1469 HD23 LEU    95      40.467  56.556  41.526  1.00  0.00           H  
ATOM   1470  C   LEU    95      36.791  58.227  42.810  1.00  0.00           C  
ATOM   1471  O   LEU    95      36.660  59.126  41.929  1.00  0.00           O  
ATOM   1472  N   GLY    96      36.019  58.210  43.896  1.00  0.00           N  
ATOM   1473  H   GLY    96      36.239  57.633  44.695  1.00  0.00           H  
ATOM   1474  CA  GLY    96      35.034  59.274  44.070  1.00  0.00           C  
ATOM   1475  HA2 GLY    96      34.517  59.172  45.024  1.00  0.00           H  
ATOM   1476  HA3 GLY    96      35.438  60.285  44.111  1.00  0.00           H  
ATOM   1477  C   GLY    96      33.982  59.260  42.994  1.00  0.00           C  
ATOM   1478  O   GLY    96      33.534  60.347  42.589  1.00  0.00           O  
ATOM   1479  N   LEU    97      33.447  58.136  42.610  1.00  0.00           N  
ATOM   1480  H   LEU    97      33.779  57.265  42.999  1.00  0.00           H  
ATOM   1481  CA  LEU    97      32.348  57.956  41.657  1.00  0.00           C  
ATOM   1482  HA  LEU    97      32.265  58.853  41.043  1.00  0.00           H  
ATOM   1483  CB  LEU    97      32.589  56.742  40.787  1.00  0.00           C  
ATOM   1484  HB2 LEU    97      32.858  55.947  41.482  1.00  0.00           H  
ATOM   1485  HB3 LEU    97      31.687  56.526  40.214  1.00  0.00           H  
ATOM   1486  CG  LEU    97      33.829  56.933  39.911  1.00  0.00           C  
ATOM   1487  HG  LEU    97      34.549  57.525  40.476  1.00  0.00           H  
ATOM   1488  CD1 LEU    97      34.363  55.521  39.507  1.00  0.00           C  
ATOM   1489 HD11 LEU    97      34.818  54.985  40.339  1.00  0.00           H  
ATOM   1490 HD12 LEU    97      33.631  54.947  38.938  1.00  0.00           H  
ATOM   1491 HD13 LEU    97      35.086  55.565  38.693  1.00  0.00           H  
ATOM   1492  CD2 LEU    97      33.486  57.642  38.614  1.00  0.00           C  
ATOM   1493 HD21 LEU    97      33.241  58.679  38.844  1.00  0.00           H  
ATOM   1494 HD22 LEU    97      34.323  57.552  37.922  1.00  0.00           H  
ATOM   1495 HD23 LEU    97      32.560  57.262  38.184  1.00  0.00           H  
ATOM   1496  C   LEU    97      31.005  57.809  42.337  1.00  0.00           C  
ATOM   1497  O   LEU    97      30.748  56.783  42.979  1.00  0.00           O  
ATOM   1498  N   SER    98      30.025  58.648  42.042  1.00  0.00           N  
ATOM   1499  H   SER    98      30.370  59.444  41.526  1.00  0.00           H  
ATOM   1500  CA  SER    98      28.611  58.468  42.403  1.00  0.00           C  
ATOM   1501  HA  SER    98      28.578  58.303  43.480  1.00  0.00           H  
ATOM   1502  CB  SER    98      27.847  59.778  42.026  1.00  0.00           C  
ATOM   1503  HB2 SER    98      28.190  60.601  42.653  1.00  0.00           H  
ATOM   1504  HB3 SER    98      28.124  59.954  40.987  1.00  0.00           H  
ATOM   1505  OG  SER    98      26.449  59.634  42.155  1.00  0.00           O  
ATOM   1506  HG  SER    98      26.223  59.512  43.080  1.00  0.00           H  
ATOM   1507  C   SER    98      27.986  57.228  41.703  1.00  0.00           C  
ATOM   1508  O   SER    98      27.359  56.475  42.430  1.00  0.00           O  
ATOM   1509  N   GLN    99      28.315  57.003  40.417  1.00  0.00           N  
ATOM   1510  H   GLN    99      28.771  57.729  39.883  1.00  0.00           H  
ATOM   1511  CA  GLN    99      27.780  55.828  39.658  1.00  0.00           C  
ATOM   1512  HA  GLN    99      27.581  54.975  40.307  1.00  0.00           H  
ATOM   1513  CB  GLN    99      26.405  56.208  39.040  1.00  0.00           C  
ATOM   1514  HB2 GLN    99      26.574  57.002  38.313  1.00  0.00           H  
ATOM   1515  HB3 GLN    99      26.059  55.369  38.436  1.00  0.00           H  
ATOM   1516  CG  GLN    99      25.317  56.540  40.070  1.00  0.00           C  
ATOM   1517  HG2 GLN    99      25.334  55.844  40.909  1.00  0.00           H  
ATOM   1518  HG3 GLN    99      25.410  57.541  40.492  1.00  0.00           H  
ATOM   1519  CD  GLN    99      23.934  56.510  39.428  1.00  0.00           C  
ATOM   1520  OE1 GLN    99      23.774  56.995  38.344  1.00  0.00           O  
ATOM   1521  NE2 GLN    99      22.968  55.770  39.994  1.00  0.00           N  
ATOM   1522 HE21 GLN    99      21.993  55.816  39.735  1.00  0.00           H  
ATOM   1523 HE22 GLN    99      23.203  55.283  40.847  1.00  0.00           H  
ATOM   1524  C   GLN    99      28.700  55.376  38.575  1.00  0.00           C  
ATOM   1525  O   GLN    99      29.513  56.135  38.067  1.00  0.00           O  
ATOM   1526  N   ALA   100      28.508  54.162  38.087  1.00  0.00           N  
ATOM   1527  H   ALA   100      27.802  53.494  38.359  1.00  0.00           H  
ATOM   1528  CA  ALA   100      29.155  53.802  36.806  1.00  0.00           C  
ATOM   1529  HA  ALA   100      29.308  54.659  36.150  1.00  0.00           H  
ATOM   1530  CB  ALA   100      30.607  53.361  37.095  1.00  0.00           C  
ATOM   1531  HB1 ALA   100      31.170  53.362  36.162  1.00  0.00           H  
ATOM   1532  HB2 ALA   100      31.155  54.022  37.767  1.00  0.00           H  
ATOM   1533  HB3 ALA   100      30.563  52.354  37.509  1.00  0.00           H  
ATOM   1534  C   ALA   100      28.238  52.821  36.067  1.00  0.00           C  
ATOM   1535  O   ALA   100      27.596  51.963  36.671  1.00  0.00           O  
ATOM   1536  N   VAL   101      28.185  52.775  34.718  1.00  0.00           N  
ATOM   1537  H   VAL   101      28.694  53.513  34.252  1.00  0.00           H  
ATOM   1538  CA  VAL   101      27.658  51.672  33.898  1.00  0.00           C  
ATOM   1539  HA  VAL   101      26.653  51.348  34.168  1.00  0.00           H  
ATOM   1540  CB  VAL   101      27.639  52.089  32.466  1.00  0.00           C  
ATOM   1541  HB  VAL   101      28.542  52.665  32.265  1.00  0.00           H  
ATOM   1542  CG1 VAL   101      27.370  51.023  31.434  1.00  0.00           C  
ATOM   1543 HG11 VAL   101      26.325  50.716  31.481  1.00  0.00           H  
ATOM   1544 HG12 VAL   101      27.427  51.491  30.451  1.00  0.00           H  
ATOM   1545 HG13 VAL   101      28.014  50.146  31.371  1.00  0.00           H  
ATOM   1546  CG2 VAL   101      26.498  53.071  32.355  1.00  0.00           C  
ATOM   1547 HG21 VAL   101      26.377  53.386  31.318  1.00  0.00           H  
ATOM   1548 HG22 VAL   101      25.561  52.581  32.617  1.00  0.00           H  
ATOM   1549 HG23 VAL   101      26.659  53.970  32.949  1.00  0.00           H  
ATOM   1550  C   VAL   101      28.559  50.477  33.983  1.00  0.00           C  
ATOM   1551  O   VAL   101      29.735  50.693  33.708  1.00  0.00           O  
ATOM   1552  N   PHE   102      28.072  49.237  34.268  1.00  0.00           N  
ATOM   1553  H   PHE   102      27.088  49.013  34.316  1.00  0.00           H  
ATOM   1554  CA  PHE   102      28.953  48.083  34.249  1.00  0.00           C  
ATOM   1555  HA  PHE   102      29.968  48.436  34.065  1.00  0.00           H  
ATOM   1556  CB  PHE   102      29.059  47.165  35.430  1.00  0.00           C  
ATOM   1557  HB2 PHE   102      28.114  46.902  35.904  1.00  0.00           H  
ATOM   1558  HB3 PHE   102      29.560  46.252  35.109  1.00  0.00           H  
ATOM   1559  CG  PHE   102      29.968  47.743  36.474  1.00  0.00           C  
ATOM   1560  CD1 PHE   102      29.586  48.740  37.379  1.00  0.00           C  
ATOM   1561  HD1 PHE   102      28.647  49.269  37.316  1.00  0.00           H  
ATOM   1562  CE1 PHE   102      30.307  49.102  38.473  1.00  0.00           C  
ATOM   1563  HE1 PHE   102      29.947  49.946  39.043  1.00  0.00           H  
ATOM   1564  CZ  PHE   102      31.584  48.513  38.671  1.00  0.00           C  
ATOM   1565  HZ  PHE   102      32.150  49.005  39.449  1.00  0.00           H  
ATOM   1566  CE2 PHE   102      32.027  47.457  37.864  1.00  0.00           C  
ATOM   1567  HE2 PHE   102      33.036  47.111  38.037  1.00  0.00           H  
ATOM   1568  CD2 PHE   102      31.206  47.082  36.811  1.00  0.00           C  
ATOM   1569  HD2 PHE   102      31.427  46.200  36.228  1.00  0.00           H  
ATOM   1570  C   PHE   102      28.496  47.219  32.996  1.00  0.00           C  
ATOM   1571  O   PHE   102      27.343  46.751  32.875  1.00  0.00           O  
ATOM   1572  N   ILE   103      29.505  46.920  32.207  1.00  0.00           N  
ATOM   1573  H   ILE   103      30.365  47.297  32.579  1.00  0.00           H  
ATOM   1574  CA  ILE   103      29.665  45.760  31.285  1.00  0.00           C  
ATOM   1575  HA  ILE   103      28.658  45.406  31.065  1.00  0.00           H  
ATOM   1576  CB  ILE   103      30.125  46.296  29.964  1.00  0.00           C  
ATOM   1577  HB  ILE   103      31.050  46.790  30.260  1.00  0.00           H  
ATOM   1578  CG2 ILE   103      30.446  45.300  28.831  1.00  0.00           C  
ATOM   1579 HG21 ILE   103      30.826  45.771  27.924  1.00  0.00           H  
ATOM   1580 HG22 ILE   103      31.211  44.582  29.126  1.00  0.00           H  
ATOM   1581 HG23 ILE   103      29.469  44.819  28.778  1.00  0.00           H  
ATOM   1582  CG1 ILE   103      29.153  47.385  29.343  1.00  0.00           C  
ATOM   1583 HG12 ILE   103      28.628  46.903  28.519  1.00  0.00           H  
ATOM   1584 HG13 ILE   103      28.590  47.881  30.134  1.00  0.00           H  
ATOM   1585  CD1 ILE   103      29.991  48.610  28.753  1.00  0.00           C  
ATOM   1586 HD11 ILE   103      30.720  48.247  28.029  1.00  0.00           H  
ATOM   1587 HD12 ILE   103      29.335  49.316  28.242  1.00  0.00           H  
ATOM   1588 HD13 ILE   103      30.423  49.129  29.609  1.00  0.00           H  
ATOM   1589  C   ILE   103      30.473  44.682  31.934  1.00  0.00           C  
ATOM   1590  O   ILE   103      31.620  44.849  32.405  1.00  0.00           O  
ATOM   1591  N   GLY   104      29.924  43.443  31.935  1.00  0.00           N  
ATOM   1592  H   GLY   104      28.980  43.245  31.634  1.00  0.00           H  
ATOM   1593  CA  GLY   104      30.654  42.212  32.318  1.00  0.00           C  
ATOM   1594  HA2 GLY   104      31.585  42.513  32.798  1.00  0.00           H  
ATOM   1595  HA3 GLY   104      30.012  41.724  33.052  1.00  0.00           H  
ATOM   1596  C   GLY   104      30.862  41.262  31.165  1.00  0.00           C  
ATOM   1597  O   GLY   104      30.007  41.234  30.249  1.00  0.00           O  
ATOM   1598  N   HIP   105      31.874  40.368  31.123  1.00  0.00           N  
ATOM   1599  H   HIP   105      32.639  40.492  31.770  1.00  0.00           H  
ATOM   1600  CA  HIP   105      31.800  39.028  30.461  1.00  0.00           C  
ATOM   1601  HA  HIP   105      30.798  38.934  30.045  1.00  0.00           H  
ATOM   1602  CB  HIP   105      32.836  39.177  29.246  1.00  0.00           C  
ATOM   1603  HB2 HIP   105      32.562  39.915  28.493  1.00  0.00           H  
ATOM   1604  HB3 HIP   105      33.763  39.546  29.685  1.00  0.00           H  
ATOM   1605  CG  HIP   105      33.122  37.890  28.444  1.00  0.00           C  
ATOM   1606  ND1 HIP   105      34.378  37.313  28.402  1.00  0.00           N  
ATOM   1607  HD1 HIP   105      35.177  37.754  28.834  1.00  0.00           H  
ATOM   1608  CE1 HIP   105      34.363  36.346  27.473  1.00  0.00           C  
ATOM   1609  HE1 HIP   105      35.248  35.801  27.181  1.00  0.00           H  
ATOM   1610  NE2 HIP   105      33.088  36.278  27.033  1.00  0.00           N  
ATOM   1611  HE2 HIP   105      32.871  35.619  26.299  1.00  0.00           H  
ATOM   1612  CD2 HIP   105      32.263  37.211  27.655  1.00  0.00           C  
ATOM   1613  HD2 HIP   105      31.270  37.482  27.327  1.00  0.00           H  
ATOM   1614  C   HIP   105      31.975  37.829  31.356  1.00  0.00           C  
ATOM   1615  O   HIP   105      32.618  37.948  32.359  1.00  0.00           O  
ATOM   1616  N   ASP   106      31.352  36.745  30.944  1.00  0.00           N  
ATOM   1617  H   ASP   106      30.857  36.826  30.067  1.00  0.00           H  
ATOM   1618  CA  ASP   106      31.595  35.390  31.461  1.00  0.00           C  
ATOM   1619  HA  ASP   106      30.796  34.750  31.088  1.00  0.00           H  
ATOM   1620  CB  ASP   106      33.004  34.848  30.934  1.00  0.00           C  
ATOM   1621  HB2 ASP   106      33.146  34.829  29.854  1.00  0.00           H  
ATOM   1622  HB3 ASP   106      33.713  35.569  31.340  1.00  0.00           H  
ATOM   1623  CG  ASP   106      33.255  33.438  31.511  1.00  0.00           C  
ATOM   1624  OD1 ASP   106      34.028  33.296  32.479  1.00  0.00           O  
ATOM   1625  OD2 ASP   106      32.716  32.450  31.055  1.00  0.00           O  
ATOM   1626  C   ASP   106      31.342  35.250  32.992  1.00  0.00           C  
ATOM   1627  O   ASP   106      30.239  35.572  33.441  1.00  0.00           O  
ATOM   1628  N   TRP   107      32.369  35.004  33.827  1.00  0.00           N  
ATOM   1629  H   TRP   107      33.256  34.577  33.601  1.00  0.00           H  
ATOM   1630  CA  TRP   107      32.100  35.136  35.226  1.00  0.00           C  
ATOM   1631  HA  TRP   107      31.337  34.416  35.523  1.00  0.00           H  
ATOM   1632  CB  TRP   107      33.342  34.724  36.089  1.00  0.00           C  
ATOM   1633  HB2 TRP   107      34.154  34.440  35.420  1.00  0.00           H  
ATOM   1634  HB3 TRP   107      33.754  35.618  36.555  1.00  0.00           H  
ATOM   1635  CG  TRP   107      33.225  33.623  37.090  1.00  0.00           C  
ATOM   1636  CD1 TRP   107      34.067  32.519  37.192  1.00  0.00           C  
ATOM   1637  HD1 TRP   107      34.797  32.292  36.429  1.00  0.00           H  
ATOM   1638  NE1 TRP   107      33.784  31.887  38.390  1.00  0.00           N  
ATOM   1639  HE1 TRP   107      34.363  31.097  38.638  1.00  0.00           H  
ATOM   1640  CE2 TRP   107      32.764  32.372  39.108  1.00  0.00           C  
ATOM   1641  CZ2 TRP   107      32.088  31.920  40.245  1.00  0.00           C  
ATOM   1642  HZ2 TRP   107      32.271  30.950  40.684  1.00  0.00           H  
ATOM   1643  CH2 TRP   107      31.005  32.716  40.726  1.00  0.00           C  
ATOM   1644  HH2 TRP   107      30.474  32.448  41.628  1.00  0.00           H  
ATOM   1645  CZ3 TRP   107      30.666  33.925  40.058  1.00  0.00           C  
ATOM   1646  HZ3 TRP   107      29.873  34.505  40.507  1.00  0.00           H  
ATOM   1647  CE3 TRP   107      31.408  34.377  38.928  1.00  0.00           C  
ATOM   1648  HE3 TRP   107      31.051  35.258  38.416  1.00  0.00           H  
ATOM   1649  CD2 TRP   107      32.411  33.569  38.302  1.00  0.00           C  
ATOM   1650  C   TRP   107      31.669  36.598  35.752  1.00  0.00           C  
ATOM   1651  O   TRP   107      30.671  36.754  36.476  1.00  0.00           O  
ATOM   1652  N   GLY   108      32.370  37.536  35.248  1.00  0.00           N  
ATOM   1653  H   GLY   108      33.091  37.300  34.581  1.00  0.00           H  
ATOM   1654  CA  GLY   108      32.097  38.940  35.512  1.00  0.00           C  
ATOM   1655  HA2 GLY   108      32.108  39.266  36.552  1.00  0.00           H  
ATOM   1656  HA3 GLY   108      32.867  39.533  35.020  1.00  0.00           H  
ATOM   1657  C   GLY   108      30.791  39.427  35.002  1.00  0.00           C  
ATOM   1658  O   GLY   108      30.252  40.355  35.536  1.00  0.00           O  
ATOM   1659  N   GLY   109      30.372  38.823  33.952  1.00  0.00           N  
ATOM   1660  H   GLY   109      30.964  38.108  33.552  1.00  0.00           H  
ATOM   1661  CA  GLY   109      28.991  38.964  33.533  1.00  0.00           C  
ATOM   1662  HA2 GLY   109      28.813  40.037  33.474  1.00  0.00           H  
ATOM   1663  HA3 GLY   109      28.830  38.418  32.603  1.00  0.00           H  
ATOM   1664  C   GLY   109      27.950  38.456  34.502  1.00  0.00           C  
ATOM   1665  O   GLY   109      26.928  39.149  34.630  1.00  0.00           O  
ATOM   1666  N   MET   110      28.152  37.264  35.147  1.00  0.00           N  
ATOM   1667  H   MET   110      28.951  36.711  34.871  1.00  0.00           H  
ATOM   1668  CA  MET   110      27.203  36.810  36.284  1.00  0.00           C  
ATOM   1669  HA  MET   110      26.193  36.825  35.874  1.00  0.00           H  
ATOM   1670  CB  MET   110      27.461  35.254  36.556  1.00  0.00           C  
ATOM   1671  HB2 MET   110      27.153  34.665  35.692  1.00  0.00           H  
ATOM   1672  HB3 MET   110      28.510  35.055  36.776  1.00  0.00           H  
ATOM   1673  CG  MET   110      26.694  34.775  37.789  1.00  0.00           C  
ATOM   1674  HG2 MET   110      26.806  33.709  37.986  1.00  0.00           H  
ATOM   1675  HG3 MET   110      27.148  35.324  38.614  1.00  0.00           H  
ATOM   1676  SD  MET   110      24.847  35.096  37.687  1.00  0.00           S  
ATOM   1677  CE  MET   110      24.285  33.865  36.514  1.00  0.00           C  
ATOM   1678  HE1 MET   110      23.209  33.747  36.641  1.00  0.00           H  
ATOM   1679  HE2 MET   110      24.543  34.279  35.539  1.00  0.00           H  
ATOM   1680  HE3 MET   110      24.769  32.915  36.737  1.00  0.00           H  
ATOM   1681  C   MET   110      27.220  37.726  37.528  1.00  0.00           C  
ATOM   1682  O   MET   110      26.136  38.075  38.017  1.00  0.00           O  
ATOM   1683  N   LEU   111      28.427  38.095  38.020  1.00  0.00           N  
ATOM   1684  H   LEU   111      29.266  37.741  37.583  1.00  0.00           H  
ATOM   1685  CA  LEU   111      28.580  39.098  39.031  1.00  0.00           C  
ATOM   1686  HA  LEU   111      28.106  38.661  39.910  1.00  0.00           H  
ATOM   1687  CB  LEU   111      30.109  39.401  39.335  1.00  0.00           C  
ATOM   1688  HB2 LEU   111      30.523  38.423  39.581  1.00  0.00           H  
ATOM   1689  HB3 LEU   111      30.659  39.754  38.463  1.00  0.00           H  
ATOM   1690  CG  LEU   111      30.315  40.343  40.522  1.00  0.00           C  
ATOM   1691  HG  LEU   111      29.792  41.299  40.478  1.00  0.00           H  
ATOM   1692  CD1 LEU   111      29.926  39.635  41.834  1.00  0.00           C  
ATOM   1693 HD11 LEU   111      28.858  39.417  41.844  1.00  0.00           H  
ATOM   1694 HD12 LEU   111      30.485  38.712  41.992  1.00  0.00           H  
ATOM   1695 HD13 LEU   111      30.130  40.269  42.697  1.00  0.00           H  
ATOM   1696  CD2 LEU   111      31.799  40.651  40.558  1.00  0.00           C  
ATOM   1697 HD21 LEU   111      32.180  41.102  39.642  1.00  0.00           H  
ATOM   1698 HD22 LEU   111      32.072  41.247  41.429  1.00  0.00           H  
ATOM   1699 HD23 LEU   111      32.278  39.714  40.843  1.00  0.00           H  
ATOM   1700  C   LEU   111      27.794  40.400  38.748  1.00  0.00           C  
ATOM   1701  O   LEU   111      27.018  40.720  39.587  1.00  0.00           O  
ATOM   1702  N   VAL   112      28.054  41.084  37.665  1.00  0.00           N  
ATOM   1703  H   VAL   112      28.881  40.765  37.181  1.00  0.00           H  
ATOM   1704  CA  VAL   112      27.487  42.379  37.224  1.00  0.00           C  
ATOM   1705  HA  VAL   112      27.701  43.172  37.940  1.00  0.00           H  
ATOM   1706  CB  VAL   112      28.103  42.800  35.907  1.00  0.00           C  
ATOM   1707  HB  VAL   112      28.227  41.927  35.266  1.00  0.00           H  
ATOM   1708  CG1 VAL   112      27.365  43.776  34.922  1.00  0.00           C  
ATOM   1709 HG11 VAL   112      28.073  44.124  34.170  1.00  0.00           H  
ATOM   1710 HG12 VAL   112      26.551  43.182  34.508  1.00  0.00           H  
ATOM   1711 HG13 VAL   112      27.043  44.645  35.496  1.00  0.00           H  
ATOM   1712  CG2 VAL   112      29.552  43.307  36.173  1.00  0.00           C  
ATOM   1713 HG21 VAL   112      30.153  42.498  36.588  1.00  0.00           H  
ATOM   1714 HG22 VAL   112      30.036  43.570  35.232  1.00  0.00           H  
ATOM   1715 HG23 VAL   112      29.554  44.199  36.799  1.00  0.00           H  
ATOM   1716  C   VAL   112      25.945  42.449  37.120  1.00  0.00           C  
ATOM   1717  O   VAL   112      25.309  43.429  37.583  1.00  0.00           O  
ATOM   1718  N   TRP   113      25.292  41.322  36.809  1.00  0.00           N  
ATOM   1719  H   TRP   113      25.742  40.481  36.478  1.00  0.00           H  
ATOM   1720  CA  TRP   113      23.869  41.200  37.114  1.00  0.00           C  
ATOM   1721  HA  TRP   113      23.360  42.035  36.632  1.00  0.00           H  
ATOM   1722  CB  TRP   113      23.229  40.009  36.443  1.00  0.00           C  
ATOM   1723  HB2 TRP   113      23.663  39.113  36.886  1.00  0.00           H  
ATOM   1724  HB3 TRP   113      22.156  40.037  36.630  1.00  0.00           H  
ATOM   1725  CG  TRP   113      23.345  39.853  34.950  1.00  0.00           C  
ATOM   1726  CD1 TRP   113      23.974  38.881  34.352  1.00  0.00           C  
ATOM   1727  HD1 TRP   113      24.674  38.297  34.932  1.00  0.00           H  
ATOM   1728  NE1 TRP   113      23.795  38.914  33.004  1.00  0.00           N  
ATOM   1729  HE1 TRP   113      24.416  38.355  32.437  1.00  0.00           H  
ATOM   1730  CE2 TRP   113      22.905  39.884  32.574  1.00  0.00           C  
ATOM   1731  CZ2 TRP   113      22.473  40.441  31.353  1.00  0.00           C  
ATOM   1732  HZ2 TRP   113      22.742  40.049  30.383  1.00  0.00           H  
ATOM   1733  CH2 TRP   113      21.556  41.547  31.413  1.00  0.00           C  
ATOM   1734  HH2 TRP   113      21.291  41.986  30.463  1.00  0.00           H  
ATOM   1735  CZ3 TRP   113      21.142  42.046  32.638  1.00  0.00           C  
ATOM   1736  HZ3 TRP   113      20.481  42.900  32.627  1.00  0.00           H  
ATOM   1737  CE3 TRP   113      21.645  41.594  33.913  1.00  0.00           C  
ATOM   1738  HE3 TRP   113      21.279  41.922  34.874  1.00  0.00           H  
ATOM   1739  CD2 TRP   113      22.512  40.477  33.862  1.00  0.00           C  
ATOM   1740  C   TRP   113      23.604  41.334  38.625  1.00  0.00           C  
ATOM   1741  O   TRP   113      22.981  42.212  39.128  1.00  0.00           O  
ATOM   1742  N   TYR   114      24.111  40.369  39.412  1.00  0.00           N  
ATOM   1743  H   TYR   114      24.507  39.533  39.007  1.00  0.00           H  
ATOM   1744  CA  TYR   114      23.947  40.351  40.877  1.00  0.00           C  
ATOM   1745  HA  TYR   114      22.868  40.226  40.971  1.00  0.00           H  
ATOM   1746  CB  TYR   114      24.552  39.169  41.545  1.00  0.00           C  
ATOM   1747  HB2 TYR   114      25.548  38.916  41.183  1.00  0.00           H  
ATOM   1748  HB3 TYR   114      24.734  39.403  42.594  1.00  0.00           H  
ATOM   1749  CG  TYR   114      23.668  37.933  41.514  1.00  0.00           C  
ATOM   1750  CD1 TYR   114      22.740  37.749  42.537  1.00  0.00           C  
ATOM   1751  HD1 TYR   114      22.741  38.412  43.390  1.00  0.00           H  
ATOM   1752  CE1 TYR   114      21.691  36.826  42.347  1.00  0.00           C  
ATOM   1753  HE1 TYR   114      20.880  36.807  43.060  1.00  0.00           H  
ATOM   1754  CZ  TYR   114      21.751  35.833  41.326  1.00  0.00           C  
ATOM   1755  OH  TYR   114      20.786  34.942  41.099  1.00  0.00           O  
ATOM   1756  HH  TYR   114      20.947  34.599  40.217  1.00  0.00           H  
ATOM   1757  CE2 TYR   114      22.739  35.932  40.394  1.00  0.00           C  
ATOM   1758  HE2 TYR   114      22.844  35.232  39.578  1.00  0.00           H  
ATOM   1759  CD2 TYR   114      23.678  37.013  40.460  1.00  0.00           C  
ATOM   1760  HD2 TYR   114      24.463  37.103  39.724  1.00  0.00           H  
ATOM   1761  C   TYR   114      24.290  41.631  41.630  1.00  0.00           C  
ATOM   1762  O   TYR   114      23.449  42.130  42.368  1.00  0.00           O  
ATOM   1763  N   MET   115      25.401  42.305  41.336  1.00  0.00           N  
ATOM   1764  H   MET   115      26.067  41.821  40.752  1.00  0.00           H  
ATOM   1765  CA  MET   115      25.706  43.634  41.848  1.00  0.00           C  
ATOM   1766  HA  MET   115      25.851  43.535  42.923  1.00  0.00           H  
ATOM   1767  CB  MET   115      27.073  44.240  41.278  1.00  0.00           C  
ATOM   1768  HB2 MET   115      27.815  43.463  41.462  1.00  0.00           H  
ATOM   1769  HB3 MET   115      26.918  44.454  40.220  1.00  0.00           H  
ATOM   1770  CG  MET   115      27.439  45.540  41.926  1.00  0.00           C  
ATOM   1771  HG2 MET   115      26.869  46.392  41.558  1.00  0.00           H  
ATOM   1772  HG3 MET   115      26.989  45.547  42.919  1.00  0.00           H  
ATOM   1773  SD  MET   115      29.193  45.808  41.949  1.00  0.00           S  
ATOM   1774  CE  MET   115      29.500  45.855  40.140  1.00  0.00           C  
ATOM   1775  HE1 MET   115      29.142  46.791  39.713  1.00  0.00           H  
ATOM   1776  HE2 MET   115      30.546  45.712  39.866  1.00  0.00           H  
ATOM   1777  HE3 MET   115      29.012  45.020  39.637  1.00  0.00           H  
ATOM   1778  C   MET   115      24.621  44.699  41.494  1.00  0.00           C  
ATOM   1779  O   MET   115      24.233  45.528  42.322  1.00  0.00           O  
ATOM   1780  N   ALA   116      24.023  44.647  40.294  1.00  0.00           N  
ATOM   1781  H   ALA   116      24.349  43.997  39.594  1.00  0.00           H  
ATOM   1782  CA  ALA   116      22.934  45.572  39.936  1.00  0.00           C  
ATOM   1783  HA  ALA   116      23.014  46.588  40.324  1.00  0.00           H  
ATOM   1784  CB  ALA   116      22.911  45.701  38.370  1.00  0.00           C  
ATOM   1785  HB1 ALA   116      22.133  46.447  38.213  1.00  0.00           H  
ATOM   1786  HB2 ALA   116      23.799  46.098  37.878  1.00  0.00           H  
ATOM   1787  HB3 ALA   116      22.646  44.731  37.948  1.00  0.00           H  
ATOM   1788  C   ALA   116      21.569  45.219  40.588  1.00  0.00           C  
ATOM   1789  O   ALA   116      20.751  46.135  40.724  1.00  0.00           O  
ATOM   1790  N   LEU   117      21.420  44.009  41.052  1.00  0.00           N  
ATOM   1791  H   LEU   117      22.093  43.332  40.721  1.00  0.00           H  
ATOM   1792  CA  LEU   117      20.181  43.486  41.770  1.00  0.00           C  
ATOM   1793  HA  LEU   117      19.304  43.854  41.239  1.00  0.00           H  
ATOM   1794  CB  LEU   117      20.145  41.965  41.621  1.00  0.00           C  
ATOM   1795  HB2 LEU   117      20.167  41.620  40.587  1.00  0.00           H  
ATOM   1796  HB3 LEU   117      21.080  41.683  42.107  1.00  0.00           H  
ATOM   1797  CG  LEU   117      18.949  41.243  42.354  1.00  0.00           C  
ATOM   1798  HG  LEU   117      18.649  41.826  43.224  1.00  0.00           H  
ATOM   1799  CD1 LEU   117      17.765  41.239  41.409  1.00  0.00           C  
ATOM   1800 HD11 LEU   117      16.867  40.954  41.958  1.00  0.00           H  
ATOM   1801 HD12 LEU   117      17.642  42.199  40.908  1.00  0.00           H  
ATOM   1802 HD13 LEU   117      17.820  40.456  40.653  1.00  0.00           H  
ATOM   1803  CD2 LEU   117      19.411  39.867  42.740  1.00  0.00           C  
ATOM   1804 HD21 LEU   117      19.990  39.979  43.656  1.00  0.00           H  
ATOM   1805 HD22 LEU   117      18.586  39.170  42.888  1.00  0.00           H  
ATOM   1806 HD23 LEU   117      20.033  39.339  42.017  1.00  0.00           H  
ATOM   1807  C   LEU   117      20.183  43.960  43.266  1.00  0.00           C  
ATOM   1808  O   LEU   117      19.138  44.347  43.798  1.00  0.00           O  
ATOM   1809  N   PHE   118      21.316  44.000  43.941  1.00  0.00           N  
ATOM   1810  H   PHE   118      22.110  43.611  43.452  1.00  0.00           H  
ATOM   1811  CA  PHE   118      21.497  44.516  45.335  1.00  0.00           C  
ATOM   1812  HA  PHE   118      20.514  44.510  45.806  1.00  0.00           H  
ATOM   1813  CB  PHE   118      22.551  43.607  45.991  1.00  0.00           C  
ATOM   1814  HB2 PHE   118      23.266  43.333  45.216  1.00  0.00           H  
ATOM   1815  HB3 PHE   118      23.006  43.978  46.910  1.00  0.00           H  
ATOM   1816  CG  PHE   118      21.872  42.324  46.395  1.00  0.00           C  
ATOM   1817  CD1 PHE   118      20.989  42.233  47.510  1.00  0.00           C  
ATOM   1818  HD1 PHE   118      20.798  43.124  48.089  1.00  0.00           H  
ATOM   1819  CE1 PHE   118      20.598  40.983  47.915  1.00  0.00           C  
ATOM   1820  HE1 PHE   118      20.162  40.756  48.877  1.00  0.00           H  
ATOM   1821  CZ  PHE   118      20.724  39.826  47.092  1.00  0.00           C  
ATOM   1822  HZ  PHE   118      20.402  38.858  47.448  1.00  0.00           H  
ATOM   1823  CE2 PHE   118      21.449  39.947  45.888  1.00  0.00           C  
ATOM   1824  HE2 PHE   118      21.682  39.080  45.286  1.00  0.00           H  
ATOM   1825  CD2 PHE   118      22.127  41.160  45.634  1.00  0.00           C  
ATOM   1826  HD2 PHE   118      22.737  41.176  44.744  1.00  0.00           H  
ATOM   1827  C   PHE   118      22.006  45.974  45.474  1.00  0.00           C  
ATOM   1828  O   PHE   118      21.790  46.535  46.526  1.00  0.00           O  
ATOM   1829  N   TYR   119      22.558  46.586  44.430  1.00  0.00           N  
ATOM   1830  H   TYR   119      22.696  46.117  43.546  1.00  0.00           H  
ATOM   1831  CA  TYR   119      23.015  47.999  44.436  1.00  0.00           C  
ATOM   1832  HA  TYR   119      22.447  48.470  45.238  1.00  0.00           H  
ATOM   1833  CB  TYR   119      24.484  48.169  44.781  1.00  0.00           C  
ATOM   1834  HB2 TYR   119      25.151  47.837  43.984  1.00  0.00           H  
ATOM   1835  HB3 TYR   119      24.718  49.231  44.859  1.00  0.00           H  
ATOM   1836  CG  TYR   119      25.048  47.499  46.002  1.00  0.00           C  
ATOM   1837  CD1 TYR   119      25.301  46.123  46.103  1.00  0.00           C  
ATOM   1838  HD1 TYR   119      25.106  45.493  45.248  1.00  0.00           H  
ATOM   1839  CE1 TYR   119      25.802  45.581  47.363  1.00  0.00           C  
ATOM   1840  HE1 TYR   119      26.192  44.574  47.355  1.00  0.00           H  
ATOM   1841  CZ  TYR   119      26.226  46.411  48.372  1.00  0.00           C  
ATOM   1842  OH  TYR   119      26.815  45.948  49.500  1.00  0.00           O  
ATOM   1843  HH  TYR   119      27.140  45.053  49.378  1.00  0.00           H  
ATOM   1844  CE2 TYR   119      26.119  47.774  48.210  1.00  0.00           C  
ATOM   1845  HE2 TYR   119      26.351  48.334  49.104  1.00  0.00           H  
ATOM   1846  CD2 TYR   119      25.509  48.320  47.066  1.00  0.00           C  
ATOM   1847  HD2 TYR   119      25.294  49.377  46.995  1.00  0.00           H  
ATOM   1848  C   TYR   119      22.598  48.716  43.117  1.00  0.00           C  
ATOM   1849  O   TYR   119      23.491  49.192  42.400  1.00  0.00           O  
ATOM   1850  N   PRO   120      21.346  48.800  42.746  1.00  0.00           N  
ATOM   1851  CD  PRO   120      20.202  48.206  43.425  1.00  0.00           C  
ATOM   1852  HD2 PRO   120      20.263  48.142  44.511  1.00  0.00           H  
ATOM   1853  HD3 PRO   120      20.137  47.172  43.088  1.00  0.00           H  
ATOM   1854  CG  PRO   120      19.003  49.001  43.079  1.00  0.00           C  
ATOM   1855  HG2 PRO   120      19.052  49.907  43.683  1.00  0.00           H  
ATOM   1856  HG3 PRO   120      18.079  48.424  43.072  1.00  0.00           H  
ATOM   1857  CB  PRO   120      19.352  49.360  41.600  1.00  0.00           C  
ATOM   1858  HB2 PRO   120      18.772  50.219  41.260  1.00  0.00           H  
ATOM   1859  HB3 PRO   120      19.256  48.472  40.976  1.00  0.00           H  
ATOM   1860  CA  PRO   120      20.881  49.648  41.677  1.00  0.00           C  
ATOM   1861  HA  PRO   120      21.373  49.410  40.734  1.00  0.00           H  
ATOM   1862  C   PRO   120      21.076  51.190  41.728  1.00  0.00           C  
ATOM   1863  O   PRO   120      20.935  51.878  40.758  1.00  0.00           O  
ATOM   1864  N   GLU   121      21.477  51.752  42.886  1.00  0.00           N  
ATOM   1865  H   GLU   121      21.398  51.190  43.721  1.00  0.00           H  
ATOM   1866  CA  GLU   121      21.970  53.098  43.012  1.00  0.00           C  
ATOM   1867  HA  GLU   121      21.346  53.734  42.383  1.00  0.00           H  
ATOM   1868  CB  GLU   121      21.733  53.647  44.421  1.00  0.00           C  
ATOM   1869  HB2 GLU   121      21.996  54.705  44.405  1.00  0.00           H  
ATOM   1870  HB3 GLU   121      20.676  53.481  44.630  1.00  0.00           H  
ATOM   1871  CG  GLU   121      22.656  53.085  45.476  1.00  0.00           C  
ATOM   1872  HG2 GLU   121      23.672  53.269  45.127  1.00  0.00           H  
ATOM   1873  HG3 GLU   121      22.686  53.774  46.320  1.00  0.00           H  
ATOM   1874  CD  GLU   121      22.538  51.583  45.896  1.00  0.00           C  
ATOM   1875  OE1 GLU   121      21.462  50.970  45.654  1.00  0.00           O  
ATOM   1876  OE2 GLU   121      23.405  51.087  46.707  1.00  0.00           O  
ATOM   1877  C   GLU   121      23.430  53.330  42.575  1.00  0.00           C  
ATOM   1878  O   GLU   121      23.839  54.426  42.238  1.00  0.00           O  
ATOM   1879  N   ARG   122      24.211  52.237  42.399  1.00  0.00           N  
ATOM   1880  H   ARG   122      23.775  51.341  42.567  1.00  0.00           H  
ATOM   1881  CA  ARG   122      25.621  52.194  42.032  1.00  0.00           C  
ATOM   1882  HA  ARG   122      26.067  53.143  42.330  1.00  0.00           H  
ATOM   1883  CB  ARG   122      26.294  51.165  43.013  1.00  0.00           C  
ATOM   1884  HB2 ARG   122      25.831  50.188  42.878  1.00  0.00           H  
ATOM   1885  HB3 ARG   122      27.324  51.000  42.697  1.00  0.00           H  
ATOM   1886  CG  ARG   122      26.252  51.395  44.517  1.00  0.00           C  
ATOM   1887  HG2 ARG   122      25.185  51.421  44.738  1.00  0.00           H  
ATOM   1888  HG3 ARG   122      26.610  50.472  44.974  1.00  0.00           H  
ATOM   1889  CD  ARG   122      27.026  52.641  45.013  1.00  0.00           C  
ATOM   1890  HD2 ARG   122      27.832  52.772  44.291  1.00  0.00           H  
ATOM   1891  HD3 ARG   122      26.416  53.545  45.035  1.00  0.00           H  
ATOM   1892  NE  ARG   122      27.548  52.514  46.368  1.00  0.00           N  
ATOM   1893  HE  ARG   122      27.105  51.882  47.021  1.00  0.00           H  
ATOM   1894  CZ  ARG   122      28.708  53.077  46.901  1.00  0.00           C  
ATOM   1895  NH1 ARG   122      29.548  53.814  46.212  1.00  0.00           N  
ATOM   1896 HH11 ARG   122      29.310  54.129  45.282  1.00  0.00           H  
ATOM   1897 HH12 ARG   122      30.122  54.465  46.728  1.00  0.00           H  
ATOM   1898  NH2 ARG   122      29.013  52.941  48.126  1.00  0.00           N  
ATOM   1899 HH21 ARG   122      28.468  52.338  48.726  1.00  0.00           H  
ATOM   1900 HH22 ARG   122      29.894  53.249  48.513  1.00  0.00           H  
ATOM   1901  C   ARG   122      25.926  51.870  40.548  1.00  0.00           C  
ATOM   1902  O   ARG   122      26.722  52.490  39.883  1.00  0.00           O  
ATOM   1903  N   VAL   123      25.289  50.793  40.076  1.00  0.00           N  
ATOM   1904  H   VAL   123      24.652  50.297  40.682  1.00  0.00           H  
ATOM   1905  CA  VAL   123      25.340  50.437  38.688  1.00  0.00           C  
ATOM   1906  HA  VAL   123      26.369  50.544  38.343  1.00  0.00           H  
ATOM   1907  CB  VAL   123      25.076  48.920  38.475  1.00  0.00           C  
ATOM   1908  HB  VAL   123      24.120  48.627  38.908  1.00  0.00           H  
ATOM   1909  CG1 VAL   123      25.116  48.689  36.924  1.00  0.00           C  
ATOM   1910 HG11 VAL   123      24.328  49.202  36.373  1.00  0.00           H  
ATOM   1911 HG12 VAL   123      26.110  48.985  36.587  1.00  0.00           H  
ATOM   1912 HG13 VAL   123      24.835  47.674  36.643  1.00  0.00           H  
ATOM   1913  CG2 VAL   123      26.110  47.880  38.982  1.00  0.00           C  
ATOM   1914 HG21 VAL   123      25.831  46.862  38.709  1.00  0.00           H  
ATOM   1915 HG22 VAL   123      27.081  48.193  38.599  1.00  0.00           H  
ATOM   1916 HG23 VAL   123      26.174  47.860  40.070  1.00  0.00           H  
ATOM   1917  C   VAL   123      24.369  51.374  37.903  1.00  0.00           C  
ATOM   1918  O   VAL   123      23.158  51.149  37.968  1.00  0.00           O  
ATOM   1919  N   ARG   124      24.878  52.214  37.069  1.00  0.00           N  
ATOM   1920  H   ARG   124      25.864  52.414  37.156  1.00  0.00           H  
ATOM   1921  CA  ARG   124      23.946  53.085  36.272  1.00  0.00           C  
ATOM   1922  HA  ARG   124      23.186  53.507  36.930  1.00  0.00           H  
ATOM   1923  CB  ARG   124      24.706  54.409  35.721  1.00  0.00           C  
ATOM   1924  HB2 ARG   124      24.966  55.114  36.511  1.00  0.00           H  
ATOM   1925  HB3 ARG   124      25.607  53.923  35.345  1.00  0.00           H  
ATOM   1926  CG  ARG   124      24.031  55.214  34.595  1.00  0.00           C  
ATOM   1927  HG2 ARG   124      24.824  55.902  34.302  1.00  0.00           H  
ATOM   1928  HG3 ARG   124      23.697  54.579  33.775  1.00  0.00           H  
ATOM   1929  CD  ARG   124      22.837  56.011  35.157  1.00  0.00           C  
ATOM   1930  HD2 ARG   124      22.020  55.292  35.213  1.00  0.00           H  
ATOM   1931  HD3 ARG   124      22.936  56.451  36.149  1.00  0.00           H  
ATOM   1932  NE  ARG   124      22.271  57.064  34.247  1.00  0.00           N  
ATOM   1933  HE  ARG   124      22.320  57.000  33.240  1.00  0.00           H  
ATOM   1934  CZ  ARG   124      21.688  58.135  34.635  1.00  0.00           C  
ATOM   1935  NH1 ARG   124      21.301  58.305  35.832  1.00  0.00           N  
ATOM   1936 HH11 ARG   124      21.503  57.653  36.576  1.00  0.00           H  
ATOM   1937 HH12 ARG   124      21.058  59.232  36.154  1.00  0.00           H  
ATOM   1938  NH2 ARG   124      21.512  59.178  33.888  1.00  0.00           N  
ATOM   1939 HH21 ARG   124      21.677  59.038  32.901  1.00  0.00           H  
ATOM   1940 HH22 ARG   124      20.997  60.009  34.141  1.00  0.00           H  
ATOM   1941  C   ARG   124      23.191  52.228  35.211  1.00  0.00           C  
ATOM   1942  O   ARG   124      21.974  52.349  35.115  1.00  0.00           O  
ATOM   1943  N   ALA   125      23.823  51.312  34.505  1.00  0.00           N  
ATOM   1944  H   ALA   125      24.798  51.170  34.727  1.00  0.00           H  
ATOM   1945  CA  ALA   125      23.182  50.440  33.585  1.00  0.00           C  
ATOM   1946  HA  ALA   125      22.184  50.222  33.964  1.00  0.00           H  
ATOM   1947  CB  ALA   125      23.059  51.121  32.182  1.00  0.00           C  
ATOM   1948  HB1 ALA   125      24.038  51.190  31.708  1.00  0.00           H  
ATOM   1949  HB2 ALA   125      22.448  50.466  31.561  1.00  0.00           H  
ATOM   1950  HB3 ALA   125      22.525  52.071  32.207  1.00  0.00           H  
ATOM   1951  C   ALA   125      23.972  49.145  33.584  1.00  0.00           C  
ATOM   1952  O   ALA   125      25.165  49.193  33.913  1.00  0.00           O  
ATOM   1953  N   VAL   126      23.305  48.020  33.349  1.00  0.00           N  
ATOM   1954  H   VAL   126      22.327  48.112  33.116  1.00  0.00           H  
ATOM   1955  CA  VAL   126      23.875  46.676  33.385  1.00  0.00           C  
ATOM   1956  HA  VAL   126      24.837  46.733  33.896  1.00  0.00           H  
ATOM   1957  CB  VAL   126      23.091  45.651  34.250  1.00  0.00           C  
ATOM   1958  HB  VAL   126      23.106  46.119  35.234  1.00  0.00           H  
ATOM   1959  CG1 VAL   126      21.566  45.479  33.808  1.00  0.00           C  
ATOM   1960 HG11 VAL   126      20.988  44.935  34.555  1.00  0.00           H  
ATOM   1961 HG12 VAL   126      21.168  46.488  33.700  1.00  0.00           H  
ATOM   1962 HG13 VAL   126      21.487  44.983  32.841  1.00  0.00           H  
ATOM   1963  CG2 VAL   126      23.825  44.295  34.363  1.00  0.00           C  
ATOM   1964 HG21 VAL   126      23.268  43.578  34.966  1.00  0.00           H  
ATOM   1965 HG22 VAL   126      24.046  43.771  33.432  1.00  0.00           H  
ATOM   1966 HG23 VAL   126      24.808  44.516  34.779  1.00  0.00           H  
ATOM   1967  C   VAL   126      24.070  46.157  31.977  1.00  0.00           C  
ATOM   1968  O   VAL   126      23.200  46.280  31.174  1.00  0.00           O  
ATOM   1969  N   ALA   127      25.172  45.454  31.707  1.00  0.00           N  
ATOM   1970  H   ALA   127      25.889  45.179  32.363  1.00  0.00           H  
ATOM   1971  CA  ALA   127      25.239  44.715  30.439  1.00  0.00           C  
ATOM   1972  HA  ALA   127      24.231  44.424  30.144  1.00  0.00           H  
ATOM   1973  CB  ALA   127      25.878  45.653  29.410  1.00  0.00           C  
ATOM   1974  HB1 ALA   127      25.046  46.302  29.139  1.00  0.00           H  
ATOM   1975  HB2 ALA   127      26.673  46.290  29.800  1.00  0.00           H  
ATOM   1976  HB3 ALA   127      26.185  45.136  28.501  1.00  0.00           H  
ATOM   1977  C   ALA   127      26.043  43.433  30.592  1.00  0.00           C  
ATOM   1978  O   ALA   127      27.020  43.271  31.365  1.00  0.00           O  
ATOM   1979  N   SER   128      25.775  42.423  29.802  1.00  0.00           N  
ATOM   1980  H   SER   128      24.887  42.461  29.323  1.00  0.00           H  
ATOM   1981  CA  SER   128      26.470  41.145  29.846  1.00  0.00           C  
ATOM   1982  HA  SER   128      27.455  41.269  30.296  1.00  0.00           H  
ATOM   1983  CB  SER   128      25.790  40.087  30.754  1.00  0.00           C  
ATOM   1984  HB2 SER   128      25.788  40.472  31.774  1.00  0.00           H  
ATOM   1985  HB3 SER   128      24.782  39.871  30.401  1.00  0.00           H  
ATOM   1986  OG  SER   128      26.515  38.845  30.767  1.00  0.00           O  
ATOM   1987  HG  SER   128      25.805  38.216  30.618  1.00  0.00           H  
ATOM   1988  C   SER   128      26.696  40.508  28.489  1.00  0.00           C  
ATOM   1989  O   SER   128      25.707  40.394  27.712  1.00  0.00           O  
ATOM   1990  N   LEU   129      27.946  40.270  28.123  1.00  0.00           N  
ATOM   1991  H   LEU   129      28.605  40.566  28.828  1.00  0.00           H  
ATOM   1992  CA  LEU   129      28.420  39.426  27.004  1.00  0.00           C  
ATOM   1993  HA  LEU   129      27.678  39.422  26.205  1.00  0.00           H  
ATOM   1994  CB  LEU   129      29.730  40.031  26.393  1.00  0.00           C  
ATOM   1995  HB2 LEU   129      30.551  39.593  26.961  1.00  0.00           H  
ATOM   1996  HB3 LEU   129      29.871  39.655  25.380  1.00  0.00           H  
ATOM   1997  CG  LEU   129      29.745  41.596  26.151  1.00  0.00           C  
ATOM   1998  HG  LEU   129      29.571  42.063  27.121  1.00  0.00           H  
ATOM   1999  CD1 LEU   129      31.128  42.073  25.697  1.00  0.00           C  
ATOM   2000 HD11 LEU   129      31.288  41.664  24.699  1.00  0.00           H  
ATOM   2001 HD12 LEU   129      31.085  43.161  25.645  1.00  0.00           H  
ATOM   2002 HD13 LEU   129      31.959  41.710  26.301  1.00  0.00           H  
ATOM   2003  CD2 LEU   129      28.711  42.164  25.266  1.00  0.00           C  
ATOM   2004 HD21 LEU   129      27.714  42.059  25.694  1.00  0.00           H  
ATOM   2005 HD22 LEU   129      28.821  43.241  25.137  1.00  0.00           H  
ATOM   2006 HD23 LEU   129      28.870  41.645  24.321  1.00  0.00           H  
ATOM   2007  C   LEU   129      28.646  37.996  27.513  1.00  0.00           C  
ATOM   2008  O   LEU   129      29.372  37.755  28.521  1.00  0.00           O  
ATOM   2009  N   ASN   130      28.025  37.130  26.719  1.00  0.00           N  
ATOM   2010  H   ASN   130      27.640  37.500  25.861  1.00  0.00           H  
ATOM   2011  CA  ASN   130      27.904  35.677  26.883  1.00  0.00           C  
ATOM   2012  HA  ASN   130      27.351  35.320  26.014  1.00  0.00           H  
ATOM   2013  CB  ASN   130      29.214  35.006  26.742  1.00  0.00           C  
ATOM   2014  HB2 ASN   130      29.899  35.314  27.532  1.00  0.00           H  
ATOM   2015  HB3 ASN   130      29.026  33.933  26.757  1.00  0.00           H  
ATOM   2016  CG  ASN   130      29.923  35.186  25.456  1.00  0.00           C  
ATOM   2017  OD1 ASN   130      30.551  36.218  25.234  1.00  0.00           O  
ATOM   2018  ND2 ASN   130      29.913  34.213  24.557  1.00  0.00           N  
ATOM   2019 HD21 ASN   130      30.302  34.355  23.636  1.00  0.00           H  
ATOM   2020 HD22 ASN   130      29.581  33.335  24.931  1.00  0.00           H  
ATOM   2021  C   ASN   130      26.962  35.297  28.038  1.00  0.00           C  
ATOM   2022  O   ASN   130      26.240  34.351  27.820  1.00  0.00           O  
ATOM   2023  N   THR   131      26.965  35.915  29.242  1.00  0.00           N  
ATOM   2024  H   THR   131      27.654  36.652  29.290  1.00  0.00           H  
ATOM   2025  CA  THR   131      26.299  35.307  30.425  1.00  0.00           C  
ATOM   2026  HA  THR   131      26.399  34.222  30.427  1.00  0.00           H  
ATOM   2027  CB  THR   131      27.221  35.570  31.668  1.00  0.00           C  
ATOM   2028  HB  THR   131      27.302  36.653  31.750  1.00  0.00           H  
ATOM   2029  CG2 THR   131      26.678  34.908  32.961  1.00  0.00           C  
ATOM   2030 HG21 THR   131      26.134  33.974  32.821  1.00  0.00           H  
ATOM   2031 HG22 THR   131      27.515  34.657  33.612  1.00  0.00           H  
ATOM   2032 HG23 THR   131      25.936  35.470  33.529  1.00  0.00           H  
ATOM   2033  OG1 THR   131      28.513  35.149  31.413  1.00  0.00           O  
ATOM   2034  HG1 THR   131      28.998  35.111  32.241  1.00  0.00           H  
ATOM   2035  C   THR   131      24.845  35.873  30.916  1.00  0.00           C  
ATOM   2036  O   THR   131      24.706  37.059  31.075  1.00  0.00           O  
ATOM   2037  N   PRO   132      23.726  35.057  30.956  1.00  0.00           N  
ATOM   2038  CD  PRO   132      23.676  33.610  30.566  1.00  0.00           C  
ATOM   2039  HD2 PRO   132      24.481  33.013  30.993  1.00  0.00           H  
ATOM   2040  HD3 PRO   132      23.718  33.464  29.486  1.00  0.00           H  
ATOM   2041  CG  PRO   132      22.280  33.139  31.023  1.00  0.00           C  
ATOM   2042  HG2 PRO   132      22.426  32.679  32.000  1.00  0.00           H  
ATOM   2043  HG3 PRO   132      21.928  32.441  30.264  1.00  0.00           H  
ATOM   2044  CB  PRO   132      21.475  34.419  31.017  1.00  0.00           C  
ATOM   2045  HB2 PRO   132      20.672  34.353  31.751  1.00  0.00           H  
ATOM   2046  HB3 PRO   132      21.057  34.507  30.014  1.00  0.00           H  
ATOM   2047  CA  PRO   132      22.422  35.520  31.339  1.00  0.00           C  
ATOM   2048  HA  PRO   132      22.109  36.474  30.912  1.00  0.00           H  
ATOM   2049  C   PRO   132      22.281  35.740  32.893  1.00  0.00           C  
ATOM   2050  O   PRO   132      23.055  35.216  33.688  1.00  0.00           O  
ATOM   2051  N   PHE   133      21.255  36.543  33.335  1.00  0.00           N  
ATOM   2052  H   PHE   133      20.590  37.003  32.730  1.00  0.00           H  
ATOM   2053  CA  PHE   133      21.025  36.681  34.814  1.00  0.00           C  
ATOM   2054  HA  PHE   133      21.998  36.721  35.302  1.00  0.00           H  
ATOM   2055  CB  PHE   133      20.121  37.912  34.998  1.00  0.00           C  
ATOM   2056  HB2 PHE   133      20.660  38.828  34.756  1.00  0.00           H  
ATOM   2057  HB3 PHE   133      19.354  37.908  34.223  1.00  0.00           H  
ATOM   2058  CG  PHE   133      19.628  38.052  36.469  1.00  0.00           C  
ATOM   2059  CD1 PHE   133      20.516  38.087  37.525  1.00  0.00           C  
ATOM   2060  HD1 PHE   133      21.534  37.900  37.215  1.00  0.00           H  
ATOM   2061  CE1 PHE   133      20.096  38.108  38.853  1.00  0.00           C  
ATOM   2062  HE1 PHE   133      20.764  37.977  39.692  1.00  0.00           H  
ATOM   2063  CZ  PHE   133      18.711  38.285  39.150  1.00  0.00           C  
ATOM   2064  HZ  PHE   133      18.390  38.272  40.182  1.00  0.00           H  
ATOM   2065  CE2 PHE   133      17.776  38.270  38.054  1.00  0.00           C  
ATOM   2066  HE2 PHE   133      16.711  38.277  38.233  1.00  0.00           H  
ATOM   2067  CD2 PHE   133      18.259  38.171  36.713  1.00  0.00           C  
ATOM   2068  HD2 PHE   133      17.560  38.229  35.891  1.00  0.00           H  
ATOM   2069  C   PHE   133      20.271  35.375  35.242  1.00  0.00           C  
ATOM   2070  O   PHE   133      19.074  35.308  34.908  1.00  0.00           O  
ATOM   2071  N   ILE   134      20.888  34.498  35.981  1.00  0.00           N  
ATOM   2072  H   ILE   134      21.898  34.509  35.981  1.00  0.00           H  
ATOM   2073  CA  ILE   134      20.154  33.287  36.445  1.00  0.00           C  
ATOM   2074  HA  ILE   134      19.284  33.070  35.825  1.00  0.00           H  
ATOM   2075  CB  ILE   134      20.994  32.031  36.184  1.00  0.00           C  
ATOM   2076  HB  ILE   134      21.851  32.044  36.857  1.00  0.00           H  
ATOM   2077  CG2 ILE   134      20.225  30.786  36.694  1.00  0.00           C  
ATOM   2078 HG21 ILE   134      20.919  29.948  36.756  1.00  0.00           H  
ATOM   2079 HG22 ILE   134      19.841  30.924  37.705  1.00  0.00           H  
ATOM   2080 HG23 ILE   134      19.388  30.693  36.001  1.00  0.00           H  
ATOM   2081  CG1 ILE   134      21.507  31.919  34.669  1.00  0.00           C  
ATOM   2082 HG12 ILE   134      20.727  31.908  33.907  1.00  0.00           H  
ATOM   2083 HG13 ILE   134      22.049  32.848  34.491  1.00  0.00           H  
ATOM   2084  CD1 ILE   134      22.456  30.715  34.381  1.00  0.00           C  
ATOM   2085 HD11 ILE   134      22.736  30.805  33.331  1.00  0.00           H  
ATOM   2086 HD12 ILE   134      23.294  30.740  35.076  1.00  0.00           H  
ATOM   2087 HD13 ILE   134      21.780  29.860  34.406  1.00  0.00           H  
ATOM   2088  C   ILE   134      19.689  33.451  37.851  1.00  0.00           C  
ATOM   2089  O   ILE   134      20.571  33.555  38.719  1.00  0.00           O  
ATOM   2090  N   PRO   135      18.389  33.593  38.209  1.00  0.00           N  
ATOM   2091  CD  PRO   135      17.209  33.550  37.394  1.00  0.00           C  
ATOM   2092  HD2 PRO   135      16.673  32.601  37.423  1.00  0.00           H  
ATOM   2093  HD3 PRO   135      17.513  33.792  36.376  1.00  0.00           H  
ATOM   2094  CG  PRO   135      16.307  34.556  38.060  1.00  0.00           C  
ATOM   2095  HG2 PRO   135      15.275  34.210  38.004  1.00  0.00           H  
ATOM   2096  HG3 PRO   135      16.410  35.570  37.674  1.00  0.00           H  
ATOM   2097  CB  PRO   135      16.652  34.515  39.550  1.00  0.00           C  
ATOM   2098  HB2 PRO   135      15.942  33.949  40.152  1.00  0.00           H  
ATOM   2099  HB3 PRO   135      16.553  35.535  39.920  1.00  0.00           H  
ATOM   2100  CA  PRO   135      18.038  34.015  39.606  1.00  0.00           C  
ATOM   2101  HA  PRO   135      18.721  34.809  39.908  1.00  0.00           H  
ATOM   2102  C   PRO   135      18.282  32.893  40.589  1.00  0.00           C  
ATOM   2103  O   PRO   135      18.615  31.784  40.215  1.00  0.00           O  
ATOM   2104  N   ALA   136      18.023  33.197  41.862  1.00  0.00           N  
ATOM   2105  H   ALA   136      17.794  34.156  42.079  1.00  0.00           H  
ATOM   2106  CA  ALA   136      18.251  32.273  42.974  1.00  0.00           C  
ATOM   2107  HA  ALA   136      18.794  31.368  42.703  1.00  0.00           H  
ATOM   2108  CB  ALA   136      19.184  32.864  43.999  1.00  0.00           C  
ATOM   2109  HB1 ALA   136      19.469  32.032  44.643  1.00  0.00           H  
ATOM   2110  HB2 ALA   136      20.080  33.273  43.531  1.00  0.00           H  
ATOM   2111  HB3 ALA   136      18.667  33.575  44.644  1.00  0.00           H  
ATOM   2112  C   ALA   136      16.904  31.916  43.651  1.00  0.00           C  
ATOM   2113  O   ALA   136      15.937  32.690  43.679  1.00  0.00           O  
ATOM   2114  N   ASN   137      16.887  30.647  44.079  1.00  0.00           N  
ATOM   2115  H   ASN   137      17.651  30.038  43.821  1.00  0.00           H  
ATOM   2116  CA  ASN   137      15.758  30.070  44.801  1.00  0.00           C  
ATOM   2117  HA  ASN   137      15.426  30.915  45.405  1.00  0.00           H  
ATOM   2118  CB  ASN   137      14.750  29.661  43.723  1.00  0.00           C  
ATOM   2119  HB2 ASN   137      14.573  30.522  43.080  1.00  0.00           H  
ATOM   2120  HB3 ASN   137      15.110  28.849  43.092  1.00  0.00           H  
ATOM   2121  CG  ASN   137      13.433  29.156  44.252  1.00  0.00           C  
ATOM   2122  OD1 ASN   137      13.238  28.168  44.895  1.00  0.00           O  
ATOM   2123  ND2 ASN   137      12.368  29.819  43.888  1.00  0.00           N  
ATOM   2124 HD21 ASN   137      11.555  29.334  44.241  1.00  0.00           H  
ATOM   2125 HD22 ASN   137      12.410  30.649  43.314  1.00  0.00           H  
ATOM   2126  C   ASN   137      16.034  28.860  45.660  1.00  0.00           C  
ATOM   2127  O   ASN   137      16.694  27.849  45.174  1.00  0.00           O  
ATOM   2128  N   PRO   138      15.684  28.975  46.972  1.00  0.00           N  
ATOM   2129  CD  PRO   138      14.856  30.010  47.540  1.00  0.00           C  
ATOM   2130  HD2 PRO   138      13.802  29.851  47.312  1.00  0.00           H  
ATOM   2131  HD3 PRO   138      15.244  30.990  47.262  1.00  0.00           H  
ATOM   2132  CG  PRO   138      14.980  29.810  49.037  1.00  0.00           C  
ATOM   2133  HG2 PRO   138      14.187  30.206  49.671  1.00  0.00           H  
ATOM   2134  HG3 PRO   138      15.877  30.348  49.344  1.00  0.00           H  
ATOM   2135  CB  PRO   138      15.090  28.313  49.222  1.00  0.00           C  
ATOM   2136  HB2 PRO   138      14.109  27.843  49.161  1.00  0.00           H  
ATOM   2137  HB3 PRO   138      15.486  28.108  50.217  1.00  0.00           H  
ATOM   2138  CA  PRO   138      15.981  27.935  48.008  1.00  0.00           C  
ATOM   2139  HA  PRO   138      17.027  28.055  48.289  1.00  0.00           H  
ATOM   2140  C   PRO   138      15.597  26.400  47.616  1.00  0.00           C  
ATOM   2141  O   PRO   138      16.051  25.479  48.367  1.00  0.00           O  
ATOM   2142  N   ASN   139      14.757  26.125  46.629  1.00  0.00           N  
ATOM   2143  H   ASN   139      14.316  26.904  46.163  1.00  0.00           H  
ATOM   2144  CA  ASN   139      14.208  24.845  46.506  1.00  0.00           C  
ATOM   2145  HA  ASN   139      13.857  24.429  47.450  1.00  0.00           H  
ATOM   2146  CB  ASN   139      12.990  24.869  45.542  1.00  0.00           C  
ATOM   2147  HB2 ASN   139      13.332  25.227  44.571  1.00  0.00           H  
ATOM   2148  HB3 ASN   139      12.651  23.900  45.176  1.00  0.00           H  
ATOM   2149  CG  ASN   139      11.840  25.736  45.987  1.00  0.00           C  
ATOM   2150  OD1 ASN   139      11.699  26.362  47.038  1.00  0.00           O  
ATOM   2151  ND2 ASN   139      10.888  25.833  45.072  1.00  0.00           N  
ATOM   2152 HD21 ASN   139      10.156  26.455  45.383  1.00  0.00           H  
ATOM   2153 HD22 ASN   139      11.052  25.528  44.123  1.00  0.00           H  
ATOM   2154  C   ASN   139      15.245  23.830  45.892  1.00  0.00           C  
ATOM   2155  O   ASN   139      15.016  22.596  46.039  1.00  0.00           O  
ATOM   2156  N   MET   140      16.333  24.330  45.326  1.00  0.00           N  
ATOM   2157  H   MET   140      16.487  25.327  45.288  1.00  0.00           H  
ATOM   2158  CA  MET   140      17.464  23.483  44.946  1.00  0.00           C  
ATOM   2159  HA  MET   140      17.513  22.573  45.545  1.00  0.00           H  
ATOM   2160  CB  MET   140      17.143  22.861  43.530  1.00  0.00           C  
ATOM   2161  HB2 MET   140      16.128  22.483  43.410  1.00  0.00           H  
ATOM   2162  HB3 MET   140      17.245  23.657  42.793  1.00  0.00           H  
ATOM   2163  CG  MET   140      18.137  21.802  43.093  1.00  0.00           C  
ATOM   2164  HG2 MET   140      17.871  21.568  42.062  1.00  0.00           H  
ATOM   2165  HG3 MET   140      19.118  22.276  43.085  1.00  0.00           H  
ATOM   2166  SD  MET   140      18.306  20.290  44.098  1.00  0.00           S  
ATOM   2167  CE  MET   140      17.035  19.131  43.456  1.00  0.00           C  
ATOM   2168  HE1 MET   140      16.054  19.546  43.691  1.00  0.00           H  
ATOM   2169  HE2 MET   140      16.951  19.074  42.371  1.00  0.00           H  
ATOM   2170  HE3 MET   140      17.158  18.114  43.827  1.00  0.00           H  
ATOM   2171  C   MET   140      18.773  24.272  44.970  1.00  0.00           C  
ATOM   2172  O   MET   140      18.917  25.414  44.626  1.00  0.00           O  
ATOM   2173  N   SER   141      19.755  23.503  45.412  1.00  0.00           N  
ATOM   2174  H   SER   141      19.477  22.599  45.768  1.00  0.00           H  
ATOM   2175  CA  SER   141      21.215  23.857  45.679  1.00  0.00           C  
ATOM   2176  HA  SER   141      21.178  24.833  46.163  1.00  0.00           H  
ATOM   2177  CB  SER   141      21.726  22.999  46.762  1.00  0.00           C  
ATOM   2178  HB2 SER   141      21.320  23.313  47.724  1.00  0.00           H  
ATOM   2179  HB3 SER   141      21.245  22.038  46.580  1.00  0.00           H  
ATOM   2180  OG  SER   141      23.197  22.940  46.748  1.00  0.00           O  
ATOM   2181  HG  SER   141      23.533  22.440  47.496  1.00  0.00           H  
ATOM   2182  C   SER   141      22.011  23.744  44.383  1.00  0.00           C  
ATOM   2183  O   SER   141      21.804  22.757  43.684  1.00  0.00           O  
ATOM   2184  N   PRO   142      22.969  24.593  44.100  1.00  0.00           N  
ATOM   2185  CD  PRO   142      23.499  25.629  44.929  1.00  0.00           C  
ATOM   2186  HD2 PRO   142      23.901  25.259  45.872  1.00  0.00           H  
ATOM   2187  HD3 PRO   142      22.791  26.436  45.117  1.00  0.00           H  
ATOM   2188  CG  PRO   142      24.695  26.244  44.210  1.00  0.00           C  
ATOM   2189  HG2 PRO   142      25.640  25.765  44.467  1.00  0.00           H  
ATOM   2190  HG3 PRO   142      24.749  27.300  44.476  1.00  0.00           H  
ATOM   2191  CB  PRO   142      24.362  25.937  42.716  1.00  0.00           C  
ATOM   2192  HB2 PRO   142      25.211  25.846  42.039  1.00  0.00           H  
ATOM   2193  HB3 PRO   142      23.664  26.692  42.355  1.00  0.00           H  
ATOM   2194  CA  PRO   142      23.662  24.606  42.859  1.00  0.00           C  
ATOM   2195  HA  PRO   142      22.872  24.523  42.113  1.00  0.00           H  
ATOM   2196  C   PRO   142      24.619  23.435  42.639  1.00  0.00           C  
ATOM   2197  O   PRO   142      24.933  23.090  41.508  1.00  0.00           O  
ATOM   2198  N   LEU   143      25.068  22.783  43.735  1.00  0.00           N  
ATOM   2199  H   LEU   143      24.721  23.037  44.650  1.00  0.00           H  
ATOM   2200  CA  LEU   143      25.820  21.522  43.673  1.00  0.00           C  
ATOM   2201  HA  LEU   143      26.500  21.584  42.824  1.00  0.00           H  
ATOM   2202  CB  LEU   143      26.631  21.221  44.887  1.00  0.00           C  
ATOM   2203  HB2 LEU   143      25.914  21.064  45.692  1.00  0.00           H  
ATOM   2204  HB3 LEU   143      27.180  20.280  44.833  1.00  0.00           H  
ATOM   2205  CG  LEU   143      27.583  22.338  45.321  1.00  0.00           C  
ATOM   2206  HG  LEU   143      27.058  23.287  45.210  1.00  0.00           H  
ATOM   2207  CD1 LEU   143      28.006  22.086  46.789  1.00  0.00           C  
ATOM   2208 HD11 LEU   143      28.244  21.060  47.070  1.00  0.00           H  
ATOM   2209 HD12 LEU   143      28.881  22.709  46.975  1.00  0.00           H  
ATOM   2210 HD13 LEU   143      27.223  22.483  47.435  1.00  0.00           H  
ATOM   2211  CD2 LEU   143      28.870  22.278  44.520  1.00  0.00           C  
ATOM   2212 HD21 LEU   143      29.442  23.189  44.698  1.00  0.00           H  
ATOM   2213 HD22 LEU   143      29.455  21.391  44.762  1.00  0.00           H  
ATOM   2214 HD23 LEU   143      28.584  22.259  43.468  1.00  0.00           H  
ATOM   2215  C   LEU   143      24.812  20.439  43.270  1.00  0.00           C  
ATOM   2216  O   LEU   143      25.143  19.664  42.418  1.00  0.00           O  
ATOM   2217  N   GLU   144      23.659  20.381  43.911  1.00  0.00           N  
ATOM   2218  H   GLU   144      23.476  21.084  44.612  1.00  0.00           H  
ATOM   2219  CA  GLU   144      22.667  19.268  43.769  1.00  0.00           C  
ATOM   2220  HA  GLU   144      23.176  18.312  43.643  1.00  0.00           H  
ATOM   2221  CB  GLU   144      21.784  19.147  45.025  1.00  0.00           C  
ATOM   2222  HB2 GLU   144      21.106  20.000  45.004  1.00  0.00           H  
ATOM   2223  HB3 GLU   144      21.092  18.307  44.961  1.00  0.00           H  
ATOM   2224  CG  GLU   144      22.474  19.034  46.416  1.00  0.00           C  
ATOM   2225  HG2 GLU   144      22.861  19.997  46.746  1.00  0.00           H  
ATOM   2226  HG3 GLU   144      21.857  18.781  47.278  1.00  0.00           H  
ATOM   2227  CD  GLU   144      23.548  17.912  46.409  1.00  0.00           C  
ATOM   2228  OE1 GLU   144      23.373  16.858  45.749  1.00  0.00           O  
ATOM   2229  OE2 GLU   144      24.662  18.148  46.945  1.00  0.00           O  
ATOM   2230  C   GLU   144      21.891  19.464  42.460  1.00  0.00           C  
ATOM   2231  O   GLU   144      21.248  18.554  41.925  1.00  0.00           O  
ATOM   2232  N   SER   145      21.935  20.666  41.887  1.00  0.00           N  
ATOM   2233  H   SER   145      22.464  21.319  42.448  1.00  0.00           H  
ATOM   2234  CA  SER   145      21.548  20.894  40.519  1.00  0.00           C  
ATOM   2235  HA  SER   145      20.594  20.401  40.332  1.00  0.00           H  
ATOM   2236  CB  SER   145      21.450  22.438  40.361  1.00  0.00           C  
ATOM   2237  HB2 SER   145      20.871  22.885  41.170  1.00  0.00           H  
ATOM   2238  HB3 SER   145      22.447  22.863  40.477  1.00  0.00           H  
ATOM   2239  OG  SER   145      20.857  22.694  39.121  1.00  0.00           O  
ATOM   2240  HG  SER   145      19.962  22.356  39.199  1.00  0.00           H  
ATOM   2241  C   SER   145      22.538  20.379  39.460  1.00  0.00           C  
ATOM   2242  O   SER   145      21.999  19.861  38.529  1.00  0.00           O  
ATOM   2243  N   ILE   146      23.841  20.346  39.696  1.00  0.00           N  
ATOM   2244  H   ILE   146      24.288  20.816  40.470  1.00  0.00           H  
ATOM   2245  CA  ILE   146      24.782  19.668  38.742  1.00  0.00           C  
ATOM   2246  HA  ILE   146      24.739  20.157  37.769  1.00  0.00           H  
ATOM   2247  CB  ILE   146      26.227  19.929  39.162  1.00  0.00           C  
ATOM   2248  HB  ILE   146      26.306  19.391  40.107  1.00  0.00           H  
ATOM   2249  CG2 ILE   146      27.019  19.068  38.178  1.00  0.00           C  
ATOM   2250 HG21 ILE   146      26.783  19.031  37.114  1.00  0.00           H  
ATOM   2251 HG22 ILE   146      28.083  19.048  38.413  1.00  0.00           H  
ATOM   2252 HG23 ILE   146      26.919  18.043  38.537  1.00  0.00           H  
ATOM   2253  CG1 ILE   146      26.629  21.396  39.169  1.00  0.00           C  
ATOM   2254 HG12 ILE   146      26.360  21.830  38.206  1.00  0.00           H  
ATOM   2255 HG13 ILE   146      26.047  21.817  39.988  1.00  0.00           H  
ATOM   2256  CD1 ILE   146      28.091  21.555  39.629  1.00  0.00           C  
ATOM   2257 HD11 ILE   146      28.788  21.201  38.869  1.00  0.00           H  
ATOM   2258 HD12 ILE   146      28.267  22.629  39.557  1.00  0.00           H  
ATOM   2259 HD13 ILE   146      28.242  21.212  40.652  1.00  0.00           H  
ATOM   2260  C   ILE   146      24.288  18.232  38.471  1.00  0.00           C  
ATOM   2261  O   ILE   146      24.345  17.663  37.368  1.00  0.00           O  
ATOM   2262  N   LYS   147      23.726  17.585  39.513  1.00  0.00           N  
ATOM   2263  H   LYS   147      23.753  18.002  40.433  1.00  0.00           H  
ATOM   2264  CA  LYS   147      23.141  16.255  39.286  1.00  0.00           C  
ATOM   2265  HA  LYS   147      23.922  15.588  38.920  1.00  0.00           H  
ATOM   2266  CB  LYS   147      22.705  15.641  40.586  1.00  0.00           C  
ATOM   2267  HB2 LYS   147      21.967  16.209  41.152  1.00  0.00           H  
ATOM   2268  HB3 LYS   147      22.339  14.661  40.281  1.00  0.00           H  
ATOM   2269  CG  LYS   147      23.842  15.484  41.586  1.00  0.00           C  
ATOM   2270  HG2 LYS   147      24.651  14.963  41.073  1.00  0.00           H  
ATOM   2271  HG3 LYS   147      24.153  16.436  42.015  1.00  0.00           H  
ATOM   2272  CD  LYS   147      23.286  14.480  42.558  1.00  0.00           C  
ATOM   2273  HD2 LYS   147      22.444  14.984  43.033  1.00  0.00           H  
ATOM   2274  HD3 LYS   147      23.006  13.554  42.053  1.00  0.00           H  
ATOM   2275  CE  LYS   147      24.272  14.004  43.579  1.00  0.00           C  
ATOM   2276  HE2 LYS   147      23.826  13.214  44.183  1.00  0.00           H  
ATOM   2277  HE3 LYS   147      25.112  13.585  43.025  1.00  0.00           H  
ATOM   2278  NZ  LYS   147      24.848  15.044  44.394  1.00  0.00           N  
ATOM   2279  HZ1 LYS   147      25.563  15.626  43.981  1.00  0.00           H  
ATOM   2280  HZ2 LYS   147      24.184  15.570  44.944  1.00  0.00           H  
ATOM   2281  HZ3 LYS   147      25.275  14.609  45.199  1.00  0.00           H  
ATOM   2282  C   LYS   147      21.995  16.184  38.328  1.00  0.00           C  
ATOM   2283  O   LYS   147      21.815  15.284  37.517  1.00  0.00           O  
ATOM   2284  N   ALA   148      21.041  17.117  38.453  1.00  0.00           N  
ATOM   2285  H   ALA   148      21.015  17.644  39.314  1.00  0.00           H  
ATOM   2286  CA  ALA   148      19.870  17.367  37.582  1.00  0.00           C  
ATOM   2287  HA  ALA   148      19.206  16.505  37.509  1.00  0.00           H  
ATOM   2288  CB  ALA   148      19.117  18.382  38.278  1.00  0.00           C  
ATOM   2289  HB1 ALA   148      18.197  18.573  37.726  1.00  0.00           H  
ATOM   2290  HB2 ALA   148      18.873  18.246  39.332  1.00  0.00           H  
ATOM   2291  HB3 ALA   148      19.731  19.275  38.394  1.00  0.00           H  
ATOM   2292  C   ALA   148      20.267  17.891  36.219  1.00  0.00           C  
ATOM   2293  O   ALA   148      19.450  17.914  35.262  1.00  0.00           O  
ATOM   2294  N   ASN   149      21.532  18.340  36.079  1.00  0.00           N  
ATOM   2295  H   ASN   149      22.039  18.507  36.937  1.00  0.00           H  
ATOM   2296  CA  ASN   149      22.102  19.055  34.865  1.00  0.00           C  
ATOM   2297  HA  ASN   149      21.647  18.836  33.899  1.00  0.00           H  
ATOM   2298  CB  ASN   149      22.037  20.550  35.069  1.00  0.00           C  
ATOM   2299  HB2 ASN   149      22.526  20.798  36.011  1.00  0.00           H  
ATOM   2300  HB3 ASN   149      22.746  21.108  34.457  1.00  0.00           H  
ATOM   2301  CG  ASN   149      20.636  21.150  35.050  1.00  0.00           C  
ATOM   2302  OD1 ASN   149      19.986  21.406  34.035  1.00  0.00           O  
ATOM   2303  ND2 ASN   149      20.142  21.284  36.252  1.00  0.00           N  
ATOM   2304 HD21 ASN   149      19.237  21.733  36.284  1.00  0.00           H  
ATOM   2305 HD22 ASN   149      20.693  21.087  37.074  1.00  0.00           H  
ATOM   2306  C   ASN   149      23.568  18.673  34.690  1.00  0.00           C  
ATOM   2307  O   ASN   149      24.392  19.332  35.248  1.00  0.00           O  
ATOM   2308  N   PRO   150      23.869  17.615  33.917  1.00  0.00           N  
ATOM   2309  CD  PRO   150      22.925  16.758  33.118  1.00  0.00           C  
ATOM   2310  HD2 PRO   150      23.064  16.972  32.058  1.00  0.00           H  
ATOM   2311  HD3 PRO   150      21.867  16.770  33.379  1.00  0.00           H  
ATOM   2312  CG  PRO   150      23.529  15.384  33.383  1.00  0.00           C  
ATOM   2313  HG2 PRO   150      23.114  14.651  32.691  1.00  0.00           H  
ATOM   2314  HG3 PRO   150      23.495  15.091  34.432  1.00  0.00           H  
ATOM   2315  CB  PRO   150      24.942  15.814  33.046  1.00  0.00           C  
ATOM   2316  HB2 PRO   150      24.964  16.086  31.991  1.00  0.00           H  
ATOM   2317  HB3 PRO   150      25.619  14.998  33.300  1.00  0.00           H  
ATOM   2318  CA  PRO   150      25.194  17.093  33.850  1.00  0.00           C  
ATOM   2319  HA  PRO   150      25.477  16.879  34.881  1.00  0.00           H  
ATOM   2320  C   PRO   150      26.257  18.028  33.185  1.00  0.00           C  
ATOM   2321  O   PRO   150      27.456  17.725  33.310  1.00  0.00           O  
ATOM   2322  N   VAL   151      25.915  19.132  32.472  1.00  0.00           N  
ATOM   2323  H   VAL   151      24.924  19.325  32.434  1.00  0.00           H  
ATOM   2324  CA  VAL   151      26.830  19.899  31.717  1.00  0.00           C  
ATOM   2325  HA  VAL   151      27.291  19.046  31.219  1.00  0.00           H  
ATOM   2326  CB  VAL   151      26.055  20.735  30.565  1.00  0.00           C  
ATOM   2327  HB  VAL   151      25.263  20.135  30.116  1.00  0.00           H  
ATOM   2328  CG1 VAL   151      25.425  22.082  31.045  1.00  0.00           C  
ATOM   2329 HG11 VAL   151      24.788  21.832  31.893  1.00  0.00           H  
ATOM   2330 HG12 VAL   151      26.219  22.766  31.346  1.00  0.00           H  
ATOM   2331 HG13 VAL   151      24.847  22.544  30.245  1.00  0.00           H  
ATOM   2332  CG2 VAL   151      27.054  21.014  29.481  1.00  0.00           C  
ATOM   2333 HG21 VAL   151      26.563  21.553  28.670  1.00  0.00           H  
ATOM   2334 HG22 VAL   151      27.842  21.636  29.905  1.00  0.00           H  
ATOM   2335 HG23 VAL   151      27.492  20.095  29.091  1.00  0.00           H  
ATOM   2336  C   VAL   151      27.823  20.682  32.554  1.00  0.00           C  
ATOM   2337  O   VAL   151      28.837  21.112  32.001  1.00  0.00           O  
ATOM   2338  N   PHE   152      27.602  20.810  33.894  1.00  0.00           N  
ATOM   2339  H   PHE   152      26.829  20.271  34.257  1.00  0.00           H  
ATOM   2340  CA  PHE   152      28.275  21.773  34.775  1.00  0.00           C  
ATOM   2341  HA  PHE   152      28.866  22.453  34.161  1.00  0.00           H  
ATOM   2342  CB  PHE   152      27.421  22.757  35.514  1.00  0.00           C  
ATOM   2343  HB2 PHE   152      26.885  22.072  36.171  1.00  0.00           H  
ATOM   2344  HB3 PHE   152      28.089  23.371  36.118  1.00  0.00           H  
ATOM   2345  CG  PHE   152      26.419  23.512  34.681  1.00  0.00           C  
ATOM   2346  CD1 PHE   152      26.732  24.777  34.151  1.00  0.00           C  
ATOM   2347  HD1 PHE   152      27.726  25.143  34.362  1.00  0.00           H  
ATOM   2348  CE1 PHE   152      25.884  25.440  33.258  1.00  0.00           C  
ATOM   2349  HE1 PHE   152      26.176  26.333  32.726  1.00  0.00           H  
ATOM   2350  CZ  PHE   152      24.600  24.901  32.971  1.00  0.00           C  
ATOM   2351  HZ  PHE   152      23.924  25.443  32.327  1.00  0.00           H  
ATOM   2352  CE2 PHE   152      24.229  23.626  33.555  1.00  0.00           C  
ATOM   2353  HE2 PHE   152      23.291  23.140  33.327  1.00  0.00           H  
ATOM   2354  CD2 PHE   152      25.149  22.968  34.378  1.00  0.00           C  
ATOM   2355  HD2 PHE   152      24.844  22.019  34.793  1.00  0.00           H  
ATOM   2356  C   PHE   152      29.438  21.121  35.572  1.00  0.00           C  
ATOM   2357  O   PHE   152      29.978  21.723  36.489  1.00  0.00           O  
ATOM   2358  N   ASP   153      29.847  19.891  35.251  1.00  0.00           N  
ATOM   2359  H   ASP   153      29.513  19.440  34.411  1.00  0.00           H  
ATOM   2360  CA  ASP   153      30.682  18.937  36.037  1.00  0.00           C  
ATOM   2361  HA  ASP   153      30.128  18.787  36.963  1.00  0.00           H  
ATOM   2362  CB  ASP   153      30.683  17.606  35.289  1.00  0.00           C  
ATOM   2363  HB2 ASP   153      29.675  17.194  35.328  1.00  0.00           H  
ATOM   2364  HB3 ASP   153      31.022  17.739  34.261  1.00  0.00           H  
ATOM   2365  CG  ASP   153      31.568  16.557  35.886  1.00  0.00           C  
ATOM   2366  OD1 ASP   153      32.512  16.072  35.185  1.00  0.00           O  
ATOM   2367  OD2 ASP   153      31.225  16.091  36.987  1.00  0.00           O  
ATOM   2368  C   ASP   153      32.114  19.468  36.315  1.00  0.00           C  
ATOM   2369  O   ASP   153      32.731  19.257  37.371  1.00  0.00           O  
ATOM   2370  N   TYR   154      32.611  20.343  35.383  1.00  0.00           N  
ATOM   2371  H   TYR   154      32.202  20.393  34.461  1.00  0.00           H  
ATOM   2372  CA  TYR   154      33.808  21.133  35.700  1.00  0.00           C  
ATOM   2373  HA  TYR   154      34.652  20.443  35.672  1.00  0.00           H  
ATOM   2374  CB  TYR   154      34.026  22.062  34.480  1.00  0.00           C  
ATOM   2375  HB2 TYR   154      35.042  22.454  34.541  1.00  0.00           H  
ATOM   2376  HB3 TYR   154      34.078  21.337  33.668  1.00  0.00           H  
ATOM   2377  CG  TYR   154      33.084  23.219  34.486  1.00  0.00           C  
ATOM   2378  CD1 TYR   154      33.578  24.490  34.953  1.00  0.00           C  
ATOM   2379  HD1 TYR   154      34.629  24.442  35.201  1.00  0.00           H  
ATOM   2380  CE1 TYR   154      32.770  25.642  34.810  1.00  0.00           C  
ATOM   2381  HE1 TYR   154      33.104  26.605  35.165  1.00  0.00           H  
ATOM   2382  CZ  TYR   154      31.494  25.528  34.186  1.00  0.00           C  
ATOM   2383  OH  TYR   154      30.662  26.601  34.114  1.00  0.00           O  
ATOM   2384  HH  TYR   154      31.099  27.446  34.248  1.00  0.00           H  
ATOM   2385  CE2 TYR   154      30.939  24.275  33.765  1.00  0.00           C  
ATOM   2386  HE2 TYR   154      29.903  24.221  33.465  1.00  0.00           H  
ATOM   2387  CD2 TYR   154      31.839  23.112  33.909  1.00  0.00           C  
ATOM   2388  HD2 TYR   154      31.457  22.150  33.600  1.00  0.00           H  
ATOM   2389  C   TYR   154      33.732  21.878  36.995  1.00  0.00           C  
ATOM   2390  O   TYR   154      34.769  22.042  37.639  1.00  0.00           O  
ATOM   2391  N   GLN   155      32.583  22.400  37.451  1.00  0.00           N  
ATOM   2392  H   GLN   155      31.803  22.363  36.811  1.00  0.00           H  
ATOM   2393  CA  GLN   155      32.484  23.211  38.696  1.00  0.00           C  
ATOM   2394  HA  GLN   155      33.332  23.891  38.776  1.00  0.00           H  
ATOM   2395  CB  GLN   155      31.140  23.862  38.683  1.00  0.00           C  
ATOM   2396  HB2 GLN   155      30.323  23.140  38.705  1.00  0.00           H  
ATOM   2397  HB3 GLN   155      31.095  24.433  39.610  1.00  0.00           H  
ATOM   2398  CG  GLN   155      31.019  24.885  37.527  1.00  0.00           C  
ATOM   2399  HG2 GLN   155      31.986  25.382  37.459  1.00  0.00           H  
ATOM   2400  HG3 GLN   155      30.617  24.350  36.667  1.00  0.00           H  
ATOM   2401  CD  GLN   155      30.080  26.064  37.779  1.00  0.00           C  
ATOM   2402  OE1 GLN   155      29.709  26.404  38.881  1.00  0.00           O  
ATOM   2403  NE2 GLN   155      29.627  26.825  36.858  1.00  0.00           N  
ATOM   2404 HE21 GLN   155      29.105  27.609  37.223  1.00  0.00           H  
ATOM   2405 HE22 GLN   155      29.759  26.687  35.866  1.00  0.00           H  
ATOM   2406  C   GLN   155      32.636  22.356  39.920  1.00  0.00           C  
ATOM   2407  O   GLN   155      33.247  22.850  40.879  1.00  0.00           O  
ATOM   2408  N   LEU   156      32.291  21.073  39.885  1.00  0.00           N  
ATOM   2409  H   LEU   156      31.826  20.680  39.079  1.00  0.00           H  
ATOM   2410  CA  LEU   156      32.736  20.037  40.865  1.00  0.00           C  
ATOM   2411  HA  LEU   156      32.546  20.428  41.864  1.00  0.00           H  
ATOM   2412  CB  LEU   156      31.829  18.783  40.647  1.00  0.00           C  
ATOM   2413  HB2 LEU   156      31.963  18.460  39.614  1.00  0.00           H  
ATOM   2414  HB3 LEU   156      32.099  17.937  41.279  1.00  0.00           H  
ATOM   2415  CG  LEU   156      30.337  19.014  40.898  1.00  0.00           C  
ATOM   2416  HG  LEU   156      30.035  19.693  40.100  1.00  0.00           H  
ATOM   2417  CD1 LEU   156      29.452  17.830  40.839  1.00  0.00           C  
ATOM   2418 HD11 LEU   156      28.426  18.155  41.014  1.00  0.00           H  
ATOM   2419 HD12 LEU   156      29.452  17.373  39.850  1.00  0.00           H  
ATOM   2420 HD13 LEU   156      29.832  17.246  41.677  1.00  0.00           H  
ATOM   2421  CD2 LEU   156      30.097  19.705  42.209  1.00  0.00           C  
ATOM   2422 HD21 LEU   156      30.472  20.715  42.045  1.00  0.00           H  
ATOM   2423 HD22 LEU   156      29.033  19.769  42.440  1.00  0.00           H  
ATOM   2424 HD23 LEU   156      30.535  19.155  43.041  1.00  0.00           H  
ATOM   2425  C   LEU   156      34.242  19.680  40.747  1.00  0.00           C  
ATOM   2426  O   LEU   156      34.925  19.538  41.739  1.00  0.00           O  
ATOM   2427  N   TYR   157      34.845  19.762  39.529  1.00  0.00           N  
ATOM   2428  H   TYR   157      34.246  19.873  38.724  1.00  0.00           H  
ATOM   2429  CA  TYR   157      36.291  19.504  39.382  1.00  0.00           C  
ATOM   2430  HA  TYR   157      36.499  18.507  39.772  1.00  0.00           H  
ATOM   2431  CB  TYR   157      36.669  19.495  37.877  1.00  0.00           C  
ATOM   2432  HB2 TYR   157      36.084  18.855  37.216  1.00  0.00           H  
ATOM   2433  HB3 TYR   157      36.574  20.533  37.558  1.00  0.00           H  
ATOM   2434  CG  TYR   157      38.095  19.123  37.629  1.00  0.00           C  
ATOM   2435  CD1 TYR   157      38.533  17.806  37.789  1.00  0.00           C  
ATOM   2436  HD1 TYR   157      37.906  17.045  38.231  1.00  0.00           H  
ATOM   2437  CE1 TYR   157      39.862  17.419  37.383  1.00  0.00           C  
ATOM   2438  HE1 TYR   157      40.112  16.386  37.573  1.00  0.00           H  
ATOM   2439  CZ  TYR   157      40.687  18.299  36.744  1.00  0.00           C  
ATOM   2440  OH  TYR   157      41.907  17.914  36.277  1.00  0.00           O  
ATOM   2441  HH  TYR   157      41.899  17.002  35.976  1.00  0.00           H  
ATOM   2442  CE2 TYR   157      40.144  19.559  36.439  1.00  0.00           C  
ATOM   2443  HE2 TYR   157      40.784  20.302  35.987  1.00  0.00           H  
ATOM   2444  CD2 TYR   157      38.922  20.007  36.986  1.00  0.00           C  
ATOM   2445  HD2 TYR   157      38.704  21.065  36.952  1.00  0.00           H  
ATOM   2446  C   TYR   157      37.102  20.618  40.164  1.00  0.00           C  
ATOM   2447  O   TYR   157      37.969  20.342  40.988  1.00  0.00           O  
ATOM   2448  N   PHE   158      36.620  21.818  40.032  1.00  0.00           N  
ATOM   2449  H   PHE   158      35.815  21.876  39.425  1.00  0.00           H  
ATOM   2450  CA  PHE   158      37.055  23.051  40.613  1.00  0.00           C  
ATOM   2451  HA  PHE   158      38.091  23.166  40.296  1.00  0.00           H  
ATOM   2452  CB  PHE   158      36.424  24.272  39.919  1.00  0.00           C  
ATOM   2453  HB2 PHE   158      35.397  24.245  40.284  1.00  0.00           H  
ATOM   2454  HB3 PHE   158      36.859  25.129  40.433  1.00  0.00           H  
ATOM   2455  CG  PHE   158      36.639  24.499  38.375  1.00  0.00           C  
ATOM   2456  CD1 PHE   158      37.547  23.698  37.551  1.00  0.00           C  
ATOM   2457  HD1 PHE   158      38.097  22.928  38.071  1.00  0.00           H  
ATOM   2458  CE1 PHE   158      38.008  24.143  36.310  1.00  0.00           C  
ATOM   2459  HE1 PHE   158      38.814  23.565  35.883  1.00  0.00           H  
ATOM   2460  CZ  PHE   158      37.524  25.393  35.820  1.00  0.00           C  
ATOM   2461  HZ  PHE   158      37.773  25.781  34.844  1.00  0.00           H  
ATOM   2462  CE2 PHE   158      36.477  26.031  36.528  1.00  0.00           C  
ATOM   2463  HE2 PHE   158      36.081  26.911  36.043  1.00  0.00           H  
ATOM   2464  CD2 PHE   158      36.042  25.607  37.795  1.00  0.00           C  
ATOM   2465  HD2 PHE   158      35.273  26.116  38.358  1.00  0.00           H  
ATOM   2466  C   PHE   158      36.889  23.179  42.201  1.00  0.00           C  
ATOM   2467  O   PHE   158      37.476  24.119  42.751  1.00  0.00           O  
ATOM   2468  N   GLN   159      36.241  22.205  42.875  1.00  0.00           N  
ATOM   2469  H   GLN   159      35.888  21.410  42.362  1.00  0.00           H  
ATOM   2470  CA  GLN   159      36.132  22.314  44.303  1.00  0.00           C  
ATOM   2471  HA  GLN   159      36.006  23.361  44.578  1.00  0.00           H  
ATOM   2472  CB  GLN   159      34.887  21.601  44.941  1.00  0.00           C  
ATOM   2473  HB2 GLN   159      35.100  20.554  44.726  1.00  0.00           H  
ATOM   2474  HB3 GLN   159      34.867  21.791  46.014  1.00  0.00           H  
ATOM   2475  CG  GLN   159      33.556  22.001  44.255  1.00  0.00           C  
ATOM   2476  HG2 GLN   159      33.557  21.887  43.171  1.00  0.00           H  
ATOM   2477  HG3 GLN   159      32.737  21.375  44.609  1.00  0.00           H  
ATOM   2478  CD  GLN   159      33.155  23.477  44.462  1.00  0.00           C  
ATOM   2479  OE1 GLN   159      33.102  24.002  45.555  1.00  0.00           O  
ATOM   2480  NE2 GLN   159      33.012  24.215  43.376  1.00  0.00           N  
ATOM   2481 HE21 GLN   159      32.675  25.167  43.422  1.00  0.00           H  
ATOM   2482 HE22 GLN   159      33.184  23.817  42.464  1.00  0.00           H  
ATOM   2483  C   GLN   159      37.376  21.938  45.093  1.00  0.00           C  
ATOM   2484  O   GLN   159      37.732  22.717  45.960  1.00  0.00           O  
ATOM   2485  N   GLU   160      37.954  20.716  45.008  1.00  0.00           N  
ATOM   2486  H   GLU   160      37.591  20.038  44.353  1.00  0.00           H  
ATOM   2487  CA  GLU   160      39.059  20.281  45.851  1.00  0.00           C  
ATOM   2488  HA  GLU   160      38.688  20.687  46.792  1.00  0.00           H  
ATOM   2489  CB  GLU   160      39.143  18.694  45.923  1.00  0.00           C  
ATOM   2490  HB2 GLU   160      38.161  18.299  46.186  1.00  0.00           H  
ATOM   2491  HB3 GLU   160      39.592  18.400  44.975  1.00  0.00           H  
ATOM   2492  CG  GLU   160      40.179  18.385  47.000  1.00  0.00           C  
ATOM   2493  HG2 GLU   160      40.312  17.303  46.984  1.00  0.00           H  
ATOM   2494  HG3 GLU   160      41.130  18.895  46.843  1.00  0.00           H  
ATOM   2495  CD  GLU   160      39.691  18.802  48.436  1.00  0.00           C  
ATOM   2496  OE1 GLU   160      40.458  19.006  49.420  1.00  0.00           O  
ATOM   2497  OE2 GLU   160      38.457  18.904  48.662  1.00  0.00           O  
ATOM   2498  C   GLU   160      40.305  21.121  45.477  1.00  0.00           C  
ATOM   2499  O   GLU   160      40.725  20.971  44.304  1.00  0.00           O  
ATOM   2500  N   PRO   161      40.966  21.819  46.363  1.00  0.00           N  
ATOM   2501  CD  PRO   161      40.468  22.147  47.674  1.00  0.00           C  
ATOM   2502  HD2 PRO   161      40.808  21.283  48.245  1.00  0.00           H  
ATOM   2503  HD3 PRO   161      39.387  22.146  47.815  1.00  0.00           H  
ATOM   2504  CG  PRO   161      41.001  23.479  48.043  1.00  0.00           C  
ATOM   2505  HG2 PRO   161      40.997  23.600  49.127  1.00  0.00           H  
ATOM   2506  HG3 PRO   161      40.377  24.240  47.576  1.00  0.00           H  
ATOM   2507  CB  PRO   161      42.333  23.467  47.305  1.00  0.00           C  
ATOM   2508  HB2 PRO   161      43.078  22.902  47.864  1.00  0.00           H  
ATOM   2509  HB3 PRO   161      42.714  24.482  47.197  1.00  0.00           H  
ATOM   2510  CA  PRO   161      42.022  22.705  45.963  1.00  0.00           C  
ATOM   2511  HA  PRO   161      41.617  23.435  45.261  1.00  0.00           H  
ATOM   2512  C   PRO   161      43.292  22.037  45.453  1.00  0.00           C  
ATOM   2513  O   PRO   161      43.691  21.029  45.980  1.00  0.00           O  
ATOM   2514  N   GLY   162      43.910  22.694  44.424  1.00  0.00           N  
ATOM   2515  H   GLY   162      43.514  23.556  44.078  1.00  0.00           H  
ATOM   2516  CA  GLY   162      45.153  22.273  43.885  1.00  0.00           C  
ATOM   2517  HA2 GLY   162      45.848  23.092  43.698  1.00  0.00           H  
ATOM   2518  HA3 GLY   162      45.628  21.583  44.582  1.00  0.00           H  
ATOM   2519  C   GLY   162      44.971  21.351  42.696  1.00  0.00           C  
ATOM   2520  O   GLY   162      45.904  21.210  41.909  1.00  0.00           O  
ATOM   2521  N   VAL   163      43.824  20.651  42.604  1.00  0.00           N  
ATOM   2522  H   VAL   163      43.263  20.677  43.443  1.00  0.00           H  
ATOM   2523  CA  VAL   163      43.721  19.567  41.575  1.00  0.00           C  
ATOM   2524  HA  VAL   163      44.655  19.012  41.479  1.00  0.00           H  
ATOM   2525  CB  VAL   163      42.568  18.584  41.984  1.00  0.00           C  
ATOM   2526  HB  VAL   163      41.666  19.184  42.105  1.00  0.00           H  
ATOM   2527  CG1 VAL   163      42.345  17.418  41.064  1.00  0.00           C  
ATOM   2528 HG11 VAL   163      43.192  16.733  41.035  1.00  0.00           H  
ATOM   2529 HG12 VAL   163      41.467  16.842  41.355  1.00  0.00           H  
ATOM   2530 HG13 VAL   163      42.140  17.790  40.060  1.00  0.00           H  
ATOM   2531  CG2 VAL   163      42.938  17.872  43.345  1.00  0.00           C  
ATOM   2532 HG21 VAL   163      42.056  17.344  43.707  1.00  0.00           H  
ATOM   2533 HG22 VAL   163      43.750  17.164  43.179  1.00  0.00           H  
ATOM   2534 HG23 VAL   163      43.205  18.603  44.108  1.00  0.00           H  
ATOM   2535  C   VAL   163      43.329  20.159  40.203  1.00  0.00           C  
ATOM   2536  O   VAL   163      43.852  19.702  39.220  1.00  0.00           O  
ATOM   2537  N   ALA   164      42.479  21.121  40.098  1.00  0.00           N  
ATOM   2538  H   ALA   164      42.160  21.596  40.931  1.00  0.00           H  
ATOM   2539  CA  ALA   164      42.317  21.873  38.836  1.00  0.00           C  
ATOM   2540  HA  ALA   164      42.113  21.123  38.071  1.00  0.00           H  
ATOM   2541  CB  ALA   164      41.083  22.796  39.092  1.00  0.00           C  
ATOM   2542  HB1 ALA   164      40.639  23.096  38.143  1.00  0.00           H  
ATOM   2543  HB2 ALA   164      40.345  22.143  39.557  1.00  0.00           H  
ATOM   2544  HB3 ALA   164      41.410  23.574  39.783  1.00  0.00           H  
ATOM   2545  C   ALA   164      43.604  22.639  38.475  1.00  0.00           C  
ATOM   2546  O   ALA   164      43.924  22.721  37.281  1.00  0.00           O  
ATOM   2547  N   GLU   165      44.288  23.211  39.419  1.00  0.00           N  
ATOM   2548  H   GLU   165      43.810  23.193  40.309  1.00  0.00           H  
ATOM   2549  CA  GLU   165      45.565  23.968  39.320  1.00  0.00           C  
ATOM   2550  HA  GLU   165      45.315  24.795  38.655  1.00  0.00           H  
ATOM   2551  CB  GLU   165      45.950  24.431  40.753  1.00  0.00           C  
ATOM   2552  HB2 GLU   165      45.958  23.582  41.436  1.00  0.00           H  
ATOM   2553  HB3 GLU   165      47.005  24.684  40.648  1.00  0.00           H  
ATOM   2554  CG  GLU   165      45.090  25.556  41.402  1.00  0.00           C  
ATOM   2555  HG2 GLU   165      45.792  26.124  42.012  1.00  0.00           H  
ATOM   2556  HG3 GLU   165      44.768  26.312  40.686  1.00  0.00           H  
ATOM   2557  CD  GLU   165      43.843  25.132  42.266  1.00  0.00           C  
ATOM   2558  OE1 GLU   165      43.678  25.676  43.388  1.00  0.00           O  
ATOM   2559  OE2 GLU   165      43.089  24.185  41.863  1.00  0.00           O  
ATOM   2560  C   GLU   165      46.717  23.182  38.705  1.00  0.00           C  
ATOM   2561  O   GLU   165      47.518  23.614  37.863  1.00  0.00           O  
ATOM   2562  N   ALA   166      46.807  21.909  39.085  1.00  0.00           N  
ATOM   2563  H   ALA   166      46.101  21.590  39.733  1.00  0.00           H  
ATOM   2564  CA  ALA   166      47.676  20.914  38.501  1.00  0.00           C  
ATOM   2565  HA  ALA   166      48.674  21.349  38.560  1.00  0.00           H  
ATOM   2566  CB  ALA   166      47.471  19.657  39.310  1.00  0.00           C  
ATOM   2567  HB1 ALA   166      48.254  18.944  39.054  1.00  0.00           H  
ATOM   2568  HB2 ALA   166      47.503  19.931  40.365  1.00  0.00           H  
ATOM   2569  HB3 ALA   166      46.488  19.214  39.147  1.00  0.00           H  
ATOM   2570  C   ALA   166      47.407  20.721  37.035  1.00  0.00           C  
ATOM   2571  O   ALA   166      48.388  20.593  36.286  1.00  0.00           O  
ATOM   2572  N   GLU   167      46.174  20.816  36.545  1.00  0.00           N  
ATOM   2573  H   GLU   167      45.476  21.008  37.250  1.00  0.00           H  
ATOM   2574  CA  GLU   167      45.798  20.774  35.120  1.00  0.00           C  
ATOM   2575  HA  GLU   167      46.450  19.992  34.732  1.00  0.00           H  
ATOM   2576  CB  GLU   167      44.339  20.372  34.877  1.00  0.00           C  
ATOM   2577  HB2 GLU   167      44.282  19.346  35.241  1.00  0.00           H  
ATOM   2578  HB3 GLU   167      43.736  20.989  35.544  1.00  0.00           H  
ATOM   2579  CG  GLU   167      43.690  20.439  33.431  1.00  0.00           C  
ATOM   2580  HG2 GLU   167      42.613  20.417  33.597  1.00  0.00           H  
ATOM   2581  HG3 GLU   167      44.006  21.400  33.025  1.00  0.00           H  
ATOM   2582  CD  GLU   167      44.044  19.249  32.606  1.00  0.00           C  
ATOM   2583  OE1 GLU   167      43.327  18.816  31.695  1.00  0.00           O  
ATOM   2584  OE2 GLU   167      45.079  18.638  32.871  1.00  0.00           O  
ATOM   2585  C   GLU   167      46.116  22.087  34.371  1.00  0.00           C  
ATOM   2586  O   GLU   167      46.679  22.069  33.238  1.00  0.00           O  
ATOM   2587  N   LEU   168      45.818  23.222  34.974  1.00  0.00           N  
ATOM   2588  H   LEU   168      45.445  23.188  35.913  1.00  0.00           H  
ATOM   2589  CA  LEU   168      45.860  24.551  34.305  1.00  0.00           C  
ATOM   2590  HA  LEU   168      45.629  24.395  33.251  1.00  0.00           H  
ATOM   2591  CB  LEU   168      45.010  25.585  35.101  1.00  0.00           C  
ATOM   2592  HB2 LEU   168      45.358  25.608  36.134  1.00  0.00           H  
ATOM   2593  HB3 LEU   168      45.292  26.561  34.708  1.00  0.00           H  
ATOM   2594  CG  LEU   168      43.438  25.345  34.896  1.00  0.00           C  
ATOM   2595  HG  LEU   168      43.236  24.299  34.664  1.00  0.00           H  
ATOM   2596  CD1 LEU   168      42.735  25.611  36.191  1.00  0.00           C  
ATOM   2597 HD11 LEU   168      43.104  25.004  37.017  1.00  0.00           H  
ATOM   2598 HD12 LEU   168      42.776  26.659  36.486  1.00  0.00           H  
ATOM   2599 HD13 LEU   168      41.662  25.454  36.080  1.00  0.00           H  
ATOM   2600  CD2 LEU   168      42.885  26.290  33.862  1.00  0.00           C  
ATOM   2601 HD21 LEU   168      41.822  26.141  33.674  1.00  0.00           H  
ATOM   2602 HD22 LEU   168      42.986  27.308  34.238  1.00  0.00           H  
ATOM   2603 HD23 LEU   168      43.484  26.346  32.953  1.00  0.00           H  
ATOM   2604  C   LEU   168      47.287  25.031  34.202  1.00  0.00           C  
ATOM   2605  O   LEU   168      47.682  25.722  33.253  1.00  0.00           O  
ATOM   2606  N   GLU   169      48.119  24.890  35.241  1.00  0.00           N  
ATOM   2607  H   GLU   169      47.708  24.456  36.055  1.00  0.00           H  
ATOM   2608  CA  GLU   169      49.495  25.379  35.283  1.00  0.00           C  
ATOM   2609  HA  GLU   169      49.632  26.381  34.877  1.00  0.00           H  
ATOM   2610  CB  GLU   169      49.819  25.443  36.789  1.00  0.00           C  
ATOM   2611  HB2 GLU   169      49.166  26.222  37.181  1.00  0.00           H  
ATOM   2612  HB3 GLU   169      49.584  24.432  37.123  1.00  0.00           H  
ATOM   2613  CG  GLU   169      51.265  25.844  37.110  1.00  0.00           C  
ATOM   2614  HG2 GLU   169      51.992  25.069  36.867  1.00  0.00           H  
ATOM   2615  HG3 GLU   169      51.527  26.739  36.546  1.00  0.00           H  
ATOM   2616  CD  GLU   169      51.418  26.138  38.588  1.00  0.00           C  
ATOM   2617  OE1 GLU   169      52.447  26.803  38.995  1.00  0.00           O  
ATOM   2618  OE2 GLU   169      50.539  25.824  39.404  1.00  0.00           O  
ATOM   2619  C   GLU   169      50.487  24.539  34.513  1.00  0.00           C  
ATOM   2620  O   GLU   169      51.643  24.940  34.331  1.00  0.00           O  
ATOM   2621  N   GLN   170      50.129  23.278  34.161  1.00  0.00           N  
ATOM   2622  H   GLN   170      49.152  23.100  34.345  1.00  0.00           H  
ATOM   2623  CA  GLN   170      51.091  22.209  33.726  1.00  0.00           C  
ATOM   2624  HA  GLN   170      51.835  21.948  34.478  1.00  0.00           H  
ATOM   2625  CB  GLN   170      50.344  20.930  33.392  1.00  0.00           C  
ATOM   2626  HB2 GLN   170      49.896  20.577  34.321  1.00  0.00           H  
ATOM   2627  HB3 GLN   170      49.620  21.137  32.604  1.00  0.00           H  
ATOM   2628  CG  GLN   170      51.211  19.759  32.774  1.00  0.00           C  
ATOM   2629  HG2 GLN   170      50.561  18.977  32.380  1.00  0.00           H  
ATOM   2630  HG3 GLN   170      51.755  20.096  31.891  1.00  0.00           H  
ATOM   2631  CD  GLN   170      52.203  19.133  33.673  1.00  0.00           C  
ATOM   2632  OE1 GLN   170      52.279  19.565  34.849  1.00  0.00           O  
ATOM   2633  NE2 GLN   170      52.876  18.080  33.258  1.00  0.00           N  
ATOM   2634 HE21 GLN   170      53.333  17.507  33.953  1.00  0.00           H  
ATOM   2635 HE22 GLN   170      52.747  17.722  32.322  1.00  0.00           H  
ATOM   2636  C   GLN   170      51.991  22.645  32.615  1.00  0.00           C  
ATOM   2637  O   GLN   170      53.241  22.423  32.578  1.00  0.00           O  
ATOM   2638  N   ASN   171      51.299  23.128  31.539  1.00  0.00           N  
ATOM   2639  H   ASN   171      50.304  23.085  31.708  1.00  0.00           H  
ATOM   2640  CA  ASN   171      51.837  23.788  30.345  1.00  0.00           C  
ATOM   2641  HA  ASN   171      52.909  23.947  30.467  1.00  0.00           H  
ATOM   2642  CB  ASN   171      51.751  22.702  29.224  1.00  0.00           C  
ATOM   2643  HB2 ASN   171      52.362  21.848  29.516  1.00  0.00           H  
ATOM   2644  HB3 ASN   171      50.717  22.377  29.109  1.00  0.00           H  
ATOM   2645  CG  ASN   171      52.332  23.135  27.930  1.00  0.00           C  
ATOM   2646  OD1 ASN   171      52.149  24.235  27.495  1.00  0.00           O  
ATOM   2647  ND2 ASN   171      53.052  22.311  27.240  1.00  0.00           N  
ATOM   2648 HD21 ASN   171      53.247  22.580  26.286  1.00  0.00           H  
ATOM   2649 HD22 ASN   171      52.976  21.326  27.448  1.00  0.00           H  
ATOM   2650  C   ASN   171      51.039  25.063  30.093  1.00  0.00           C  
ATOM   2651  O   ASN   171      49.923  24.992  29.548  1.00  0.00           O  
ATOM   2652  N   LEU   172      51.552  26.295  30.511  1.00  0.00           N  
ATOM   2653  H   LEU   172      52.550  26.334  30.665  1.00  0.00           H  
ATOM   2654  CA  LEU   172      50.879  27.565  30.225  1.00  0.00           C  
ATOM   2655  HA  LEU   172      49.891  27.410  30.659  1.00  0.00           H  
ATOM   2656  CB  LEU   172      51.647  28.708  30.890  1.00  0.00           C  
ATOM   2657  HB2 LEU   172      52.606  28.727  30.371  1.00  0.00           H  
ATOM   2658  HB3 LEU   172      51.245  29.709  30.737  1.00  0.00           H  
ATOM   2659  CG  LEU   172      51.971  28.484  32.350  1.00  0.00           C  
ATOM   2660  HG  LEU   172      52.394  27.488  32.477  1.00  0.00           H  
ATOM   2661  CD1 LEU   172      52.902  29.569  32.921  1.00  0.00           C  
ATOM   2662 HD11 LEU   172      52.356  30.506  33.027  1.00  0.00           H  
ATOM   2663 HD12 LEU   172      53.164  29.271  33.936  1.00  0.00           H  
ATOM   2664 HD13 LEU   172      53.858  29.677  32.410  1.00  0.00           H  
ATOM   2665  CD2 LEU   172      50.636  28.526  33.109  1.00  0.00           C  
ATOM   2666 HD21 LEU   172      50.084  29.455  32.967  1.00  0.00           H  
ATOM   2667 HD22 LEU   172      50.031  27.711  32.712  1.00  0.00           H  
ATOM   2668 HD23 LEU   172      50.736  28.353  34.180  1.00  0.00           H  
ATOM   2669  C   LEU   172      50.609  27.795  28.764  1.00  0.00           C  
ATOM   2670  O   LEU   172      49.491  28.207  28.315  1.00  0.00           O  
ATOM   2671  N   SER   173      51.541  27.429  27.933  1.00  0.00           N  
ATOM   2672  H   SER   173      52.367  26.955  28.269  1.00  0.00           H  
ATOM   2673  CA  SER   173      51.359  27.592  26.484  1.00  0.00           C  
ATOM   2674  HA  SER   173      51.227  28.635  26.196  1.00  0.00           H  
ATOM   2675  CB  SER   173      52.619  27.228  25.761  1.00  0.00           C  
ATOM   2676  HB2 SER   173      53.447  27.833  26.131  1.00  0.00           H  
ATOM   2677  HB3 SER   173      52.928  26.223  26.048  1.00  0.00           H  
ATOM   2678  OG  SER   173      52.719  27.374  24.340  1.00  0.00           O  
ATOM   2679  HG  SER   173      52.351  26.587  23.930  1.00  0.00           H  
ATOM   2680  C   SER   173      50.145  26.850  25.987  1.00  0.00           C  
ATOM   2681  O   SER   173      49.415  27.399  25.182  1.00  0.00           O  
ATOM   2682  N   ARG   174      50.021  25.575  26.329  1.00  0.00           N  
ATOM   2683  H   ARG   174      50.865  25.165  26.701  1.00  0.00           H  
ATOM   2684  CA  ARG   174      48.964  24.750  25.847  1.00  0.00           C  
ATOM   2685  HA  ARG   174      48.805  24.845  24.773  1.00  0.00           H  
ATOM   2686  CB  ARG   174      49.378  23.282  26.137  1.00  0.00           C  
ATOM   2687  HB2 ARG   174      50.342  23.132  25.652  1.00  0.00           H  
ATOM   2688  HB3 ARG   174      49.563  23.175  27.206  1.00  0.00           H  
ATOM   2689  CG  ARG   174      48.327  22.189  25.684  1.00  0.00           C  
ATOM   2690  HG2 ARG   174      47.363  22.468  26.107  1.00  0.00           H  
ATOM   2691  HG3 ARG   174      48.269  22.061  24.603  1.00  0.00           H  
ATOM   2692  CD  ARG   174      48.602  20.810  26.317  1.00  0.00           C  
ATOM   2693  HD2 ARG   174      49.516  20.406  25.880  1.00  0.00           H  
ATOM   2694  HD3 ARG   174      48.793  20.796  27.390  1.00  0.00           H  
ATOM   2695  NE  ARG   174      47.550  19.831  25.946  1.00  0.00           N  
ATOM   2696  HE  ARG   174      47.323  20.022  24.981  1.00  0.00           H  
ATOM   2697  CZ  ARG   174      46.922  18.850  26.515  1.00  0.00           C  
ATOM   2698  NH1 ARG   174      46.933  18.620  27.751  1.00  0.00           N  
ATOM   2699 HH11 ARG   174      47.457  19.149  28.433  1.00  0.00           H  
ATOM   2700 HH12 ARG   174      46.434  17.832  28.139  1.00  0.00           H  
ATOM   2701  NH2 ARG   174      46.160  18.078  25.818  1.00  0.00           N  
ATOM   2702 HH21 ARG   174      46.124  18.148  24.811  1.00  0.00           H  
ATOM   2703 HH22 ARG   174      45.707  17.349  26.350  1.00  0.00           H  
ATOM   2704  C   ARG   174      47.634  25.107  26.464  1.00  0.00           C  
ATOM   2705  O   ARG   174      46.703  25.331  25.782  1.00  0.00           O  
ATOM   2706  N   THR   175      47.562  25.276  27.763  1.00  0.00           N  
ATOM   2707  H   THR   175      48.383  25.072  28.315  1.00  0.00           H  
ATOM   2708  CA  THR   175      46.407  25.866  28.407  1.00  0.00           C  
ATOM   2709  HA  THR   175      45.681  25.076  28.598  1.00  0.00           H  
ATOM   2710  CB  THR   175      46.679  26.274  29.872  1.00  0.00           C  
ATOM   2711  HB  THR   175      47.533  26.951  29.864  1.00  0.00           H  
ATOM   2712  CG2 THR   175      45.430  26.901  30.560  1.00  0.00           C  
ATOM   2713 HG21 THR   175      44.623  26.190  30.738  1.00  0.00           H  
ATOM   2714 HG22 THR   175      45.753  27.308  31.518  1.00  0.00           H  
ATOM   2715 HG23 THR   175      44.984  27.683  29.945  1.00  0.00           H  
ATOM   2716  OG1 THR   175      46.900  25.161  30.675  1.00  0.00           O  
ATOM   2717  HG1 THR   175      47.082  25.561  31.528  1.00  0.00           H  
ATOM   2718  C   THR   175      45.723  27.062  27.613  1.00  0.00           C  
ATOM   2719  O   THR   175      44.579  26.923  27.126  1.00  0.00           O  
ATOM   2720  N   PHE   176      46.447  28.180  27.396  1.00  0.00           N  
ATOM   2721  H   PHE   176      47.447  28.124  27.531  1.00  0.00           H  
ATOM   2722  CA  PHE   176      45.812  29.253  26.573  1.00  0.00           C  
ATOM   2723  HA  PHE   176      44.906  29.523  27.116  1.00  0.00           H  
ATOM   2724  CB  PHE   176      46.620  30.595  26.690  1.00  0.00           C  
ATOM   2725  HB2 PHE   176      47.647  30.344  26.425  1.00  0.00           H  
ATOM   2726  HB3 PHE   176      46.284  31.469  26.132  1.00  0.00           H  
ATOM   2727  CG  PHE   176      46.624  31.106  28.161  1.00  0.00           C  
ATOM   2728  CD1 PHE   176      45.452  31.449  28.850  1.00  0.00           C  
ATOM   2729  HD1 PHE   176      44.542  31.445  28.268  1.00  0.00           H  
ATOM   2730  CE1 PHE   176      45.443  31.548  30.216  1.00  0.00           C  
ATOM   2731  HE1 PHE   176      44.504  31.684  30.730  1.00  0.00           H  
ATOM   2732  CZ  PHE   176      46.630  31.530  30.932  1.00  0.00           C  
ATOM   2733  HZ  PHE   176      46.702  31.780  31.980  1.00  0.00           H  
ATOM   2734  CE2 PHE   176      47.824  31.335  30.215  1.00  0.00           C  
ATOM   2735  HE2 PHE   176      48.755  31.354  30.762  1.00  0.00           H  
ATOM   2736  CD2 PHE   176      47.883  31.111  28.862  1.00  0.00           C  
ATOM   2737  HD2 PHE   176      48.714  30.667  28.333  1.00  0.00           H  
ATOM   2738  C   PHE   176      45.514  28.950  25.178  1.00  0.00           C  
ATOM   2739  O   PHE   176      44.459  29.351  24.796  1.00  0.00           O  
ATOM   2740  N   LYS   177      46.397  28.247  24.486  1.00  0.00           N  
ATOM   2741  H   LYS   177      47.264  27.958  24.916  1.00  0.00           H  
ATOM   2742  CA  LYS   177      46.084  27.851  23.084  1.00  0.00           C  
ATOM   2743  HA  LYS   177      45.654  28.726  22.597  1.00  0.00           H  
ATOM   2744  CB  LYS   177      47.312  27.209  22.313  1.00  0.00           C  
ATOM   2745  HB2 LYS   177      47.712  26.276  22.712  1.00  0.00           H  
ATOM   2746  HB3 LYS   177      46.909  27.032  21.316  1.00  0.00           H  
ATOM   2747  CG  LYS   177      48.378  28.270  22.079  1.00  0.00           C  
ATOM   2748  HG2 LYS   177      47.881  29.212  21.844  1.00  0.00           H  
ATOM   2749  HG3 LYS   177      48.813  28.559  23.036  1.00  0.00           H  
ATOM   2750  CD  LYS   177      49.433  27.871  20.977  1.00  0.00           C  
ATOM   2751  HD2 LYS   177      48.894  27.498  20.106  1.00  0.00           H  
ATOM   2752  HD3 LYS   177      49.896  28.834  20.759  1.00  0.00           H  
ATOM   2753  CE  LYS   177      50.529  26.912  21.453  1.00  0.00           C  
ATOM   2754  HE2 LYS   177      51.047  27.276  22.340  1.00  0.00           H  
ATOM   2755  HE3 LYS   177      50.007  25.983  21.685  1.00  0.00           H  
ATOM   2756  NZ  LYS   177      51.480  26.658  20.376  1.00  0.00           N  
ATOM   2757  HZ1 LYS   177      52.392  27.039  20.585  1.00  0.00           H  
ATOM   2758  HZ2 LYS   177      51.697  25.675  20.308  1.00  0.00           H  
ATOM   2759  HZ3 LYS   177      51.174  27.066  19.504  1.00  0.00           H  
ATOM   2760  C   LYS   177      44.964  26.898  23.002  1.00  0.00           C  
ATOM   2761  O   LYS   177      44.401  26.731  21.976  1.00  0.00           O  
ATOM   2762  N   SER   178      44.646  26.193  24.096  1.00  0.00           N  
ATOM   2763  H   SER   178      45.296  26.125  24.866  1.00  0.00           H  
ATOM   2764  CA  SER   178      43.450  25.369  24.204  1.00  0.00           C  
ATOM   2765  HA  SER   178      43.251  24.900  23.240  1.00  0.00           H  
ATOM   2766  CB  SER   178      43.688  24.190  25.087  1.00  0.00           C  
ATOM   2767  HB2 SER   178      43.669  24.566  26.110  1.00  0.00           H  
ATOM   2768  HB3 SER   178      42.955  23.397  24.937  1.00  0.00           H  
ATOM   2769  OG  SER   178      44.925  23.500  24.819  1.00  0.00           O  
ATOM   2770  HG  SER   178      45.628  24.153  24.839  1.00  0.00           H  
ATOM   2771  C   SER   178      42.162  26.121  24.580  1.00  0.00           C  
ATOM   2772  O   SER   178      41.091  25.702  24.128  1.00  0.00           O  
ATOM   2773  N   LEU   179      42.119  27.254  25.304  1.00  0.00           N  
ATOM   2774  H   LEU   179      42.932  27.578  25.808  1.00  0.00           H  
ATOM   2775  CA  LEU   179      40.939  28.111  25.526  1.00  0.00           C  
ATOM   2776  HA  LEU   179      40.097  27.452  25.740  1.00  0.00           H  
ATOM   2777  CB  LEU   179      41.160  29.006  26.760  1.00  0.00           C  
ATOM   2778  HB2 LEU   179      41.942  29.752  26.625  1.00  0.00           H  
ATOM   2779  HB3 LEU   179      40.237  29.581  26.837  1.00  0.00           H  
ATOM   2780  CG  LEU   179      41.383  28.254  28.092  1.00  0.00           C  
ATOM   2781  HG  LEU   179      42.272  27.626  28.143  1.00  0.00           H  
ATOM   2782  CD1 LEU   179      41.311  29.207  29.256  1.00  0.00           C  
ATOM   2783 HD11 LEU   179      42.219  29.809  29.229  1.00  0.00           H  
ATOM   2784 HD12 LEU   179      40.416  29.829  29.278  1.00  0.00           H  
ATOM   2785 HD13 LEU   179      41.340  28.708  30.225  1.00  0.00           H  
ATOM   2786  CD2 LEU   179      40.229  27.247  28.418  1.00  0.00           C  
ATOM   2787 HD21 LEU   179      40.130  26.924  29.454  1.00  0.00           H  
ATOM   2788 HD22 LEU   179      39.258  27.490  27.986  1.00  0.00           H  
ATOM   2789 HD23 LEU   179      40.562  26.345  27.904  1.00  0.00           H  
ATOM   2790  C   LEU   179      40.592  28.932  24.319  1.00  0.00           C  
ATOM   2791  O   LEU   179      39.465  28.810  23.785  1.00  0.00           O  
ATOM   2792  N   PHE   180      41.548  29.746  23.898  1.00  0.00           N  
ATOM   2793  H   PHE   180      42.467  29.701  24.315  1.00  0.00           H  
ATOM   2794  CA  PHE   180      41.322  30.837  23.054  1.00  0.00           C  
ATOM   2795  HA  PHE   180      40.371  31.327  23.262  1.00  0.00           H  
ATOM   2796  CB  PHE   180      42.339  31.938  23.310  1.00  0.00           C  
ATOM   2797  HB2 PHE   180      43.313  31.495  23.103  1.00  0.00           H  
ATOM   2798  HB3 PHE   180      42.180  32.729  22.577  1.00  0.00           H  
ATOM   2799  CG  PHE   180      42.303  32.583  24.675  1.00  0.00           C  
ATOM   2800  CD1 PHE   180      41.029  32.810  25.333  1.00  0.00           C  
ATOM   2801  HD1 PHE   180      40.054  32.563  24.940  1.00  0.00           H  
ATOM   2802  CE1 PHE   180      41.039  33.322  26.664  1.00  0.00           C  
ATOM   2803  HE1 PHE   180      40.112  33.453  27.203  1.00  0.00           H  
ATOM   2804  CZ  PHE   180      42.272  33.551  27.295  1.00  0.00           C  
ATOM   2805  HZ  PHE   180      42.314  33.990  28.281  1.00  0.00           H  
ATOM   2806  CE2 PHE   180      43.472  33.437  26.616  1.00  0.00           C  
ATOM   2807  HE2 PHE   180      44.386  33.643  27.153  1.00  0.00           H  
ATOM   2808  CD2 PHE   180      43.494  32.988  25.290  1.00  0.00           C  
ATOM   2809  HD2 PHE   180      44.397  32.891  24.705  1.00  0.00           H  
ATOM   2810  C   PHE   180      41.348  30.300  21.606  1.00  0.00           C  
ATOM   2811  O   PHE   180      42.387  30.289  20.891  1.00  0.00           O  
ATOM   2812  N   ARG   181      40.181  29.854  21.181  1.00  0.00           N  
ATOM   2813  H   ARG   181      39.390  29.833  21.809  1.00  0.00           H  
ATOM   2814  CA  ARG   181      39.916  29.166  19.847  1.00  0.00           C  
ATOM   2815  HA  ARG   181      40.540  29.647  19.094  1.00  0.00           H  
ATOM   2816  CB  ARG   181      40.171  27.663  19.865  1.00  0.00           C  
ATOM   2817  HB2 ARG   181      39.239  27.172  20.148  1.00  0.00           H  
ATOM   2818  HB3 ARG   181      40.347  27.439  18.813  1.00  0.00           H  
ATOM   2819  CG  ARG   181      41.337  27.139  20.724  1.00  0.00           C  
ATOM   2820  HG2 ARG   181      42.252  27.676  20.473  1.00  0.00           H  
ATOM   2821  HG3 ARG   181      41.084  27.147  21.784  1.00  0.00           H  
ATOM   2822  CD  ARG   181      41.560  25.718  20.274  1.00  0.00           C  
ATOM   2823  HD2 ARG   181      42.355  25.394  20.946  1.00  0.00           H  
ATOM   2824  HD3 ARG   181      40.629  25.173  20.427  1.00  0.00           H  
ATOM   2825  NE  ARG   181      42.109  25.475  18.918  1.00  0.00           N  
ATOM   2826  HE  ARG   181      41.418  25.273  18.210  1.00  0.00           H  
ATOM   2827  CZ  ARG   181      43.301  25.766  18.467  1.00  0.00           C  
ATOM   2828  NH1 ARG   181      43.620  26.070  17.217  1.00  0.00           N  
ATOM   2829 HH11 ARG   181      42.853  26.242  16.582  1.00  0.00           H  
ATOM   2830 HH12 ARG   181      44.572  26.222  16.917  1.00  0.00           H  
ATOM   2831  NH2 ARG   181      44.247  25.678  19.347  1.00  0.00           N  
ATOM   2832 HH21 ARG   181      43.996  25.334  20.263  1.00  0.00           H  
ATOM   2833 HH22 ARG   181      45.175  26.005  19.121  1.00  0.00           H  
ATOM   2834  C   ARG   181      38.528  29.424  19.323  1.00  0.00           C  
ATOM   2835  O   ARG   181      37.540  29.348  20.033  1.00  0.00           O  
ATOM   2836  N   ALA   182      38.450  29.849  18.049  1.00  0.00           N  
ATOM   2837  H   ALA   182      39.276  29.941  17.476  1.00  0.00           H  
ATOM   2838  CA  ALA   182      37.166  30.143  17.398  1.00  0.00           C  
ATOM   2839  HA  ALA   182      36.611  30.900  17.952  1.00  0.00           H  
ATOM   2840  CB  ALA   182      37.557  30.715  16.004  1.00  0.00           C  
ATOM   2841  HB1 ALA   182      37.925  31.735  16.113  1.00  0.00           H  
ATOM   2842  HB2 ALA   182      38.438  30.161  15.680  1.00  0.00           H  
ATOM   2843  HB3 ALA   182      36.759  30.653  15.264  1.00  0.00           H  
ATOM   2844  C   ALA   182      36.304  28.856  17.345  1.00  0.00           C  
ATOM   2845  O   ALA   182      36.860  27.820  17.114  1.00  0.00           O  
ATOM   2846  N   SER   183      35.002  28.920  17.401  1.00  0.00           N  
ATOM   2847  H   SER   183      34.549  29.823  17.387  1.00  0.00           H  
ATOM   2848  CA  SER   183      34.068  27.824  17.584  1.00  0.00           C  
ATOM   2849  HA  SER   183      34.192  27.395  18.579  1.00  0.00           H  
ATOM   2850  CB  SER   183      32.674  28.410  17.677  1.00  0.00           C  
ATOM   2851  HB2 SER   183      32.045  27.583  18.004  1.00  0.00           H  
ATOM   2852  HB3 SER   183      32.651  29.085  18.533  1.00  0.00           H  
ATOM   2853  OG  SER   183      32.235  29.088  16.569  1.00  0.00           O  
ATOM   2854  HG  SER   183      31.483  29.601  16.873  1.00  0.00           H  
ATOM   2855  C   SER   183      34.173  26.669  16.521  1.00  0.00           C  
ATOM   2856  O   SER   183      34.052  25.505  16.882  1.00  0.00           O  
ATOM   2857  N   ASP   184      34.607  26.991  15.328  1.00  0.00           N  
ATOM   2858  H   ASP   184      34.731  27.987  15.218  1.00  0.00           H  
ATOM   2859  CA  ASP   184      34.804  25.992  14.312  1.00  0.00           C  
ATOM   2860  HA  ASP   184      34.015  25.246  14.406  1.00  0.00           H  
ATOM   2861  CB  ASP   184      34.498  26.777  13.018  1.00  0.00           C  
ATOM   2862  HB2 ASP   184      34.624  26.089  12.182  1.00  0.00           H  
ATOM   2863  HB3 ASP   184      33.447  27.033  12.879  1.00  0.00           H  
ATOM   2864  CG  ASP   184      35.384  28.025  12.898  1.00  0.00           C  
ATOM   2865  OD1 ASP   184      36.456  27.958  12.303  1.00  0.00           O  
ATOM   2866  OD2 ASP   184      34.952  29.107  13.345  1.00  0.00           O  
ATOM   2867  C   ASP   184      36.105  25.266  14.420  1.00  0.00           C  
ATOM   2868  O   ASP   184      36.373  24.407  13.578  1.00  0.00           O  
ATOM   2869  N   GLU   185      36.852  25.521  15.469  1.00  0.00           N  
ATOM   2870  H   GLU   185      36.509  26.287  16.031  1.00  0.00           H  
ATOM   2871  CA  GLU   185      38.146  24.956  15.838  1.00  0.00           C  
ATOM   2872  HA  GLU   185      38.085  23.893  15.603  1.00  0.00           H  
ATOM   2873  CB  GLU   185      39.276  25.500  14.996  1.00  0.00           C  
ATOM   2874  HB2 GLU   185      40.178  24.896  15.090  1.00  0.00           H  
ATOM   2875  HB3 GLU   185      38.997  25.440  13.944  1.00  0.00           H  
ATOM   2876  CG  GLU   185      39.599  27.003  15.297  1.00  0.00           C  
ATOM   2877  HG2 GLU   185      38.706  27.580  15.057  1.00  0.00           H  
ATOM   2878  HG3 GLU   185      39.654  27.276  16.351  1.00  0.00           H  
ATOM   2879  CD  GLU   185      40.916  27.524  14.647  1.00  0.00           C  
ATOM   2880  OE1 GLU   185      40.948  28.599  14.001  1.00  0.00           O  
ATOM   2881  OE2 GLU   185      41.950  26.887  15.019  1.00  0.00           O  
ATOM   2882  C   GLU   185      38.384  24.902  17.383  1.00  0.00           C  
ATOM   2883  O   GLU   185      39.547  24.766  17.812  1.00  0.00           O  
ATOM   2884  N   SER   186      37.341  25.068  18.108  1.00  0.00           N  
ATOM   2885  H   SER   186      36.487  25.294  17.619  1.00  0.00           H  
ATOM   2886  CA  SER   186      37.255  24.893  19.600  1.00  0.00           C  
ATOM   2887  HA  SER   186      38.210  25.255  19.979  1.00  0.00           H  
ATOM   2888  CB  SER   186      36.065  25.770  20.063  1.00  0.00           C  
ATOM   2889  HB2 SER   186      36.445  26.758  19.805  1.00  0.00           H  
ATOM   2890  HB3 SER   186      35.140  25.377  19.641  1.00  0.00           H  
ATOM   2891  OG  SER   186      35.906  25.782  21.524  1.00  0.00           O  
ATOM   2892  HG  SER   186      35.295  25.059  21.684  1.00  0.00           H  
ATOM   2893  C   SER   186      37.155  23.402  19.972  1.00  0.00           C  
ATOM   2894  O   SER   186      36.413  22.614  19.340  1.00  0.00           O  
ATOM   2895  N   VAL   187      37.746  23.062  21.054  1.00  0.00           N  
ATOM   2896  H   VAL   187      38.263  23.826  21.466  1.00  0.00           H  
ATOM   2897  CA  VAL   187      38.190  21.746  21.488  1.00  0.00           C  
ATOM   2898  HA  VAL   187      37.664  20.950  20.962  1.00  0.00           H  
ATOM   2899  CB  VAL   187      39.661  21.518  21.295  1.00  0.00           C  
ATOM   2900  HB  VAL   187      39.914  20.501  21.594  1.00  0.00           H  
ATOM   2901  CG1 VAL   187      40.039  21.776  19.778  1.00  0.00           C  
ATOM   2902 HG11 VAL   187      40.099  22.850  19.604  1.00  0.00           H  
ATOM   2903 HG12 VAL   187      40.977  21.301  19.489  1.00  0.00           H  
ATOM   2904 HG13 VAL   187      39.225  21.411  19.152  1.00  0.00           H  
ATOM   2905  CG2 VAL   187      40.471  22.496  22.093  1.00  0.00           C  
ATOM   2906 HG21 VAL   187      40.534  23.488  21.646  1.00  0.00           H  
ATOM   2907 HG22 VAL   187      40.120  22.471  23.124  1.00  0.00           H  
ATOM   2908 HG23 VAL   187      41.481  22.092  22.164  1.00  0.00           H  
ATOM   2909  C   VAL   187      37.712  21.422  22.904  1.00  0.00           C  
ATOM   2910  O   VAL   187      38.092  20.386  23.506  1.00  0.00           O  
ATOM   2911  N   LEU   188      36.926  22.341  23.593  1.00  0.00           N  
ATOM   2912  H   LEU   188      36.830  23.268  23.205  1.00  0.00           H  
ATOM   2913  CA  LEU   188      36.391  22.116  24.972  1.00  0.00           C  
ATOM   2914  HA  LEU   188      37.080  21.476  25.523  1.00  0.00           H  
ATOM   2915  CB  LEU   188      36.310  23.390  25.792  1.00  0.00           C  
ATOM   2916  HB2 LEU   188      35.465  24.020  25.518  1.00  0.00           H  
ATOM   2917  HB3 LEU   188      36.056  23.139  26.821  1.00  0.00           H  
ATOM   2918  CG  LEU   188      37.622  24.156  25.830  1.00  0.00           C  
ATOM   2919  HG  LEU   188      37.735  24.609  24.845  1.00  0.00           H  
ATOM   2920  CD1 LEU   188      37.505  25.444  26.700  1.00  0.00           C  
ATOM   2921 HD11 LEU   188      37.252  25.135  27.714  1.00  0.00           H  
ATOM   2922 HD12 LEU   188      38.435  25.973  26.493  1.00  0.00           H  
ATOM   2923 HD13 LEU   188      36.766  26.140  26.302  1.00  0.00           H  
ATOM   2924  CD2 LEU   188      38.772  23.290  26.301  1.00  0.00           C  
ATOM   2925 HD21 LEU   188      39.609  23.945  26.544  1.00  0.00           H  
ATOM   2926 HD22 LEU   188      38.479  22.842  27.251  1.00  0.00           H  
ATOM   2927 HD23 LEU   188      38.922  22.597  25.474  1.00  0.00           H  
ATOM   2928  C   LEU   188      34.951  21.517  24.897  1.00  0.00           C  
ATOM   2929  O   LEU   188      34.083  21.895  24.090  1.00  0.00           O  
ATOM   2930  N   SER   189      34.735  20.571  25.848  1.00  0.00           N  
ATOM   2931  H   SER   189      35.532  20.333  26.420  1.00  0.00           H  
ATOM   2932  CA  SER   189      33.304  20.250  26.325  1.00  0.00           C  
ATOM   2933  HA  SER   189      32.705  21.125  26.070  1.00  0.00           H  
ATOM   2934  CB  SER   189      32.668  19.187  25.489  1.00  0.00           C  
ATOM   2935  HB2 SER   189      31.671  19.038  25.905  1.00  0.00           H  
ATOM   2936  HB3 SER   189      32.518  19.541  24.469  1.00  0.00           H  
ATOM   2937  OG  SER   189      33.477  18.052  25.459  1.00  0.00           O  
ATOM   2938  HG  SER   189      33.999  18.272  24.684  1.00  0.00           H  
ATOM   2939  C   SER   189      33.194  20.088  27.829  1.00  0.00           C  
ATOM   2940  O   SER   189      34.034  19.397  28.429  1.00  0.00           O  
ATOM   2941  N   MET   190      32.202  20.622  28.468  1.00  0.00           N  
ATOM   2942  H   MET   190      31.377  20.972  28.003  1.00  0.00           H  
ATOM   2943  CA  MET   190      32.265  20.796  29.929  1.00  0.00           C  
ATOM   2944  HA  MET   190      33.277  20.903  30.318  1.00  0.00           H  
ATOM   2945  CB  MET   190      31.393  21.971  30.240  1.00  0.00           C  
ATOM   2946  HB2 MET   190      30.319  21.838  30.117  1.00  0.00           H  
ATOM   2947  HB3 MET   190      31.585  22.338  31.249  1.00  0.00           H  
ATOM   2948  CG  MET   190      31.593  23.226  29.367  1.00  0.00           C  
ATOM   2949  HG2 MET   190      31.587  22.977  28.306  1.00  0.00           H  
ATOM   2950  HG3 MET   190      30.680  23.794  29.543  1.00  0.00           H  
ATOM   2951  SD  MET   190      33.179  24.164  29.751  1.00  0.00           S  
ATOM   2952  CE  MET   190      34.195  23.424  28.437  1.00  0.00           C  
ATOM   2953  HE1 MET   190      35.082  24.057  28.406  1.00  0.00           H  
ATOM   2954  HE2 MET   190      34.519  22.424  28.726  1.00  0.00           H  
ATOM   2955  HE3 MET   190      33.704  23.275  27.475  1.00  0.00           H  
ATOM   2956  C   MET   190      31.595  19.617  30.690  1.00  0.00           C  
ATOM   2957  O   MET   190      31.853  19.435  31.843  1.00  0.00           O  
ATOM   2958  N   HIE   191      30.783  18.744  30.024  1.00  0.00           N  
ATOM   2959  H   HIE   191      30.636  18.932  29.043  1.00  0.00           H  
ATOM   2960  CA  HIE   191      30.315  17.399  30.359  1.00  0.00           C  
ATOM   2961  HA  HIE   191      29.869  17.533  31.345  1.00  0.00           H  
ATOM   2962  CB  HIE   191      29.145  16.942  29.537  1.00  0.00           C  
ATOM   2963  HB2 HIE   191      29.004  15.874  29.705  1.00  0.00           H  
ATOM   2964  HB3 HIE   191      28.331  17.590  29.862  1.00  0.00           H  
ATOM   2965  CG  HIE   191      29.304  17.182  28.023  1.00  0.00           C  
ATOM   2966  ND1 HIE   191      28.723  18.217  27.324  1.00  0.00           N  
ATOM   2967  CE1 HIE   191      29.108  18.137  26.025  1.00  0.00           C  
ATOM   2968  HE1 HIE   191      28.798  18.791  25.224  1.00  0.00           H  
ATOM   2969  NE2 HIE   191      29.872  16.988  25.899  1.00  0.00           N  
ATOM   2970  HE2 HIE   191      30.101  16.623  24.986  1.00  0.00           H  
ATOM   2971  CD2 HIE   191      29.963  16.358  27.113  1.00  0.00           C  
ATOM   2972  HD2 HIE   191      30.526  15.469  27.354  1.00  0.00           H  
ATOM   2973  C   HIE   191      31.452  16.364  30.424  1.00  0.00           C  
ATOM   2974  O   HIE   191      32.429  16.467  29.627  1.00  0.00           O  
ATOM   2975  N   LYS   192      31.294  15.339  31.276  1.00  0.00           N  
ATOM   2976  H   LYS   192      30.657  15.504  32.042  1.00  0.00           H  
ATOM   2977  CA  LYS   192      32.211  14.169  31.407  1.00  0.00           C  
ATOM   2978  HA  LYS   192      31.704  13.618  32.199  1.00  0.00           H  
ATOM   2979  CB  LYS   192      32.055  13.352  30.047  1.00  0.00           C  
ATOM   2980  HB2 LYS   192      30.995  13.340  29.791  1.00  0.00           H  
ATOM   2981  HB3 LYS   192      32.600  13.919  29.292  1.00  0.00           H  
ATOM   2982  CG  LYS   192      32.415  11.871  30.035  1.00  0.00           C  
ATOM   2983  HG2 LYS   192      33.496  11.888  30.174  1.00  0.00           H  
ATOM   2984  HG3 LYS   192      31.883  11.518  30.919  1.00  0.00           H  
ATOM   2985  CD  LYS   192      31.981  11.182  28.773  1.00  0.00           C  
ATOM   2986  HD2 LYS   192      30.969  11.558  28.624  1.00  0.00           H  
ATOM   2987  HD3 LYS   192      32.580  11.571  27.949  1.00  0.00           H  
ATOM   2988  CE  LYS   192      32.258   9.597  28.887  1.00  0.00           C  
ATOM   2989  HE2 LYS   192      33.342   9.480  28.867  1.00  0.00           H  
ATOM   2990  HE3 LYS   192      31.842   9.277  29.842  1.00  0.00           H  
ATOM   2991  NZ  LYS   192      31.612   8.844  27.811  1.00  0.00           N  
ATOM   2992  HZ1 LYS   192      31.890   9.183  26.901  1.00  0.00           H  
ATOM   2993  HZ2 LYS   192      31.875   7.883  27.979  1.00  0.00           H  
ATOM   2994  HZ3 LYS   192      30.607   8.937  27.844  1.00  0.00           H  
ATOM   2995  C   LYS   192      33.684  14.476  31.809  1.00  0.00           C  
ATOM   2996  O   LYS   192      34.589  13.717  31.451  1.00  0.00           O  
ATOM   2997  N   VAL   193      33.921  15.550  32.567  1.00  0.00           N  
ATOM   2998  H   VAL   193      33.101  16.127  32.689  1.00  0.00           H  
ATOM   2999  CA  VAL   193      35.297  16.121  32.905  1.00  0.00           C  
ATOM   3000  HA  VAL   193      35.891  16.202  31.994  1.00  0.00           H  
ATOM   3001  CB  VAL   193      35.110  17.638  33.070  1.00  0.00           C  
ATOM   3002  HB  VAL   193      34.224  17.896  33.650  1.00  0.00           H  
ATOM   3003  CG1 VAL   193      36.252  18.271  33.942  1.00  0.00           C  
ATOM   3004 HG11 VAL   193      37.240  18.032  33.551  1.00  0.00           H  
ATOM   3005 HG12 VAL   193      36.040  19.338  33.871  1.00  0.00           H  
ATOM   3006 HG13 VAL   193      36.163  17.786  34.914  1.00  0.00           H  
ATOM   3007  CG2 VAL   193      34.808  18.374  31.822  1.00  0.00           C  
ATOM   3008 HG21 VAL   193      34.599  19.431  31.983  1.00  0.00           H  
ATOM   3009 HG22 VAL   193      35.726  18.421  31.236  1.00  0.00           H  
ATOM   3010 HG23 VAL   193      34.017  17.880  31.257  1.00  0.00           H  
ATOM   3011  C   VAL   193      36.031  15.384  34.045  1.00  0.00           C  
ATOM   3012  O   VAL   193      37.139  14.969  33.899  1.00  0.00           O  
ATOM   3013  N   CYS   194      35.285  15.154  35.134  1.00  0.00           N  
ATOM   3014  H   CYS   194      34.335  15.496  35.146  1.00  0.00           H  
ATOM   3015  CA  CYS   194      35.814  14.417  36.230  1.00  0.00           C  
ATOM   3016  HA  CYS   194      36.781  14.860  36.468  1.00  0.00           H  
ATOM   3017  CB  CYS   194      34.931  14.541  37.552  1.00  0.00           C  
ATOM   3018  HB2 CYS   194      33.920  14.319  37.212  1.00  0.00           H  
ATOM   3019  HB3 CYS   194      35.323  13.772  38.218  1.00  0.00           H  
ATOM   3020  SG  CYS   194      34.906  16.361  38.193  1.00  0.00           S  
ATOM   3021  HG  CYS   194      34.197  16.947  37.224  1.00  0.00           H  
ATOM   3022  C   CYS   194      36.167  12.972  35.868  1.00  0.00           C  
ATOM   3023  O   CYS   194      37.220  12.407  36.221  1.00  0.00           O  
ATOM   3024  N   GLU   195      35.221  12.293  35.174  1.00  0.00           N  
ATOM   3025  H   GLU   195      34.398  12.801  34.885  1.00  0.00           H  
ATOM   3026  CA  GLU   195      35.474  11.005  34.488  1.00  0.00           C  
ATOM   3027  HA  GLU   195      35.496  10.207  35.230  1.00  0.00           H  
ATOM   3028  CB  GLU   195      34.311  10.666  33.582  1.00  0.00           C  
ATOM   3029  HB2 GLU   195      33.437  10.691  34.232  1.00  0.00           H  
ATOM   3030  HB3 GLU   195      34.054  11.457  32.877  1.00  0.00           H  
ATOM   3031  CG  GLU   195      34.414   9.318  32.875  1.00  0.00           C  
ATOM   3032  HG2 GLU   195      33.432   9.124  32.444  1.00  0.00           H  
ATOM   3033  HG3 GLU   195      35.104   9.488  32.049  1.00  0.00           H  
ATOM   3034  CD  GLU   195      34.877   8.101  33.723  1.00  0.00           C  
ATOM   3035  OE1 GLU   195      34.516   8.047  34.936  1.00  0.00           O  
ATOM   3036  OE2 GLU   195      35.382   7.109  33.177  1.00  0.00           O  
ATOM   3037  C   GLU   195      36.666  10.928  33.573  1.00  0.00           C  
ATOM   3038  O   GLU   195      37.360   9.888  33.525  1.00  0.00           O  
ATOM   3039  N   ALA   196      36.967  12.021  32.861  1.00  0.00           N  
ATOM   3040  H   ALA   196      36.447  12.880  32.970  1.00  0.00           H  
ATOM   3041  CA  ALA   196      38.139  12.051  31.927  1.00  0.00           C  
ATOM   3042  HA  ALA   196      38.268  11.048  31.519  1.00  0.00           H  
ATOM   3043  CB  ALA   196      37.561  13.061  30.892  1.00  0.00           C  
ATOM   3044  HB1 ALA   196      38.257  13.218  30.069  1.00  0.00           H  
ATOM   3045  HB2 ALA   196      36.682  12.613  30.428  1.00  0.00           H  
ATOM   3046  HB3 ALA   196      37.332  14.046  31.299  1.00  0.00           H  
ATOM   3047  C   ALA   196      39.421  12.492  32.709  1.00  0.00           C  
ATOM   3048  O   ALA   196      40.493  12.251  32.222  1.00  0.00           O  
ATOM   3049  N   GLY   197      39.253  13.160  33.875  1.00  0.00           N  
ATOM   3050  H   GLY   197      38.316  13.518  33.990  1.00  0.00           H  
ATOM   3051  CA  GLY   197      40.264  13.560  34.868  1.00  0.00           C  
ATOM   3052  HA2 GLY   197      39.806  13.506  35.855  1.00  0.00           H  
ATOM   3053  HA3 GLY   197      41.097  12.857  34.877  1.00  0.00           H  
ATOM   3054  C   GLY   197      40.773  14.997  34.569  1.00  0.00           C  
ATOM   3055  O   GLY   197      41.687  15.373  35.294  1.00  0.00           O  
ATOM   3056  N   GLY   198      40.169  15.690  33.650  1.00  0.00           N  
ATOM   3057  H   GLY   198      39.293  15.458  33.204  1.00  0.00           H  
ATOM   3058  CA  GLY   198      40.741  16.961  33.265  1.00  0.00           C  
ATOM   3059  HA2 GLY   198      40.837  17.614  34.133  1.00  0.00           H  
ATOM   3060  HA3 GLY   198      41.717  16.746  32.830  1.00  0.00           H  
ATOM   3061  C   GLY   198      39.889  17.696  32.177  1.00  0.00           C  
ATOM   3062  O   GLY   198      38.861  17.136  31.730  1.00  0.00           O  
ATOM   3063  N   LEU   199      40.431  18.819  31.819  1.00  0.00           N  
ATOM   3064  H   LEU   199      41.400  19.051  31.985  1.00  0.00           H  
ATOM   3065  CA  LEU   199      39.827  19.766  30.825  1.00  0.00           C  
ATOM   3066  HA  LEU   199      38.737  19.740  30.847  1.00  0.00           H  
ATOM   3067  CB  LEU   199      40.158  21.170  31.374  1.00  0.00           C  
ATOM   3068  HB2 LEU   199      41.245  21.242  31.329  1.00  0.00           H  
ATOM   3069  HB3 LEU   199      39.736  21.951  30.741  1.00  0.00           H  
ATOM   3070  CG  LEU   199      39.716  21.491  32.805  1.00  0.00           C  
ATOM   3071  HG  LEU   199      40.012  20.693  33.486  1.00  0.00           H  
ATOM   3072  CD1 LEU   199      40.102  22.863  33.259  1.00  0.00           C  
ATOM   3073 HD11 LEU   199      41.124  23.116  32.976  1.00  0.00           H  
ATOM   3074 HD12 LEU   199      39.429  23.624  32.863  1.00  0.00           H  
ATOM   3075 HD13 LEU   199      40.023  22.841  34.346  1.00  0.00           H  
ATOM   3076  CD2 LEU   199      38.169  21.393  32.971  1.00  0.00           C  
ATOM   3077 HD21 LEU   199      37.659  22.165  32.393  1.00  0.00           H  
ATOM   3078 HD22 LEU   199      37.833  20.385  32.726  1.00  0.00           H  
ATOM   3079 HD23 LEU   199      37.860  21.483  34.012  1.00  0.00           H  
ATOM   3080  C   LEU   199      40.248  19.500  29.375  1.00  0.00           C  
ATOM   3081  O   LEU   199      39.461  19.633  28.452  1.00  0.00           O  
ATOM   3082  N   PHE   200      41.513  19.104  29.198  1.00  0.00           N  
ATOM   3083  H   PHE   200      42.084  18.846  29.990  1.00  0.00           H  
ATOM   3084  CA  PHE   200      42.153  19.167  27.859  1.00  0.00           C  
ATOM   3085  HA  PHE   200      41.497  19.693  27.165  1.00  0.00           H  
ATOM   3086  CB  PHE   200      43.500  19.907  27.978  1.00  0.00           C  
ATOM   3087  HB2 PHE   200      44.274  19.297  28.444  1.00  0.00           H  
ATOM   3088  HB3 PHE   200      44.048  20.081  27.052  1.00  0.00           H  
ATOM   3089  CG  PHE   200      43.408  21.272  28.620  1.00  0.00           C  
ATOM   3090  CD1 PHE   200      44.242  21.651  29.705  1.00  0.00           C  
ATOM   3091  HD1 PHE   200      45.077  21.035  30.005  1.00  0.00           H  
ATOM   3092  CE1 PHE   200      44.131  22.958  30.244  1.00  0.00           C  
ATOM   3093  HE1 PHE   200      44.811  23.330  30.997  1.00  0.00           H  
ATOM   3094  CZ  PHE   200      43.036  23.839  29.909  1.00  0.00           C  
ATOM   3095  HZ  PHE   200      42.927  24.750  30.480  1.00  0.00           H  
ATOM   3096  CE2 PHE   200      42.179  23.491  28.891  1.00  0.00           C  
ATOM   3097  HE2 PHE   200      41.295  24.090  28.730  1.00  0.00           H  
ATOM   3098  CD2 PHE   200      42.456  22.229  28.271  1.00  0.00           C  
ATOM   3099  HD2 PHE   200      41.706  21.949  27.546  1.00  0.00           H  
ATOM   3100  C   PHE   200      42.381  17.739  27.287  1.00  0.00           C  
ATOM   3101  O   PHE   200      43.092  17.582  26.274  1.00  0.00           O  
ATOM   3102  N   VAL   201      41.721  16.730  27.835  1.00  0.00           N  
ATOM   3103  H   VAL   201      41.236  16.946  28.694  1.00  0.00           H  
ATOM   3104  CA  VAL   201      41.840  15.339  27.373  1.00  0.00           C  
ATOM   3105  HA  VAL   201      42.823  14.979  27.674  1.00  0.00           H  
ATOM   3106  CB  VAL   201      40.782  14.425  28.092  1.00  0.00           C  
ATOM   3107  HB  VAL   201      39.793  14.609  27.672  1.00  0.00           H  
ATOM   3108  CG1 VAL   201      41.114  12.953  27.858  1.00  0.00           C  
ATOM   3109 HG11 VAL   201      42.114  12.708  28.214  1.00  0.00           H  
ATOM   3110 HG12 VAL   201      40.435  12.332  28.441  1.00  0.00           H  
ATOM   3111 HG13 VAL   201      40.989  12.629  26.825  1.00  0.00           H  
ATOM   3112  CG2 VAL   201      40.839  14.701  29.669  1.00  0.00           C  
ATOM   3113 HG21 VAL   201      41.842  14.828  30.078  1.00  0.00           H  
ATOM   3114 HG22 VAL   201      40.319  15.654  29.763  1.00  0.00           H  
ATOM   3115 HG23 VAL   201      40.228  14.014  30.255  1.00  0.00           H  
ATOM   3116  C   VAL   201      41.798  15.136  25.847  1.00  0.00           C  
ATOM   3117  O   VAL   201      42.571  14.290  25.364  1.00  0.00           O  
ATOM   3118  N   ASN   202      40.948  15.926  25.180  1.00  0.00           N  
ATOM   3119  H   ASN   202      40.420  16.600  25.716  1.00  0.00           H  
ATOM   3120  CA  ASN   202      40.702  15.956  23.730  1.00  0.00           C  
ATOM   3121  HA  ASN   202      40.897  14.964  23.323  1.00  0.00           H  
ATOM   3122  CB  ASN   202      39.308  16.414  23.499  1.00  0.00           C  
ATOM   3123  HB2 ASN   202      38.554  15.678  23.777  1.00  0.00           H  
ATOM   3124  HB3 ASN   202      39.129  17.316  24.086  1.00  0.00           H  
ATOM   3125  CG  ASN   202      39.020  16.726  22.074  1.00  0.00           C  
ATOM   3126  OD1 ASN   202      39.259  15.953  21.193  1.00  0.00           O  
ATOM   3127  ND2 ASN   202      38.359  17.843  21.817  1.00  0.00           N  
ATOM   3128 HD21 ASN   202      38.277  18.079  20.839  1.00  0.00           H  
ATOM   3129 HD22 ASN   202      38.168  18.500  22.560  1.00  0.00           H  
ATOM   3130  C   ASN   202      41.752  16.829  22.983  1.00  0.00           C  
ATOM   3131  O   ASN   202      42.241  16.347  21.966  1.00  0.00           O  
ATOM   3132  N   SER   203      42.175  17.939  23.541  1.00  0.00           N  
ATOM   3133  H   SER   203      41.945  18.208  24.487  1.00  0.00           H  
ATOM   3134  CA  SER   203      43.088  18.963  22.905  1.00  0.00           C  
ATOM   3135  HA  SER   203      42.679  19.318  21.959  1.00  0.00           H  
ATOM   3136  CB  SER   203      43.292  20.173  23.863  1.00  0.00           C  
ATOM   3137  HB2 SER   203      42.359  20.722  23.993  1.00  0.00           H  
ATOM   3138  HB3 SER   203      43.843  19.912  24.766  1.00  0.00           H  
ATOM   3139  OG  SER   203      44.115  21.102  23.162  1.00  0.00           O  
ATOM   3140  HG  SER   203      44.112  21.945  23.622  1.00  0.00           H  
ATOM   3141  C   SER   203      44.468  18.231  22.677  1.00  0.00           C  
ATOM   3142  O   SER   203      44.895  17.394  23.500  1.00  0.00           O  
ATOM   3143  N   PRO   204      45.257  18.655  21.664  1.00  0.00           N  
ATOM   3144  CD  PRO   204      44.833  19.288  20.436  1.00  0.00           C  
ATOM   3145  HD2 PRO   204      44.759  20.357  20.632  1.00  0.00           H  
ATOM   3146  HD3 PRO   204      43.825  19.010  20.127  1.00  0.00           H  
ATOM   3147  CG  PRO   204      45.798  18.897  19.380  1.00  0.00           C  
ATOM   3148  HG2 PRO   204      45.934  19.666  18.619  1.00  0.00           H  
ATOM   3149  HG3 PRO   204      45.347  17.998  18.958  1.00  0.00           H  
ATOM   3150  CB  PRO   204      47.053  18.644  20.138  1.00  0.00           C  
ATOM   3151  HB2 PRO   204      47.569  19.594  20.276  1.00  0.00           H  
ATOM   3152  HB3 PRO   204      47.721  17.925  19.664  1.00  0.00           H  
ATOM   3153  CA  PRO   204      46.630  18.223  21.521  1.00  0.00           C  
ATOM   3154  HA  PRO   204      46.616  17.134  21.461  1.00  0.00           H  
ATOM   3155  C   PRO   204      47.607  18.595  22.633  1.00  0.00           C  
ATOM   3156  O   PRO   204      47.302  19.574  23.262  1.00  0.00           O  
ATOM   3157  N   GLU   205      48.668  17.870  22.803  1.00  0.00           N  
ATOM   3158  H   GLU   205      48.757  17.055  22.214  1.00  0.00           H  
ATOM   3159  CA  GLU   205      49.785  18.326  23.623  1.00  0.00           C  
ATOM   3160  HA  GLU   205      49.337  18.498  24.602  1.00  0.00           H  
ATOM   3161  CB  GLU   205      50.886  17.316  23.852  1.00  0.00           C  
ATOM   3162  HB2 GLU   205      51.365  17.153  22.886  1.00  0.00           H  
ATOM   3163  HB3 GLU   205      51.626  17.634  24.586  1.00  0.00           H  
ATOM   3164  CG  GLU   205      50.169  15.972  24.299  1.00  0.00           C  
ATOM   3165  HG2 GLU   205      49.512  16.193  25.140  1.00  0.00           H  
ATOM   3166  HG3 GLU   205      49.561  15.495  23.530  1.00  0.00           H  
ATOM   3167  CD  GLU   205      51.212  14.941  24.779  1.00  0.00           C  
ATOM   3168  OE1 GLU   205      52.288  15.263  25.342  1.00  0.00           O  
ATOM   3169  OE2 GLU   205      50.852  13.757  24.573  1.00  0.00           O  
ATOM   3170  C   GLU   205      50.466  19.642  23.146  1.00  0.00           C  
ATOM   3171  O   GLU   205      50.522  20.642  23.878  1.00  0.00           O  
ATOM   3172  N   GLU   206      50.995  19.790  21.956  1.00  0.00           N  
ATOM   3173  H   GLU   206      51.018  18.899  21.481  1.00  0.00           H  
ATOM   3174  CA  GLU   206      51.502  21.028  21.325  1.00  0.00           C  
ATOM   3175  HA  GLU   206      51.687  21.763  22.108  1.00  0.00           H  
ATOM   3176  CB  GLU   206      52.866  20.644  20.733  1.00  0.00           C  
ATOM   3177  HB2 GLU   206      53.368  20.250  21.617  1.00  0.00           H  
ATOM   3178  HB3 GLU   206      52.907  19.803  20.040  1.00  0.00           H  
ATOM   3179  CG  GLU   206      53.761  21.774  20.167  1.00  0.00           C  
ATOM   3180  HG2 GLU   206      54.756  21.348  20.039  1.00  0.00           H  
ATOM   3181  HG3 GLU   206      53.495  22.164  19.185  1.00  0.00           H  
ATOM   3182  CD  GLU   206      53.725  22.928  21.148  1.00  0.00           C  
ATOM   3183  OE1 GLU   206      54.211  22.719  22.289  1.00  0.00           O  
ATOM   3184  OE2 GLU   206      53.442  24.086  20.697  1.00  0.00           O  
ATOM   3185  C   GLU   206      50.602  21.693  20.173  1.00  0.00           C  
ATOM   3186  O   GLU   206      50.911  21.546  18.963  1.00  0.00           O  
ATOM   3187  N   PRO   207      49.519  22.361  20.592  1.00  0.00           N  
ATOM   3188  CD  PRO   207      48.928  22.477  21.925  1.00  0.00           C  
ATOM   3189  HD2 PRO   207      49.708  22.816  22.606  1.00  0.00           H  
ATOM   3190  HD3 PRO   207      48.603  21.510  22.310  1.00  0.00           H  
ATOM   3191  CG  PRO   207      47.816  23.474  21.875  1.00  0.00           C  
ATOM   3192  HG2 PRO   207      48.274  24.458  21.767  1.00  0.00           H  
ATOM   3193  HG3 PRO   207      47.106  23.377  22.696  1.00  0.00           H  
ATOM   3194  CB  PRO   207      47.254  23.109  20.487  1.00  0.00           C  
ATOM   3195  HB2 PRO   207      46.733  24.002  20.144  1.00  0.00           H  
ATOM   3196  HB3 PRO   207      46.516  22.307  20.497  1.00  0.00           H  
ATOM   3197  CA  PRO   207      48.497  22.843  19.605  1.00  0.00           C  
ATOM   3198  HA  PRO   207      48.236  22.008  18.954  1.00  0.00           H  
ATOM   3199  C   PRO   207      48.888  24.015  18.773  1.00  0.00           C  
ATOM   3200  O   PRO   207      49.719  24.788  19.193  1.00  0.00           O  
ATOM   3201  N   SER   208      48.281  24.108  17.578  1.00  0.00           N  
ATOM   3202  H   SER   208      47.536  23.463  17.359  1.00  0.00           H  
ATOM   3203  CA  SER   208      48.351  25.212  16.675  1.00  0.00           C  
ATOM   3204  HA  SER   208      49.403  25.488  16.600  1.00  0.00           H  
ATOM   3205  CB  SER   208      47.601  24.850  15.360  1.00  0.00           C  
ATOM   3206  HB2 SER   208      47.769  25.604  14.592  1.00  0.00           H  
ATOM   3207  HB3 SER   208      47.971  23.885  15.014  1.00  0.00           H  
ATOM   3208  OG  SER   208      46.173  24.748  15.434  1.00  0.00           O  
ATOM   3209  HG  SER   208      46.023  23.884  15.825  1.00  0.00           H  
ATOM   3210  C   SER   208      47.644  26.426  17.301  1.00  0.00           C  
ATOM   3211  O   SER   208      46.589  26.293  17.984  1.00  0.00           O  
ATOM   3212  N   LEU   209      48.147  27.675  17.042  1.00  0.00           N  
ATOM   3213  H   LEU   209      49.003  27.682  16.506  1.00  0.00           H  
ATOM   3214  CA  LEU   209      47.461  28.920  17.352  1.00  0.00           C  
ATOM   3215  HA  LEU   209      47.017  28.885  18.347  1.00  0.00           H  
ATOM   3216  CB  LEU   209      48.459  30.006  17.471  1.00  0.00           C  
ATOM   3217  HB2 LEU   209      49.339  29.582  17.954  1.00  0.00           H  
ATOM   3218  HB3 LEU   209      48.646  30.301  16.439  1.00  0.00           H  
ATOM   3219  CG  LEU   209      47.985  31.290  18.150  1.00  0.00           C  
ATOM   3220  HG  LEU   209      47.128  31.859  17.788  1.00  0.00           H  
ATOM   3221  CD1 LEU   209      47.762  31.086  19.683  1.00  0.00           C  
ATOM   3222 HD11 LEU   209      46.992  30.351  19.921  1.00  0.00           H  
ATOM   3223 HD12 LEU   209      48.603  30.651  20.222  1.00  0.00           H  
ATOM   3224 HD13 LEU   209      47.596  32.098  20.052  1.00  0.00           H  
ATOM   3225  CD2 LEU   209      49.115  32.242  18.137  1.00  0.00           C  
ATOM   3226 HD21 LEU   209      48.929  33.067  18.824  1.00  0.00           H  
ATOM   3227 HD22 LEU   209      50.002  31.743  18.527  1.00  0.00           H  
ATOM   3228 HD23 LEU   209      49.295  32.537  17.103  1.00  0.00           H  
ATOM   3229  C   LEU   209      46.317  29.192  16.332  1.00  0.00           C  
ATOM   3230  O   LEU   209      46.535  29.252  15.155  1.00  0.00           O  
ATOM   3231  N   SER   210      45.085  29.378  16.889  1.00  0.00           N  
ATOM   3232  H   SER   210      44.961  29.372  17.892  1.00  0.00           H  
ATOM   3233  CA  SER   210      43.920  29.864  16.080  1.00  0.00           C  
ATOM   3234  HA  SER   210      43.862  29.173  15.240  1.00  0.00           H  
ATOM   3235  CB  SER   210      42.619  29.845  16.986  1.00  0.00           C  
ATOM   3236  HB2 SER   210      42.373  28.825  17.282  1.00  0.00           H  
ATOM   3237  HB3 SER   210      42.756  30.512  17.837  1.00  0.00           H  
ATOM   3238  OG  SER   210      41.524  30.296  16.257  1.00  0.00           O  
ATOM   3239  HG  SER   210      41.300  29.672  15.563  1.00  0.00           H  
ATOM   3240  C   SER   210      44.058  31.303  15.480  1.00  0.00           C  
ATOM   3241  O   SER   210      44.625  32.190  16.162  1.00  0.00           O  
ATOM   3242  N   ARG   211      43.479  31.625  14.304  1.00  0.00           N  
ATOM   3243  H   ARG   211      43.101  30.802  13.858  1.00  0.00           H  
ATOM   3244  CA  ARG   211      43.380  33.026  13.819  1.00  0.00           C  
ATOM   3245  HA  ARG   211      44.386  33.392  13.611  1.00  0.00           H  
ATOM   3246  CB  ARG   211      42.657  33.131  12.455  1.00  0.00           C  
ATOM   3247  HB2 ARG   211      42.962  34.047  11.950  1.00  0.00           H  
ATOM   3248  HB3 ARG   211      42.941  32.297  11.813  1.00  0.00           H  
ATOM   3249  CG  ARG   211      41.121  33.137  12.419  1.00  0.00           C  
ATOM   3250  HG2 ARG   211      40.677  34.081  12.734  1.00  0.00           H  
ATOM   3251  HG3 ARG   211      40.790  33.001  11.389  1.00  0.00           H  
ATOM   3252  CD  ARG   211      40.378  31.946  13.135  1.00  0.00           C  
ATOM   3253  HD2 ARG   211      40.702  30.927  12.925  1.00  0.00           H  
ATOM   3254  HD3 ARG   211      40.557  32.094  14.200  1.00  0.00           H  
ATOM   3255  NE  ARG   211      38.931  31.968  13.135  1.00  0.00           N  
ATOM   3256  HE  ARG   211      38.436  32.839  13.263  1.00  0.00           H  
ATOM   3257  CZ  ARG   211      38.151  30.915  12.955  1.00  0.00           C  
ATOM   3258  NH1 ARG   211      38.553  29.711  12.907  1.00  0.00           N  
ATOM   3259 HH11 ARG   211      39.520  29.462  13.056  1.00  0.00           H  
ATOM   3260 HH12 ARG   211      37.934  28.957  12.646  1.00  0.00           H  
ATOM   3261  NH2 ARG   211      36.867  31.047  12.710  1.00  0.00           N  
ATOM   3262 HH21 ARG   211      36.458  31.966  12.798  1.00  0.00           H  
ATOM   3263 HH22 ARG   211      36.268  30.271  12.468  1.00  0.00           H  
ATOM   3264  C   ARG   211      42.699  34.066  14.766  1.00  0.00           C  
ATOM   3265  O   ARG   211      42.940  35.282  14.613  1.00  0.00           O  
ATOM   3266  N   MET   212      41.917  33.575  15.767  1.00  0.00           N  
ATOM   3267  H   MET   212      41.818  32.571  15.817  1.00  0.00           H  
ATOM   3268  CA  MET   212      41.165  34.316  16.785  1.00  0.00           C  
ATOM   3269  HA  MET   212      40.581  35.128  16.352  1.00  0.00           H  
ATOM   3270  CB  MET   212      40.170  33.392  17.452  1.00  0.00           C  
ATOM   3271  HB2 MET   212      39.703  32.749  16.707  1.00  0.00           H  
ATOM   3272  HB3 MET   212      40.658  32.718  18.155  1.00  0.00           H  
ATOM   3273  CG  MET   212      38.992  34.128  18.129  1.00  0.00           C  
ATOM   3274  HG2 MET   212      39.334  35.078  18.541  1.00  0.00           H  
ATOM   3275  HG3 MET   212      38.273  34.375  17.348  1.00  0.00           H  
ATOM   3276  SD  MET   212      38.245  33.128  19.460  1.00  0.00           S  
ATOM   3277  CE  MET   212      39.507  33.066  20.840  1.00  0.00           C  
ATOM   3278  HE1 MET   212      39.803  34.048  21.211  1.00  0.00           H  
ATOM   3279  HE2 MET   212      39.135  32.589  21.747  1.00  0.00           H  
ATOM   3280  HE3 MET   212      40.417  32.587  20.479  1.00  0.00           H  
ATOM   3281  C   MET   212      42.043  35.013  17.869  1.00  0.00           C  
ATOM   3282  O   MET   212      41.616  35.768  18.759  1.00  0.00           O  
ATOM   3283  N   VAL   213      43.364  34.669  17.954  1.00  0.00           N  
ATOM   3284  H   VAL   213      43.678  33.944  17.325  1.00  0.00           H  
ATOM   3285  CA  VAL   213      44.280  35.049  19.059  1.00  0.00           C  
ATOM   3286  HA  VAL   213      44.003  36.018  19.473  1.00  0.00           H  
ATOM   3287  CB  VAL   213      44.099  33.979  20.229  1.00  0.00           C  
ATOM   3288  HB  VAL   213      43.096  34.042  20.650  1.00  0.00           H  
ATOM   3289  CG1 VAL   213      44.255  32.500  19.777  1.00  0.00           C  
ATOM   3290 HG11 VAL   213      45.136  32.449  19.137  1.00  0.00           H  
ATOM   3291 HG12 VAL   213      44.526  31.822  20.586  1.00  0.00           H  
ATOM   3292 HG13 VAL   213      43.389  32.100  19.251  1.00  0.00           H  
ATOM   3293  CG2 VAL   213      45.177  34.175  21.334  1.00  0.00           C  
ATOM   3294 HG21 VAL   213      44.991  33.545  22.204  1.00  0.00           H  
ATOM   3295 HG22 VAL   213      46.184  33.942  20.989  1.00  0.00           H  
ATOM   3296 HG23 VAL   213      45.213  35.155  21.811  1.00  0.00           H  
ATOM   3297  C   VAL   213      45.750  35.287  18.625  1.00  0.00           C  
ATOM   3298  O   VAL   213      46.290  34.476  17.872  1.00  0.00           O  
ATOM   3299  N   THR   214      46.417  36.385  19.020  1.00  0.00           N  
ATOM   3300  H   THR   214      45.888  36.917  19.697  1.00  0.00           H  
ATOM   3301  CA  THR   214      47.814  36.722  18.611  1.00  0.00           C  
ATOM   3302  HA  THR   214      47.996  36.344  17.605  1.00  0.00           H  
ATOM   3303  CB  THR   214      47.989  38.231  18.641  1.00  0.00           C  
ATOM   3304  HB  THR   214      49.050  38.372  18.434  1.00  0.00           H  
ATOM   3305  CG2 THR   214      47.313  38.943  17.520  1.00  0.00           C  
ATOM   3306 HG21 THR   214      47.821  38.555  16.637  1.00  0.00           H  
ATOM   3307 HG22 THR   214      46.282  38.595  17.581  1.00  0.00           H  
ATOM   3308 HG23 THR   214      47.342  40.026  17.642  1.00  0.00           H  
ATOM   3309  OG1 THR   214      47.779  38.875  19.834  1.00  0.00           O  
ATOM   3310  HG1 THR   214      46.821  38.910  19.796  1.00  0.00           H  
ATOM   3311  C   THR   214      48.776  35.942  19.588  1.00  0.00           C  
ATOM   3312  O   THR   214      48.469  35.702  20.767  1.00  0.00           O  
ATOM   3313  N   GLU   215      49.972  35.625  19.097  1.00  0.00           N  
ATOM   3314  H   GLU   215      50.148  36.091  18.218  1.00  0.00           H  
ATOM   3315  CA  GLU   215      50.992  35.115  19.932  1.00  0.00           C  
ATOM   3316  HA  GLU   215      50.553  34.267  20.459  1.00  0.00           H  
ATOM   3317  CB  GLU   215      52.230  34.659  19.136  1.00  0.00           C  
ATOM   3318  HB2 GLU   215      51.921  33.843  18.482  1.00  0.00           H  
ATOM   3319  HB3 GLU   215      52.505  35.544  18.563  1.00  0.00           H  
ATOM   3320  CG  GLU   215      53.566  34.156  19.868  1.00  0.00           C  
ATOM   3321  HG2 GLU   215      54.111  35.074  20.088  1.00  0.00           H  
ATOM   3322  HG3 GLU   215      53.331  33.597  20.774  1.00  0.00           H  
ATOM   3323  CD  GLU   215      54.444  33.236  18.962  1.00  0.00           C  
ATOM   3324  OE1 GLU   215      54.070  32.066  18.751  1.00  0.00           O  
ATOM   3325  OE2 GLU   215      55.521  33.735  18.483  1.00  0.00           O  
ATOM   3326  C   GLU   215      51.459  36.126  21.030  1.00  0.00           C  
ATOM   3327  O   GLU   215      51.816  35.708  22.104  1.00  0.00           O  
ATOM   3328  N   GLU   216      51.325  37.397  20.733  1.00  0.00           N  
ATOM   3329  H   GLU   216      51.118  37.603  19.766  1.00  0.00           H  
ATOM   3330  CA  GLU   216      51.588  38.542  21.673  1.00  0.00           C  
ATOM   3331  HA  GLU   216      52.559  38.385  22.142  1.00  0.00           H  
ATOM   3332  CB  GLU   216      51.617  39.841  20.836  1.00  0.00           C  
ATOM   3333  HB2 GLU   216      50.643  39.980  20.367  1.00  0.00           H  
ATOM   3334  HB3 GLU   216      51.768  40.688  21.506  1.00  0.00           H  
ATOM   3335  CG  GLU   216      52.708  39.918  19.757  1.00  0.00           C  
ATOM   3336  HG2 GLU   216      52.506  39.133  19.028  1.00  0.00           H  
ATOM   3337  HG3 GLU   216      52.580  40.832  19.177  1.00  0.00           H  
ATOM   3338  CD  GLU   216      54.147  40.002  20.332  1.00  0.00           C  
ATOM   3339  OE1 GLU   216      54.952  39.181  19.814  1.00  0.00           O  
ATOM   3340  OE2 GLU   216      54.432  40.750  21.331  1.00  0.00           O  
ATOM   3341  C   GLU   216      50.523  38.572  22.749  1.00  0.00           C  
ATOM   3342  O   GLU   216      50.916  38.889  23.878  1.00  0.00           O  
ATOM   3343  N   GLU   217      49.296  38.124  22.596  1.00  0.00           N  
ATOM   3344  H   GLU   217      48.907  37.983  21.675  1.00  0.00           H  
ATOM   3345  CA  GLU   217      48.375  37.773  23.717  1.00  0.00           C  
ATOM   3346  HA  GLU   217      48.409  38.633  24.386  1.00  0.00           H  
ATOM   3347  CB  GLU   217      46.924  37.680  23.136  1.00  0.00           C  
ATOM   3348  HB2 GLU   217      46.784  38.644  22.646  1.00  0.00           H  
ATOM   3349  HB3 GLU   217      46.852  36.867  22.413  1.00  0.00           H  
ATOM   3350  CG  GLU   217      45.886  37.692  24.299  1.00  0.00           C  
ATOM   3351  HG2 GLU   217      45.741  36.655  24.603  1.00  0.00           H  
ATOM   3352  HG3 GLU   217      46.301  38.164  25.189  1.00  0.00           H  
ATOM   3353  CD  GLU   217      44.550  38.415  23.975  1.00  0.00           C  
ATOM   3354  OE1 GLU   217      43.752  38.799  24.884  1.00  0.00           O  
ATOM   3355  OE2 GLU   217      44.164  38.510  22.820  1.00  0.00           O  
ATOM   3356  C   GLU   217      48.737  36.469  24.483  1.00  0.00           C  
ATOM   3357  O   GLU   217      48.674  36.453  25.715  1.00  0.00           O  
ATOM   3358  N   ILE   218      49.212  35.392  23.862  1.00  0.00           N  
ATOM   3359  H   ILE   218      49.382  35.396  22.867  1.00  0.00           H  
ATOM   3360  CA  ILE   218      49.730  34.183  24.569  1.00  0.00           C  
ATOM   3361  HA  ILE   218      49.009  33.695  25.224  1.00  0.00           H  
ATOM   3362  CB  ILE   218      50.062  33.022  23.455  1.00  0.00           C  
ATOM   3363  HB  ILE   218      50.609  33.608  22.717  1.00  0.00           H  
ATOM   3364  CG2 ILE   218      50.997  31.970  24.032  1.00  0.00           C  
ATOM   3365 HG21 ILE   218      50.921  31.860  25.114  1.00  0.00           H  
ATOM   3366 HG22 ILE   218      50.811  31.046  23.484  1.00  0.00           H  
ATOM   3367 HG23 ILE   218      52.052  32.190  23.871  1.00  0.00           H  
ATOM   3368  CG1 ILE   218      48.828  32.517  22.690  1.00  0.00           C  
ATOM   3369 HG12 ILE   218      48.363  33.365  22.186  1.00  0.00           H  
ATOM   3370 HG13 ILE   218      49.122  31.727  21.998  1.00  0.00           H  
ATOM   3371  CD1 ILE   218      47.634  31.921  23.430  1.00  0.00           C  
ATOM   3372 HD11 ILE   218      47.132  32.626  24.093  1.00  0.00           H  
ATOM   3373 HD12 ILE   218      46.916  31.457  22.754  1.00  0.00           H  
ATOM   3374 HD13 ILE   218      48.106  31.134  24.018  1.00  0.00           H  
ATOM   3375  C   ILE   218      50.921  34.583  25.535  1.00  0.00           C  
ATOM   3376  O   ILE   218      50.895  34.130  26.679  1.00  0.00           O  
ATOM   3377  N   GLN   219      51.834  35.408  25.076  1.00  0.00           N  
ATOM   3378  H   GLN   219      51.698  35.735  24.130  1.00  0.00           H  
ATOM   3379  CA  GLN   219      52.994  35.840  25.808  1.00  0.00           C  
ATOM   3380  HA  GLN   219      53.579  35.013  26.212  1.00  0.00           H  
ATOM   3381  CB  GLN   219      53.877  36.510  24.810  1.00  0.00           C  
ATOM   3382  HB2 GLN   219      53.448  37.379  24.311  1.00  0.00           H  
ATOM   3383  HB3 GLN   219      54.711  36.864  25.415  1.00  0.00           H  
ATOM   3384  CG  GLN   219      54.532  35.511  23.855  1.00  0.00           C  
ATOM   3385  HG2 GLN   219      54.909  34.653  24.411  1.00  0.00           H  
ATOM   3386  HG3 GLN   219      53.788  35.043  23.212  1.00  0.00           H  
ATOM   3387  CD  GLN   219      55.694  36.097  23.085  1.00  0.00           C  
ATOM   3388  OE1 GLN   219      56.258  37.172  23.352  1.00  0.00           O  
ATOM   3389  NE2 GLN   219      56.343  35.369  22.209  1.00  0.00           N  
ATOM   3390 HE21 GLN   219      57.286  35.688  22.039  1.00  0.00           H  
ATOM   3391 HE22 GLN   219      56.012  34.434  22.016  1.00  0.00           H  
ATOM   3392  C   GLN   219      52.595  36.815  26.984  1.00  0.00           C  
ATOM   3393  O   GLN   219      53.242  36.832  28.012  1.00  0.00           O  
ATOM   3394  N   PHE   220      51.488  37.572  26.773  1.00  0.00           N  
ATOM   3395  H   PHE   220      51.103  37.605  25.840  1.00  0.00           H  
ATOM   3396  CA  PHE   220      50.771  38.280  27.871  1.00  0.00           C  
ATOM   3397  HA  PHE   220      51.493  38.885  28.419  1.00  0.00           H  
ATOM   3398  CB  PHE   220      49.716  39.280  27.308  1.00  0.00           C  
ATOM   3399  HB2 PHE   220      50.155  39.794  26.453  1.00  0.00           H  
ATOM   3400  HB3 PHE   220      48.835  38.766  26.923  1.00  0.00           H  
ATOM   3401  CG  PHE   220      49.177  40.191  28.420  1.00  0.00           C  
ATOM   3402  CD1 PHE   220      49.673  41.532  28.511  1.00  0.00           C  
ATOM   3403  HD1 PHE   220      50.284  41.865  27.686  1.00  0.00           H  
ATOM   3404  CE1 PHE   220      49.209  42.423  29.453  1.00  0.00           C  
ATOM   3405  HE1 PHE   220      49.576  43.436  29.387  1.00  0.00           H  
ATOM   3406  CZ  PHE   220      48.324  42.006  30.431  1.00  0.00           C  
ATOM   3407  HZ  PHE   220      47.916  42.661  31.187  1.00  0.00           H  
ATOM   3408  CE2 PHE   220      47.801  40.648  30.377  1.00  0.00           C  
ATOM   3409  HE2 PHE   220      47.070  40.246  31.063  1.00  0.00           H  
ATOM   3410  CD2 PHE   220      48.234  39.788  29.374  1.00  0.00           C  
ATOM   3411  HD2 PHE   220      47.870  38.771  29.387  1.00  0.00           H  
ATOM   3412  C   PHE   220      50.171  37.299  28.886  1.00  0.00           C  
ATOM   3413  O   PHE   220      50.552  37.534  30.062  1.00  0.00           O  
ATOM   3414  N   TYR   221      49.345  36.344  28.491  1.00  0.00           N  
ATOM   3415  H   TYR   221      49.076  36.188  27.530  1.00  0.00           H  
ATOM   3416  CA  TYR   221      48.759  35.442  29.514  1.00  0.00           C  
ATOM   3417  HA  TYR   221      48.430  36.105  30.314  1.00  0.00           H  
ATOM   3418  CB  TYR   221      47.463  34.695  29.120  1.00  0.00           C  
ATOM   3419  HB2 TYR   221      47.576  34.237  28.137  1.00  0.00           H  
ATOM   3420  HB3 TYR   221      47.301  33.876  29.821  1.00  0.00           H  
ATOM   3421  CG  TYR   221      46.220  35.618  29.090  1.00  0.00           C  
ATOM   3422  CD1 TYR   221      45.858  36.285  27.957  1.00  0.00           C  
ATOM   3423  HD1 TYR   221      46.470  36.116  27.083  1.00  0.00           H  
ATOM   3424  CE1 TYR   221      44.652  37.063  27.842  1.00  0.00           C  
ATOM   3425  HE1 TYR   221      44.331  37.596  26.959  1.00  0.00           H  
ATOM   3426  CZ  TYR   221      43.892  37.166  29.097  1.00  0.00           C  
ATOM   3427  OH  TYR   221      42.864  38.061  29.156  1.00  0.00           O  
ATOM   3428  HH  TYR   221      42.511  38.022  28.264  1.00  0.00           H  
ATOM   3429  CE2 TYR   221      44.346  36.575  30.304  1.00  0.00           C  
ATOM   3430  HE2 TYR   221      43.824  36.662  31.246  1.00  0.00           H  
ATOM   3431  CD2 TYR   221      45.472  35.738  30.254  1.00  0.00           C  
ATOM   3432  HD2 TYR   221      45.961  35.320  31.121  1.00  0.00           H  
ATOM   3433  C   TYR   221      49.779  34.380  30.136  1.00  0.00           C  
ATOM   3434  O   TYR   221      49.723  34.188  31.367  1.00  0.00           O  
ATOM   3435  N   VAL   222      50.692  33.843  29.300  1.00  0.00           N  
ATOM   3436  H   VAL   222      50.648  33.975  28.300  1.00  0.00           H  
ATOM   3437  CA  VAL   222      51.810  33.082  29.950  1.00  0.00           C  
ATOM   3438  HA  VAL   222      51.442  32.309  30.625  1.00  0.00           H  
ATOM   3439  CB  VAL   222      52.742  32.289  28.937  1.00  0.00           C  
ATOM   3440  HB  VAL   222      53.103  32.955  28.153  1.00  0.00           H  
ATOM   3441  CG1 VAL   222      53.929  31.564  29.602  1.00  0.00           C  
ATOM   3442 HG11 VAL   222      54.629  32.284  30.024  1.00  0.00           H  
ATOM   3443 HG12 VAL   222      53.564  30.877  30.365  1.00  0.00           H  
ATOM   3444 HG13 VAL   222      54.477  31.107  28.778  1.00  0.00           H  
ATOM   3445  CG2 VAL   222      51.956  31.217  28.125  1.00  0.00           C  
ATOM   3446 HG21 VAL   222      52.383  31.022  27.141  1.00  0.00           H  
ATOM   3447 HG22 VAL   222      51.977  30.241  28.609  1.00  0.00           H  
ATOM   3448 HG23 VAL   222      50.958  31.615  27.940  1.00  0.00           H  
ATOM   3449  C   VAL   222      52.597  33.982  30.840  1.00  0.00           C  
ATOM   3450  O   VAL   222      52.834  33.502  31.987  1.00  0.00           O  
ATOM   3451  N   GLN   223      53.026  35.172  30.441  1.00  0.00           N  
ATOM   3452  H   GLN   223      52.863  35.531  29.512  1.00  0.00           H  
ATOM   3453  CA  GLN   223      53.792  35.957  31.435  1.00  0.00           C  
ATOM   3454  HA  GLN   223      54.656  35.458  31.872  1.00  0.00           H  
ATOM   3455  CB  GLN   223      54.345  37.198  30.745  1.00  0.00           C  
ATOM   3456  HB2 GLN   223      54.903  36.889  29.861  1.00  0.00           H  
ATOM   3457  HB3 GLN   223      53.563  37.911  30.484  1.00  0.00           H  
ATOM   3458  CG  GLN   223      55.406  37.900  31.585  1.00  0.00           C  
ATOM   3459  HG2 GLN   223      55.473  38.909  31.178  1.00  0.00           H  
ATOM   3460  HG3 GLN   223      55.005  38.020  32.591  1.00  0.00           H  
ATOM   3461  CD  GLN   223      56.771  37.277  31.539  1.00  0.00           C  
ATOM   3462  OE1 GLN   223      57.331  37.015  30.475  1.00  0.00           O  
ATOM   3463  NE2 GLN   223      57.261  37.029  32.709  1.00  0.00           N  
ATOM   3464 HE21 GLN   223      58.229  36.741  32.706  1.00  0.00           H  
ATOM   3465 HE22 GLN   223      56.660  36.962  33.519  1.00  0.00           H  
ATOM   3466  C   GLN   223      52.897  36.344  32.621  1.00  0.00           C  
ATOM   3467  O   GLN   223      53.299  36.477  33.801  1.00  0.00           O  
ATOM   3468  N   GLN   224      51.577  36.392  32.415  1.00  0.00           N  
ATOM   3469  H   GLN   224      51.172  36.410  31.490  1.00  0.00           H  
ATOM   3470  CA  GLN   224      50.638  36.727  33.474  1.00  0.00           C  
ATOM   3471  HA  GLN   224      50.839  37.652  34.013  1.00  0.00           H  
ATOM   3472  CB  GLN   224      49.219  37.108  32.904  1.00  0.00           C  
ATOM   3473  HB2 GLN   224      49.216  37.954  32.218  1.00  0.00           H  
ATOM   3474  HB3 GLN   224      48.716  36.234  32.489  1.00  0.00           H  
ATOM   3475  CG  GLN   224      48.349  37.477  34.094  1.00  0.00           C  
ATOM   3476  HG2 GLN   224      48.000  36.648  34.710  1.00  0.00           H  
ATOM   3477  HG3 GLN   224      48.842  38.203  34.740  1.00  0.00           H  
ATOM   3478  CD  GLN   224      47.030  38.084  33.662  1.00  0.00           C  
ATOM   3479  OE1 GLN   224      46.159  37.365  33.193  1.00  0.00           O  
ATOM   3480  NE2 GLN   224      46.939  39.368  33.858  1.00  0.00           N  
ATOM   3481 HE21 GLN   224      46.156  39.862  33.455  1.00  0.00           H  
ATOM   3482 HE22 GLN   224      47.709  39.832  34.320  1.00  0.00           H  
ATOM   3483  C   GLN   224      50.503  35.625  34.538  1.00  0.00           C  
ATOM   3484  O   GLN   224      50.678  35.835  35.708  1.00  0.00           O  
ATOM   3485  N   PHE   225      50.322  34.327  34.123  1.00  0.00           N  
ATOM   3486  H   PHE   225      50.318  34.258  33.116  1.00  0.00           H  
ATOM   3487  CA  PHE   225      50.172  33.154  35.036  1.00  0.00           C  
ATOM   3488  HA  PHE   225      49.653  33.502  35.929  1.00  0.00           H  
ATOM   3489  CB  PHE   225      49.146  32.245  34.361  1.00  0.00           C  
ATOM   3490  HB2 PHE   225      49.386  32.233  33.298  1.00  0.00           H  
ATOM   3491  HB3 PHE   225      49.311  31.186  34.556  1.00  0.00           H  
ATOM   3492  CG  PHE   225      47.736  32.770  34.543  1.00  0.00           C  
ATOM   3493  CD1 PHE   225      47.190  33.817  33.751  1.00  0.00           C  
ATOM   3494  HD1 PHE   225      47.770  34.262  32.956  1.00  0.00           H  
ATOM   3495  CE1 PHE   225      45.889  34.137  33.890  1.00  0.00           C  
ATOM   3496  HE1 PHE   225      45.339  34.831  33.272  1.00  0.00           H  
ATOM   3497  CZ  PHE   225      45.046  33.461  34.785  1.00  0.00           C  
ATOM   3498  HZ  PHE   225      43.998  33.722  34.813  1.00  0.00           H  
ATOM   3499  CE2 PHE   225      45.566  32.536  35.685  1.00  0.00           C  
ATOM   3500  HE2 PHE   225      44.851  32.123  36.382  1.00  0.00           H  
ATOM   3501  CD2 PHE   225      46.913  32.182  35.535  1.00  0.00           C  
ATOM   3502  HD2 PHE   225      47.329  31.502  36.264  1.00  0.00           H  
ATOM   3503  C   PHE   225      51.521  32.541  35.416  1.00  0.00           C  
ATOM   3504  O   PHE   225      51.577  31.778  36.340  1.00  0.00           O  
ATOM   3505  N   LYS   226      52.627  32.935  34.747  1.00  0.00           N  
ATOM   3506  H   LYS   226      52.478  33.553  33.962  1.00  0.00           H  
ATOM   3507  CA  LYS   226      53.991  32.575  35.260  1.00  0.00           C  
ATOM   3508  HA  LYS   226      54.045  31.490  35.341  1.00  0.00           H  
ATOM   3509  CB  LYS   226      55.180  33.080  34.363  1.00  0.00           C  
ATOM   3510  HB2 LYS   226      54.849  34.046  33.983  1.00  0.00           H  
ATOM   3511  HB3 LYS   226      56.105  33.314  34.888  1.00  0.00           H  
ATOM   3512  CG  LYS   226      55.461  32.172  33.198  1.00  0.00           C  
ATOM   3513  HG2 LYS   226      55.886  31.258  33.614  1.00  0.00           H  
ATOM   3514  HG3 LYS   226      54.582  31.945  32.594  1.00  0.00           H  
ATOM   3515  CD  LYS   226      56.531  32.783  32.260  1.00  0.00           C  
ATOM   3516  HD2 LYS   226      56.610  32.083  31.428  1.00  0.00           H  
ATOM   3517  HD3 LYS   226      56.165  33.753  31.924  1.00  0.00           H  
ATOM   3518  CE  LYS   226      57.901  32.866  32.969  1.00  0.00           C  
ATOM   3519  HE2 LYS   226      58.018  33.908  33.264  1.00  0.00           H  
ATOM   3520  HE3 LYS   226      58.014  32.141  33.775  1.00  0.00           H  
ATOM   3521  NZ  LYS   226      59.032  32.699  32.083  1.00  0.00           N  
ATOM   3522  HZ1 LYS   226      59.094  31.758  31.722  1.00  0.00           H  
ATOM   3523  HZ2 LYS   226      58.973  33.385  31.344  1.00  0.00           H  
ATOM   3524  HZ3 LYS   226      59.884  32.903  32.586  1.00  0.00           H  
ATOM   3525  C   LYS   226      54.103  33.199  36.701  1.00  0.00           C  
ATOM   3526  O   LYS   226      54.553  32.523  37.636  1.00  0.00           O  
ATOM   3527  N   LYS   227      53.695  34.514  36.970  1.00  0.00           N  
ATOM   3528  H   LYS   227      53.269  35.023  36.208  1.00  0.00           H  
ATOM   3529  CA  LYS   227      53.668  35.116  38.345  1.00  0.00           C  
ATOM   3530  HA  LYS   227      54.491  34.688  38.916  1.00  0.00           H  
ATOM   3531  CB  LYS   227      53.884  36.623  38.126  1.00  0.00           C  
ATOM   3532  HB2 LYS   227      54.848  36.838  37.665  1.00  0.00           H  
ATOM   3533  HB3 LYS   227      53.152  36.938  37.382  1.00  0.00           H  
ATOM   3534  CG  LYS   227      53.769  37.580  39.400  1.00  0.00           C  
ATOM   3535  HG2 LYS   227      52.767  37.695  39.815  1.00  0.00           H  
ATOM   3536  HG3 LYS   227      54.391  37.214  40.217  1.00  0.00           H  
ATOM   3537  CD  LYS   227      54.192  38.969  38.920  1.00  0.00           C  
ATOM   3538  HD2 LYS   227      55.280  39.028  38.938  1.00  0.00           H  
ATOM   3539  HD3 LYS   227      53.843  39.235  37.922  1.00  0.00           H  
ATOM   3540  CE  LYS   227      53.515  39.981  39.891  1.00  0.00           C  
ATOM   3541  HE2 LYS   227      52.439  39.872  39.753  1.00  0.00           H  
ATOM   3542  HE3 LYS   227      53.792  39.808  40.931  1.00  0.00           H  
ATOM   3543  NZ  LYS   227      53.887  41.372  39.493  1.00  0.00           N  
ATOM   3544  HZ1 LYS   227      54.857  41.628  39.613  1.00  0.00           H  
ATOM   3545  HZ2 LYS   227      53.495  41.671  38.612  1.00  0.00           H  
ATOM   3546  HZ3 LYS   227      53.393  41.939  40.167  1.00  0.00           H  
ATOM   3547  C   LYS   227      52.340  34.772  39.046  1.00  0.00           C  
ATOM   3548  O   LYS   227      52.465  34.320  40.196  1.00  0.00           O  
ATOM   3549  N   SER   228      51.137  34.995  38.469  1.00  0.00           N  
ATOM   3550  H   SER   228      51.150  35.481  37.584  1.00  0.00           H  
ATOM   3551  CA  SER   228      49.817  34.795  39.113  1.00  0.00           C  
ATOM   3552  HA  SER   228      49.872  35.318  40.068  1.00  0.00           H  
ATOM   3553  CB  SER   228      48.796  35.632  38.301  1.00  0.00           C  
ATOM   3554  HB2 SER   228      49.034  36.693  38.231  1.00  0.00           H  
ATOM   3555  HB3 SER   228      48.761  35.004  37.411  1.00  0.00           H  
ATOM   3556  OG  SER   228      47.549  35.494  38.984  1.00  0.00           O  
ATOM   3557  HG  SER   228      46.863  35.758  38.367  1.00  0.00           H  
ATOM   3558  C   SER   228      49.484  33.292  39.401  1.00  0.00           C  
ATOM   3559  O   SER   228      50.227  32.365  38.979  1.00  0.00           O  
ATOM   3560  N   GLY   229      48.395  33.017  40.114  1.00  0.00           N  
ATOM   3561  H   GLY   229      47.752  33.776  40.287  1.00  0.00           H  
ATOM   3562  CA  GLY   229      47.837  31.646  40.406  1.00  0.00           C  
ATOM   3563  HA2 GLY   229      48.510  30.915  39.959  1.00  0.00           H  
ATOM   3564  HA3 GLY   229      47.777  31.552  41.490  1.00  0.00           H  
ATOM   3565  C   GLY   229      46.432  31.437  39.877  1.00  0.00           C  
ATOM   3566  O   GLY   229      45.548  32.251  40.067  1.00  0.00           O  
ATOM   3567  N   PHE   230      46.173  30.242  39.399  1.00  0.00           N  
ATOM   3568  H   PHE   230      46.976  29.633  39.327  1.00  0.00           H  
ATOM   3569  CA  PHE   230      44.749  29.806  39.208  1.00  0.00           C  
ATOM   3570  HA  PHE   230      44.262  30.654  38.726  1.00  0.00           H  
ATOM   3571  CB  PHE   230      44.738  28.563  38.321  1.00  0.00           C  
ATOM   3572  HB2 PHE   230      45.230  27.786  38.905  1.00  0.00           H  
ATOM   3573  HB3 PHE   230      43.767  28.151  38.047  1.00  0.00           H  
ATOM   3574  CG  PHE   230      45.481  28.804  36.936  1.00  0.00           C  
ATOM   3575  CD1 PHE   230      46.818  28.460  36.726  1.00  0.00           C  
ATOM   3576  HD1 PHE   230      47.492  28.132  37.504  1.00  0.00           H  
ATOM   3577  CE1 PHE   230      47.418  28.652  35.484  1.00  0.00           C  
ATOM   3578  HE1 PHE   230      48.475  28.426  35.501  1.00  0.00           H  
ATOM   3579  CZ  PHE   230      46.651  29.066  34.364  1.00  0.00           C  
ATOM   3580  HZ  PHE   230      47.137  29.097  33.400  1.00  0.00           H  
ATOM   3581  CE2 PHE   230      45.367  29.357  34.531  1.00  0.00           C  
ATOM   3582  HE2 PHE   230      44.831  29.691  33.655  1.00  0.00           H  
ATOM   3583  CD2 PHE   230      44.750  29.213  35.804  1.00  0.00           C  
ATOM   3584  HD2 PHE   230      43.696  29.446  35.855  1.00  0.00           H  
ATOM   3585  C   PHE   230      43.925  29.600  40.450  1.00  0.00           C  
ATOM   3586  O   PHE   230      42.660  29.724  40.264  1.00  0.00           O  
ATOM   3587  N   ARG   231      44.527  29.562  41.625  1.00  0.00           N  
ATOM   3588  H   ARG   231      45.533  29.494  41.683  1.00  0.00           H  
ATOM   3589  CA  ARG   231      43.805  29.490  42.913  1.00  0.00           C  
ATOM   3590  HA  ARG   231      43.255  28.551  42.845  1.00  0.00           H  
ATOM   3591  CB  ARG   231      44.796  29.393  44.059  1.00  0.00           C  
ATOM   3592  HB2 ARG   231      45.428  28.512  43.942  1.00  0.00           H  
ATOM   3593  HB3 ARG   231      45.518  30.209  44.074  1.00  0.00           H  
ATOM   3594  CG  ARG   231      44.142  29.373  45.396  1.00  0.00           C  
ATOM   3595  HG2 ARG   231      43.537  30.278  45.457  1.00  0.00           H  
ATOM   3596  HG3 ARG   231      43.471  28.517  45.465  1.00  0.00           H  
ATOM   3597  CD  ARG   231      45.053  29.374  46.658  1.00  0.00           C  
ATOM   3598  HD2 ARG   231      45.536  28.397  46.647  1.00  0.00           H  
ATOM   3599  HD3 ARG   231      45.809  30.158  46.600  1.00  0.00           H  
ATOM   3600  NE  ARG   231      44.193  29.599  47.810  1.00  0.00           N  
ATOM   3601  HE  ARG   231      44.076  30.528  48.189  1.00  0.00           H  
ATOM   3602  CZ  ARG   231      43.688  28.602  48.518  1.00  0.00           C  
ATOM   3603  NH1 ARG   231      43.730  27.307  48.303  1.00  0.00           N  
ATOM   3604 HH11 ARG   231      44.038  26.977  47.399  1.00  0.00           H  
ATOM   3605 HH12 ARG   231      43.476  26.642  49.019  1.00  0.00           H  
ATOM   3606  NH2 ARG   231      43.108  28.879  49.630  1.00  0.00           N  
ATOM   3607 HH21 ARG   231      42.962  29.833  49.928  1.00  0.00           H  
ATOM   3608 HH22 ARG   231      42.662  28.138  50.151  1.00  0.00           H  
ATOM   3609  C   ARG   231      42.779  30.634  43.092  1.00  0.00           C  
ATOM   3610  O   ARG   231      41.561  30.372  43.042  1.00  0.00           O  
ATOM   3611  N   GLY   232      43.242  31.847  43.200  1.00  0.00           N  
ATOM   3612  H   GLY   232      44.239  31.941  43.331  1.00  0.00           H  
ATOM   3613  CA  GLY   232      42.534  33.053  43.462  1.00  0.00           C  
ATOM   3614  HA2 GLY   232      42.313  33.114  44.527  1.00  0.00           H  
ATOM   3615  HA3 GLY   232      43.166  33.901  43.196  1.00  0.00           H  
ATOM   3616  C   GLY   232      41.194  33.176  42.647  1.00  0.00           C  
ATOM   3617  O   GLY   232      40.133  33.230  43.249  1.00  0.00           O  
ATOM   3618  N   PRO   233      41.204  33.072  41.275  1.00  0.00           N  
ATOM   3619  CD  PRO   233      42.359  33.148  40.454  1.00  0.00           C  
ATOM   3620  HD2 PRO   233      42.767  32.160  40.239  1.00  0.00           H  
ATOM   3621  HD3 PRO   233      43.141  33.676  40.999  1.00  0.00           H  
ATOM   3622  CG  PRO   233      41.822  33.826  39.197  1.00  0.00           C  
ATOM   3623  HG2 PRO   233      42.519  33.741  38.364  1.00  0.00           H  
ATOM   3624  HG3 PRO   233      41.536  34.852  39.426  1.00  0.00           H  
ATOM   3625  CB  PRO   233      40.579  32.866  38.995  1.00  0.00           C  
ATOM   3626  HB2 PRO   233      40.896  31.897  38.612  1.00  0.00           H  
ATOM   3627  HB3 PRO   233      39.924  33.354  38.274  1.00  0.00           H  
ATOM   3628  CA  PRO   233      40.061  32.909  40.463  1.00  0.00           C  
ATOM   3629  HA  PRO   233      39.451  33.812  40.473  1.00  0.00           H  
ATOM   3630  C   PRO   233      39.215  31.701  40.782  1.00  0.00           C  
ATOM   3631  O   PRO   233      37.994  31.927  41.031  1.00  0.00           O  
ATOM   3632  N   LEU   234      39.814  30.499  40.713  1.00  0.00           N  
ATOM   3633  H   LEU   234      40.805  30.375  40.562  1.00  0.00           H  
ATOM   3634  CA  LEU   234      39.034  29.350  41.002  1.00  0.00           C  
ATOM   3635  HA  LEU   234      38.351  29.179  40.169  1.00  0.00           H  
ATOM   3636  CB  LEU   234      40.017  28.152  41.088  1.00  0.00           C  
ATOM   3637  HB2 LEU   234      40.897  28.507  41.624  1.00  0.00           H  
ATOM   3638  HB3 LEU   234      39.514  27.365  41.650  1.00  0.00           H  
ATOM   3639  CG  LEU   234      40.499  27.581  39.754  1.00  0.00           C  
ATOM   3640  HG  LEU   234      41.040  28.321  39.164  1.00  0.00           H  
ATOM   3641  CD1 LEU   234      41.474  26.445  39.955  1.00  0.00           C  
ATOM   3642 HD11 LEU   234      42.366  26.837  40.444  1.00  0.00           H  
ATOM   3643 HD12 LEU   234      41.035  25.739  40.659  1.00  0.00           H  
ATOM   3644 HD13 LEU   234      41.765  25.947  39.030  1.00  0.00           H  
ATOM   3645  CD2 LEU   234      39.258  27.087  38.970  1.00  0.00           C  
ATOM   3646 HD21 LEU   234      38.735  26.287  39.495  1.00  0.00           H  
ATOM   3647 HD22 LEU   234      38.507  27.855  38.783  1.00  0.00           H  
ATOM   3648 HD23 LEU   234      39.529  26.735  37.975  1.00  0.00           H  
ATOM   3649  C   LEU   234      38.244  29.381  42.307  1.00  0.00           C  
ATOM   3650  O   LEU   234      37.167  28.830  42.378  1.00  0.00           O  
ATOM   3651  N   ASN   235      38.658  30.169  43.313  1.00  0.00           N  
ATOM   3652  H   ASN   235      39.567  30.607  43.265  1.00  0.00           H  
ATOM   3653  CA  ASN   235      37.956  30.279  44.624  1.00  0.00           C  
ATOM   3654  HA  ASN   235      37.861  29.281  45.052  1.00  0.00           H  
ATOM   3655  CB  ASN   235      38.945  30.950  45.620  1.00  0.00           C  
ATOM   3656  HB2 ASN   235      39.289  31.921  45.263  1.00  0.00           H  
ATOM   3657  HB3 ASN   235      38.561  31.226  46.603  1.00  0.00           H  
ATOM   3658  CG  ASN   235      40.168  30.093  45.962  1.00  0.00           C  
ATOM   3659  OD1 ASN   235      40.321  28.933  45.603  1.00  0.00           O  
ATOM   3660  ND2 ASN   235      41.067  30.689  46.705  1.00  0.00           N  
ATOM   3661 HD21 ASN   235      41.923  30.240  46.996  1.00  0.00           H  
ATOM   3662 HD22 ASN   235      40.952  31.632  47.048  1.00  0.00           H  
ATOM   3663  C   ASN   235      36.537  30.900  44.497  1.00  0.00           C  
ATOM   3664  O   ASN   235      35.706  30.679  45.395  1.00  0.00           O  
ATOM   3665  N   TRP   236      36.198  31.665  43.429  1.00  0.00           N  
ATOM   3666  H   TRP   236      36.918  31.881  42.754  1.00  0.00           H  
ATOM   3667  CA  TRP   236      34.887  32.195  43.186  1.00  0.00           C  
ATOM   3668  HA  TRP   236      34.586  32.732  44.086  1.00  0.00           H  
ATOM   3669  CB  TRP   236      34.899  33.009  41.865  1.00  0.00           C  
ATOM   3670  HB2 TRP   236      35.287  32.293  41.140  1.00  0.00           H  
ATOM   3671  HB3 TRP   236      33.854  33.260  41.681  1.00  0.00           H  
ATOM   3672  CG  TRP   236      35.681  34.281  41.595  1.00  0.00           C  
ATOM   3673  CD1 TRP   236      36.956  34.633  41.993  1.00  0.00           C  
ATOM   3674  HD1 TRP   236      37.578  33.931  42.529  1.00  0.00           H  
ATOM   3675  NE1 TRP   236      37.312  35.877  41.585  1.00  0.00           N  
ATOM   3676  HE1 TRP   236      38.198  36.314  41.797  1.00  0.00           H  
ATOM   3677  CE2 TRP   236      36.237  36.565  40.995  1.00  0.00           C  
ATOM   3678  CZ2 TRP   236      36.041  37.858  40.641  1.00  0.00           C  
ATOM   3679  HZ2 TRP   236      36.767  38.651  40.738  1.00  0.00           H  
ATOM   3680  CH2 TRP   236      34.857  38.192  40.002  1.00  0.00           C  
ATOM   3681  HH2 TRP   236      34.729  39.206  39.652  1.00  0.00           H  
ATOM   3682  CZ3 TRP   236      33.897  37.255  39.705  1.00  0.00           C  
ATOM   3683  HZ3 TRP   236      32.991  37.404  39.138  1.00  0.00           H  
ATOM   3684  CE3 TRP   236      34.047  35.925  40.148  1.00  0.00           C  
ATOM   3685  HE3 TRP   236      33.223  35.240  40.277  1.00  0.00           H  
ATOM   3686  CD2 TRP   236      35.251  35.517  40.856  1.00  0.00           C  
ATOM   3687  C   TRP   236      33.951  31.000  43.125  1.00  0.00           C  
ATOM   3688  O   TRP   236      32.864  30.967  43.672  1.00  0.00           O  
ATOM   3689  N   TYR   237      34.370  29.904  42.453  1.00  0.00           N  
ATOM   3690  H   TYR   237      35.316  29.967  42.107  1.00  0.00           H  
ATOM   3691  CA  TYR   237      33.632  28.620  42.367  1.00  0.00           C  
ATOM   3692  HA  TYR   237      32.571  28.694  42.130  1.00  0.00           H  
ATOM   3693  CB  TYR   237      34.213  27.836  41.214  1.00  0.00           C  
ATOM   3694  HB2 TYR   237      35.259  27.548  41.312  1.00  0.00           H  
ATOM   3695  HB3 TYR   237      33.639  26.912  41.136  1.00  0.00           H  
ATOM   3696  CG  TYR   237      34.174  28.407  39.829  1.00  0.00           C  
ATOM   3697  CD1 TYR   237      33.030  28.184  39.011  1.00  0.00           C  
ATOM   3698  HD1 TYR   237      32.162  27.695  39.428  1.00  0.00           H  
ATOM   3699  CE1 TYR   237      33.069  28.452  37.626  1.00  0.00           C  
ATOM   3700  HE1 TYR   237      32.180  28.326  37.026  1.00  0.00           H  
ATOM   3701  CZ  TYR   237      34.267  28.857  37.011  1.00  0.00           C  
ATOM   3702  OH  TYR   237      34.233  29.209  35.659  1.00  0.00           O  
ATOM   3703  HH  TYR   237      33.407  29.238  35.170  1.00  0.00           H  
ATOM   3704  CE2 TYR   237      35.396  29.127  37.829  1.00  0.00           C  
ATOM   3705  HE2 TYR   237      36.299  29.515  37.380  1.00  0.00           H  
ATOM   3706  CD2 TYR   237      35.306  28.897  39.193  1.00  0.00           C  
ATOM   3707  HD2 TYR   237      36.180  29.104  39.794  1.00  0.00           H  
ATOM   3708  C   TYR   237      33.793  27.791  43.629  1.00  0.00           C  
ATOM   3709  O   TYR   237      32.836  27.066  43.837  1.00  0.00           O  
ATOM   3710  N   ARG   238      34.863  27.891  44.442  1.00  0.00           N  
ATOM   3711  H   ARG   238      35.596  28.547  44.216  1.00  0.00           H  
ATOM   3712  CA  ARG   238      34.834  27.300  45.718  1.00  0.00           C  
ATOM   3713  HA  ARG   238      34.395  26.302  45.726  1.00  0.00           H  
ATOM   3714  CB  ARG   238      36.287  27.175  46.317  1.00  0.00           C  
ATOM   3715  HB2 ARG   238      36.740  28.153  46.477  1.00  0.00           H  
ATOM   3716  HB3 ARG   238      36.113  26.793  47.324  1.00  0.00           H  
ATOM   3717  CG  ARG   238      37.165  26.276  45.424  1.00  0.00           C  
ATOM   3718  HG2 ARG   238      36.623  25.342  45.276  1.00  0.00           H  
ATOM   3719  HG3 ARG   238      37.266  26.789  44.468  1.00  0.00           H  
ATOM   3720  CD  ARG   238      38.614  25.975  45.810  1.00  0.00           C  
ATOM   3721  HD2 ARG   238      39.182  26.885  46.006  1.00  0.00           H  
ATOM   3722  HD3 ARG   238      38.617  25.425  46.751  1.00  0.00           H  
ATOM   3723  NE  ARG   238      39.210  25.235  44.705  1.00  0.00           N  
ATOM   3724  HE  ARG   238      38.655  24.484  44.321  1.00  0.00           H  
ATOM   3725  CZ  ARG   238      40.385  25.409  44.113  1.00  0.00           C  
ATOM   3726  NH1 ARG   238      41.094  26.499  44.431  1.00  0.00           N  
ATOM   3727 HH11 ARG   238      40.711  27.256  44.977  1.00  0.00           H  
ATOM   3728 HH12 ARG   238      41.945  26.659  43.910  1.00  0.00           H  
ATOM   3729  NH2 ARG   238      40.674  24.607  43.100  1.00  0.00           N  
ATOM   3730 HH21 ARG   238      40.032  23.861  42.877  1.00  0.00           H  
ATOM   3731 HH22 ARG   238      41.668  24.605  42.917  1.00  0.00           H  
ATOM   3732  C   ARG   238      33.890  28.042  46.680  1.00  0.00           C  
ATOM   3733  O   ARG   238      33.863  27.579  47.792  1.00  0.00           O  
ATOM   3734  N   ASN   239      33.165  29.055  46.269  1.00  0.00           N  
ATOM   3735  H   ASN   239      33.328  29.407  45.337  1.00  0.00           H  
ATOM   3736  CA  ASN   239      31.994  29.605  47.015  1.00  0.00           C  
ATOM   3737  HA  ASN   239      31.783  29.002  47.898  1.00  0.00           H  
ATOM   3738  CB  ASN   239      32.424  30.970  47.438  1.00  0.00           C  
ATOM   3739  HB2 ASN   239      32.842  31.487  46.575  1.00  0.00           H  
ATOM   3740  HB3 ASN   239      31.547  31.477  47.840  1.00  0.00           H  
ATOM   3741  CG  ASN   239      33.547  30.897  48.552  1.00  0.00           C  
ATOM   3742  OD1 ASN   239      33.309  30.630  49.707  1.00  0.00           O  
ATOM   3743  ND2 ASN   239      34.783  31.055  48.141  1.00  0.00           N  
ATOM   3744 HD21 ASN   239      35.452  31.113  48.895  1.00  0.00           H  
ATOM   3745 HD22 ASN   239      35.034  31.071  47.162  1.00  0.00           H  
ATOM   3746  C   ASN   239      30.620  29.521  46.318  1.00  0.00           C  
ATOM   3747  O   ASN   239      29.757  30.146  46.865  1.00  0.00           O  
ATOM   3748  N   MET   240      30.422  28.692  45.270  1.00  0.00           N  
ATOM   3749  H   MET   240      31.178  28.077  45.004  1.00  0.00           H  
ATOM   3750  CA  MET   240      29.063  28.632  44.725  1.00  0.00           C  
ATOM   3751  HA  MET   240      28.850  29.652  44.408  1.00  0.00           H  
ATOM   3752  CB  MET   240      28.949  27.675  43.541  1.00  0.00           C  
ATOM   3753  HB2 MET   240      28.017  27.891  43.020  1.00  0.00           H  
ATOM   3754  HB3 MET   240      29.627  27.934  42.727  1.00  0.00           H  
ATOM   3755  CG  MET   240      29.084  26.186  43.852  1.00  0.00           C  
ATOM   3756  HG2 MET   240      30.016  26.200  44.417  1.00  0.00           H  
ATOM   3757  HG3 MET   240      28.217  25.901  44.448  1.00  0.00           H  
ATOM   3758  SD  MET   240      29.293  25.147  42.388  1.00  0.00           S  
ATOM   3759  CE  MET   240      27.803  25.406  41.508  1.00  0.00           C  
ATOM   3760  HE1 MET   240      26.978  24.872  41.980  1.00  0.00           H  
ATOM   3761  HE2 MET   240      27.667  26.468  41.308  1.00  0.00           H  
ATOM   3762  HE3 MET   240      27.848  24.932  40.527  1.00  0.00           H  
ATOM   3763  C   MET   240      27.929  28.327  45.743  1.00  0.00           C  
ATOM   3764  O   MET   240      26.873  28.955  45.615  1.00  0.00           O  
ATOM   3765  N   GLU   241      28.137  27.569  46.738  1.00  0.00           N  
ATOM   3766  H   GLU   241      29.065  27.237  46.957  1.00  0.00           H  
ATOM   3767  CA  GLU   241      27.124  27.466  47.793  1.00  0.00           C  
ATOM   3768  HA  GLU   241      26.191  27.144  47.329  1.00  0.00           H  
ATOM   3769  CB  GLU   241      27.534  26.263  48.727  1.00  0.00           C  
ATOM   3770  HB2 GLU   241      28.179  25.506  48.279  1.00  0.00           H  
ATOM   3771  HB3 GLU   241      28.135  26.700  49.524  1.00  0.00           H  
ATOM   3772  CG  GLU   241      26.216  25.666  49.347  1.00  0.00           C  
ATOM   3773  HG2 GLU   241      25.513  26.498  49.311  1.00  0.00           H  
ATOM   3774  HG3 GLU   241      25.898  24.935  48.603  1.00  0.00           H  
ATOM   3775  CD  GLU   241      26.407  25.150  50.711  1.00  0.00           C  
ATOM   3776  OE1 GLU   241      27.004  25.855  51.578  1.00  0.00           O  
ATOM   3777  OE2 GLU   241      26.020  23.947  50.948  1.00  0.00           O  
ATOM   3778  C   GLU   241      26.792  28.715  48.543  1.00  0.00           C  
ATOM   3779  O   GLU   241      25.631  29.061  48.729  1.00  0.00           O  
ATOM   3780  N   ARG   242      27.804  29.455  49.038  1.00  0.00           N  
ATOM   3781  H   ARG   242      28.784  29.250  48.907  1.00  0.00           H  
ATOM   3782  CA  ARG   242      27.568  30.777  49.624  1.00  0.00           C  
ATOM   3783  HA  ARG   242      26.748  30.664  50.333  1.00  0.00           H  
ATOM   3784  CB  ARG   242      28.842  31.369  50.419  1.00  0.00           C  
ATOM   3785  HB2 ARG   242      29.242  30.603  51.083  1.00  0.00           H  
ATOM   3786  HB3 ARG   242      29.452  31.666  49.566  1.00  0.00           H  
ATOM   3787  CG  ARG   242      28.677  32.583  51.312  1.00  0.00           C  
ATOM   3788  HG2 ARG   242      28.102  33.403  50.882  1.00  0.00           H  
ATOM   3789  HG3 ARG   242      28.120  32.311  52.208  1.00  0.00           H  
ATOM   3790  CD  ARG   242      30.040  32.997  51.930  1.00  0.00           C  
ATOM   3791  HD2 ARG   242      30.294  32.366  52.781  1.00  0.00           H  
ATOM   3792  HD3 ARG   242      30.779  32.903  51.135  1.00  0.00           H  
ATOM   3793  NE  ARG   242      29.921  34.425  52.234  1.00  0.00           N  
ATOM   3794  HE  ARG   242      29.000  34.796  52.423  1.00  0.00           H  
ATOM   3795  CZ  ARG   242      30.971  35.226  52.416  1.00  0.00           C  
ATOM   3796  NH1 ARG   242      32.115  34.644  52.634  1.00  0.00           N  
ATOM   3797 HH11 ARG   242      32.110  33.635  52.677  1.00  0.00           H  
ATOM   3798 HH12 ARG   242      32.855  35.115  53.134  1.00  0.00           H  
ATOM   3799  NH2 ARG   242      30.923  36.501  52.500  1.00  0.00           N  
ATOM   3800 HH21 ARG   242      30.040  36.990  52.470  1.00  0.00           H  
ATOM   3801 HH22 ARG   242      31.762  36.913  52.884  1.00  0.00           H  
ATOM   3802  C   ARG   242      26.843  31.755  48.656  1.00  0.00           C  
ATOM   3803  O   ARG   242      25.919  32.426  49.019  1.00  0.00           O  
ATOM   3804  N   ASN   243      27.333  31.735  47.419  1.00  0.00           N  
ATOM   3805  H   ASN   243      28.068  31.056  47.282  1.00  0.00           H  
ATOM   3806  CA  ASN   243      26.829  32.645  46.397  1.00  0.00           C  
ATOM   3807  HA  ASN   243      26.989  33.682  46.691  1.00  0.00           H  
ATOM   3808  CB  ASN   243      27.612  32.340  45.090  1.00  0.00           C  
ATOM   3809  HB2 ASN   243      27.340  31.316  44.833  1.00  0.00           H  
ATOM   3810  HB3 ASN   243      27.214  32.950  44.279  1.00  0.00           H  
ATOM   3811  CG  ASN   243      29.077  32.580  45.123  1.00  0.00           C  
ATOM   3812  OD1 ASN   243      29.647  33.360  45.840  1.00  0.00           O  
ATOM   3813  ND2 ASN   243      29.860  31.891  44.268  1.00  0.00           N  
ATOM   3814 HD21 ASN   243      30.847  32.083  44.359  1.00  0.00           H  
ATOM   3815 HD22 ASN   243      29.391  31.307  43.590  1.00  0.00           H  
ATOM   3816  C   ASN   243      25.347  32.438  46.187  1.00  0.00           C  
ATOM   3817  O   ASN   243      24.666  33.409  46.337  1.00  0.00           O  
ATOM   3818  N   TRP   244      24.855  31.187  46.208  1.00  0.00           N  
ATOM   3819  H   TRP   244      25.535  30.441  46.175  1.00  0.00           H  
ATOM   3820  CA  TRP   244      23.432  30.749  46.302  1.00  0.00           C  
ATOM   3821  HA  TRP   244      22.899  31.375  45.586  1.00  0.00           H  
ATOM   3822  CB  TRP   244      23.288  29.284  45.824  1.00  0.00           C  
ATOM   3823  HB2 TRP   244      23.387  29.308  44.738  1.00  0.00           H  
ATOM   3824  HB3 TRP   244      24.055  28.729  46.363  1.00  0.00           H  
ATOM   3825  CG  TRP   244      21.914  28.677  46.101  1.00  0.00           C  
ATOM   3826  CD1 TRP   244      20.795  28.776  45.324  1.00  0.00           C  
ATOM   3827  HD1 TRP   244      20.800  29.343  44.405  1.00  0.00           H  
ATOM   3828  NE1 TRP   244      19.856  27.801  45.774  1.00  0.00           N  
ATOM   3829  HE1 TRP   244      18.946  27.720  45.342  1.00  0.00           H  
ATOM   3830  CE2 TRP   244      20.338  27.171  46.940  1.00  0.00           C  
ATOM   3831  CZ2 TRP   244      19.652  26.344  47.857  1.00  0.00           C  
ATOM   3832  HZ2 TRP   244      18.622  26.081  47.668  1.00  0.00           H  
ATOM   3833  CH2 TRP   244      20.395  25.781  48.901  1.00  0.00           C  
ATOM   3834  HH2 TRP   244      20.034  25.063  49.623  1.00  0.00           H  
ATOM   3835  CZ3 TRP   244      21.775  26.120  48.997  1.00  0.00           C  
ATOM   3836  HZ3 TRP   244      22.350  25.450  49.620  1.00  0.00           H  
ATOM   3837  CE3 TRP   244      22.383  27.038  48.133  1.00  0.00           C  
ATOM   3838  HE3 TRP   244      23.460  27.088  48.190  1.00  0.00           H  
ATOM   3839  CD2 TRP   244      21.663  27.719  47.116  1.00  0.00           C  
ATOM   3840  C   TRP   244      22.837  31.166  47.656  1.00  0.00           C  
ATOM   3841  O   TRP   244      21.841  31.887  47.585  1.00  0.00           O  
ATOM   3842  N   LYS   245      23.366  30.734  48.813  1.00  0.00           N  
ATOM   3843  H   LYS   245      24.175  30.131  48.775  1.00  0.00           H  
ATOM   3844  CA  LYS   245      22.772  31.007  50.158  1.00  0.00           C  
ATOM   3845  HA  LYS   245      21.745  30.641  50.163  1.00  0.00           H  
ATOM   3846  CB  LYS   245      23.682  30.363  51.246  1.00  0.00           C  
ATOM   3847  HB2 LYS   245      24.726  30.446  50.944  1.00  0.00           H  
ATOM   3848  HB3 LYS   245      23.634  30.913  52.186  1.00  0.00           H  
ATOM   3849  CG  LYS   245      23.404  28.873  51.548  1.00  0.00           C  
ATOM   3850  HG2 LYS   245      22.437  28.780  52.042  1.00  0.00           H  
ATOM   3851  HG3 LYS   245      23.249  28.434  50.563  1.00  0.00           H  
ATOM   3852  CD  LYS   245      24.411  28.003  52.373  1.00  0.00           C  
ATOM   3853  HD2 LYS   245      25.270  27.715  51.767  1.00  0.00           H  
ATOM   3854  HD3 LYS   245      24.702  28.608  53.232  1.00  0.00           H  
ATOM   3855  CE  LYS   245      23.873  26.694  52.963  1.00  0.00           C  
ATOM   3856  HE2 LYS   245      23.007  26.940  53.577  1.00  0.00           H  
ATOM   3857  HE3 LYS   245      23.628  25.987  52.171  1.00  0.00           H  
ATOM   3858  NZ  LYS   245      24.874  26.155  53.878  1.00  0.00           N  
ATOM   3859  HZ1 LYS   245      25.448  26.864  54.310  1.00  0.00           H  
ATOM   3860  HZ2 LYS   245      24.583  25.501  54.591  1.00  0.00           H  
ATOM   3861  HZ3 LYS   245      25.514  25.646  53.286  1.00  0.00           H  
ATOM   3862  C   LYS   245      22.555  32.524  50.349  1.00  0.00           C  
ATOM   3863  O   LYS   245      21.719  32.906  51.162  1.00  0.00           O  
ATOM   3864  N   TRP   246      23.460  33.341  49.758  1.00  0.00           N  
ATOM   3865  H   TRP   246      24.214  32.896  49.255  1.00  0.00           H  
ATOM   3866  CA  TRP   246      23.336  34.795  49.735  1.00  0.00           C  
ATOM   3867  HA  TRP   246      22.851  35.118  50.657  1.00  0.00           H  
ATOM   3868  CB  TRP   246      24.711  35.517  49.754  1.00  0.00           C  
ATOM   3869  HB2 TRP   246      25.117  35.513  50.766  1.00  0.00           H  
ATOM   3870  HB3 TRP   246      25.342  35.004  49.028  1.00  0.00           H  
ATOM   3871  CG  TRP   246      24.753  36.940  49.313  1.00  0.00           C  
ATOM   3872  CD1 TRP   246      24.484  37.981  50.109  1.00  0.00           C  
ATOM   3873  HD1 TRP   246      24.111  38.049  51.120  1.00  0.00           H  
ATOM   3874  NE1 TRP   246      24.507  39.100  49.338  1.00  0.00           N  
ATOM   3875  HE1 TRP   246      24.509  40.057  49.662  1.00  0.00           H  
ATOM   3876  CE2 TRP   246      24.881  38.854  48.047  1.00  0.00           C  
ATOM   3877  CZ2 TRP   246      25.084  39.717  46.948  1.00  0.00           C  
ATOM   3878  HZ2 TRP   246      25.009  40.782  47.112  1.00  0.00           H  
ATOM   3879  CH2 TRP   246      25.376  39.161  45.694  1.00  0.00           C  
ATOM   3880  HH2 TRP   246      25.680  39.730  44.828  1.00  0.00           H  
ATOM   3881  CZ3 TRP   246      25.411  37.775  45.530  1.00  0.00           C  
ATOM   3882  HZ3 TRP   246      25.535  37.353  44.544  1.00  0.00           H  
ATOM   3883  CE3 TRP   246      25.288  36.927  46.606  1.00  0.00           C  
ATOM   3884  HE3 TRP   246      25.370  35.875  46.374  1.00  0.00           H  
ATOM   3885  CD2 TRP   246      24.979  37.451  47.938  1.00  0.00           C  
ATOM   3886  C   TRP   246      22.419  35.388  48.680  1.00  0.00           C  
ATOM   3887  O   TRP   246      21.689  36.309  49.064  1.00  0.00           O  
ATOM   3888  N   ALA   247      22.334  34.774  47.479  1.00  0.00           N  
ATOM   3889  H   ALA   247      23.040  34.102  47.215  1.00  0.00           H  
ATOM   3890  CA  ALA   247      21.446  35.231  46.427  1.00  0.00           C  
ATOM   3891  HA  ALA   247      21.576  36.297  46.241  1.00  0.00           H  
ATOM   3892  CB  ALA   247      21.912  34.619  45.122  1.00  0.00           C  
ATOM   3893  HB1 ALA   247      22.963  34.807  44.902  1.00  0.00           H  
ATOM   3894  HB2 ALA   247      21.779  33.538  45.164  1.00  0.00           H  
ATOM   3895  HB3 ALA   247      21.366  35.088  44.303  1.00  0.00           H  
ATOM   3896  C   ALA   247      19.982  34.912  46.751  1.00  0.00           C  
ATOM   3897  O   ALA   247      19.019  35.613  46.417  1.00  0.00           O  
ATOM   3898  N   CYS   248      19.755  33.763  47.375  1.00  0.00           N  
ATOM   3899  H   CYS   248      20.465  33.051  47.474  1.00  0.00           H  
ATOM   3900  CA  CYS   248      18.384  33.338  47.768  1.00  0.00           C  
ATOM   3901  HA  CYS   248      17.738  33.145  46.912  1.00  0.00           H  
ATOM   3902  CB  CYS   248      18.467  32.109  48.630  1.00  0.00           C  
ATOM   3903  HB2 CYS   248      19.105  32.258  49.502  1.00  0.00           H  
ATOM   3904  HB3 CYS   248      17.509  31.887  49.099  1.00  0.00           H  
ATOM   3905  SG  CYS   248      18.951  30.597  47.710  1.00  0.00           S  
ATOM   3906  HG  CYS   248      20.190  30.877  47.296  1.00  0.00           H  
ATOM   3907  C   CYS   248      17.610  34.426  48.546  1.00  0.00           C  
ATOM   3908  O   CYS   248      16.372  34.491  48.403  1.00  0.00           O  
ATOM   3909  N   LYS   249      18.210  35.487  49.196  1.00  0.00           N  
ATOM   3910  H   LYS   249      19.214  35.479  49.302  1.00  0.00           H  
ATOM   3911  CA  LYS   249      17.347  36.559  49.825  1.00  0.00           C  
ATOM   3912  HA  LYS   249      16.582  35.975  50.336  1.00  0.00           H  
ATOM   3913  CB  LYS   249      18.173  37.355  50.887  1.00  0.00           C  
ATOM   3914  HB2 LYS   249      17.503  37.911  51.543  1.00  0.00           H  
ATOM   3915  HB3 LYS   249      18.693  36.621  51.503  1.00  0.00           H  
ATOM   3916  CG  LYS   249      19.225  38.196  50.185  1.00  0.00           C  
ATOM   3917  HG2 LYS   249      19.497  37.682  49.263  1.00  0.00           H  
ATOM   3918  HG3 LYS   249      18.835  39.114  49.745  1.00  0.00           H  
ATOM   3919  CD  LYS   249      20.493  38.572  51.061  1.00  0.00           C  
ATOM   3920  HD2 LYS   249      20.966  37.676  51.462  1.00  0.00           H  
ATOM   3921  HD3 LYS   249      21.281  39.069  50.495  1.00  0.00           H  
ATOM   3922  CE  LYS   249      20.082  39.544  52.159  1.00  0.00           C  
ATOM   3923  HE2 LYS   249      20.404  40.525  51.809  1.00  0.00           H  
ATOM   3924  HE3 LYS   249      19.000  39.588  52.281  1.00  0.00           H  
ATOM   3925  NZ  LYS   249      20.527  39.307  53.576  1.00  0.00           N  
ATOM   3926  HZ1 LYS   249      21.523  39.342  53.739  1.00  0.00           H  
ATOM   3927  HZ2 LYS   249      20.080  40.012  54.144  1.00  0.00           H  
ATOM   3928  HZ3 LYS   249      20.262  38.386  53.894  1.00  0.00           H  
ATOM   3929  C   LYS   249      16.727  37.551  48.858  1.00  0.00           C  
ATOM   3930  O   LYS   249      16.092  38.536  49.288  1.00  0.00           O  
ATOM   3931  N   SER   250      16.992  37.439  47.585  1.00  0.00           N  
ATOM   3932  H   SER   250      17.386  36.553  47.302  1.00  0.00           H  
ATOM   3933  CA  SER   250      16.490  38.314  46.525  1.00  0.00           C  
ATOM   3934  HA  SER   250      15.998  39.147  47.028  1.00  0.00           H  
ATOM   3935  CB  SER   250      17.684  38.815  45.748  1.00  0.00           C  
ATOM   3936  HB2 SER   250      17.377  39.537  44.992  1.00  0.00           H  
ATOM   3937  HB3 SER   250      18.298  39.254  46.535  1.00  0.00           H  
ATOM   3938  OG  SER   250      18.339  37.715  45.102  1.00  0.00           O  
ATOM   3939  HG  SER   250      18.692  37.054  45.702  1.00  0.00           H  
ATOM   3940  C   SER   250      15.361  37.588  45.768  1.00  0.00           C  
ATOM   3941  O   SER   250      15.045  38.077  44.696  1.00  0.00           O  
ATOM   3942  N   LEU   251      14.836  36.555  46.384  1.00  0.00           N  
ATOM   3943  H   LEU   251      15.253  36.102  47.184  1.00  0.00           H  
ATOM   3944  CA  LEU   251      13.736  35.690  45.729  1.00  0.00           C  
ATOM   3945  HA  LEU   251      14.191  35.040  44.981  1.00  0.00           H  
ATOM   3946  CB  LEU   251      13.161  34.760  46.849  1.00  0.00           C  
ATOM   3947  HB2 LEU   251      13.998  34.179  47.238  1.00  0.00           H  
ATOM   3948  HB3 LEU   251      12.712  35.439  47.574  1.00  0.00           H  
ATOM   3949  CG  LEU   251      11.984  33.806  46.494  1.00  0.00           C  
ATOM   3950  HG  LEU   251      11.052  34.307  46.232  1.00  0.00           H  
ATOM   3951  CD1 LEU   251      12.385  33.081  45.193  1.00  0.00           C  
ATOM   3952 HD11 LEU   251      13.398  32.701  45.324  1.00  0.00           H  
ATOM   3953 HD12 LEU   251      11.712  32.248  44.986  1.00  0.00           H  
ATOM   3954 HD13 LEU   251      12.284  33.826  44.404  1.00  0.00           H  
ATOM   3955  CD2 LEU   251      11.694  32.740  47.502  1.00  0.00           C  
ATOM   3956 HD21 LEU   251      11.520  33.323  48.407  1.00  0.00           H  
ATOM   3957 HD22 LEU   251      10.843  32.137  47.186  1.00  0.00           H  
ATOM   3958 HD23 LEU   251      12.621  32.166  47.528  1.00  0.00           H  
ATOM   3959  C   LEU   251      12.591  36.616  45.174  1.00  0.00           C  
ATOM   3960  O   LEU   251      11.982  37.387  45.972  1.00  0.00           O  
ATOM   3961  N   GLY   252      12.466  36.586  43.844  1.00  0.00           N  
ATOM   3962  H   GLY   252      13.097  35.973  43.348  1.00  0.00           H  
ATOM   3963  CA  GLY   252      11.489  37.354  43.033  1.00  0.00           C  
ATOM   3964  HA2 GLY   252      11.403  36.826  42.083  1.00  0.00           H  
ATOM   3965  HA3 GLY   252      10.511  37.362  43.516  1.00  0.00           H  
ATOM   3966  C   GLY   252      11.682  38.836  42.647  1.00  0.00           C  
ATOM   3967  O   GLY   252      10.815  39.412  41.936  1.00  0.00           O  
ATOM   3968  N   ARG   253      12.883  39.366  42.978  1.00  0.00           N  
ATOM   3969  H   ARG   253      13.598  38.842  43.463  1.00  0.00           H  
ATOM   3970  CA  ARG   253      13.332  40.719  42.650  1.00  0.00           C  
ATOM   3971  HA  ARG   253      12.597  41.513  42.784  1.00  0.00           H  
ATOM   3972  CB  ARG   253      14.518  41.134  43.587  1.00  0.00           C  
ATOM   3973  HB2 ARG   253      15.126  40.237  43.703  1.00  0.00           H  
ATOM   3974  HB3 ARG   253      15.087  41.952  43.145  1.00  0.00           H  
ATOM   3975  CG  ARG   253      13.957  41.512  44.975  1.00  0.00           C  
ATOM   3976  HG2 ARG   253      13.184  42.261  44.804  1.00  0.00           H  
ATOM   3977  HG3 ARG   253      13.520  40.633  45.448  1.00  0.00           H  
ATOM   3978  CD  ARG   253      15.149  42.140  45.764  1.00  0.00           C  
ATOM   3979  HD2 ARG   253      15.854  41.311  45.831  1.00  0.00           H  
ATOM   3980  HD3 ARG   253      15.682  42.954  45.274  1.00  0.00           H  
ATOM   3981  NE  ARG   253      14.666  42.656  47.015  1.00  0.00           N  
ATOM   3982  HE  ARG   253      13.699  42.946  46.995  1.00  0.00           H  
ATOM   3983  CZ  ARG   253      15.359  43.110  48.054  1.00  0.00           C  
ATOM   3984  NH1 ARG   253      16.631  43.153  48.074  1.00  0.00           N  
ATOM   3985 HH11 ARG   253      17.067  42.770  47.248  1.00  0.00           H  
ATOM   3986 HH12 ARG   253      17.216  43.624  48.750  1.00  0.00           H  
ATOM   3987  NH2 ARG   253      14.726  43.435  49.094  1.00  0.00           N  
ATOM   3988 HH21 ARG   253      13.727  43.561  49.012  1.00  0.00           H  
ATOM   3989 HH22 ARG   253      15.211  43.466  49.979  1.00  0.00           H  
ATOM   3990  C   ARG   253      13.734  40.781  41.193  1.00  0.00           C  
ATOM   3991  O   ARG   253      14.617  40.030  40.695  1.00  0.00           O  
ATOM   3992  N   LYS   254      13.040  41.630  40.427  1.00  0.00           N  
ATOM   3993  H   LYS   254      12.558  42.326  40.977  1.00  0.00           H  
ATOM   3994  CA  LYS   254      13.495  42.100  39.048  1.00  0.00           C  
ATOM   3995  HA  LYS   254      13.989  41.310  38.482  1.00  0.00           H  
ATOM   3996  CB  LYS   254      12.309  42.612  38.269  1.00  0.00           C  
ATOM   3997  HB2 LYS   254      11.863  43.416  38.854  1.00  0.00           H  
ATOM   3998  HB3 LYS   254      12.690  42.943  37.303  1.00  0.00           H  
ATOM   3999  CG  LYS   254      11.267  41.449  37.991  1.00  0.00           C  
ATOM   4000  HG2 LYS   254      11.574  40.723  37.238  1.00  0.00           H  
ATOM   4001  HG3 LYS   254      11.110  41.014  38.978  1.00  0.00           H  
ATOM   4002  CD  LYS   254      10.021  42.029  37.468  1.00  0.00           C  
ATOM   4003  HD2 LYS   254       9.969  43.055  37.832  1.00  0.00           H  
ATOM   4004  HD3 LYS   254      10.070  42.116  36.382  1.00  0.00           H  
ATOM   4005  CE  LYS   254       8.733  41.228  37.766  1.00  0.00           C  
ATOM   4006  HE2 LYS   254       8.676  41.320  38.851  1.00  0.00           H  
ATOM   4007  HE3 LYS   254       7.850  41.645  37.282  1.00  0.00           H  
ATOM   4008  NZ  LYS   254       8.895  39.835  37.407  1.00  0.00           N  
ATOM   4009  HZ1 LYS   254       9.549  39.762  36.641  1.00  0.00           H  
ATOM   4010  HZ2 LYS   254       9.328  39.269  38.122  1.00  0.00           H  
ATOM   4011  HZ3 LYS   254       8.009  39.366  37.281  1.00  0.00           H  
ATOM   4012  C   LYS   254      14.551  43.175  38.957  1.00  0.00           C  
ATOM   4013  O   LYS   254      14.775  43.823  39.955  1.00  0.00           O  
ATOM   4014  N   ILE   255      15.339  43.389  37.852  1.00  0.00           N  
ATOM   4015  H   ILE   255      15.179  42.798  37.049  1.00  0.00           H  
ATOM   4016  CA  ILE   255      16.327  44.392  37.641  1.00  0.00           C  
ATOM   4017  HA  ILE   255      16.691  44.702  38.621  1.00  0.00           H  
ATOM   4018  CB  ILE   255      17.511  43.744  36.856  1.00  0.00           C  
ATOM   4019  HB  ILE   255      17.252  43.152  35.978  1.00  0.00           H  
ATOM   4020  CG2 ILE   255      18.570  44.772  36.439  1.00  0.00           C  
ATOM   4021 HG21 ILE   255      19.341  44.233  35.888  1.00  0.00           H  
ATOM   4022 HG22 ILE   255      18.140  45.591  35.862  1.00  0.00           H  
ATOM   4023 HG23 ILE   255      18.992  45.155  37.368  1.00  0.00           H  
ATOM   4024  CG1 ILE   255      18.194  42.773  37.862  1.00  0.00           C  
ATOM   4025 HG12 ILE   255      18.490  43.399  38.704  1.00  0.00           H  
ATOM   4026 HG13 ILE   255      17.485  42.035  38.238  1.00  0.00           H  
ATOM   4027  CD1 ILE   255      19.459  42.170  37.298  1.00  0.00           C  
ATOM   4028 HD11 ILE   255      19.743  41.298  37.887  1.00  0.00           H  
ATOM   4029 HD12 ILE   255      19.234  41.768  36.310  1.00  0.00           H  
ATOM   4030 HD13 ILE   255      20.263  42.904  37.347  1.00  0.00           H  
ATOM   4031  C   ILE   255      15.710  45.603  36.938  1.00  0.00           C  
ATOM   4032  O   ILE   255      15.331  45.537  35.800  1.00  0.00           O  
ATOM   4033  N   LEU   256      15.512  46.706  37.717  1.00  0.00           N  
ATOM   4034  H   LEU   256      16.037  46.868  38.565  1.00  0.00           H  
ATOM   4035  CA  LEU   256      14.740  47.887  37.305  1.00  0.00           C  
ATOM   4036  HA  LEU   256      14.021  47.545  36.560  1.00  0.00           H  
ATOM   4037  CB  LEU   256      14.019  48.301  38.537  1.00  0.00           C  
ATOM   4038  HB2 LEU   256      14.740  48.825  39.165  1.00  0.00           H  
ATOM   4039  HB3 LEU   256      13.372  49.095  38.162  1.00  0.00           H  
ATOM   4040  CG  LEU   256      13.129  47.286  39.395  1.00  0.00           C  
ATOM   4041  HG  LEU   256      13.740  46.471  39.783  1.00  0.00           H  
ATOM   4042  CD1 LEU   256      12.242  47.980  40.439  1.00  0.00           C  
ATOM   4043 HD11 LEU   256      11.541  48.642  39.930  1.00  0.00           H  
ATOM   4044 HD12 LEU   256      11.665  47.210  40.951  1.00  0.00           H  
ATOM   4045 HD13 LEU   256      12.715  48.568  41.225  1.00  0.00           H  
ATOM   4046  CD2 LEU   256      12.129  46.583  38.439  1.00  0.00           C  
ATOM   4047 HD21 LEU   256      11.493  47.316  37.943  1.00  0.00           H  
ATOM   4048 HD22 LEU   256      12.786  46.010  37.786  1.00  0.00           H  
ATOM   4049 HD23 LEU   256      11.466  45.894  38.964  1.00  0.00           H  
ATOM   4050  C   LEU   256      15.462  48.991  36.507  1.00  0.00           C  
ATOM   4051  O   LEU   256      14.884  49.814  35.784  1.00  0.00           O  
ATOM   4052  N   ILE   257      16.779  49.028  36.713  1.00  0.00           N  
ATOM   4053  H   ILE   257      17.112  48.404  37.434  1.00  0.00           H  
ATOM   4054  CA  ILE   257      17.836  49.791  35.932  1.00  0.00           C  
ATOM   4055  HA  ILE   257      17.604  50.851  36.034  1.00  0.00           H  
ATOM   4056  CB  ILE   257      19.269  49.633  36.531  1.00  0.00           C  
ATOM   4057  HB  ILE   257      19.863  50.375  35.996  1.00  0.00           H  
ATOM   4058  CG2 ILE   257      19.216  50.067  37.974  1.00  0.00           C  
ATOM   4059 HG21 ILE   257      18.473  49.524  38.558  1.00  0.00           H  
ATOM   4060 HG22 ILE   257      20.212  49.888  38.380  1.00  0.00           H  
ATOM   4061 HG23 ILE   257      18.875  51.102  37.953  1.00  0.00           H  
ATOM   4062  CG1 ILE   257      19.990  48.250  36.302  1.00  0.00           C  
ATOM   4063 HG12 ILE   257      19.606  47.406  36.875  1.00  0.00           H  
ATOM   4064 HG13 ILE   257      19.713  47.803  35.347  1.00  0.00           H  
ATOM   4065  CD1 ILE   257      21.387  48.361  36.545  1.00  0.00           C  
ATOM   4066 HD11 ILE   257      21.875  47.572  35.974  1.00  0.00           H  
ATOM   4067 HD12 ILE   257      21.761  49.281  36.097  1.00  0.00           H  
ATOM   4068 HD13 ILE   257      21.614  48.401  37.611  1.00  0.00           H  
ATOM   4069  C   ILE   257      17.734  49.334  34.391  1.00  0.00           C  
ATOM   4070  O   ILE   257      17.448  48.140  34.170  1.00  0.00           O  
ATOM   4071  N   PRO   258      18.082  50.267  33.455  1.00  0.00           N  
ATOM   4072  CD  PRO   258      18.350  51.687  33.670  1.00  0.00           C  
ATOM   4073  HD2 PRO   258      19.159  51.877  34.375  1.00  0.00           H  
ATOM   4074  HD3 PRO   258      17.440  52.218  33.947  1.00  0.00           H  
ATOM   4075  CG  PRO   258      18.798  52.149  32.349  1.00  0.00           C  
ATOM   4076  HG2 PRO   258      19.840  52.461  32.418  1.00  0.00           H  
ATOM   4077  HG3 PRO   258      18.297  53.076  32.070  1.00  0.00           H  
ATOM   4078  CB  PRO   258      18.526  51.091  31.323  1.00  0.00           C  
ATOM   4079  HB2 PRO   258      19.376  51.047  30.642  1.00  0.00           H  
ATOM   4080  HB3 PRO   258      17.688  51.407  30.701  1.00  0.00           H  
ATOM   4081  CA  PRO   258      18.204  49.822  32.074  1.00  0.00           C  
ATOM   4082  HA  PRO   258      17.262  49.365  31.773  1.00  0.00           H  
ATOM   4083  C   PRO   258      19.344  48.836  31.798  1.00  0.00           C  
ATOM   4084  O   PRO   258      20.357  48.874  32.541  1.00  0.00           O  
ATOM   4085  N   ALA   259      19.201  47.995  30.797  1.00  0.00           N  
ATOM   4086  H   ALA   259      18.340  48.154  30.293  1.00  0.00           H  
ATOM   4087  CA  ALA   259      19.893  46.704  30.691  1.00  0.00           C  
ATOM   4088  HA  ALA   259      20.846  46.829  31.204  1.00  0.00           H  
ATOM   4089  CB  ALA   259      18.936  45.701  31.308  1.00  0.00           C  
ATOM   4090  HB1 ALA   259      19.450  44.768  31.080  1.00  0.00           H  
ATOM   4091  HB2 ALA   259      18.799  45.817  32.384  1.00  0.00           H  
ATOM   4092  HB3 ALA   259      18.005  45.675  30.742  1.00  0.00           H  
ATOM   4093  C   ALA   259      20.242  46.219  29.242  1.00  0.00           C  
ATOM   4094  O   ALA   259      19.390  46.328  28.419  1.00  0.00           O  
ATOM   4095  N   LEU   260      21.344  45.499  29.004  1.00  0.00           N  
ATOM   4096  H   LEU   260      22.053  45.317  29.701  1.00  0.00           H  
ATOM   4097  CA  LEU   260      21.580  44.789  27.635  1.00  0.00           C  
ATOM   4098  HA  LEU   260      20.744  44.772  26.936  1.00  0.00           H  
ATOM   4099  CB  LEU   260      22.593  45.659  26.890  1.00  0.00           C  
ATOM   4100  HB2 LEU   260      22.157  46.639  26.696  1.00  0.00           H  
ATOM   4101  HB3 LEU   260      23.504  45.831  27.462  1.00  0.00           H  
ATOM   4102  CG  LEU   260      23.066  45.109  25.528  1.00  0.00           C  
ATOM   4103  HG  LEU   260      23.460  44.099  25.644  1.00  0.00           H  
ATOM   4104  CD1 LEU   260      22.022  45.062  24.435  1.00  0.00           C  
ATOM   4105 HD11 LEU   260      21.721  46.083  24.199  1.00  0.00           H  
ATOM   4106 HD12 LEU   260      22.545  44.712  23.545  1.00  0.00           H  
ATOM   4107 HD13 LEU   260      21.217  44.390  24.735  1.00  0.00           H  
ATOM   4108  CD2 LEU   260      24.262  45.854  25.087  1.00  0.00           C  
ATOM   4109 HD21 LEU   260      25.115  45.572  25.705  1.00  0.00           H  
ATOM   4110 HD22 LEU   260      24.581  45.647  24.066  1.00  0.00           H  
ATOM   4111 HD23 LEU   260      24.221  46.943  25.065  1.00  0.00           H  
ATOM   4112  C   LEU   260      22.088  43.380  27.864  1.00  0.00           C  
ATOM   4113  O   LEU   260      23.027  43.120  28.620  1.00  0.00           O  
ATOM   4114  N   MET   261      21.525  42.359  27.160  1.00  0.00           N  
ATOM   4115  H   MET   261      20.673  42.607  26.677  1.00  0.00           H  
ATOM   4116  CA  MET   261      22.122  41.037  27.038  1.00  0.00           C  
ATOM   4117  HA  MET   261      22.908  41.052  27.792  1.00  0.00           H  
ATOM   4118  CB  MET   261      21.067  39.995  27.470  1.00  0.00           C  
ATOM   4119  HB2 MET   261      20.615  40.276  28.421  1.00  0.00           H  
ATOM   4120  HB3 MET   261      20.260  39.989  26.737  1.00  0.00           H  
ATOM   4121  CG  MET   261      21.500  38.545  27.474  1.00  0.00           C  
ATOM   4122  HG2 MET   261      20.655  38.066  27.970  1.00  0.00           H  
ATOM   4123  HG3 MET   261      21.559  38.240  26.429  1.00  0.00           H  
ATOM   4124  SD  MET   261      23.051  38.052  28.247  1.00  0.00           S  
ATOM   4125  CE  MET   261      23.082  36.301  27.964  1.00  0.00           C  
ATOM   4126  HE1 MET   261      24.038  35.853  28.233  1.00  0.00           H  
ATOM   4127  HE2 MET   261      22.222  35.823  28.435  1.00  0.00           H  
ATOM   4128  HE3 MET   261      22.869  36.222  26.898  1.00  0.00           H  
ATOM   4129  C   MET   261      22.667  40.873  25.597  1.00  0.00           C  
ATOM   4130  O   MET   261      21.925  41.116  24.629  1.00  0.00           O  
ATOM   4131  N   VAL   262      23.868  40.370  25.428  1.00  0.00           N  
ATOM   4132  H   VAL   262      24.425  40.189  26.250  1.00  0.00           H  
ATOM   4133  CA  VAL   262      24.381  40.046  24.102  1.00  0.00           C  
ATOM   4134  HA  VAL   262      23.597  40.147  23.350  1.00  0.00           H  
ATOM   4135  CB  VAL   262      25.540  40.977  23.664  1.00  0.00           C  
ATOM   4136  HB  VAL   262      26.413  40.820  24.298  1.00  0.00           H  
ATOM   4137  CG1 VAL   262      25.967  40.593  22.265  1.00  0.00           C  
ATOM   4138 HG11 VAL   262      26.452  39.629  22.108  1.00  0.00           H  
ATOM   4139 HG12 VAL   262      25.048  40.613  21.679  1.00  0.00           H  
ATOM   4140 HG13 VAL   262      26.784  41.222  21.910  1.00  0.00           H  
ATOM   4141  CG2 VAL   262      25.155  42.446  23.826  1.00  0.00           C  
ATOM   4142 HG21 VAL   262      24.165  42.612  23.402  1.00  0.00           H  
ATOM   4143 HG22 VAL   262      25.187  42.812  24.853  1.00  0.00           H  
ATOM   4144 HG23 VAL   262      25.914  43.043  23.321  1.00  0.00           H  
ATOM   4145  C   VAL   262      24.714  38.569  23.993  1.00  0.00           C  
ATOM   4146  O   VAL   262      25.707  38.080  24.514  1.00  0.00           O  
ATOM   4147  N   THR   263      23.954  37.794  23.195  1.00  0.00           N  
ATOM   4148  H   THR   263      23.251  38.239  22.621  1.00  0.00           H  
ATOM   4149  CA  THR   263      24.248  36.341  22.953  1.00  0.00           C  
ATOM   4150  HA  THR   263      24.644  35.897  23.866  1.00  0.00           H  
ATOM   4151  CB  THR   263      22.983  35.558  22.732  1.00  0.00           C  
ATOM   4152  HB  THR   263      23.232  34.498  22.680  1.00  0.00           H  
ATOM   4153  CG2 THR   263      21.979  35.552  23.867  1.00  0.00           C  
ATOM   4154 HG21 THR   263      21.673  36.577  24.076  1.00  0.00           H  
ATOM   4155 HG22 THR   263      21.113  34.941  23.610  1.00  0.00           H  
ATOM   4156 HG23 THR   263      22.423  35.218  24.804  1.00  0.00           H  
ATOM   4157  OG1 THR   263      22.272  36.098  21.616  1.00  0.00           O  
ATOM   4158  HG1 THR   263      22.686  35.914  20.769  1.00  0.00           H  
ATOM   4159  C   THR   263      25.213  36.138  21.824  1.00  0.00           C  
ATOM   4160  O   THR   263      25.293  36.977  20.955  1.00  0.00           O  
ATOM   4161  N   ALA   264      25.956  34.992  21.834  1.00  0.00           N  
ATOM   4162  H   ALA   264      25.909  34.385  22.641  1.00  0.00           H  
ATOM   4163  CA  ALA   264      26.859  34.452  20.865  1.00  0.00           C  
ATOM   4164  HA  ALA   264      26.886  35.153  20.030  1.00  0.00           H  
ATOM   4165  CB  ALA   264      28.262  34.268  21.415  1.00  0.00           C  
ATOM   4166  HB1 ALA   264      28.969  34.317  20.587  1.00  0.00           H  
ATOM   4167  HB2 ALA   264      28.381  35.166  22.021  1.00  0.00           H  
ATOM   4168  HB3 ALA   264      28.486  33.424  22.068  1.00  0.00           H  
ATOM   4169  C   ALA   264      26.296  33.129  20.362  1.00  0.00           C  
ATOM   4170  O   ALA   264      26.082  32.238  21.226  1.00  0.00           O  
ATOM   4171  N   GLU   265      26.177  32.862  19.070  1.00  0.00           N  
ATOM   4172  H   GLU   265      26.379  33.578  18.386  1.00  0.00           H  
ATOM   4173  CA  GLU   265      25.505  31.663  18.582  1.00  0.00           C  
ATOM   4174  HA  GLU   265      24.520  31.577  19.041  1.00  0.00           H  
ATOM   4175  CB  GLU   265      25.245  31.770  17.067  1.00  0.00           C  
ATOM   4176  HB2 GLU   265      24.626  32.645  16.866  1.00  0.00           H  
ATOM   4177  HB3 GLU   265      26.186  31.932  16.542  1.00  0.00           H  
ATOM   4178  CG  GLU   265      24.510  30.530  16.482  1.00  0.00           C  
ATOM   4179  HG2 GLU   265      24.770  30.341  15.441  1.00  0.00           H  
ATOM   4180  HG3 GLU   265      24.941  29.663  16.983  1.00  0.00           H  
ATOM   4181  CD  GLU   265      22.956  30.496  16.549  1.00  0.00           C  
ATOM   4182  OE1 GLU   265      22.389  30.686  15.449  1.00  0.00           O  
ATOM   4183  OE2 GLU   265      22.416  30.395  17.693  1.00  0.00           O  
ATOM   4184  C   GLU   265      26.181  30.403  19.031  1.00  0.00           C  
ATOM   4185  O   GLU   265      25.549  29.399  19.398  1.00  0.00           O  
ATOM   4186  N   LYS   266      27.483  30.292  18.922  1.00  0.00           N  
ATOM   4187  H   LYS   266      27.970  31.165  18.781  1.00  0.00           H  
ATOM   4188  CA  LYS   266      28.313  29.066  18.921  1.00  0.00           C  
ATOM   4189  HA  LYS   266      27.614  28.234  19.009  1.00  0.00           H  
ATOM   4190  CB  LYS   266      29.035  28.827  17.587  1.00  0.00           C  
ATOM   4191  HB2 LYS   266      29.807  29.583  17.442  1.00  0.00           H  
ATOM   4192  HB3 LYS   266      29.592  27.891  17.609  1.00  0.00           H  
ATOM   4193  CG  LYS   266      28.025  28.768  16.410  1.00  0.00           C  
ATOM   4194  HG2 LYS   266      27.460  29.696  16.317  1.00  0.00           H  
ATOM   4195  HG3 LYS   266      28.541  28.645  15.458  1.00  0.00           H  
ATOM   4196  CD  LYS   266      27.058  27.580  16.568  1.00  0.00           C  
ATOM   4197  HD2 LYS   266      27.538  26.624  16.775  1.00  0.00           H  
ATOM   4198  HD3 LYS   266      26.304  27.829  17.315  1.00  0.00           H  
ATOM   4199  CE  LYS   266      26.313  27.356  15.242  1.00  0.00           C  
ATOM   4200  HE2 LYS   266      25.770  28.186  14.789  1.00  0.00           H  
ATOM   4201  HE3 LYS   266      27.048  27.056  14.495  1.00  0.00           H  
ATOM   4202  NZ  LYS   266      25.321  26.284  15.369  1.00  0.00           N  
ATOM   4203  HZ1 LYS   266      24.600  26.397  16.067  1.00  0.00           H  
ATOM   4204  HZ2 LYS   266      24.855  26.115  14.489  1.00  0.00           H  
ATOM   4205  HZ3 LYS   266      25.802  25.423  15.583  1.00  0.00           H  
ATOM   4206  C   LYS   266      29.186  28.877  20.165  1.00  0.00           C  
ATOM   4207  O   LYS   266      30.090  28.069  20.113  1.00  0.00           O  
ATOM   4208  N   ASP   267      28.954  29.504  21.295  1.00  0.00           N  
ATOM   4209  H   ASP   267      28.145  30.108  21.265  1.00  0.00           H  
ATOM   4210  CA  ASP   267      29.592  29.207  22.598  1.00  0.00           C  
ATOM   4211  HA  ASP   267      30.662  29.351  22.449  1.00  0.00           H  
ATOM   4212  CB  ASP   267      29.043  30.297  23.533  1.00  0.00           C  
ATOM   4213  HB2 ASP   267      29.131  31.266  23.042  1.00  0.00           H  
ATOM   4214  HB3 ASP   267      27.977  30.115  23.669  1.00  0.00           H  
ATOM   4215  CG  ASP   267      29.780  30.382  24.898  1.00  0.00           C  
ATOM   4216  OD1 ASP   267      30.313  29.321  25.337  1.00  0.00           O  
ATOM   4217  OD2 ASP   267      29.901  31.490  25.457  1.00  0.00           O  
ATOM   4218  C   ASP   267      29.500  27.742  23.118  1.00  0.00           C  
ATOM   4219  O   ASP   267      28.393  27.216  23.190  1.00  0.00           O  
ATOM   4220  N   PHE   268      30.596  27.118  23.641  1.00  0.00           N  
ATOM   4221  H   PHE   268      31.446  27.648  23.772  1.00  0.00           H  
ATOM   4222  CA  PHE   268      30.701  25.728  24.144  1.00  0.00           C  
ATOM   4223  HA  PHE   268      30.218  25.117  23.382  1.00  0.00           H  
ATOM   4224  CB  PHE   268      32.219  25.395  24.279  1.00  0.00           C  
ATOM   4225  HB2 PHE   268      32.386  24.323  24.387  1.00  0.00           H  
ATOM   4226  HB3 PHE   268      32.652  25.705  23.328  1.00  0.00           H  
ATOM   4227  CG  PHE   268      32.932  26.333  25.253  1.00  0.00           C  
ATOM   4228  CD1 PHE   268      33.848  27.361  24.781  1.00  0.00           C  
ATOM   4229  HD1 PHE   268      33.957  27.528  23.720  1.00  0.00           H  
ATOM   4230  CE1 PHE   268      34.547  28.151  25.749  1.00  0.00           C  
ATOM   4231  HE1 PHE   268      35.141  28.967  25.364  1.00  0.00           H  
ATOM   4232  CZ  PHE   268      34.360  27.924  27.142  1.00  0.00           C  
ATOM   4233  HZ  PHE   268      34.819  28.576  27.870  1.00  0.00           H  
ATOM   4234  CE2 PHE   268      33.517  26.832  27.553  1.00  0.00           C  
ATOM   4235  HE2 PHE   268      33.382  26.610  28.601  1.00  0.00           H  
ATOM   4236  CD2 PHE   268      32.831  26.138  26.623  1.00  0.00           C  
ATOM   4237  HD2 PHE   268      32.146  25.425  27.056  1.00  0.00           H  
ATOM   4238  C   PHE   268      29.857  25.465  25.434  1.00  0.00           C  
ATOM   4239  O   PHE   268      29.758  24.307  25.958  1.00  0.00           O  
ATOM   4240  N   VAL   269      29.314  26.552  26.072  1.00  0.00           N  
ATOM   4241  H   VAL   269      29.383  27.461  25.637  1.00  0.00           H  
ATOM   4242  CA  VAL   269      28.476  26.413  27.276  1.00  0.00           C  
ATOM   4243  HA  VAL   269      27.822  25.553  27.127  1.00  0.00           H  
ATOM   4244  CB  VAL   269      29.408  26.157  28.548  1.00  0.00           C  
ATOM   4245  HB  VAL   269      29.978  25.279  28.243  1.00  0.00           H  
ATOM   4246  CG1 VAL   269      30.475  27.187  28.786  1.00  0.00           C  
ATOM   4247 HG11 VAL   269      30.904  27.558  27.856  1.00  0.00           H  
ATOM   4248 HG12 VAL   269      30.065  28.057  29.299  1.00  0.00           H  
ATOM   4249 HG13 VAL   269      31.156  26.844  29.565  1.00  0.00           H  
ATOM   4250  CG2 VAL   269      28.622  25.722  29.786  1.00  0.00           C  
ATOM   4251 HG21 VAL   269      28.075  24.848  29.433  1.00  0.00           H  
ATOM   4252 HG22 VAL   269      29.389  25.530  30.537  1.00  0.00           H  
ATOM   4253 HG23 VAL   269      27.935  26.511  30.093  1.00  0.00           H  
ATOM   4254  C   VAL   269      27.456  27.573  27.509  1.00  0.00           C  
ATOM   4255  O   VAL   269      26.354  27.256  27.940  1.00  0.00           O  
ATOM   4256  N   LEU   270      27.768  28.805  27.278  1.00  0.00           N  
ATOM   4257  H   LEU   270      28.689  28.994  26.909  1.00  0.00           H  
ATOM   4258  CA  LEU   270      26.888  30.008  27.432  1.00  0.00           C  
ATOM   4259  HA  LEU   270      26.101  29.716  28.127  1.00  0.00           H  
ATOM   4260  CB  LEU   270      27.703  31.250  27.944  1.00  0.00           C  
ATOM   4261  HB2 LEU   270      28.344  31.609  27.139  1.00  0.00           H  
ATOM   4262  HB3 LEU   270      27.120  32.143  28.168  1.00  0.00           H  
ATOM   4263  CG  LEU   270      28.579  31.098  29.152  1.00  0.00           C  
ATOM   4264  HG  LEU   270      29.316  30.357  28.843  1.00  0.00           H  
ATOM   4265  CD1 LEU   270      29.383  32.404  29.456  1.00  0.00           C  
ATOM   4266 HD11 LEU   270      30.054  32.260  30.304  1.00  0.00           H  
ATOM   4267 HD12 LEU   270      29.930  32.653  28.547  1.00  0.00           H  
ATOM   4268 HD13 LEU   270      28.642  33.192  29.590  1.00  0.00           H  
ATOM   4269  CD2 LEU   270      27.990  30.516  30.501  1.00  0.00           C  
ATOM   4270 HD21 LEU   270      28.791  30.329  31.216  1.00  0.00           H  
ATOM   4271 HD22 LEU   270      27.423  31.277  31.037  1.00  0.00           H  
ATOM   4272 HD23 LEU   270      27.258  29.708  30.533  1.00  0.00           H  
ATOM   4273  C   LEU   270      26.008  30.396  26.258  1.00  0.00           C  
ATOM   4274  O   LEU   270      25.876  31.521  25.858  1.00  0.00           O  
ATOM   4275  N   VAL   271      25.448  29.281  25.624  1.00  0.00           N  
ATOM   4276  H   VAL   271      25.663  28.375  26.015  1.00  0.00           H  
ATOM   4277  CA  VAL   271      24.538  29.388  24.419  1.00  0.00           C  
ATOM   4278  HA  VAL   271      25.060  29.728  23.524  1.00  0.00           H  
ATOM   4279  CB  VAL   271      24.049  27.976  24.020  1.00  0.00           C  
ATOM   4280  HB  VAL   271      23.418  28.098  23.140  1.00  0.00           H  
ATOM   4281  CG1 VAL   271      25.229  27.114  23.599  1.00  0.00           C  
ATOM   4282 HG11 VAL   271      25.962  27.164  24.404  1.00  0.00           H  
ATOM   4283 HG12 VAL   271      24.862  26.096  23.465  1.00  0.00           H  
ATOM   4284 HG13 VAL   271      25.626  27.525  22.671  1.00  0.00           H  
ATOM   4285  CG2 VAL   271      23.242  27.259  25.110  1.00  0.00           C  
ATOM   4286 HG21 VAL   271      22.687  26.431  24.670  1.00  0.00           H  
ATOM   4287 HG22 VAL   271      23.847  26.841  25.915  1.00  0.00           H  
ATOM   4288 HG23 VAL   271      22.529  27.942  25.571  1.00  0.00           H  
ATOM   4289  C   VAL   271      23.348  30.381  24.527  1.00  0.00           C  
ATOM   4290  O   VAL   271      22.940  30.663  25.654  1.00  0.00           O  
ATOM   4291  N   PRO   272      22.689  30.720  23.451  1.00  0.00           N  
ATOM   4292  CD  PRO   272      22.936  30.386  22.062  1.00  0.00           C  
ATOM   4293  HD2 PRO   272      22.225  29.593  21.830  1.00  0.00           H  
ATOM   4294  HD3 PRO   272      23.941  30.030  21.834  1.00  0.00           H  
ATOM   4295  CG  PRO   272      22.506  31.613  21.322  1.00  0.00           C  
ATOM   4296  HG2 PRO   272      22.186  31.445  20.294  1.00  0.00           H  
ATOM   4297  HG3 PRO   272      23.281  32.380  21.308  1.00  0.00           H  
ATOM   4298  CB  PRO   272      21.277  32.037  22.054  1.00  0.00           C  
ATOM   4299  HB2 PRO   272      20.405  31.467  21.735  1.00  0.00           H  
ATOM   4300  HB3 PRO   272      21.053  33.087  21.867  1.00  0.00           H  
ATOM   4301  CA  PRO   272      21.676  31.809  23.509  1.00  0.00           C  
ATOM   4302  HA  PRO   272      22.210  32.692  23.860  1.00  0.00           H  
ATOM   4303  C   PRO   272      20.386  31.441  24.396  1.00  0.00           C  
ATOM   4304  O   PRO   272      19.865  32.217  25.163  1.00  0.00           O  
ATOM   4305  N   GLN   273      19.997  30.192  24.234  1.00  0.00           N  
ATOM   4306  H   GLN   273      20.615  29.593  23.706  1.00  0.00           H  
ATOM   4307  CA  GLN   273      18.990  29.492  24.989  1.00  0.00           C  
ATOM   4308  HA  GLN   273      17.977  29.844  24.795  1.00  0.00           H  
ATOM   4309  CB  GLN   273      18.990  28.012  24.573  1.00  0.00           C  
ATOM   4310  HB2 GLN   273      19.926  27.537  24.867  1.00  0.00           H  
ATOM   4311  HB3 GLN   273      18.186  27.625  25.199  1.00  0.00           H  
ATOM   4312  CG  GLN   273      18.514  27.724  23.096  1.00  0.00           C  
ATOM   4313  HG2 GLN   273      18.054  26.743  22.977  1.00  0.00           H  
ATOM   4314  HG3 GLN   273      17.896  28.585  22.840  1.00  0.00           H  
ATOM   4315  CD  GLN   273      19.680  27.706  22.079  1.00  0.00           C  
ATOM   4316  OE1 GLN   273      20.864  27.380  22.354  1.00  0.00           O  
ATOM   4317  NE2 GLN   273      19.422  28.091  20.868  1.00  0.00           N  
ATOM   4318 HE21 GLN   273      20.230  28.164  20.266  1.00  0.00           H  
ATOM   4319 HE22 GLN   273      18.468  28.291  20.600  1.00  0.00           H  
ATOM   4320  C   GLN   273      19.071  29.658  26.494  1.00  0.00           C  
ATOM   4321  O   GLN   273      18.059  29.691  27.168  1.00  0.00           O  
ATOM   4322  N   MET   274      20.286  29.713  27.077  1.00  0.00           N  
ATOM   4323  H   MET   274      21.113  29.897  26.527  1.00  0.00           H  
ATOM   4324  CA  MET   274      20.413  29.943  28.468  1.00  0.00           C  
ATOM   4325  HA  MET   274      19.931  29.079  28.926  1.00  0.00           H  
ATOM   4326  CB  MET   274      21.936  29.946  28.797  1.00  0.00           C  
ATOM   4327  HB2 MET   274      22.447  29.520  27.934  1.00  0.00           H  
ATOM   4328  HB3 MET   274      22.276  30.981  28.764  1.00  0.00           H  
ATOM   4329  CG  MET   274      22.107  29.357  30.202  1.00  0.00           C  
ATOM   4330  HG2 MET   274      21.710  30.035  30.958  1.00  0.00           H  
ATOM   4331  HG3 MET   274      21.542  28.428  30.280  1.00  0.00           H  
ATOM   4332  SD  MET   274      23.794  28.901  30.789  1.00  0.00           S  
ATOM   4333  CE  MET   274      24.143  27.413  29.779  1.00  0.00           C  
ATOM   4334  HE1 MET   274      23.883  27.568  28.732  1.00  0.00           H  
ATOM   4335  HE2 MET   274      25.154  27.091  30.031  1.00  0.00           H  
ATOM   4336  HE3 MET   274      23.464  26.645  30.150  1.00  0.00           H  
ATOM   4337  C   MET   274      19.792  31.257  28.984  1.00  0.00           C  
ATOM   4338  O   MET   274      19.605  31.487  30.184  1.00  0.00           O  
ATOM   4339  N   SER   275      19.479  32.186  28.147  1.00  0.00           N  
ATOM   4340  H   SER   275      19.801  31.943  27.221  1.00  0.00           H  
ATOM   4341  CA  SER   275      18.788  33.511  28.306  1.00  0.00           C  
ATOM   4342  HA  SER   275      18.832  33.693  29.379  1.00  0.00           H  
ATOM   4343  CB  SER   275      19.535  34.613  27.551  1.00  0.00           C  
ATOM   4344  HB2 SER   275      19.440  35.631  27.931  1.00  0.00           H  
ATOM   4345  HB3 SER   275      20.575  34.343  27.737  1.00  0.00           H  
ATOM   4346  OG  SER   275      19.231  34.723  26.144  1.00  0.00           O  
ATOM   4347  HG  SER   275      19.635  33.927  25.790  1.00  0.00           H  
ATOM   4348  C   SER   275      17.286  33.614  27.983  1.00  0.00           C  
ATOM   4349  O   SER   275      16.709  34.692  28.125  1.00  0.00           O  
ATOM   4350  N   GLN   276      16.632  32.531  27.591  1.00  0.00           N  
ATOM   4351  H   GLN   276      17.128  31.651  27.588  1.00  0.00           H  
ATOM   4352  CA  GLN   276      15.243  32.564  27.045  1.00  0.00           C  
ATOM   4353  HA  GLN   276      15.194  33.258  26.206  1.00  0.00           H  
ATOM   4354  CB  GLN   276      14.918  31.075  26.771  1.00  0.00           C  
ATOM   4355  HB2 GLN   276      15.378  30.479  27.559  1.00  0.00           H  
ATOM   4356  HB3 GLN   276      13.862  30.870  26.950  1.00  0.00           H  
ATOM   4357  CG  GLN   276      15.247  30.782  25.271  1.00  0.00           C  
ATOM   4358  HG2 GLN   276      14.429  31.244  24.718  1.00  0.00           H  
ATOM   4359  HG3 GLN   276      16.165  31.249  24.916  1.00  0.00           H  
ATOM   4360  CD  GLN   276      15.246  29.312  25.008  1.00  0.00           C  
ATOM   4361  OE1 GLN   276      14.905  28.482  25.834  1.00  0.00           O  
ATOM   4362  NE2 GLN   276      15.581  28.873  23.843  1.00  0.00           N  
ATOM   4363 HE21 GLN   276      15.449  27.878  23.730  1.00  0.00           H  
ATOM   4364 HE22 GLN   276      15.954  29.445  23.099  1.00  0.00           H  
ATOM   4365  C   GLN   276      14.215  33.146  28.123  1.00  0.00           C  
ATOM   4366  O   GLN   276      13.096  33.458  27.711  1.00  0.00           O  
ATOM   4367  N   HIE   277      14.484  33.151  29.436  1.00  0.00           N  
ATOM   4368  H   HIE   277      15.362  32.747  29.729  1.00  0.00           H  
ATOM   4369  CA  HIE   277      13.510  33.604  30.477  1.00  0.00           C  
ATOM   4370  HA  HIE   277      12.499  33.457  30.097  1.00  0.00           H  
ATOM   4371  CB  HIE   277      13.883  32.840  31.785  1.00  0.00           C  
ATOM   4372  HB2 HIE   277      13.140  33.138  32.524  1.00  0.00           H  
ATOM   4373  HB3 HIE   277      13.732  31.774  31.616  1.00  0.00           H  
ATOM   4374  CG  HIE   277      15.307  33.031  32.336  1.00  0.00           C  
ATOM   4375  ND1 HIE   277      16.553  32.709  31.643  1.00  0.00           N  
ATOM   4376  CE1 HIE   277      17.549  33.271  32.324  1.00  0.00           C  
ATOM   4377  HE1 HIE   277      18.593  33.083  32.123  1.00  0.00           H  
ATOM   4378  NE2 HIE   277      16.984  34.007  33.352  1.00  0.00           N  
ATOM   4379  HE2 HIE   277      17.576  34.528  33.984  1.00  0.00           H  
ATOM   4380  CD2 HIE   277      15.631  33.851  33.409  1.00  0.00           C  
ATOM   4381  HD2 HIE   277      14.989  34.385  34.095  1.00  0.00           H  
ATOM   4382  C   HIE   277      13.606  35.108  30.808  1.00  0.00           C  
ATOM   4383  O   HIE   277      12.707  35.672  31.497  1.00  0.00           O  
ATOM   4384  N   MET   278      14.691  35.802  30.338  1.00  0.00           N  
ATOM   4385  H   MET   278      15.351  35.314  29.750  1.00  0.00           H  
ATOM   4386  CA  MET   278      15.133  37.051  30.904  1.00  0.00           C  
ATOM   4387  HA  MET   278      15.214  36.837  31.970  1.00  0.00           H  
ATOM   4388  CB  MET   278      16.536  37.441  30.322  1.00  0.00           C  
ATOM   4389  HB2 MET   278      16.617  37.290  29.245  1.00  0.00           H  
ATOM   4390  HB3 MET   278      16.753  38.502  30.444  1.00  0.00           H  
ATOM   4391  CG  MET   278      17.656  36.604  31.049  1.00  0.00           C  
ATOM   4392  HG2 MET   278      17.743  36.865  32.104  1.00  0.00           H  
ATOM   4393  HG3 MET   278      17.346  35.567  30.921  1.00  0.00           H  
ATOM   4394  SD  MET   278      19.279  36.960  30.238  1.00  0.00           S  
ATOM   4395  CE  MET   278      19.529  38.514  31.161  1.00  0.00           C  
ATOM   4396  HE1 MET   278      20.586  38.777  31.174  1.00  0.00           H  
ATOM   4397  HE2 MET   278      18.883  39.274  30.722  1.00  0.00           H  
ATOM   4398  HE3 MET   278      19.198  38.467  32.199  1.00  0.00           H  
ATOM   4399  C   MET   278      14.127  38.193  30.870  1.00  0.00           C  
ATOM   4400  O   MET   278      14.123  39.079  31.656  1.00  0.00           O  
ATOM   4401  N   GLU   279      13.148  38.072  30.008  1.00  0.00           N  
ATOM   4402  H   GLU   279      13.324  37.476  29.212  1.00  0.00           H  
ATOM   4403  CA  GLU   279      11.967  38.962  29.836  1.00  0.00           C  
ATOM   4404  HA  GLU   279      12.403  39.956  29.738  1.00  0.00           H  
ATOM   4405  CB  GLU   279      11.192  38.786  28.613  1.00  0.00           C  
ATOM   4406  HB2 GLU   279      10.848  37.764  28.458  1.00  0.00           H  
ATOM   4407  HB3 GLU   279      10.269  39.355  28.730  1.00  0.00           H  
ATOM   4408  CG  GLU   279      11.922  39.374  27.346  1.00  0.00           C  
ATOM   4409  HG2 GLU   279      11.186  39.436  26.545  1.00  0.00           H  
ATOM   4410  HG3 GLU   279      12.287  40.373  27.584  1.00  0.00           H  
ATOM   4411  CD  GLU   279      13.064  38.588  26.792  1.00  0.00           C  
ATOM   4412  OE1 GLU   279      13.613  38.975  25.735  1.00  0.00           O  
ATOM   4413  OE2 GLU   279      13.591  37.592  27.346  1.00  0.00           O  
ATOM   4414  C   GLU   279      10.996  39.035  31.034  1.00  0.00           C  
ATOM   4415  O   GLU   279      10.323  40.021  31.332  1.00  0.00           O  
ATOM   4416  N   ASP   280      10.969  37.949  31.868  1.00  0.00           N  
ATOM   4417  H   ASP   280      11.677  37.250  31.692  1.00  0.00           H  
ATOM   4418  CA  ASP   280      10.067  37.890  33.018  1.00  0.00           C  
ATOM   4419  HA  ASP   280       9.202  38.450  32.663  1.00  0.00           H  
ATOM   4420  CB  ASP   280       9.524  36.463  33.277  1.00  0.00           C  
ATOM   4421  HB2 ASP   280      10.388  35.806  33.372  1.00  0.00           H  
ATOM   4422  HB3 ASP   280       8.928  36.518  34.188  1.00  0.00           H  
ATOM   4423  CG  ASP   280       8.729  35.985  32.035  1.00  0.00           C  
ATOM   4424  OD1 ASP   280       8.741  34.758  31.828  1.00  0.00           O  
ATOM   4425  OD2 ASP   280       8.121  36.777  31.245  1.00  0.00           O  
ATOM   4426  C   ASP   280      10.698  38.588  34.247  1.00  0.00           C  
ATOM   4427  O   ASP   280      10.080  38.617  35.328  1.00  0.00           O  
ATOM   4428  N   TRP   281      11.973  38.997  34.044  1.00  0.00           N  
ATOM   4429  H   TRP   281      12.346  38.978  33.105  1.00  0.00           H  
ATOM   4430  CA  TRP   281      12.876  39.382  35.116  1.00  0.00           C  
ATOM   4431  HA  TRP   281      12.420  39.267  36.099  1.00  0.00           H  
ATOM   4432  CB  TRP   281      13.952  38.245  35.104  1.00  0.00           C  
ATOM   4433  HB2 TRP   281      14.332  38.109  34.092  1.00  0.00           H  
ATOM   4434  HB3 TRP   281      14.804  38.524  35.724  1.00  0.00           H  
ATOM   4435  CG  TRP   281      13.353  36.989  35.679  1.00  0.00           C  
ATOM   4436  CD1 TRP   281      12.734  35.951  35.039  1.00  0.00           C  
ATOM   4437  HD1 TRP   281      12.331  36.053  34.042  1.00  0.00           H  
ATOM   4438  NE1 TRP   281      12.400  34.945  35.834  1.00  0.00           N  
ATOM   4439  HE1 TRP   281      12.002  34.062  35.547  1.00  0.00           H  
ATOM   4440  CE2 TRP   281      12.779  35.221  37.139  1.00  0.00           C  
ATOM   4441  CZ2 TRP   281      12.646  34.512  38.312  1.00  0.00           C  
ATOM   4442  HZ2 TRP   281      12.181  33.538  38.269  1.00  0.00           H  
ATOM   4443  CH2 TRP   281      13.117  35.056  39.530  1.00  0.00           C  
ATOM   4444  HH2 TRP   281      12.902  34.522  40.444  1.00  0.00           H  
ATOM   4445  CZ3 TRP   281      13.657  36.334  39.541  1.00  0.00           C  
ATOM   4446  HZ3 TRP   281      13.957  36.814  40.461  1.00  0.00           H  
ATOM   4447  CE3 TRP   281      13.814  37.024  38.322  1.00  0.00           C  
ATOM   4448  HE3 TRP   281      14.469  37.882  38.278  1.00  0.00           H  
ATOM   4449  CD2 TRP   281      13.351  36.496  37.071  1.00  0.00           C  
ATOM   4450  C   TRP   281      13.463  40.742  35.036  1.00  0.00           C  
ATOM   4451  O   TRP   281      14.146  41.168  36.036  1.00  0.00           O  
ATOM   4452  N   ILE   282      13.330  41.393  33.941  1.00  0.00           N  
ATOM   4453  H   ILE   282      12.895  40.902  33.173  1.00  0.00           H  
ATOM   4454  CA  ILE   282      14.041  42.657  33.567  1.00  0.00           C  
ATOM   4455  HA  ILE   282      14.261  43.222  34.472  1.00  0.00           H  
ATOM   4456  CB  ILE   282      15.423  42.335  32.889  1.00  0.00           C  
ATOM   4457  HB  ILE   282      15.184  41.888  31.924  1.00  0.00           H  
ATOM   4458  CG2 ILE   282      16.236  43.646  32.727  1.00  0.00           C  
ATOM   4459 HG21 ILE   282      17.145  43.455  32.157  1.00  0.00           H  
ATOM   4460 HG22 ILE   282      15.590  44.370  32.229  1.00  0.00           H  
ATOM   4461 HG23 ILE   282      16.550  44.047  33.691  1.00  0.00           H  
ATOM   4462  CG1 ILE   282      16.287  41.313  33.716  1.00  0.00           C  
ATOM   4463 HG12 ILE   282      16.436  41.630  34.748  1.00  0.00           H  
ATOM   4464 HG13 ILE   282      15.727  40.379  33.759  1.00  0.00           H  
ATOM   4465  CD1 ILE   282      17.559  40.852  33.026  1.00  0.00           C  
ATOM   4466 HD11 ILE   282      17.290  40.621  31.995  1.00  0.00           H  
ATOM   4467 HD12 ILE   282      18.228  41.710  33.094  1.00  0.00           H  
ATOM   4468 HD13 ILE   282      18.112  40.024  33.468  1.00  0.00           H  
ATOM   4469  C   ILE   282      13.112  43.546  32.764  1.00  0.00           C  
ATOM   4470  O   ILE   282      13.069  43.460  31.579  1.00  0.00           O  
ATOM   4471  N   PRO   283      12.383  44.584  33.300  1.00  0.00           N  
ATOM   4472  CD  PRO   283      12.188  44.763  34.703  1.00  0.00           C  
ATOM   4473  HD2 PRO   283      13.147  44.761  35.221  1.00  0.00           H  
ATOM   4474  HD3 PRO   283      11.522  44.036  35.167  1.00  0.00           H  
ATOM   4475  CG  PRO   283      11.551  46.192  34.895  1.00  0.00           C  
ATOM   4476  HG2 PRO   283      12.392  46.883  34.956  1.00  0.00           H  
ATOM   4477  HG3 PRO   283      10.899  46.315  35.759  1.00  0.00           H  
ATOM   4478  CB  PRO   283      10.754  46.398  33.532  1.00  0.00           C  
ATOM   4479  HB2 PRO   283      10.804  47.447  33.241  1.00  0.00           H  
ATOM   4480  HB3 PRO   283       9.696  46.148  33.604  1.00  0.00           H  
ATOM   4481  CA  PRO   283      11.434  45.431  32.546  1.00  0.00           C  
ATOM   4482  HA  PRO   283      10.722  44.715  32.135  1.00  0.00           H  
ATOM   4483  C   PRO   283      12.091  46.194  31.371  1.00  0.00           C  
ATOM   4484  O   PRO   283      11.510  46.300  30.311  1.00  0.00           O  
ATOM   4485  N   HIE   284      13.359  46.726  31.465  1.00  0.00           N  
ATOM   4486  H   HIE   284      13.755  46.661  32.392  1.00  0.00           H  
ATOM   4487  CA  HIE   284      13.962  47.674  30.464  1.00  0.00           C  
ATOM   4488  HA  HIE   284      13.132  47.763  29.763  1.00  0.00           H  
ATOM   4489  CB  HIE   284      14.210  49.106  30.973  1.00  0.00           C  
ATOM   4490  HB2 HIE   284      14.960  49.233  31.753  1.00  0.00           H  
ATOM   4491  HB3 HIE   284      14.505  49.800  30.186  1.00  0.00           H  
ATOM   4492  CG  HIE   284      13.035  49.614  31.672  1.00  0.00           C  
ATOM   4493  ND1 HIE   284      11.976  50.384  31.104  1.00  0.00           N  
ATOM   4494  CE1 HIE   284      11.204  50.723  32.168  1.00  0.00           C  
ATOM   4495  HE1 HIE   284      10.284  51.286  32.111  1.00  0.00           H  
ATOM   4496  NE2 HIE   284      11.752  50.248  33.286  1.00  0.00           N  
ATOM   4497  HE2 HIE   284      11.349  50.338  34.208  1.00  0.00           H  
ATOM   4498  CD2 HIE   284      12.824  49.461  32.990  1.00  0.00           C  
ATOM   4499  HD2 HIE   284      13.460  48.847  33.610  1.00  0.00           H  
ATOM   4500  C   HIE   284      15.009  46.976  29.633  1.00  0.00           C  
ATOM   4501  O   HIE   284      16.021  47.615  29.293  1.00  0.00           O  
ATOM   4502  N   LEU   285      14.851  45.683  29.372  1.00  0.00           N  
ATOM   4503  H   LEU   285      14.008  45.212  29.667  1.00  0.00           H  
ATOM   4504  CA  LEU   285      15.854  44.854  28.679  1.00  0.00           C  
ATOM   4505  HA  LEU   285      16.807  44.974  29.193  1.00  0.00           H  
ATOM   4506  CB  LEU   285      15.388  43.296  28.850  1.00  0.00           C  
ATOM   4507  HB2 LEU   285      15.396  43.015  29.903  1.00  0.00           H  
ATOM   4508  HB3 LEU   285      14.387  43.275  28.419  1.00  0.00           H  
ATOM   4509  CG  LEU   285      16.268  42.257  28.113  1.00  0.00           C  
ATOM   4510  HG  LEU   285      16.403  42.645  27.104  1.00  0.00           H  
ATOM   4511  CD1 LEU   285      17.703  42.074  28.706  1.00  0.00           C  
ATOM   4512 HD11 LEU   285      18.233  41.290  28.165  1.00  0.00           H  
ATOM   4513 HD12 LEU   285      18.241  43.018  28.616  1.00  0.00           H  
ATOM   4514 HD13 LEU   285      17.658  41.775  29.753  1.00  0.00           H  
ATOM   4515  CD2 LEU   285      15.556  40.902  28.123  1.00  0.00           C  
ATOM   4516 HD21 LEU   285      14.534  41.041  27.768  1.00  0.00           H  
ATOM   4517 HD22 LEU   285      16.108  40.193  27.506  1.00  0.00           H  
ATOM   4518 HD23 LEU   285      15.654  40.498  29.131  1.00  0.00           H  
ATOM   4519  C   LEU   285      15.968  45.261  27.165  1.00  0.00           C  
ATOM   4520  O   LEU   285      15.102  44.955  26.428  1.00  0.00           O  
ATOM   4521  N   LYS   286      17.191  45.630  26.772  1.00  0.00           N  
ATOM   4522  H   LYS   286      17.892  45.921  27.439  1.00  0.00           H  
ATOM   4523  CA  LYS   286      17.602  45.503  25.407  1.00  0.00           C  
ATOM   4524  HA  LYS   286      16.728  45.570  24.758  1.00  0.00           H  
ATOM   4525  CB  LYS   286      18.622  46.586  25.113  1.00  0.00           C  
ATOM   4526  HB2 LYS   286      18.262  47.544  25.488  1.00  0.00           H  
ATOM   4527  HB3 LYS   286      19.591  46.536  25.609  1.00  0.00           H  
ATOM   4528  CG  LYS   286      18.742  46.885  23.611  1.00  0.00           C  
ATOM   4529  HG2 LYS   286      19.411  46.143  23.175  1.00  0.00           H  
ATOM   4530  HG3 LYS   286      17.736  46.783  23.204  1.00  0.00           H  
ATOM   4531  CD  LYS   286      19.287  48.252  23.257  1.00  0.00           C  
ATOM   4532  HD2 LYS   286      18.833  49.136  23.704  1.00  0.00           H  
ATOM   4533  HD3 LYS   286      20.351  48.261  23.491  1.00  0.00           H  
ATOM   4534  CE  LYS   286      19.092  48.390  21.746  1.00  0.00           C  
ATOM   4535  HE2 LYS   286      19.440  47.474  21.268  1.00  0.00           H  
ATOM   4536  HE3 LYS   286      18.031  48.593  21.603  1.00  0.00           H  
ATOM   4537  NZ  LYS   286      19.821  49.594  21.291  1.00  0.00           N  
ATOM   4538  HZ1 LYS   286      19.741  50.418  21.870  1.00  0.00           H  
ATOM   4539  HZ2 LYS   286      20.819  49.477  21.185  1.00  0.00           H  
ATOM   4540  HZ3 LYS   286      19.458  49.799  20.371  1.00  0.00           H  
ATOM   4541  C   LYS   286      18.170  44.127  25.169  1.00  0.00           C  
ATOM   4542  O   LYS   286      18.715  43.390  26.022  1.00  0.00           O  
ATOM   4543  N   ARG   287      18.263  43.773  23.876  1.00  0.00           N  
ATOM   4544  H   ARG   287      17.817  44.313  23.149  1.00  0.00           H  
ATOM   4545  CA  ARG   287      19.046  42.631  23.411  1.00  0.00           C  
ATOM   4546  HA  ARG   287      19.672  42.385  24.268  1.00  0.00           H  
ATOM   4547  CB  ARG   287      18.077  41.499  23.188  1.00  0.00           C  
ATOM   4548  HB2 ARG   287      17.284  41.816  22.512  1.00  0.00           H  
ATOM   4549  HB3 ARG   287      18.620  40.695  22.692  1.00  0.00           H  
ATOM   4550  CG  ARG   287      17.521  40.851  24.391  1.00  0.00           C  
ATOM   4551  HG2 ARG   287      18.289  40.533  25.096  1.00  0.00           H  
ATOM   4552  HG3 ARG   287      16.902  41.567  24.932  1.00  0.00           H  
ATOM   4553  CD  ARG   287      16.769  39.569  23.970  1.00  0.00           C  
ATOM   4554  HD2 ARG   287      15.904  39.767  23.338  1.00  0.00           H  
ATOM   4555  HD3 ARG   287      17.470  39.008  23.351  1.00  0.00           H  
ATOM   4556  NE  ARG   287      16.293  38.742  25.083  1.00  0.00           N  
ATOM   4557  HE  ARG   287      15.353  38.963  25.380  1.00  0.00           H  
ATOM   4558  CZ  ARG   287      16.876  37.685  25.558  1.00  0.00           C  
ATOM   4559  NH1 ARG   287      18.044  37.190  25.248  1.00  0.00           N  
ATOM   4560 HH11 ARG   287      18.552  37.560  24.457  1.00  0.00           H  
ATOM   4561 HH12 ARG   287      18.313  36.313  25.672  1.00  0.00           H  
ATOM   4562  NH2 ARG   287      16.210  37.058  26.459  1.00  0.00           N  
ATOM   4563 HH21 ARG   287      15.264  37.305  26.712  1.00  0.00           H  
ATOM   4564 HH22 ARG   287      16.546  36.236  26.940  1.00  0.00           H  
ATOM   4565  C   ARG   287      19.867  42.916  22.195  1.00  0.00           C  
ATOM   4566  O   ARG   287      19.557  43.762  21.323  1.00  0.00           O  
ATOM   4567  N   GLY   288      20.971  42.209  22.071  1.00  0.00           N  
ATOM   4568  H   GLY   288      21.197  41.568  22.818  1.00  0.00           H  
ATOM   4569  CA  GLY   288      21.786  42.011  20.895  1.00  0.00           C  
ATOM   4570  HA2 GLY   288      21.171  42.232  20.023  1.00  0.00           H  
ATOM   4571  HA3 GLY   288      22.637  42.689  20.833  1.00  0.00           H  
ATOM   4572  C   GLY   288      22.176  40.575  20.718  1.00  0.00           C  
ATOM   4573  O   GLY   288      21.884  39.729  21.617  1.00  0.00           O  
ATOM   4574  N   HIE   289      22.676  40.279  19.508  1.00  0.00           N  
ATOM   4575  H   HIE   289      22.905  41.052  18.900  1.00  0.00           H  
ATOM   4576  CA  HIE   289      23.118  38.951  19.128  1.00  0.00           C  
ATOM   4577  HA  HIE   289      23.482  38.426  20.011  1.00  0.00           H  
ATOM   4578  CB  HIE   289      21.896  38.149  18.526  1.00  0.00           C  
ATOM   4579  HB2 HIE   289      21.060  38.095  19.224  1.00  0.00           H  
ATOM   4580  HB3 HIE   289      21.619  38.685  17.619  1.00  0.00           H  
ATOM   4581  CG  HIE   289      22.304  36.768  18.082  1.00  0.00           C  
ATOM   4582  ND1 HIE   289      22.823  35.795  18.918  1.00  0.00           N  
ATOM   4583  CE1 HIE   289      23.004  34.762  18.052  1.00  0.00           C  
ATOM   4584  HE1 HIE   289      23.352  33.775  18.321  1.00  0.00           H  
ATOM   4585  NE2 HIE   289      22.761  35.101  16.806  1.00  0.00           N  
ATOM   4586  HE2 HIE   289      22.725  34.407  16.073  1.00  0.00           H  
ATOM   4587  CD2 HIE   289      22.264  36.347  16.783  1.00  0.00           C  
ATOM   4588  HD2 HIE   289      21.815  36.863  15.947  1.00  0.00           H  
ATOM   4589  C   HIE   289      24.289  38.890  18.160  1.00  0.00           C  
ATOM   4590  O   HIE   289      24.391  39.717  17.240  1.00  0.00           O  
ATOM   4591  N   ILE   290      25.256  37.940  18.291  1.00  0.00           N  
ATOM   4592  H   ILE   290      25.077  37.233  18.990  1.00  0.00           H  
ATOM   4593  CA  ILE   290      26.448  37.813  17.389  1.00  0.00           C  
ATOM   4594  HA  ILE   290      26.363  38.583  16.621  1.00  0.00           H  
ATOM   4595  CB  ILE   290      27.816  38.129  18.085  1.00  0.00           C  
ATOM   4596  HB  ILE   290      28.286  37.190  18.374  1.00  0.00           H  
ATOM   4597  CG2 ILE   290      28.666  38.656  16.961  1.00  0.00           C  
ATOM   4598 HG21 ILE   290      28.679  38.023  16.074  1.00  0.00           H  
ATOM   4599 HG22 ILE   290      28.360  39.633  16.588  1.00  0.00           H  
ATOM   4600 HG23 ILE   290      29.726  38.754  17.195  1.00  0.00           H  
ATOM   4601  CG1 ILE   290      27.805  39.078  19.254  1.00  0.00           C  
ATOM   4602 HG12 ILE   290      27.471  40.048  18.887  1.00  0.00           H  
ATOM   4603 HG13 ILE   290      27.166  38.675  20.039  1.00  0.00           H  
ATOM   4604  CD1 ILE   290      29.141  39.327  19.968  1.00  0.00           C  
ATOM   4605 HD11 ILE   290      28.925  39.719  20.961  1.00  0.00           H  
ATOM   4606 HD12 ILE   290      29.659  38.381  20.122  1.00  0.00           H  
ATOM   4607 HD13 ILE   290      29.800  39.958  19.370  1.00  0.00           H  
ATOM   4608  C   ILE   290      26.403  36.435  16.738  1.00  0.00           C  
ATOM   4609  O   ILE   290      26.255  35.392  17.352  1.00  0.00           O  
ATOM   4610  N   GLU   291      26.394  36.464  15.409  1.00  0.00           N  
ATOM   4611  H   GLU   291      26.441  37.380  14.986  1.00  0.00           H  
ATOM   4612  CA  GLU   291      26.195  35.249  14.638  1.00  0.00           C  
ATOM   4613  HA  GLU   291      25.533  34.602  15.212  1.00  0.00           H  
ATOM   4614  CB  GLU   291      25.533  35.632  13.272  1.00  0.00           C  
ATOM   4615  HB2 GLU   291      26.310  36.155  12.714  1.00  0.00           H  
ATOM   4616  HB3 GLU   291      25.289  34.717  12.732  1.00  0.00           H  
ATOM   4617  CG  GLU   291      24.213  36.477  13.222  1.00  0.00           C  
ATOM   4618  HG2 GLU   291      23.357  35.841  12.999  1.00  0.00           H  
ATOM   4619  HG3 GLU   291      24.059  36.965  14.185  1.00  0.00           H  
ATOM   4620  CD  GLU   291      24.293  37.504  12.119  1.00  0.00           C  
ATOM   4621  OE1 GLU   291      23.722  37.305  11.035  1.00  0.00           O  
ATOM   4622  OE2 GLU   291      24.864  38.581  12.370  1.00  0.00           O  
ATOM   4623  C   GLU   291      27.495  34.524  14.505  1.00  0.00           C  
ATOM   4624  O   GLU   291      28.591  35.107  14.410  1.00  0.00           O  
ATOM   4625  N   ASP   292      27.377  33.269  14.457  1.00  0.00           N  
ATOM   4626  H   ASP   292      26.383  33.099  14.410  1.00  0.00           H  
ATOM   4627  CA  ASP   292      28.351  32.186  14.340  1.00  0.00           C  
ATOM   4628  HA  ASP   292      27.790  31.252  14.319  1.00  0.00           H  
ATOM   4629  CB  ASP   292      29.015  32.297  12.902  1.00  0.00           C  
ATOM   4630  HB2 ASP   292      29.751  33.098  12.826  1.00  0.00           H  
ATOM   4631  HB3 ASP   292      29.575  31.397  12.649  1.00  0.00           H  
ATOM   4632  CG  ASP   292      27.993  32.466  11.746  1.00  0.00           C  
ATOM   4633  OD1 ASP   292      28.489  32.965  10.663  1.00  0.00           O  
ATOM   4634  OD2 ASP   292      26.794  31.987  11.769  1.00  0.00           O  
ATOM   4635  C   ASP   292      29.447  32.121  15.460  1.00  0.00           C  
ATOM   4636  O   ASP   292      30.249  31.181  15.637  1.00  0.00           O  
ATOM   4637  N   CYS   293      29.555  33.250  16.259  1.00  0.00           N  
ATOM   4638  H   CYS   293      29.057  34.063  15.926  1.00  0.00           H  
ATOM   4639  CA  CYS   293      30.601  33.558  17.284  1.00  0.00           C  
ATOM   4640  HA  CYS   293      31.587  33.225  16.957  1.00  0.00           H  
ATOM   4641  CB  CYS   293      30.618  35.100  17.405  1.00  0.00           C  
ATOM   4642  HB2 CYS   293      30.958  35.553  16.473  1.00  0.00           H  
ATOM   4643  HB3 CYS   293      29.614  35.362  17.740  1.00  0.00           H  
ATOM   4644  SG  CYS   293      31.926  35.480  18.542  1.00  0.00           S  
ATOM   4645  HG  CYS   293      32.888  35.547  17.618  1.00  0.00           H  
ATOM   4646  C   CYS   293      30.429  32.766  18.638  1.00  0.00           C  
ATOM   4647  O   CYS   293      29.292  32.481  19.022  1.00  0.00           O  
ATOM   4648  N   GLY   294      31.572  32.360  19.231  1.00  0.00           N  
ATOM   4649  H   GLY   294      32.442  32.749  18.896  1.00  0.00           H  
ATOM   4650  CA  GLY   294      31.670  31.492  20.423  1.00  0.00           C  
ATOM   4651  HA2 GLY   294      30.765  30.945  20.686  1.00  0.00           H  
ATOM   4652  HA3 GLY   294      32.480  30.768  20.326  1.00  0.00           H  
ATOM   4653  C   GLY   294      31.908  32.384  21.690  1.00  0.00           C  
ATOM   4654  O   GLY   294      31.411  33.482  21.923  1.00  0.00           O  
ATOM   4655  N   HIP   295      32.649  31.773  22.651  1.00  0.00           N  
ATOM   4656  H   HIP   295      33.125  30.906  22.446  1.00  0.00           H  
ATOM   4657  CA  HIP   295      32.752  32.252  24.004  1.00  0.00           C  
ATOM   4658  HA  HIP   295      31.756  32.460  24.396  1.00  0.00           H  
ATOM   4659  CB  HIP   295      33.452  31.126  24.827  1.00  0.00           C  
ATOM   4660  HB2 HIP   295      32.905  30.199  24.653  1.00  0.00           H  
ATOM   4661  HB3 HIP   295      34.457  30.892  24.478  1.00  0.00           H  
ATOM   4662  CG  HIP   295      33.376  31.289  26.360  1.00  0.00           C  
ATOM   4663  ND1 HIP   295      32.220  31.042  27.007  1.00  0.00           N  
ATOM   4664  HD1 HIP   295      31.386  30.714  26.540  1.00  0.00           H  
ATOM   4665  CE1 HIP   295      32.442  31.314  28.307  1.00  0.00           C  
ATOM   4666  HE1 HIP   295      31.857  31.060  29.179  1.00  0.00           H  
ATOM   4667  NE2 HIP   295      33.669  31.927  28.412  1.00  0.00           N  
ATOM   4668  HE2 HIP   295      34.090  32.320  29.242  1.00  0.00           H  
ATOM   4669  CD2 HIP   295      34.227  31.929  27.176  1.00  0.00           C  
ATOM   4670  HD2 HIP   295      35.131  32.478  26.957  1.00  0.00           H  
ATOM   4671  C   HIP   295      33.579  33.568  24.173  1.00  0.00           C  
ATOM   4672  O   HIP   295      33.416  34.289  25.180  1.00  0.00           O  
ATOM   4673  N   TRP   296      34.366  33.822  23.144  1.00  0.00           N  
ATOM   4674  H   TRP   296      34.401  33.118  22.420  1.00  0.00           H  
ATOM   4675  CA  TRP   296      35.419  34.893  23.266  1.00  0.00           C  
ATOM   4676  HA  TRP   296      35.282  35.253  24.285  1.00  0.00           H  
ATOM   4677  CB  TRP   296      36.811  34.345  22.971  1.00  0.00           C  
ATOM   4678  HB2 TRP   296      36.914  34.299  21.887  1.00  0.00           H  
ATOM   4679  HB3 TRP   296      37.444  35.140  23.366  1.00  0.00           H  
ATOM   4680  CG  TRP   296      36.989  32.998  23.605  1.00  0.00           C  
ATOM   4681  CD1 TRP   296      37.045  31.857  22.880  1.00  0.00           C  
ATOM   4682  HD1 TRP   296      36.791  31.834  21.831  1.00  0.00           H  
ATOM   4683  NE1 TRP   296      37.072  30.766  23.742  1.00  0.00           N  
ATOM   4684  HE1 TRP   296      36.951  29.848  23.339  1.00  0.00           H  
ATOM   4685  CE2 TRP   296      37.213  31.174  25.031  1.00  0.00           C  
ATOM   4686  CZ2 TRP   296      37.381  30.483  26.212  1.00  0.00           C  
ATOM   4687  HZ2 TRP   296      37.405  29.404  26.177  1.00  0.00           H  
ATOM   4688  CH2 TRP   296      37.629  31.137  27.404  1.00  0.00           C  
ATOM   4689  HH2 TRP   296      37.755  30.611  28.338  1.00  0.00           H  
ATOM   4690  CZ3 TRP   296      37.762  32.552  27.343  1.00  0.00           C  
ATOM   4691  HZ3 TRP   296      38.002  33.058  28.266  1.00  0.00           H  
ATOM   4692  CE3 TRP   296      37.577  33.302  26.188  1.00  0.00           C  
ATOM   4693  HE3 TRP   296      37.514  34.377  26.265  1.00  0.00           H  
ATOM   4694  CD2 TRP   296      37.230  32.603  24.948  1.00  0.00           C  
ATOM   4695  C   TRP   296      34.955  36.094  22.389  1.00  0.00           C  
ATOM   4696  O   TRP   296      35.739  36.568  21.570  1.00  0.00           O  
ATOM   4697  N   THR   297      33.689  36.547  22.478  1.00  0.00           N  
ATOM   4698  H   THR   297      32.993  36.097  23.054  1.00  0.00           H  
ATOM   4699  CA  THR   297      33.147  37.657  21.581  1.00  0.00           C  
ATOM   4700  HA  THR   297      32.986  37.225  20.594  1.00  0.00           H  
ATOM   4701  CB  THR   297      31.729  38.009  22.151  1.00  0.00           C  
ATOM   4702  HB  THR   297      31.374  38.885  21.608  1.00  0.00           H  
ATOM   4703  CG2 THR   297      30.759  36.828  22.044  1.00  0.00           C  
ATOM   4704 HG21 THR   297      30.680  36.571  20.988  1.00  0.00           H  
ATOM   4705 HG22 THR   297      30.913  35.957  22.681  1.00  0.00           H  
ATOM   4706 HG23 THR   297      29.776  37.177  22.360  1.00  0.00           H  
ATOM   4707  OG1 THR   297      31.814  38.414  23.497  1.00  0.00           O  
ATOM   4708  HG1 THR   297      31.327  37.703  23.920  1.00  0.00           H  
ATOM   4709  C   THR   297      34.144  38.807  21.521  1.00  0.00           C  
ATOM   4710  O   THR   297      34.353  39.411  20.482  1.00  0.00           O  
ATOM   4711  N   GLN   298      34.796  39.164  22.647  1.00  0.00           N  
ATOM   4712  H   GLN   298      34.681  38.527  23.422  1.00  0.00           H  
ATOM   4713  CA  GLN   298      35.725  40.296  22.759  1.00  0.00           C  
ATOM   4714  HA  GLN   298      35.284  41.155  22.252  1.00  0.00           H  
ATOM   4715  CB  GLN   298      35.900  40.783  24.281  1.00  0.00           C  
ATOM   4716  HB2 GLN   298      36.300  41.795  24.346  1.00  0.00           H  
ATOM   4717  HB3 GLN   298      34.985  40.825  24.873  1.00  0.00           H  
ATOM   4718  CG  GLN   298      36.920  39.962  25.169  1.00  0.00           C  
ATOM   4719  HG2 GLN   298      37.914  40.199  24.789  1.00  0.00           H  
ATOM   4720  HG3 GLN   298      36.841  40.484  26.123  1.00  0.00           H  
ATOM   4721  CD  GLN   298      36.850  38.449  25.354  1.00  0.00           C  
ATOM   4722  OE1 GLN   298      36.078  37.717  24.823  1.00  0.00           O  
ATOM   4723  NE2 GLN   298      37.739  37.975  26.237  1.00  0.00           N  
ATOM   4724 HE21 GLN   298      37.737  36.984  26.430  1.00  0.00           H  
ATOM   4725 HE22 GLN   298      38.417  38.633  26.593  1.00  0.00           H  
ATOM   4726  C   GLN   298      37.106  40.017  22.105  1.00  0.00           C  
ATOM   4727  O   GLN   298      38.008  40.799  22.284  1.00  0.00           O  
ATOM   4728  N   MET   299      37.261  38.791  21.498  1.00  0.00           N  
ATOM   4729  H   MET   299      36.498  38.131  21.450  1.00  0.00           H  
ATOM   4730  CA  MET   299      38.486  38.420  20.742  1.00  0.00           C  
ATOM   4731  HA  MET   299      39.218  39.226  20.695  1.00  0.00           H  
ATOM   4732  CB  MET   299      39.179  37.274  21.435  1.00  0.00           C  
ATOM   4733  HB2 MET   299      38.548  36.388  21.358  1.00  0.00           H  
ATOM   4734  HB3 MET   299      40.102  37.257  20.856  1.00  0.00           H  
ATOM   4735  CG  MET   299      39.510  37.443  22.919  1.00  0.00           C  
ATOM   4736  HG2 MET   299      40.143  38.309  23.114  1.00  0.00           H  
ATOM   4737  HG3 MET   299      38.561  37.720  23.378  1.00  0.00           H  
ATOM   4738  SD  MET   299      40.228  35.967  23.680  1.00  0.00           S  
ATOM   4739  CE  MET   299      41.953  35.766  23.087  1.00  0.00           C  
ATOM   4740  HE1 MET   299      42.407  34.839  23.434  1.00  0.00           H  
ATOM   4741  HE2 MET   299      41.987  35.963  22.015  1.00  0.00           H  
ATOM   4742  HE3 MET   299      42.484  36.565  23.605  1.00  0.00           H  
ATOM   4743  C   MET   299      38.161  38.071  19.287  1.00  0.00           C  
ATOM   4744  O   MET   299      38.907  38.399  18.393  1.00  0.00           O  
ATOM   4745  N   ASP   300      37.027  37.351  19.030  1.00  0.00           N  
ATOM   4746  H   ASP   300      36.393  37.079  19.767  1.00  0.00           H  
ATOM   4747  CA  ASP   300      36.646  36.831  17.774  1.00  0.00           C  
ATOM   4748  HA  ASP   300      37.526  36.367  17.330  1.00  0.00           H  
ATOM   4749  CB  ASP   300      35.610  35.678  18.003  1.00  0.00           C  
ATOM   4750  HB2 ASP   300      35.932  34.932  18.729  1.00  0.00           H  
ATOM   4751  HB3 ASP   300      34.700  35.995  18.513  1.00  0.00           H  
ATOM   4752  CG  ASP   300      35.294  34.874  16.774  1.00  0.00           C  
ATOM   4753  OD1 ASP   300      34.250  34.269  16.660  1.00  0.00           O  
ATOM   4754  OD2 ASP   300      36.086  34.845  15.849  1.00  0.00           O  
ATOM   4755  C   ASP   300      35.984  37.917  16.841  1.00  0.00           C  
ATOM   4756  O   ASP   300      36.421  37.969  15.674  1.00  0.00           O  
ATOM   4757  N   LYS   301      35.026  38.721  17.373  1.00  0.00           N  
ATOM   4758  H   LYS   301      34.675  38.486  18.290  1.00  0.00           H  
ATOM   4759  CA  LYS   301      34.315  39.826  16.690  1.00  0.00           C  
ATOM   4760  HA  LYS   301      34.937  40.071  15.830  1.00  0.00           H  
ATOM   4761  CB  LYS   301      32.897  39.220  16.379  1.00  0.00           C  
ATOM   4762  HB2 LYS   301      32.385  38.770  17.230  1.00  0.00           H  
ATOM   4763  HB3 LYS   301      32.254  40.044  16.068  1.00  0.00           H  
ATOM   4764  CG  LYS   301      32.997  38.133  15.369  1.00  0.00           C  
ATOM   4765  HG2 LYS   301      33.755  38.436  14.646  1.00  0.00           H  
ATOM   4766  HG3 LYS   301      33.452  37.287  15.884  1.00  0.00           H  
ATOM   4767  CD  LYS   301      31.644  37.769  14.718  1.00  0.00           C  
ATOM   4768  HD2 LYS   301      30.900  37.399  15.423  1.00  0.00           H  
ATOM   4769  HD3 LYS   301      31.304  38.639  14.156  1.00  0.00           H  
ATOM   4770  CE  LYS   301      31.987  36.591  13.699  1.00  0.00           C  
ATOM   4771  HE2 LYS   301      32.691  36.908  12.930  1.00  0.00           H  
ATOM   4772  HE3 LYS   301      32.617  35.978  14.344  1.00  0.00           H  
ATOM   4773  NZ  LYS   301      30.784  35.970  13.107  1.00  0.00           N  
ATOM   4774  HZ1 LYS   301      30.322  36.676  12.552  1.00  0.00           H  
ATOM   4775  HZ2 LYS   301      30.959  35.172  12.513  1.00  0.00           H  
ATOM   4776  HZ3 LYS   301      30.140  35.688  13.832  1.00  0.00           H  
ATOM   4777  C   LYS   301      34.225  41.156  17.558  1.00  0.00           C  
ATOM   4778  O   LYS   301      33.155  41.768  17.705  1.00  0.00           O  
ATOM   4779  N   PRO   302      35.344  41.659  18.133  1.00  0.00           N  
ATOM   4780  CD  PRO   302      36.721  41.248  17.985  1.00  0.00           C  
ATOM   4781  HD2 PRO   302      36.909  41.140  16.917  1.00  0.00           H  
ATOM   4782  HD3 PRO   302      36.899  40.372  18.608  1.00  0.00           H  
ATOM   4783  CG  PRO   302      37.521  42.473  18.447  1.00  0.00           C  
ATOM   4784  HG2 PRO   302      37.922  43.105  17.655  1.00  0.00           H  
ATOM   4785  HG3 PRO   302      38.425  42.160  18.970  1.00  0.00           H  
ATOM   4786  CB  PRO   302      36.710  43.129  19.471  1.00  0.00           C  
ATOM   4787  HB2 PRO   302      36.787  44.211  19.575  1.00  0.00           H  
ATOM   4788  HB3 PRO   302      36.810  42.605  20.421  1.00  0.00           H  
ATOM   4789  CA  PRO   302      35.281  42.815  18.998  1.00  0.00           C  
ATOM   4790  HA  PRO   302      34.817  42.492  19.930  1.00  0.00           H  
ATOM   4791  C   PRO   302      34.669  44.111  18.406  1.00  0.00           C  
ATOM   4792  O   PRO   302      33.902  44.833  19.047  1.00  0.00           O  
ATOM   4793  N   THR   303      34.909  44.399  17.141  1.00  0.00           N  
ATOM   4794  H   THR   303      35.380  43.756  16.521  1.00  0.00           H  
ATOM   4795  CA  THR   303      34.181  45.553  16.436  1.00  0.00           C  
ATOM   4796  HA  THR   303      34.284  46.511  16.946  1.00  0.00           H  
ATOM   4797  CB  THR   303      34.764  45.775  15.022  1.00  0.00           C  
ATOM   4798  HB  THR   303      34.264  46.628  14.563  1.00  0.00           H  
ATOM   4799  CG2 THR   303      36.193  46.290  15.022  1.00  0.00           C  
ATOM   4800 HG21 THR   303      36.473  46.631  14.026  1.00  0.00           H  
ATOM   4801 HG22 THR   303      36.255  47.231  15.569  1.00  0.00           H  
ATOM   4802 HG23 THR   303      36.994  45.593  15.268  1.00  0.00           H  
ATOM   4803  OG1 THR   303      34.602  44.729  14.071  1.00  0.00           O  
ATOM   4804  HG1 THR   303      33.660  44.673  13.892  1.00  0.00           H  
ATOM   4805  C   THR   303      32.715  45.295  16.254  1.00  0.00           C  
ATOM   4806  O   THR   303      31.932  46.217  16.144  1.00  0.00           O  
ATOM   4807  N   GLU   304      32.175  44.068  16.261  1.00  0.00           N  
ATOM   4808  H   GLU   304      32.754  43.244  16.337  1.00  0.00           H  
ATOM   4809  CA  GLU   304      30.725  43.856  16.255  1.00  0.00           C  
ATOM   4810  HA  GLU   304      30.269  44.609  15.611  1.00  0.00           H  
ATOM   4811  CB  GLU   304      30.419  42.440  15.636  1.00  0.00           C  
ATOM   4812  HB2 GLU   304      30.526  41.709  16.437  1.00  0.00           H  
ATOM   4813  HB3 GLU   304      29.345  42.381  15.461  1.00  0.00           H  
ATOM   4814  CG  GLU   304      31.190  41.986  14.371  1.00  0.00           C  
ATOM   4815  HG2 GLU   304      32.253  41.956  14.608  1.00  0.00           H  
ATOM   4816  HG3 GLU   304      30.815  41.008  14.070  1.00  0.00           H  
ATOM   4817  CD  GLU   304      31.210  43.014  13.208  1.00  0.00           C  
ATOM   4818  OE1 GLU   304      32.170  43.804  13.180  1.00  0.00           O  
ATOM   4819  OE2 GLU   304      30.407  42.837  12.261  1.00  0.00           O  
ATOM   4820  C   GLU   304      30.043  44.052  17.647  1.00  0.00           C  
ATOM   4821  O   GLU   304      29.060  44.787  17.915  1.00  0.00           O  
ATOM   4822  N   VAL   305      30.811  43.657  18.637  1.00  0.00           N  
ATOM   4823  H   VAL   305      31.654  43.189  18.335  1.00  0.00           H  
ATOM   4824  CA  VAL   305      30.563  43.814  20.073  1.00  0.00           C  
ATOM   4825  HA  VAL   305      29.599  43.356  20.295  1.00  0.00           H  
ATOM   4826  CB  VAL   305      31.668  43.204  20.990  1.00  0.00           C  
ATOM   4827  HB  VAL   305      32.646  43.267  20.513  1.00  0.00           H  
ATOM   4828  CG1 VAL   305      31.711  43.622  22.473  1.00  0.00           C  
ATOM   4829 HG11 VAL   305      32.000  44.670  22.559  1.00  0.00           H  
ATOM   4830 HG12 VAL   305      30.721  43.523  22.917  1.00  0.00           H  
ATOM   4831 HG13 VAL   305      32.432  43.003  23.007  1.00  0.00           H  
ATOM   4832  CG2 VAL   305      31.331  41.706  21.070  1.00  0.00           C  
ATOM   4833 HG21 VAL   305      30.357  41.559  21.538  1.00  0.00           H  
ATOM   4834 HG22 VAL   305      31.372  41.338  20.044  1.00  0.00           H  
ATOM   4835 HG23 VAL   305      32.150  41.143  21.516  1.00  0.00           H  
ATOM   4836  C   VAL   305      30.485  45.317  20.378  1.00  0.00           C  
ATOM   4837  O   VAL   305      29.456  45.652  20.958  1.00  0.00           O  
ATOM   4838  N   ASN   306      31.392  46.132  19.807  1.00  0.00           N  
ATOM   4839  H   ASN   306      32.098  45.652  19.266  1.00  0.00           H  
ATOM   4840  CA  ASN   306      31.416  47.595  19.940  1.00  0.00           C  
ATOM   4841  HA  ASN   306      31.402  47.933  20.976  1.00  0.00           H  
ATOM   4842  CB  ASN   306      32.681  48.174  19.217  1.00  0.00           C  
ATOM   4843  HB2 ASN   306      32.761  47.828  18.186  1.00  0.00           H  
ATOM   4844  HB3 ASN   306      32.681  49.264  19.210  1.00  0.00           H  
ATOM   4845  CG  ASN   306      33.921  47.691  19.940  1.00  0.00           C  
ATOM   4846  OD1 ASN   306      33.914  47.213  21.089  1.00  0.00           O  
ATOM   4847  ND2 ASN   306      34.991  48.012  19.371  1.00  0.00           N  
ATOM   4848 HD21 ASN   306      35.868  47.923  19.865  1.00  0.00           H  
ATOM   4849 HD22 ASN   306      34.950  48.340  18.417  1.00  0.00           H  
ATOM   4850  C   ASN   306      30.189  48.233  19.258  1.00  0.00           C  
ATOM   4851  O   ASN   306      29.496  49.029  19.996  1.00  0.00           O  
ATOM   4852  N   GLN   307      29.702  47.713  18.151  1.00  0.00           N  
ATOM   4853  H   GLN   307      30.115  46.836  17.865  1.00  0.00           H  
ATOM   4854  CA  GLN   307      28.485  48.144  17.477  1.00  0.00           C  
ATOM   4855  HA  GLN   307      28.514  49.228  17.360  1.00  0.00           H  
ATOM   4856  CB  GLN   307      28.480  47.453  16.071  1.00  0.00           C  
ATOM   4857  HB2 GLN   307      29.373  47.608  15.465  1.00  0.00           H  
ATOM   4858  HB3 GLN   307      28.206  46.415  16.260  1.00  0.00           H  
ATOM   4859  CG  GLN   307      27.361  48.066  15.204  1.00  0.00           C  
ATOM   4860  HG2 GLN   307      27.154  47.412  14.357  1.00  0.00           H  
ATOM   4861  HG3 GLN   307      26.442  48.121  15.788  1.00  0.00           H  
ATOM   4862  CD  GLN   307      27.662  49.391  14.544  1.00  0.00           C  
ATOM   4863  OE1 GLN   307      26.869  50.375  14.605  1.00  0.00           O  
ATOM   4864  NE2 GLN   307      28.762  49.485  13.768  1.00  0.00           N  
ATOM   4865 HE21 GLN   307      28.900  50.332  13.235  1.00  0.00           H  
ATOM   4866 HE22 GLN   307      29.454  48.754  13.691  1.00  0.00           H  
ATOM   4867  C   GLN   307      27.251  47.813  18.255  1.00  0.00           C  
ATOM   4868  O   GLN   307      26.470  48.757  18.466  1.00  0.00           O  
ATOM   4869  N   ILE   308      27.085  46.633  18.850  1.00  0.00           N  
ATOM   4870  H   ILE   308      27.799  45.929  18.724  1.00  0.00           H  
ATOM   4871  CA  ILE   308      25.999  46.395  19.818  1.00  0.00           C  
ATOM   4872  HA  ILE   308      25.086  46.429  19.224  1.00  0.00           H  
ATOM   4873  CB  ILE   308      26.068  44.864  20.197  1.00  0.00           C  
ATOM   4874  HB  ILE   308      26.929  44.775  20.860  1.00  0.00           H  
ATOM   4875  CG2 ILE   308      24.896  44.556  21.136  1.00  0.00           C  
ATOM   4876 HG21 ILE   308      23.999  44.960  20.668  1.00  0.00           H  
ATOM   4877 HG22 ILE   308      24.833  43.469  21.194  1.00  0.00           H  
ATOM   4878 HG23 ILE   308      25.131  44.938  22.129  1.00  0.00           H  
ATOM   4879  CG1 ILE   308      26.097  44.025  18.932  1.00  0.00           C  
ATOM   4880 HG12 ILE   308      25.104  43.689  18.633  1.00  0.00           H  
ATOM   4881 HG13 ILE   308      26.523  44.459  18.028  1.00  0.00           H  
ATOM   4882  CD1 ILE   308      26.675  42.631  19.215  1.00  0.00           C  
ATOM   4883 HD11 ILE   308      26.928  42.187  18.252  1.00  0.00           H  
ATOM   4884 HD12 ILE   308      27.627  42.703  19.741  1.00  0.00           H  
ATOM   4885 HD13 ILE   308      25.950  42.041  19.777  1.00  0.00           H  
ATOM   4886  C   ILE   308      25.961  47.367  21.029  1.00  0.00           C  
ATOM   4887  O   ILE   308      24.908  47.838  21.494  1.00  0.00           O  
ATOM   4888  N   LEU   309      27.107  47.653  21.665  1.00  0.00           N  
ATOM   4889  H   LEU   309      27.902  47.144  21.306  1.00  0.00           H  
ATOM   4890  CA  LEU   309      27.264  48.346  22.944  1.00  0.00           C  
ATOM   4891  HA  LEU   309      26.473  47.943  23.576  1.00  0.00           H  
ATOM   4892  CB  LEU   309      28.676  48.057  23.537  1.00  0.00           C  
ATOM   4893  HB2 LEU   309      29.492  48.257  22.843  1.00  0.00           H  
ATOM   4894  HB3 LEU   309      28.854  48.833  24.281  1.00  0.00           H  
ATOM   4895  CG  LEU   309      28.831  46.651  24.147  1.00  0.00           C  
ATOM   4896  HG  LEU   309      28.788  45.883  23.374  1.00  0.00           H  
ATOM   4897  CD1 LEU   309      30.280  46.650  24.756  1.00  0.00           C  
ATOM   4898 HD11 LEU   309      30.258  47.187  25.705  1.00  0.00           H  
ATOM   4899 HD12 LEU   309      30.615  45.654  25.048  1.00  0.00           H  
ATOM   4900 HD13 LEU   309      31.018  47.011  24.041  1.00  0.00           H  
ATOM   4901  CD2 LEU   309      27.856  46.249  25.258  1.00  0.00           C  
ATOM   4902 HD21 LEU   309      28.255  45.407  25.824  1.00  0.00           H  
ATOM   4903 HD22 LEU   309      27.577  47.060  25.931  1.00  0.00           H  
ATOM   4904 HD23 LEU   309      27.013  45.831  24.708  1.00  0.00           H  
ATOM   4905  C   LEU   309      27.068  49.870  22.759  1.00  0.00           C  
ATOM   4906  O   LEU   309      26.239  50.511  23.412  1.00  0.00           O  
ATOM   4907  N   ILE   310      27.672  50.468  21.713  1.00  0.00           N  
ATOM   4908  H   ILE   310      28.381  49.936  21.228  1.00  0.00           H  
ATOM   4909  CA  ILE   310      27.640  51.945  21.330  1.00  0.00           C  
ATOM   4910  HA  ILE   310      27.935  52.557  22.182  1.00  0.00           H  
ATOM   4911  CB  ILE   310      28.606  52.282  20.192  1.00  0.00           C  
ATOM   4912  HB  ILE   310      28.266  51.578  19.433  1.00  0.00           H  
ATOM   4913  CG2 ILE   310      28.273  53.664  19.678  1.00  0.00           C  
ATOM   4914 HG21 ILE   310      27.232  53.722  19.359  1.00  0.00           H  
ATOM   4915 HG22 ILE   310      28.369  54.326  20.539  1.00  0.00           H  
ATOM   4916 HG23 ILE   310      28.927  53.868  18.830  1.00  0.00           H  
ATOM   4917  CG1 ILE   310      30.179  52.143  20.476  1.00  0.00           C  
ATOM   4918 HG12 ILE   310      30.622  53.035  20.920  1.00  0.00           H  
ATOM   4919 HG13 ILE   310      30.488  51.412  21.223  1.00  0.00           H  
ATOM   4920  CD1 ILE   310      30.871  51.873  19.152  1.00  0.00           C  
ATOM   4921 HD11 ILE   310      30.712  50.873  18.749  1.00  0.00           H  
ATOM   4922 HD12 ILE   310      30.662  52.582  18.351  1.00  0.00           H  
ATOM   4923 HD13 ILE   310      31.935  51.957  19.372  1.00  0.00           H  
ATOM   4924  C   ILE   310      26.207  52.365  21.147  1.00  0.00           C  
ATOM   4925  O   ILE   310      25.705  53.335  21.658  1.00  0.00           O  
ATOM   4926  N   LYS   311      25.500  51.538  20.379  1.00  0.00           N  
ATOM   4927  H   LYS   311      25.942  50.692  20.048  1.00  0.00           H  
ATOM   4928  CA  LYS   311      24.054  51.764  20.099  1.00  0.00           C  
ATOM   4929  HA  LYS   311      23.890  52.836  19.987  1.00  0.00           H  
ATOM   4930  CB  LYS   311      23.584  51.097  18.878  1.00  0.00           C  
ATOM   4931  HB2 LYS   311      23.538  50.015  19.002  1.00  0.00           H  
ATOM   4932  HB3 LYS   311      22.590  51.493  18.665  1.00  0.00           H  
ATOM   4933  CG  LYS   311      24.471  51.364  17.649  1.00  0.00           C  
ATOM   4934  HG2 LYS   311      24.468  52.431  17.425  1.00  0.00           H  
ATOM   4935  HG3 LYS   311      25.475  51.035  17.918  1.00  0.00           H  
ATOM   4936  CD  LYS   311      24.014  50.615  16.357  1.00  0.00           C  
ATOM   4937  HD2 LYS   311      24.794  50.718  15.602  1.00  0.00           H
[truncated: 2,639,192 more chars]
