# Supplementary material for: Discovery and In Vivo Proof of Concept of a Highly Potent Dual Inhibitor of Soluble Epoxide Hydrolase and Acetylcholinesterase for the Treatment of Alzheimer’s Disease
Source: J Med Chem. 2022 Mar 10;65(6):4909–25. doi: 10.1021/acs.jmedchem.1c02150 (PMC8958510; doi:10.1021/acs.jmedchem.1c02150)
Supplement: Supplementary file 2 — jm1c02150_si_002.zip [file jm1c02150_si_002.zip › pdb_for_figure_4.pdb]

CRYST1   92.396   92.396   92.396 109.47 109.47 109.47               1
ATOM      1  H1  ACE     1      24.287  45.981  79.313  1.00  0.00           H  
ATOM      2  CH3 ACE     1      24.819  46.837  79.730  1.00  0.00           C  
ATOM      3  H2  ACE     1      25.080  46.705  80.780  1.00  0.00           H  
ATOM      4  H3  ACE     1      24.295  47.793  79.709  1.00  0.00           H  
ATOM      5  C   ACE     1      26.077  46.996  78.876  1.00  0.00           C  
ATOM      6  O   ACE     1      26.449  48.093  78.481  1.00  0.00           O  
ATOM      7  N   GLU     2      26.739  45.893  78.530  1.00  0.00           N  
ATOM      8  H   GLU     2      26.499  44.980  78.887  1.00  0.00           H  
ATOM      9  CA  GLU     2      27.873  45.975  77.551  1.00  0.00           C  
ATOM     10  HA  GLU     2      28.601  46.711  77.893  1.00  0.00           H  
ATOM     11  CB  GLU     2      28.524  44.613  77.540  1.00  0.00           C  
ATOM     12  HB2 GLU     2      27.790  43.882  77.201  1.00  0.00           H  
ATOM     13  HB3 GLU     2      29.402  44.741  76.906  1.00  0.00           H  
ATOM     14  CG  GLU     2      28.967  44.129  78.939  1.00  0.00           C  
ATOM     15  HG2 GLU     2      29.524  44.931  79.423  1.00  0.00           H  
ATOM     16  HG3 GLU     2      28.247  43.732  79.655  1.00  0.00           H  
ATOM     17  CD  GLU     2      29.881  42.922  78.782  1.00  0.00           C  
ATOM     18  OE1 GLU     2      29.567  42.012  77.935  1.00  0.00           O  
ATOM     19  OE2 GLU     2      30.870  42.713  79.527  1.00  0.00           O  
ATOM     20  C   GLU     2      27.468  46.456  76.093  1.00  0.00           C  
ATOM     21  O   GLU     2      28.237  47.174  75.468  1.00  0.00           O  
ATOM     22  N   ASP     3      26.247  46.052  75.655  1.00  0.00           N  
ATOM     23  H   ASP     3      25.652  45.413  76.162  1.00  0.00           H  
ATOM     24  CA  ASP     3      25.790  46.748  74.388  1.00  0.00           C  
ATOM     25  HA  ASP     3      26.667  46.713  73.742  1.00  0.00           H  
ATOM     26  CB  ASP     3      24.693  45.826  73.683  1.00  0.00           C  
ATOM     27  HB2 ASP     3      23.782  45.698  74.267  1.00  0.00           H  
ATOM     28  HB3 ASP     3      24.465  46.197  72.683  1.00  0.00           H  
ATOM     29  CG  ASP     3      25.159  44.441  73.347  1.00  0.00           C  
ATOM     30  OD1 ASP     3      26.207  44.171  72.710  1.00  0.00           O  
ATOM     31  OD2 ASP     3      24.536  43.468  73.848  1.00  0.00           O  
ATOM     32  C   ASP     3      25.295  48.241  74.436  1.00  0.00           C  
ATOM     33  O   ASP     3      25.066  48.792  73.351  1.00  0.00           O  
ATOM     34  N   ALA     4      25.036  48.867  75.605  1.00  0.00           N  
ATOM     35  H   ALA     4      25.070  48.305  76.443  1.00  0.00           H  
ATOM     36  CA  ALA     4      24.725  50.246  75.810  1.00  0.00           C  
ATOM     37  HA  ALA     4      23.851  50.581  75.251  1.00  0.00           H  
ATOM     38  CB  ALA     4      24.312  50.494  77.236  1.00  0.00           C  
ATOM     39  HB1 ALA     4      23.435  49.878  77.437  1.00  0.00           H  
ATOM     40  HB2 ALA     4      25.170  50.474  77.907  1.00  0.00           H  
ATOM     41  HB3 ALA     4      24.066  51.552  77.328  1.00  0.00           H  
ATOM     42  C   ALA     4      25.974  51.106  75.526  1.00  0.00           C  
ATOM     43  O   ALA     4      25.815  52.263  75.168  1.00  0.00           O  
ATOM     44  N   GLU     5      27.194  50.536  75.442  1.00  0.00           N  
ATOM     45  H   GLU     5      27.187  49.590  75.795  1.00  0.00           H  
ATOM     46  CA  GLU     5      28.419  51.184  75.004  1.00  0.00           C  
ATOM     47  HA  GLU     5      28.290  52.149  75.494  1.00  0.00           H  
ATOM     48  CB  GLU     5      29.660  50.413  75.514  1.00  0.00           C  
ATOM     49  HB2 GLU     5      29.706  49.469  74.970  1.00  0.00           H  
ATOM     50  HB3 GLU     5      30.530  51.015  75.250  1.00  0.00           H  
ATOM     51  CG  GLU     5      29.651  50.289  77.099  1.00  0.00           C  
ATOM     52  HG2 GLU     5      28.974  49.470  77.338  1.00  0.00           H  
ATOM     53  HG3 GLU     5      30.655  50.010  77.419  1.00  0.00           H  
ATOM     54  CD  GLU     5      29.342  51.613  77.911  1.00  0.00           C  
ATOM     55  OE1 GLU     5      29.585  52.749  77.455  1.00  0.00           O  
ATOM     56  OE2 GLU     5      28.699  51.542  78.966  1.00  0.00           O  
ATOM     57  C   GLU     5      28.589  51.446  73.498  1.00  0.00           C  
ATOM     58  O   GLU     5      29.268  52.301  73.106  1.00  0.00           O  
ATOM     59  N   LEU     6      27.946  50.629  72.649  1.00  0.00           N  
ATOM     60  H   LEU     6      27.560  49.776  73.028  1.00  0.00           H  
ATOM     61  CA  LEU     6      28.074  50.620  71.198  1.00  0.00           C  
ATOM     62  HA  LEU     6      29.143  50.618  70.987  1.00  0.00           H  
ATOM     63  CB  LEU     6      27.487  49.272  70.648  1.00  0.00           C  
ATOM     64  HB2 LEU     6      26.405  49.228  70.777  1.00  0.00           H  
ATOM     65  HB3 LEU     6      27.608  49.165  69.570  1.00  0.00           H  
ATOM     66  CG  LEU     6      28.197  48.079  71.262  1.00  0.00           C  
ATOM     67  HG  LEU     6      28.413  48.191  72.324  1.00  0.00           H  
ATOM     68  CD1 LEU     6      27.471  46.771  71.066  1.00  0.00           C  
ATOM     69 HD11 LEU     6      27.939  46.003  71.682  1.00  0.00           H  
ATOM     70 HD12 LEU     6      26.411  46.891  71.288  1.00  0.00           H  
ATOM     71 HD13 LEU     6      27.613  46.515  70.016  1.00  0.00           H  
ATOM     72  CD2 LEU     6      29.567  47.889  70.578  1.00  0.00           C  
ATOM     73 HD21 LEU     6      30.358  48.569  70.895  1.00  0.00           H  
ATOM     74 HD22 LEU     6      30.007  46.942  70.894  1.00  0.00           H  
ATOM     75 HD23 LEU     6      29.455  47.952  69.496  1.00  0.00           H  
ATOM     76  C   LEU     6      27.408  51.792  70.505  1.00  0.00           C  
ATOM     77  O   LEU     6      27.464  51.855  69.290  1.00  0.00           O  
ATOM     78  N   LEU     7      26.820  52.704  71.286  1.00  0.00           N  
ATOM     79  H   LEU     7      26.820  52.512  72.278  1.00  0.00           H  
ATOM     80  CA  LEU     7      26.186  53.978  70.860  1.00  0.00           C  
ATOM     81  HA  LEU     7      25.705  53.861  69.889  1.00  0.00           H  
ATOM     82  CB  LEU     7      25.118  54.382  71.976  1.00  0.00           C  
ATOM     83  HB2 LEU     7      25.550  54.297  72.973  1.00  0.00           H  
ATOM     84  HB3 LEU     7      24.878  55.423  71.760  1.00  0.00           H  
ATOM     85  CG  LEU     7      23.861  53.541  71.863  1.00  0.00           C  
ATOM     86  HG  LEU     7      24.102  52.478  71.863  1.00  0.00           H  
ATOM     87  CD1 LEU     7      22.947  53.714  73.028  1.00  0.00           C  
ATOM     88 HD11 LEU     7      22.106  53.020  73.035  1.00  0.00           H  
ATOM     89 HD12 LEU     7      23.531  53.681  73.948  1.00  0.00           H  
ATOM     90 HD13 LEU     7      22.463  54.687  72.950  1.00  0.00           H  
ATOM     91  CD2 LEU     7      23.008  53.743  70.627  1.00  0.00           C  
ATOM     92 HD21 LEU     7      22.580  54.745  70.639  1.00  0.00           H  
ATOM     93 HD22 LEU     7      23.631  53.776  69.733  1.00  0.00           H  
ATOM     94 HD23 LEU     7      22.141  53.083  70.596  1.00  0.00           H  
ATOM     95  C   LEU     7      27.327  54.994  70.706  1.00  0.00           C  
ATOM     96  O   LEU     7      28.029  55.490  71.638  1.00  0.00           O  
ATOM     97  N   VAL     8      27.561  55.516  69.487  1.00  0.00           N  
ATOM     98  H   VAL     8      27.088  54.991  68.765  1.00  0.00           H  
ATOM     99  CA  VAL     8      28.684  56.452  69.034  1.00  0.00           C  
ATOM    100  HA  VAL     8      29.165  56.813  69.943  1.00  0.00           H  
ATOM    101  CB  VAL     8      29.781  55.658  68.179  1.00  0.00           C  
ATOM    102  HB  VAL     8      29.336  55.282  67.258  1.00  0.00           H  
ATOM    103  CG1 VAL     8      30.879  56.641  67.738  1.00  0.00           C  
ATOM    104 HG11 VAL     8      31.140  57.199  68.637  1.00  0.00           H  
ATOM    105 HG12 VAL     8      31.677  56.097  67.232  1.00  0.00           H  
ATOM    106 HG13 VAL     8      30.499  57.428  67.086  1.00  0.00           H  
ATOM    107  CG2 VAL     8      30.437  54.478  68.985  1.00  0.00           C  
ATOM    108 HG21 VAL     8      31.195  53.977  68.383  1.00  0.00           H  
ATOM    109 HG22 VAL     8      30.968  54.898  69.839  1.00  0.00           H  
ATOM    110 HG23 VAL     8      29.650  53.762  69.222  1.00  0.00           H  
ATOM    111  C   VAL     8      28.275  57.690  68.252  1.00  0.00           C  
ATOM    112  O   VAL     8      27.637  57.503  67.200  1.00  0.00           O  
ATOM    113  N   THR     9      28.696  58.875  68.696  1.00  0.00           N  
ATOM    114  H   THR     9      29.432  58.857  69.387  1.00  0.00           H  
ATOM    115  CA  THR     9      28.590  60.165  67.967  1.00  0.00           C  
ATOM    116  HA  THR     9      27.562  60.219  67.608  1.00  0.00           H  
ATOM    117  CB  THR     9      28.809  61.404  68.904  1.00  0.00           C  
ATOM    118  HB  THR     9      29.691  61.245  69.524  1.00  0.00           H  
ATOM    119  CG2 THR     9      28.691  62.837  68.387  1.00  0.00           C  
ATOM    120 HG21 THR     9      29.486  63.037  67.668  1.00  0.00           H  
ATOM    121 HG22 THR     9      27.728  62.954  67.891  1.00  0.00           H  
ATOM    122 HG23 THR     9      28.960  63.484  69.222  1.00  0.00           H  
ATOM    123  OG1 THR     9      27.775  61.265  69.868  1.00  0.00           O  
ATOM    124  HG1 THR     9      26.931  61.513  69.482  1.00  0.00           H  
ATOM    125  C   THR     9      29.578  60.227  66.816  1.00  0.00           C  
ATOM    126  O   THR     9      30.746  59.955  67.088  1.00  0.00           O  
ATOM    127  N   VAL    10      29.148  60.691  65.674  1.00  0.00           N  
ATOM    128  H   VAL    10      28.193  61.011  65.603  1.00  0.00           H  
ATOM    129  CA  VAL    10      30.018  60.981  64.495  1.00  0.00           C  
ATOM    130  HA  VAL    10      30.985  61.218  64.940  1.00  0.00           H  
ATOM    131  CB  VAL    10      30.050  59.764  63.583  1.00  0.00           C  
ATOM    132  HB  VAL    10      30.836  59.755  62.828  1.00  0.00           H  
ATOM    133  CG1 VAL    10      30.399  58.416  64.310  1.00  0.00           C  
ATOM    134 HG11 VAL    10      31.414  58.571  64.676  1.00  0.00           H  
ATOM    135 HG12 VAL    10      29.707  58.193  65.122  1.00  0.00           H  
ATOM    136 HG13 VAL    10      30.473  57.515  63.701  1.00  0.00           H  
ATOM    137  CG2 VAL    10      28.706  59.427  62.907  1.00  0.00           C  
ATOM    138 HG21 VAL    10      28.341  60.266  62.314  1.00  0.00           H  
ATOM    139 HG22 VAL    10      28.755  58.562  62.246  1.00  0.00           H  
ATOM    140 HG23 VAL    10      27.855  59.360  63.585  1.00  0.00           H  
ATOM    141  C   VAL    10      29.545  62.314  63.900  1.00  0.00           C  
ATOM    142  O   VAL    10      28.361  62.789  64.136  1.00  0.00           O  
ATOM    143  N   ARG    11      30.326  62.934  63.034  1.00  0.00           N  
ATOM    144  H   ARG    11      31.245  62.638  62.738  1.00  0.00           H  
ATOM    145  CA  ARG    11      29.799  63.880  62.014  1.00  0.00           C  
ATOM    146  HA  ARG    11      29.516  64.786  62.551  1.00  0.00           H  
ATOM    147  CB  ARG    11      30.891  64.287  60.986  1.00  0.00           C  
ATOM    148  HB2 ARG    11      31.813  64.609  61.470  1.00  0.00           H  
ATOM    149  HB3 ARG    11      31.236  63.401  60.454  1.00  0.00           H  
ATOM    150  CG  ARG    11      30.223  65.395  60.148  1.00  0.00           C  
ATOM    151  HG2 ARG    11      29.512  65.008  59.418  1.00  0.00           H  
ATOM    152  HG3 ARG    11      29.702  66.124  60.768  1.00  0.00           H  
ATOM    153  CD  ARG    11      31.217  66.175  59.307  1.00  0.00           C  
ATOM    154  HD2 ARG    11      32.042  65.514  59.042  1.00  0.00           H  
ATOM    155  HD3 ARG    11      30.687  66.760  58.555  1.00  0.00           H  
ATOM    156  NE  ARG    11      32.039  67.090  60.108  1.00  0.00           N  
ATOM    157  HE  ARG    11      31.759  67.378  61.035  1.00  0.00           H  
ATOM    158  CZ  ARG    11      32.884  67.959  59.497  1.00  0.00           C  
ATOM    159  NH1 ARG    11      33.174  68.021  58.194  1.00  0.00           N  
ATOM    160 HH11 ARG    11      32.713  67.414  57.532  1.00  0.00           H  
ATOM    161 HH12 ARG    11      33.827  68.736  57.905  1.00  0.00           H  
ATOM    162  NH2 ARG    11      33.448  68.952  60.222  1.00  0.00           N  
ATOM    163 HH21 ARG    11      33.263  68.915  61.214  1.00  0.00           H  
ATOM    164 HH22 ARG    11      34.225  69.443  59.803  1.00  0.00           H  
ATOM    165  C   ARG    11      28.576  63.326  61.356  1.00  0.00           C  
ATOM    166  O   ARG    11      28.623  62.294  60.661  1.00  0.00           O  
ATOM    167  N   GLY    12      27.525  64.167  61.287  1.00  0.00           N  
ATOM    168  H   GLY    12      27.724  65.056  61.721  1.00  0.00           H  
ATOM    169  CA  GLY    12      26.240  63.961  60.697  1.00  0.00           C  
ATOM    170  HA2 GLY    12      25.804  64.952  60.573  1.00  0.00           H  
ATOM    171  HA3 GLY    12      26.344  63.527  59.703  1.00  0.00           H  
ATOM    172  C   GLY    12      25.196  63.061  61.427  1.00  0.00           C  
ATOM    173  O   GLY    12      24.014  62.966  60.925  1.00  0.00           O  
ATOM    174  N   GLY    13      25.513  62.463  62.579  1.00  0.00           N  
ATOM    175  H   GLY    13      26.404  62.657  63.013  1.00  0.00           H  
ATOM    176  CA  GLY    13      24.586  61.496  63.160  1.00  0.00           C  
ATOM    177  HA2 GLY    13      23.775  62.059  63.623  1.00  0.00           H  
ATOM    178  HA3 GLY    13      24.269  60.924  62.288  1.00  0.00           H  
ATOM    179  C   GLY    13      25.272  60.670  64.269  1.00  0.00           C  
ATOM    180  O   GLY    13      26.233  61.057  64.913  1.00  0.00           O  
ATOM    181  N   ARG    14      24.578  59.522  64.547  1.00  0.00           N  
ATOM    182  H   ARG    14      23.679  59.400  64.104  1.00  0.00           H  
ATOM    183  CA  ARG    14      24.867  58.575  65.595  1.00  0.00           C  
ATOM    184  HA  ARG    14      25.909  58.685  65.896  1.00  0.00           H  
ATOM    185  CB  ARG    14      23.933  58.862  66.826  1.00  0.00           C  
ATOM    186  HB2 ARG    14      23.541  59.878  66.786  1.00  0.00           H  
ATOM    187  HB3 ARG    14      23.066  58.215  66.695  1.00  0.00           H  
ATOM    188  CG  ARG    14      24.654  58.634  68.184  1.00  0.00           C  
ATOM    189  HG2 ARG    14      24.909  57.576  68.239  1.00  0.00           H  
ATOM    190  HG3 ARG    14      25.456  59.366  68.287  1.00  0.00           H  
ATOM    191  CD  ARG    14      23.863  58.738  69.475  1.00  0.00           C  
ATOM    192  HD2 ARG    14      23.254  59.642  69.461  1.00  0.00           H  
ATOM    193  HD3 ARG    14      23.114  57.946  69.488  1.00  0.00           H  
ATOM    194  NE  ARG    14      24.748  58.789  70.702  1.00  0.00           N  
ATOM    195  HE  ARG    14      25.696  59.122  70.599  1.00  0.00           H  
ATOM    196  CZ  ARG    14      24.462  58.388  71.914  1.00  0.00           C  
ATOM    197  NH1 ARG    14      23.231  58.269  72.304  1.00  0.00           N  
ATOM    198 HH11 ARG    14      22.475  58.645  71.750  1.00  0.00           H  
ATOM    199 HH12 ARG    14      22.970  58.073  73.260  1.00  0.00           H  
ATOM    200  NH2 ARG    14      25.481  58.323  72.787  1.00  0.00           N  
ATOM    201 HH21 ARG    14      26.439  58.512  72.529  1.00  0.00           H  
ATOM    202 HH22 ARG    14      25.438  58.210  73.789  1.00  0.00           H  
ATOM    203  C   ARG    14      24.738  57.098  65.071  1.00  0.00           C  
ATOM    204  O   ARG    14      23.795  56.772  64.338  1.00  0.00           O  
ATOM    205  N   LEU    15      25.606  56.163  65.511  1.00  0.00           N  
ATOM    206  H   LEU    15      26.428  56.507  65.987  1.00  0.00           H  
ATOM    207  CA  LEU    15      25.752  54.751  65.065  1.00  0.00           C  
ATOM    208  HA  LEU    15      24.965  54.462  64.368  1.00  0.00           H  
ATOM    209  CB  LEU    15      27.188  54.490  64.538  1.00  0.00           C  
ATOM    210  HB2 LEU    15      27.883  54.730  65.342  1.00  0.00           H  
ATOM    211  HB3 LEU    15      27.097  53.411  64.404  1.00  0.00           H  
ATOM    212  CG  LEU    15      27.539  55.148  63.253  1.00  0.00           C  
ATOM    213  HG  LEU    15      27.439  56.229  63.353  1.00  0.00           H  
ATOM    214  CD1 LEU    15      28.965  54.841  62.821  1.00  0.00           C  
ATOM    215 HD11 LEU    15      29.659  54.871  63.661  1.00  0.00           H  
ATOM    216 HD12 LEU    15      28.950  53.791  62.531  1.00  0.00           H  
ATOM    217 HD13 LEU    15      29.295  55.475  61.998  1.00  0.00           H  
ATOM    218  CD2 LEU    15      26.713  54.659  62.062  1.00  0.00           C  
ATOM    219 HD21 LEU    15      26.915  55.272  61.184  1.00  0.00           H  
ATOM    220 HD22 LEU    15      26.941  53.661  61.688  1.00  0.00           H  
ATOM    221 HD23 LEU    15      25.639  54.648  62.249  1.00  0.00           H  
ATOM    222  C   LEU    15      25.600  53.824  66.288  1.00  0.00           C  
ATOM    223  O   LEU    15      25.946  54.164  67.402  1.00  0.00           O  
ATOM    224  N   ARG    16      25.098  52.588  66.198  1.00  0.00           N  
ATOM    225  H   ARG    16      24.817  52.348  65.258  1.00  0.00           H  
ATOM    226  CA  ARG    16      25.183  51.417  67.028  1.00  0.00           C  
ATOM    227  HA  ARG    16      25.713  51.643  67.954  1.00  0.00           H  
ATOM    228  CB  ARG    16      23.714  51.216  67.398  1.00  0.00           C  
ATOM    229  HB2 ARG    16      23.289  52.197  67.612  1.00  0.00           H  
ATOM    230  HB3 ARG    16      23.201  50.764  66.549  1.00  0.00           H  
ATOM    231  CG  ARG    16      23.535  50.250  68.652  1.00  0.00           C  
ATOM    232  HG2 ARG    16      24.497  49.759  68.797  1.00  0.00           H  
ATOM    233  HG3 ARG    16      23.412  50.895  69.522  1.00  0.00           H  
ATOM    234  CD  ARG    16      22.409  49.259  68.590  1.00  0.00           C  
ATOM    235  HD2 ARG    16      22.532  48.427  67.896  1.00  0.00           H  
ATOM    236  HD3 ARG    16      22.303  48.869  69.602  1.00  0.00           H  
ATOM    237  NE  ARG    16      21.153  49.944  68.325  1.00  0.00           N  
ATOM    238  HE  ARG    16      20.856  49.913  67.360  1.00  0.00           H  
ATOM    239  CZ  ARG    16      20.464  50.759  69.144  1.00  0.00           C  
ATOM    240  NH1 ARG    16      20.667  50.876  70.423  1.00  0.00           N  
ATOM    241 HH11 ARG    16      21.342  50.324  70.934  1.00  0.00           H  
ATOM    242 HH12 ARG    16      20.189  51.641  70.878  1.00  0.00           H  
ATOM    243  NH2 ARG    16      19.524  51.499  68.638  1.00  0.00           N  
ATOM    244 HH21 ARG    16      19.194  51.486  67.683  1.00  0.00           H  
ATOM    245 HH22 ARG    16      18.897  51.951  69.288  1.00  0.00           H  
ATOM    246  C   ARG    16      25.817  50.236  66.277  1.00  0.00           C  
ATOM    247  O   ARG    16      25.336  49.827  65.214  1.00  0.00           O  
ATOM    248  N   GLY    17      26.851  49.627  66.815  1.00  0.00           N  
ATOM    249  H   GLY    17      27.181  50.004  67.692  1.00  0.00           H  
ATOM    250  CA  GLY    17      27.655  48.563  66.204  1.00  0.00           C  
ATOM    251  HA2 GLY    17      27.445  48.608  65.135  1.00  0.00           H  
ATOM    252  HA3 GLY    17      28.737  48.668  66.293  1.00  0.00           H  
ATOM    253  C   GLY    17      27.427  47.142  66.886  1.00  0.00           C  
ATOM    254  O   GLY    17      26.289  46.798  67.229  1.00  0.00           O  
ATOM    255  N   ILE    18      28.477  46.314  67.001  1.00  0.00           N  
ATOM    256  H   ILE    18      29.351  46.682  66.652  1.00  0.00           H  
ATOM    257  CA  ILE    18      28.482  44.839  67.408  1.00  0.00           C  
ATOM    258  HA  ILE    18      27.703  44.776  68.168  1.00  0.00           H  
ATOM    259  CB  ILE    18      28.037  43.903  66.269  1.00  0.00           C  
ATOM    260  HB  ILE    18      27.127  44.371  65.894  1.00  0.00           H  
ATOM    261  CG2 ILE    18      29.047  43.973  65.117  1.00  0.00           C  
ATOM    262 HG21 ILE    18      29.278  45.004  64.851  1.00  0.00           H  
ATOM    263 HG22 ILE    18      29.984  43.469  65.357  1.00  0.00           H  
ATOM    264 HG23 ILE    18      28.626  43.521  64.219  1.00  0.00           H  
ATOM    265  CG1 ILE    18      27.595  42.546  66.731  1.00  0.00           C  
ATOM    266 HG12 ILE    18      28.406  42.048  67.263  1.00  0.00           H  
ATOM    267 HG13 ILE    18      26.749  42.559  67.418  1.00  0.00           H  
ATOM    268  CD1 ILE    18      27.166  41.732  65.536  1.00  0.00           C  
ATOM    269 HD11 ILE    18      28.037  41.548  64.907  1.00  0.00           H  
ATOM    270 HD12 ILE    18      26.803  40.809  65.990  1.00  0.00           H  
ATOM    271 HD13 ILE    18      26.405  42.205  64.917  1.00  0.00           H  
ATOM    272  C   ILE    18      29.813  44.418  68.010  1.00  0.00           C  
ATOM    273  O   ILE    18      30.848  44.946  67.580  1.00  0.00           O  
ATOM    274  N   ARG    19      29.808  43.464  68.999  1.00  0.00           N  
ATOM    275  H   ARG    19      28.884  43.119  69.218  1.00  0.00           H  
ATOM    276  CA  ARG    19      30.921  42.888  69.632  1.00  0.00           C  
ATOM    277  HA  ARG    19      31.728  43.610  69.505  1.00  0.00           H  
ATOM    278  CB  ARG    19      30.749  42.694  71.179  1.00  0.00           C  
ATOM    279  HB2 ARG    19      30.041  41.865  71.188  1.00  0.00           H  
ATOM    280  HB3 ARG    19      31.691  42.291  71.550  1.00  0.00           H  
ATOM    281  CG  ARG    19      30.340  43.899  72.010  1.00  0.00           C  
ATOM    282  HG2 ARG    19      31.227  44.521  72.132  1.00  0.00           H  
ATOM    283  HG3 ARG    19      29.564  44.468  71.497  1.00  0.00           H  
ATOM    284  CD  ARG    19      29.933  43.441  73.417  1.00  0.00           C  
ATOM    285  HD2 ARG    19      30.603  42.682  73.820  1.00  0.00           H  
ATOM    286  HD3 ARG    19      30.029  44.388  73.948  1.00  0.00           H  
ATOM    287  NE  ARG    19      28.591  42.959  73.462  1.00  0.00           N  
ATOM    288  HE  ARG    19      27.864  43.530  73.055  1.00  0.00           H  
ATOM    289  CZ  ARG    19      28.126  41.931  74.049  1.00  0.00           C  
ATOM    290  NH1 ARG    19      26.869  41.782  74.307  1.00  0.00           N  
ATOM    291 HH11 ARG    19      26.190  42.466  74.006  1.00  0.00           H  
ATOM    292 HH12 ARG    19      26.556  40.973  74.823  1.00  0.00           H  
ATOM    293  NH2 ARG    19      28.840  40.967  74.452  1.00  0.00           N  
ATOM    294 HH21 ARG    19      29.752  40.772  74.063  1.00  0.00           H  
ATOM    295 HH22 ARG    19      28.321  40.207  74.868  1.00  0.00           H  
ATOM    296  C   ARG    19      31.276  41.675  68.811  1.00  0.00           C  
ATOM    297  O   ARG    19      30.389  40.860  68.514  1.00  0.00           O  
ATOM    298  N   LEU    20      32.562  41.380  68.503  1.00  0.00           N  
ATOM    299  H   LEU    20      33.211  42.073  68.845  1.00  0.00           H  
ATOM    300  CA  LEU    20      33.173  40.183  67.942  1.00  0.00           C  
ATOM    301  HA  LEU    20      32.418  39.399  67.881  1.00  0.00           H  
ATOM    302  CB  LEU    20      33.757  40.422  66.532  1.00  0.00           C  
ATOM    303  HB2 LEU    20      34.719  40.922  66.644  1.00  0.00           H  
ATOM    304  HB3 LEU    20      34.114  39.465  66.150  1.00  0.00           H  
ATOM    305  CG  LEU    20      32.897  41.261  65.571  1.00  0.00           C  
ATOM    306  HG  LEU    20      32.511  42.194  65.983  1.00  0.00           H  
ATOM    307  CD1 LEU    20      33.730  41.731  64.391  1.00  0.00           C  
ATOM    308 HD11 LEU    20      34.114  40.925  63.766  1.00  0.00           H  
ATOM    309 HD12 LEU    20      33.248  42.435  63.712  1.00  0.00           H  
ATOM    310 HD13 LEU    20      34.630  42.175  64.817  1.00  0.00           H  
ATOM    311  CD2 LEU    20      31.700  40.515  65.004  1.00  0.00           C  
ATOM    312 HD21 LEU    20      31.306  41.239  64.291  1.00  0.00           H  
ATOM    313 HD22 LEU    20      32.073  39.650  64.456  1.00  0.00           H  
ATOM    314 HD23 LEU    20      31.014  40.211  65.794  1.00  0.00           H  
ATOM    315  C   LEU    20      34.292  39.700  68.833  1.00  0.00           C  
ATOM    316  O   LEU    20      35.246  40.346  69.234  1.00  0.00           O  
ATOM    317  N   LYS    21      34.239  38.406  69.215  1.00  0.00           N  
ATOM    318  H   LYS    21      33.585  37.750  68.812  1.00  0.00           H  
ATOM    319  CA  LYS    21      35.131  37.788  70.185  1.00  0.00           C  
ATOM    320  HA  LYS    21      35.479  38.601  70.822  1.00  0.00           H  
ATOM    321  CB  LYS    21      34.426  36.843  71.141  1.00  0.00           C  
ATOM    322  HB2 LYS    21      35.155  36.496  71.874  1.00  0.00           H  
ATOM    323  HB3 LYS    21      33.779  37.552  71.658  1.00  0.00           H  
ATOM    324  CG  LYS    21      33.416  35.782  70.681  1.00  0.00           C  
ATOM    325  HG2 LYS    21      32.629  36.300  70.134  1.00  0.00           H  
ATOM    326  HG3 LYS    21      33.916  35.113  69.981  1.00  0.00           H  
ATOM    327  CD  LYS    21      32.848  34.965  71.874  1.00  0.00           C  
ATOM    328  HD2 LYS    21      33.627  34.535  72.503  1.00  0.00           H  
ATOM    329  HD3 LYS    21      32.177  35.542  72.511  1.00  0.00           H  
ATOM    330  CE  LYS    21      32.014  33.780  71.301  1.00  0.00           C  
ATOM    331  HE2 LYS    21      31.085  34.230  70.949  1.00  0.00           H  
ATOM    332  HE3 LYS    21      32.422  33.376  70.374  1.00  0.00           H  
ATOM    333  NZ  LYS    21      31.841  32.693  72.266  1.00  0.00           N  
ATOM    334  HZ1 LYS    21      31.390  31.880  71.872  1.00  0.00           H  
ATOM    335  HZ2 LYS    21      32.680  32.506  72.796  1.00  0.00           H  
ATOM    336  HZ3 LYS    21      31.163  32.916  72.980  1.00  0.00           H  
ATOM    337  C   LYS    21      36.365  37.214  69.566  1.00  0.00           C  
ATOM    338  O   LYS    21      36.291  36.675  68.448  1.00  0.00           O  
ATOM    339  N   THR    22      37.526  37.274  70.286  1.00  0.00           N  
ATOM    340  H   THR    22      37.513  37.614  71.237  1.00  0.00           H  
ATOM    341  CA  THR    22      38.835  36.791  69.764  1.00  0.00           C  
ATOM    342  HA  THR    22      38.726  35.962  69.065  1.00  0.00           H  
ATOM    343  CB  THR    22      39.573  37.983  69.084  1.00  0.00           C  
ATOM    344  HB  THR    22      40.367  37.532  68.489  1.00  0.00           H  
ATOM    345  CG2 THR    22      38.840  38.985  68.189  1.00  0.00           C  
ATOM    346 HG21 THR    22      39.560  39.636  67.693  1.00  0.00           H  
ATOM    347 HG22 THR    22      38.276  38.378  67.481  1.00  0.00           H  
ATOM    348 HG23 THR    22      38.183  39.645  68.754  1.00  0.00           H  
ATOM    349  OG1 THR    22      40.221  38.842  70.045  1.00  0.00           O  
ATOM    350  HG1 THR    22      39.495  39.400  70.334  1.00  0.00           H  
ATOM    351  C   THR    22      39.647  36.292  70.947  1.00  0.00           C  
ATOM    352  O   THR    22      39.482  36.715  72.111  1.00  0.00           O  
ATOM    353  N   PRO    23      40.647  35.427  70.700  1.00  0.00           N  
ATOM    354  CD  PRO    23      41.061  34.883  69.402  1.00  0.00           C  
ATOM    355  HD2 PRO    23      41.690  35.691  69.030  1.00  0.00           H  
ATOM    356  HD3 PRO    23      40.237  34.588  68.753  1.00  0.00           H  
ATOM    357  CG  PRO    23      41.726  33.522  69.654  1.00  0.00           C  
ATOM    358  HG2 PRO    23      42.526  33.343  68.935  1.00  0.00           H  
ATOM    359  HG3 PRO    23      40.932  32.780  69.734  1.00  0.00           H  
ATOM    360  CB  PRO    23      42.354  33.710  71.032  1.00  0.00           C  
ATOM    361  HB2 PRO    23      43.337  34.151  70.868  1.00  0.00           H  
ATOM    362  HB3 PRO    23      42.408  32.718  71.481  1.00  0.00           H  
ATOM    363  CA  PRO    23      41.393  34.681  71.745  1.00  0.00           C  
ATOM    364  HA  PRO    23      40.741  34.009  72.303  1.00  0.00           H  
ATOM    365  C   PRO    23      42.098  35.703  72.745  1.00  0.00           C  
ATOM    366  O   PRO    23      42.412  35.376  73.881  1.00  0.00           O  
ATOM    367  N   GLY    24      42.391  36.932  72.217  1.00  0.00           N  
ATOM    368  H   GLY    24      42.083  37.093  71.269  1.00  0.00           H  
ATOM    369  CA  GLY    24      42.934  38.074  72.965  1.00  0.00           C  
ATOM    370  HA2 GLY    24      43.626  37.719  73.729  1.00  0.00           H  
ATOM    371  HA3 GLY    24      43.522  38.738  72.331  1.00  0.00           H  
ATOM    372  C   GLY    24      41.963  39.061  73.596  1.00  0.00           C  
ATOM    373  O   GLY    24      42.354  39.734  74.511  1.00  0.00           O  
ATOM    374  N   GLY    25      40.745  39.057  73.192  1.00  0.00           N  
ATOM    375  H   GLY    25      40.462  38.469  72.421  1.00  0.00           H  
ATOM    376  CA  GLY    25      39.600  39.742  73.838  1.00  0.00           C  
ATOM    377  HA2 GLY    25      39.164  39.069  74.577  1.00  0.00           H  
ATOM    378  HA3 GLY    25      39.954  40.650  74.326  1.00  0.00           H  
ATOM    379  C   GLY    25      38.430  40.135  72.886  1.00  0.00           C  
ATOM    380  O   GLY    25      38.386  39.720  71.730  1.00  0.00           O  
ATOM    381  N   PRO    26      37.487  40.914  73.441  1.00  0.00           N  
ATOM    382  CD  PRO    26      37.361  41.344  74.803  1.00  0.00           C  
ATOM    383  HD2 PRO    26      38.178  41.995  75.114  1.00  0.00           H  
ATOM    384  HD3 PRO    26      37.401  40.427  75.391  1.00  0.00           H  
ATOM    385  CG  PRO    26      35.999  41.999  75.033  1.00  0.00           C  
ATOM    386  HG2 PRO    26      36.118  43.077  75.147  1.00  0.00           H  
ATOM    387  HG3 PRO    26      35.375  41.563  75.814  1.00  0.00           H  
ATOM    388  CB  PRO    26      35.281  41.746  73.747  1.00  0.00           C  
ATOM    389  HB2 PRO    26      34.668  42.635  73.595  1.00  0.00           H  
ATOM    390  HB3 PRO    26      34.655  40.857  73.822  1.00  0.00           H  
ATOM    391  CA  PRO    26      36.328  41.477  72.748  1.00  0.00           C  
ATOM    392  HA  PRO    26      35.901  40.725  72.085  1.00  0.00           H  
ATOM    393  C   PRO    26      36.813  42.670  71.872  1.00  0.00           C  
ATOM    394  O   PRO    26      37.517  43.521  72.351  1.00  0.00           O  
ATOM    395  N   VAL    27      36.340  42.687  70.688  1.00  0.00           N  
ATOM    396  H   VAL    27      35.662  41.961  70.505  1.00  0.00           H  
ATOM    397  CA  VAL    27      36.614  43.643  69.585  1.00  0.00           C  
ATOM    398  HA  VAL    27      37.293  44.427  69.922  1.00  0.00           H  
ATOM    399  CB  VAL    27      37.167  43.028  68.286  1.00  0.00           C  
ATOM    400  HB  VAL    27      36.611  42.125  68.034  1.00  0.00           H  
ATOM    401  CG1 VAL    27      37.175  43.977  67.116  1.00  0.00           C  
ATOM    402 HG11 VAL    27      38.019  44.663  67.045  1.00  0.00           H  
ATOM    403 HG12 VAL    27      37.209  43.409  66.186  1.00  0.00           H  
ATOM    404 HG13 VAL    27      36.298  44.624  67.116  1.00  0.00           H  
ATOM    405  CG2 VAL    27      38.648  42.752  68.552  1.00  0.00           C  
ATOM    406 HG21 VAL    27      39.216  43.612  68.909  1.00  0.00           H  
ATOM    407 HG22 VAL    27      38.678  41.942  69.280  1.00  0.00           H  
ATOM    408 HG23 VAL    27      39.113  42.520  67.594  1.00  0.00           H  
ATOM    409  C   VAL    27      35.238  44.332  69.386  1.00  0.00           C  
ATOM    410  O   VAL    27      34.266  43.604  69.224  1.00  0.00           O  
ATOM    411  N   SER    28      35.155  45.681  69.386  1.00  0.00           N  
ATOM    412  H   SER    28      36.059  46.130  69.361  1.00  0.00           H  
ATOM    413  CA  SER    28      33.959  46.320  68.814  1.00  0.00           C  
ATOM    414  HA  SER    28      33.134  45.609  68.862  1.00  0.00           H  
ATOM    415  CB  SER    28      33.561  47.559  69.674  1.00  0.00           C  
ATOM    416  HB2 SER    28      32.976  47.179  70.512  1.00  0.00           H  
ATOM    417  HB3 SER    28      34.472  47.995  70.085  1.00  0.00           H  
ATOM    418  OG  SER    28      32.633  48.438  68.988  1.00  0.00           O  
ATOM    419  HG  SER    28      32.569  49.240  69.511  1.00  0.00           H  
ATOM    420  C   SER    28      34.183  46.691  67.373  1.00  0.00           C  
ATOM    421  O   SER    28      35.294  46.840  66.851  1.00  0.00           O  
ATOM    422  N   ALA    29      33.065  46.722  66.612  1.00  0.00           N  
ATOM    423  H   ALA    29      32.223  46.469  67.109  1.00  0.00           H  
ATOM    424  CA  ALA    29      32.962  46.732  65.152  1.00  0.00           C  
ATOM    425  HA  ALA    29      33.831  47.265  64.768  1.00  0.00           H  
ATOM    426  CB  ALA    29      32.993  45.271  64.645  1.00  0.00           C  
ATOM    427  HB1 ALA    29      33.951  44.867  64.972  1.00  0.00           H  
ATOM    428  HB2 ALA    29      32.125  44.658  64.888  1.00  0.00           H  
ATOM    429  HB3 ALA    29      33.207  45.212  63.578  1.00  0.00           H  
ATOM    430  C   ALA    29      31.727  47.432  64.622  1.00  0.00           C  
ATOM    431  O   ALA    29      30.611  47.306  65.090  1.00  0.00           O  
ATOM    432  N   PHE    30      32.005  48.328  63.690  1.00  0.00           N  
ATOM    433  H   PHE    30      32.946  48.445  63.343  1.00  0.00           H  
ATOM    434  CA  PHE    30      31.039  49.166  63.025  1.00  0.00           C  
ATOM    435  HA  PHE    30      30.067  48.800  63.354  1.00  0.00           H  
ATOM    436  CB  PHE    30      31.155  50.619  63.405  1.00  0.00           C  
ATOM    437  HB2 PHE    30      32.189  50.905  63.211  1.00  0.00           H  
ATOM    438  HB3 PHE    30      30.408  51.183  62.846  1.00  0.00           H  
ATOM    439  CG  PHE    30      30.914  51.011  64.873  1.00  0.00           C  
ATOM    440  CD1 PHE    30      31.957  50.718  65.789  1.00  0.00           C  
ATOM    441  HD1 PHE    30      32.953  50.353  65.588  1.00  0.00           H  
ATOM    442  CE1 PHE    30      31.688  50.805  67.202  1.00  0.00           C  
ATOM    443  HE1 PHE    30      32.494  50.569  67.881  1.00  0.00           H  
ATOM    444  CZ  PHE    30      30.481  51.286  67.625  1.00  0.00           C  
ATOM    445  HZ  PHE    30      30.408  51.454  68.690  1.00  0.00           H  
ATOM    446  CE2 PHE    30      29.454  51.547  66.704  1.00  0.00           C  
ATOM    447  HE2 PHE    30      28.484  51.793  67.110  1.00  0.00           H  
ATOM    448  CD2 PHE    30      29.668  51.368  65.323  1.00  0.00           C  
ATOM    449  HD2 PHE    30      28.857  51.431  64.613  1.00  0.00           H  
ATOM    450  C   PHE    30      31.099  49.066  61.490  1.00  0.00           C  
ATOM    451  O   PHE    30      32.065  49.560  60.873  1.00  0.00           O  
ATOM    452  N   LEU    31      30.191  48.375  60.854  1.00  0.00           N  
ATOM    453  H   LEU    31      29.390  48.122  61.414  1.00  0.00           H  
ATOM    454  CA  LEU    31      30.347  47.690  59.602  1.00  0.00           C  
ATOM    455  HA  LEU    31      31.386  47.932  59.380  1.00  0.00           H  
ATOM    456  CB  LEU    31      30.236  46.151  59.816  1.00  0.00           C  
ATOM    457  HB2 LEU    31      29.231  45.927  60.173  1.00  0.00           H  
ATOM    458  HB3 LEU    31      30.337  45.706  58.826  1.00  0.00           H  
ATOM    459  CG  LEU    31      31.332  45.614  60.796  1.00  0.00           C  
ATOM    460  HG  LEU    31      31.835  46.468  61.250  1.00  0.00           H  
ATOM    461  CD1 LEU    31      30.632  44.780  61.889  1.00  0.00           C  
ATOM    462 HD11 LEU    31      30.155  43.950  61.368  1.00  0.00           H  
ATOM    463 HD12 LEU    31      31.301  44.372  62.646  1.00  0.00           H  
ATOM    464 HD13 LEU    31      29.782  45.331  62.292  1.00  0.00           H  
ATOM    465  CD2 LEU    31      32.375  44.778  60.097  1.00  0.00           C  
ATOM    466 HD21 LEU    31      32.896  44.282  60.916  1.00  0.00           H  
ATOM    467 HD22 LEU    31      31.853  44.020  59.514  1.00  0.00           H  
ATOM    468 HD23 LEU    31      33.017  45.392  59.466  1.00  0.00           H  
ATOM    469  C   LEU    31      29.372  48.253  58.556  1.00  0.00           C  
ATOM    470  O   LEU    31      28.321  48.637  58.965  1.00  0.00           O  
ATOM    471  N   GLY    32      29.838  48.430  57.317  1.00  0.00           N  
ATOM    472  H   GLY    32      30.705  47.974  57.069  1.00  0.00           H  
ATOM    473  CA  GLY    32      29.195  49.107  56.206  1.00  0.00           C  
ATOM    474  HA2 GLY    32      29.980  49.394  55.506  1.00  0.00           H  
ATOM    475  HA3 GLY    32      28.472  48.419  55.770  1.00  0.00           H  
ATOM    476  C   GLY    32      28.426  50.438  56.496  1.00  0.00           C  
ATOM    477  O   GLY    32      27.233  50.492  56.422  1.00  0.00           O  
ATOM    478  N   ILE    33      29.182  51.453  56.865  1.00  0.00           N  
ATOM    479  H   ILE    33      30.140  51.249  57.112  1.00  0.00           H  
ATOM    480  CA  ILE    33      28.757  52.852  57.121  1.00  0.00           C  
ATOM    481  HA  ILE    33      27.726  52.846  57.476  1.00  0.00           H  
ATOM    482  CB  ILE    33      29.775  53.450  58.178  1.00  0.00           C  
ATOM    483  HB  ILE    33      30.765  53.466  57.721  1.00  0.00           H  
ATOM    484  CG2 ILE    33      29.453  54.946  58.495  1.00  0.00           C  
ATOM    485 HG21 ILE    33      30.297  55.368  59.041  1.00  0.00           H  
ATOM    486 HG22 ILE    33      29.403  55.485  57.549  1.00  0.00           H  
ATOM    487 HG23 ILE    33      28.494  55.077  58.996  1.00  0.00           H  
ATOM    488  CG1 ILE    33      29.785  52.544  59.541  1.00  0.00           C  
ATOM    489 HG12 ILE    33      28.960  52.901  60.157  1.00  0.00           H  
ATOM    490 HG13 ILE    33      29.755  51.500  59.228  1.00  0.00           H  
ATOM    491  CD1 ILE    33      31.119  52.763  60.291  1.00  0.00           C  
ATOM    492 HD11 ILE    33      31.125  52.248  61.251  1.00  0.00           H  
ATOM    493 HD12 ILE    33      31.918  52.316  59.701  1.00  0.00           H  
ATOM    494 HD13 ILE    33      31.331  53.815  60.483  1.00  0.00           H  
ATOM    495  C   ILE    33      28.860  53.580  55.793  1.00  0.00           C  
ATOM    496  O   ILE    33      30.014  53.686  55.279  1.00  0.00           O  
ATOM    497  N   PRO    34      27.784  54.064  55.177  1.00  0.00           N  
ATOM    498  CD  PRO    34      26.417  54.172  55.649  1.00  0.00           C  
ATOM    499  HD2 PRO    34      26.379  54.678  56.614  1.00  0.00           H  
ATOM    500  HD3 PRO    34      25.987  53.170  55.644  1.00  0.00           H  
ATOM    501  CG  PRO    34      25.692  55.101  54.711  1.00  0.00           C  
ATOM    502  HG2 PRO    34      25.554  56.116  55.085  1.00  0.00           H  
ATOM    503  HG3 PRO    34      24.647  54.804  54.632  1.00  0.00           H  
ATOM    504  CB  PRO    34      26.492  55.130  53.411  1.00  0.00           C  
ATOM    505  HB2 PRO    34      26.332  56.046  52.844  1.00  0.00           H  
ATOM    506  HB3 PRO    34      26.195  54.286  52.788  1.00  0.00           H  
ATOM    507  CA  PRO    34      27.875  54.939  53.943  1.00  0.00           C  
ATOM    508  HA  PRO    34      28.509  54.356  53.275  1.00  0.00           H  
ATOM    509  C   PRO    34      28.519  56.327  54.215  1.00  0.00           C  
ATOM    510  O   PRO    34      27.998  57.128  54.979  1.00  0.00           O  
ATOM    511  N   PHE    35      29.657  56.590  53.570  1.00  0.00           N  
ATOM    512  H   PHE    35      30.088  55.801  53.109  1.00  0.00           H  
ATOM    513  CA  PHE    35      30.513  57.808  53.623  1.00  0.00           C  
ATOM    514  HA  PHE    35      30.312  58.362  54.541  1.00  0.00           H  
ATOM    515  CB  PHE    35      31.905  57.379  53.796  1.00  0.00           C  
ATOM    516  HB2 PHE    35      32.563  58.224  53.997  1.00  0.00           H  
ATOM    517  HB3 PHE    35      31.941  56.686  54.636  1.00  0.00           H  
ATOM    518  CG  PHE    35      32.532  56.709  52.601  1.00  0.00           C  
ATOM    519  CD1 PHE    35      33.159  57.505  51.637  1.00  0.00           C  
ATOM    520  HD1 PHE    35      33.113  58.584  51.636  1.00  0.00           H  
ATOM    521  CE1 PHE    35      33.794  56.829  50.511  1.00  0.00           C  
ATOM    522  HE1 PHE    35      34.364  57.379  49.776  1.00  0.00           H  
ATOM    523  CZ  PHE    35      33.786  55.413  50.432  1.00  0.00           C  
ATOM    524  HZ  PHE    35      34.324  54.875  49.665  1.00  0.00           H  
ATOM    525  CE2 PHE    35      33.130  54.719  51.415  1.00  0.00           C  
ATOM    526  HE2 PHE    35      33.159  53.641  51.344  1.00  0.00           H  
ATOM    527  CD2 PHE    35      32.540  55.299  52.555  1.00  0.00           C  
ATOM    528  HD2 PHE    35      31.980  54.734  53.286  1.00  0.00           H  
ATOM    529  C   PHE    35      30.354  58.936  52.533  1.00  0.00           C  
ATOM    530  O   PHE    35      31.026  59.920  52.528  1.00  0.00           O  
ATOM    531  N   ALA    36      29.565  58.639  51.541  1.00  0.00           N  
ATOM    532  H   ALA    36      29.014  57.807  51.694  1.00  0.00           H  
ATOM    533  CA  ALA    36      29.263  59.392  50.364  1.00  0.00           C  
ATOM    534  HA  ALA    36      29.705  60.370  50.556  1.00  0.00           H  
ATOM    535  CB  ALA    36      30.118  58.867  49.124  1.00  0.00           C  
ATOM    536  HB1 ALA    36      29.684  57.943  48.742  1.00  0.00           H  
ATOM    537  HB2 ALA    36      30.061  59.656  48.375  1.00  0.00           H  
ATOM    538  HB3 ALA    36      31.159  58.649  49.363  1.00  0.00           H  
ATOM    539  C   ALA    36      27.778  59.398  49.979  1.00  0.00           C  
ATOM    540  O   ALA    36      26.922  58.698  50.471  1.00  0.00           O  
ATOM    541  N   GLU    37      27.353  60.336  49.126  1.00  0.00           N  
ATOM    542  H   GLU    37      27.940  61.129  48.914  1.00  0.00           H  
ATOM    543  CA  GLU    37      26.041  60.338  48.532  1.00  0.00           C  
ATOM    544  HA  GLU    37      25.182  60.246  49.196  1.00  0.00           H  
ATOM    545  CB  GLU    37      25.842  61.564  47.688  1.00  0.00           C  
ATOM    546  HB2 GLU    37      26.791  61.843  47.231  1.00  0.00           H  
ATOM    547  HB3 GLU    37      25.184  61.442  46.827  1.00  0.00           H  
ATOM    548  CG  GLU    37      25.521  62.794  48.487  1.00  0.00           C  
ATOM    549  HG2 GLU    37      26.084  62.683  49.414  1.00  0.00           H  
ATOM    550  HG3 GLU    37      25.897  63.686  47.986  1.00  0.00           H  
ATOM    551  CD  GLU    37      23.975  62.980  48.720  1.00  0.00           C  
ATOM    552  OE1 GLU    37      23.433  64.109  48.723  1.00  0.00           O  
ATOM    553  OE2 GLU    37      23.290  61.909  48.852  1.00  0.00           O  
ATOM    554  C   GLU    37      25.909  59.028  47.673  1.00  0.00           C  
ATOM    555  O   GLU    37      26.933  58.583  47.115  1.00  0.00           O  
ATOM    556  N   PRO    38      24.724  58.441  47.439  1.00  0.00           N  
ATOM    557  CD  PRO    38      23.514  58.514  48.212  1.00  0.00           C  
ATOM    558  HD2 PRO    38      22.865  59.215  47.688  1.00  0.00           H  
ATOM    559  HD3 PRO    38      23.604  58.735  49.276  1.00  0.00           H  
ATOM    560  CG  PRO    38      22.901  57.050  47.991  1.00  0.00           C  
ATOM    561  HG2 PRO    38      21.829  57.046  48.190  1.00  0.00           H  
ATOM    562  HG3 PRO    38      23.423  56.299  48.583  1.00  0.00           H  
ATOM    563  CB  PRO    38      23.160  56.817  46.522  1.00  0.00           C  
ATOM    564  HB2 PRO    38      22.493  57.492  45.985  1.00  0.00           H  
ATOM    565  HB3 PRO    38      23.142  55.756  46.273  1.00  0.00           H  
ATOM    566  CA  PRO    38      24.630  57.370  46.481  1.00  0.00           C  
ATOM    567  HA  PRO    38      25.351  56.604  46.768  1.00  0.00           H  
ATOM    568  C   PRO    38      25.054  57.803  45.043  1.00  0.00           C  
ATOM    569  O   PRO    38      24.342  58.616  44.421  1.00  0.00           O  
ATOM    570  N   PRO    39      26.004  57.103  44.385  1.00  0.00           N  
ATOM    571  CD  PRO    39      27.028  56.183  44.957  1.00  0.00           C  
ATOM    572  HD2 PRO    39      26.506  55.244  45.143  1.00  0.00           H  
ATOM    573  HD3 PRO    39      27.489  56.630  45.838  1.00  0.00           H  
ATOM    574  CG  PRO    39      28.160  56.071  43.968  1.00  0.00           C  
ATOM    575  HG2 PRO    39      27.940  55.200  43.352  1.00  0.00           H  
ATOM    576  HG3 PRO    39      29.089  55.895  44.511  1.00  0.00           H  
ATOM    577  CB  PRO    39      28.083  57.353  43.225  1.00  0.00           C  
ATOM    578  HB2 PRO    39      28.443  57.238  42.202  1.00  0.00           H  
ATOM    579  HB3 PRO    39      28.585  58.133  43.798  1.00  0.00           H  
ATOM    580  CA  PRO    39      26.498  57.532  43.090  1.00  0.00           C  
ATOM    581  HA  PRO    39      26.352  58.606  42.976  1.00  0.00           H  
ATOM    582  C   PRO    39      25.765  56.821  41.948  1.00  0.00           C  
ATOM    583  O   PRO    39      26.366  56.281  41.005  1.00  0.00           O  
ATOM    584  N   MET    40      24.449  56.638  42.034  1.00  0.00           N  
ATOM    585  H   MET    40      23.942  57.070  42.793  1.00  0.00           H  
ATOM    586  CA  MET    40      23.604  55.790  41.196  1.00  0.00           C  
ATOM    587  HA  MET    40      23.959  54.797  40.920  1.00  0.00           H  
ATOM    588  CB  MET    40      22.265  55.472  41.930  1.00  0.00           C  
ATOM    589  HB2 MET    40      21.943  56.419  42.361  1.00  0.00           H  
ATOM    590  HB3 MET    40      21.499  55.009  41.308  1.00  0.00           H  
ATOM    591  CG  MET    40      22.493  54.498  43.080  1.00  0.00           C  
ATOM    592  HG2 MET    40      22.465  53.484  42.679  1.00  0.00           H  
ATOM    593  HG3 MET    40      23.474  54.583  43.547  1.00  0.00           H  
ATOM    594  SD  MET    40      21.194  54.636  44.382  1.00  0.00           S  
ATOM    595  CE  MET    40      19.709  54.307  43.385  1.00  0.00           C  
ATOM    596  HE1 MET    40      19.521  55.173  42.750  1.00  0.00           H  
ATOM    597  HE2 MET    40      19.804  53.369  42.838  1.00  0.00           H  
ATOM    598  HE3 MET    40      18.939  54.070  44.119  1.00  0.00           H  
ATOM    599  C   MET    40      23.356  56.475  39.827  1.00  0.00           C  
ATOM    600  O   MET    40      23.064  57.671  39.757  1.00  0.00           O  
ATOM    601  N   GLY    41      23.386  55.686  38.760  1.00  0.00           N  
ATOM    602  H   GLY    41      23.878  54.806  38.805  1.00  0.00           H  
ATOM    603  CA  GLY    41      23.024  56.049  37.354  1.00  0.00           C  
ATOM    604  HA2 GLY    41      23.534  55.464  36.589  1.00  0.00           H  
ATOM    605  HA3 GLY    41      21.988  55.836  37.091  1.00  0.00           H  
ATOM    606  C   GLY    41      23.480  57.532  37.027  1.00  0.00           C  
ATOM    607  O   GLY    41      24.658  57.652  36.670  1.00  0.00           O  
ATOM    608  N   PRO    42      22.603  58.561  37.019  1.00  0.00           N  
ATOM    609  CD  PRO    42      21.170  58.425  37.331  1.00  0.00           C  
ATOM    610  HD2 PRO    42      21.014  58.342  38.407  1.00  0.00           H  
ATOM    611  HD3 PRO    42      20.580  57.739  36.724  1.00  0.00           H  
ATOM    612  CG  PRO    42      20.548  59.794  37.003  1.00  0.00           C  
ATOM    613  HG2 PRO    42      19.660  60.089  37.563  1.00  0.00           H  
ATOM    614  HG3 PRO    42      20.298  59.822  35.943  1.00  0.00           H  
ATOM    615  CB  PRO    42      21.739  60.724  37.237  1.00  0.00           C  
ATOM    616  HB2 PRO    42      21.758  60.985  38.295  1.00  0.00           H  
ATOM    617  HB3 PRO    42      21.659  61.658  36.681  1.00  0.00           H  
ATOM    618  CA  PRO    42      23.038  59.984  36.862  1.00  0.00           C  
ATOM    619  HA  PRO    42      23.162  60.028  35.780  1.00  0.00           H  
ATOM    620  C   PRO    42      24.208  60.528  37.696  1.00  0.00           C  
ATOM    621  O   PRO    42      24.651  61.661  37.381  1.00  0.00           O  
ATOM    622  N   ARG    43      24.704  59.772  38.686  1.00  0.00           N  
ATOM    623  H   ARG    43      24.382  58.817  38.762  1.00  0.00           H  
ATOM    624  CA  ARG    43      25.867  60.123  39.428  1.00  0.00           C  
ATOM    625  HA  ARG    43      26.289  61.055  39.053  1.00  0.00           H  
ATOM    626  CB  ARG    43      25.463  60.383  40.900  1.00  0.00           C  
ATOM    627  HB2 ARG    43      25.096  59.450  41.327  1.00  0.00           H  
ATOM    628  HB3 ARG    43      26.350  60.783  41.391  1.00  0.00           H  
ATOM    629  CG  ARG    43      24.319  61.409  41.085  1.00  0.00           C  
ATOM    630  HG2 ARG    43      24.694  62.402  40.840  1.00  0.00           H  
ATOM    631  HG3 ARG    43      23.514  61.112  40.412  1.00  0.00           H  
ATOM    632  CD  ARG    43      23.764  61.422  42.494  1.00  0.00           C  
ATOM    633  HD2 ARG    43      22.855  62.006  42.351  1.00  0.00           H  
ATOM    634  HD3 ARG    43      23.494  60.421  42.829  1.00  0.00           H  
ATOM    635  NE  ARG    43      24.745  62.042  43.457  1.00  0.00           N  
ATOM    636  HE  ARG    43      25.554  61.469  43.652  1.00  0.00           H  
ATOM    637  CZ  ARG    43      24.781  63.235  44.005  1.00  0.00           C  
ATOM    638  NH1 ARG    43      25.792  63.522  44.650  1.00  0.00           N  
ATOM    639 HH11 ARG    43      26.536  62.839  44.654  1.00  0.00           H  
ATOM    640 HH12 ARG    43      25.823  64.491  44.933  1.00  0.00           H  
ATOM    641  NH2 ARG    43      23.800  64.081  43.907  1.00  0.00           N  
ATOM    642 HH21 ARG    43      22.996  63.697  43.430  1.00  0.00           H  
ATOM    643 HH22 ARG    43      23.976  65.012  44.256  1.00  0.00           H  
ATOM    644  C   ARG    43      27.070  59.239  39.154  1.00  0.00           C  
ATOM    645  O   ARG    43      28.168  59.437  39.770  1.00  0.00           O  
ATOM    646  N   ARG    44      26.958  58.266  38.210  1.00  0.00           N  
ATOM    647  H   ARG    44      26.136  58.300  37.625  1.00  0.00           H  
ATOM    648  CA  ARG    44      28.046  57.342  37.778  1.00  0.00           C  
ATOM    649  HA  ARG    44      28.504  56.788  38.598  1.00  0.00           H  
ATOM    650  CB  ARG    44      27.345  56.301  36.814  1.00  0.00           C  
ATOM    651  HB2 ARG    44      26.527  55.854  37.379  1.00  0.00           H  
ATOM    652  HB3 ARG    44      26.986  56.783  35.905  1.00  0.00           H  
ATOM    653  CG  ARG    44      28.217  55.159  36.208  1.00  0.00           C  
ATOM    654  HG2 ARG    44      29.021  55.662  35.671  1.00  0.00           H  
ATOM    655  HG3 ARG    44      28.514  54.325  36.844  1.00  0.00           H  
ATOM    656  CD  ARG    44      27.389  54.470  35.062  1.00  0.00           C  
ATOM    657  HD2 ARG    44      27.049  55.169  34.298  1.00  0.00           H  
ATOM    658  HD3 ARG    44      28.025  53.745  34.555  1.00  0.00           H  
ATOM    659  NE  ARG    44      26.226  53.744  35.625  1.00  0.00           N  
ATOM    660  HE  ARG    44      26.233  53.498  36.605  1.00  0.00           H  
ATOM    661  CZ  ARG    44      25.110  53.289  35.085  1.00  0.00           C  
ATOM    662  NH1 ARG    44      24.933  53.150  33.792  1.00  0.00           N  
ATOM    663 HH11 ARG    44      25.649  53.487  33.164  1.00  0.00           H  
ATOM    664 HH12 ARG    44      24.151  52.689  33.348  1.00  0.00           H  
ATOM    665  NH2 ARG    44      24.163  52.856  35.826  1.00  0.00           N  
ATOM    666 HH21 ARG    44      24.158  53.010  36.824  1.00  0.00           H  
ATOM    667 HH22 ARG    44      23.294  52.772  35.317  1.00  0.00           H  
ATOM    668  C   ARG    44      29.264  58.100  37.107  1.00  0.00           C  
ATOM    669  O   ARG    44      29.028  59.074  36.399  1.00  0.00           O  
ATOM    670  N   PHE    45      30.483  57.586  37.130  1.00  0.00           N  
ATOM    671  H   PHE    45      30.590  56.687  37.580  1.00  0.00           H  
ATOM    672  CA  PHE    45      31.748  58.131  36.455  1.00  0.00           C  
ATOM    673  HA  PHE    45      32.519  57.434  36.784  1.00  0.00           H  
ATOM    674  CB  PHE    45      31.721  58.096  34.907  1.00  0.00           C  
ATOM    675  HB2 PHE    45      31.187  58.957  34.505  1.00  0.00           H  
ATOM    676  HB3 PHE    45      32.742  58.176  34.535  1.00  0.00           H  
ATOM    677  CG  PHE    45      31.108  56.885  34.271  1.00  0.00           C  
ATOM    678  CD1 PHE    45      31.764  55.639  34.317  1.00  0.00           C  
ATOM    679  HD1 PHE    45      32.666  55.538  34.902  1.00  0.00           H  
ATOM    680  CE1 PHE    45      31.277  54.555  33.535  1.00  0.00           C  
ATOM    681  HE1 PHE    45      31.825  53.629  33.443  1.00  0.00           H  
ATOM    682  CZ  PHE    45      30.093  54.615  32.852  1.00  0.00           C  
ATOM    683  HZ  PHE    45      29.738  53.689  32.425  1.00  0.00           H  
ATOM    684  CE2 PHE    45      29.385  55.840  32.789  1.00  0.00           C  
ATOM    685  HE2 PHE    45      28.473  55.964  32.224  1.00  0.00           H  
ATOM    686  CD2 PHE    45      29.925  56.997  33.415  1.00  0.00           C  
ATOM    687  HD2 PHE    45      29.377  57.927  33.372  1.00  0.00           H  
ATOM    688  C   PHE    45      32.193  59.531  36.812  1.00  0.00           C  
ATOM    689  O   PHE    45      33.317  59.904  36.458  1.00  0.00           O  
ATOM    690  N   LEU    46      31.352  60.237  37.574  1.00  0.00           N  
ATOM    691  H   LEU    46      30.400  59.909  37.649  1.00  0.00           H  
ATOM    692  CA  LEU    46      31.607  61.524  38.231  1.00  0.00           C  
ATOM    693  HA  LEU    46      32.282  62.040  37.548  1.00  0.00           H  
ATOM    694  CB  LEU    46      30.268  62.381  38.315  1.00  0.00           C  
ATOM    695  HB2 LEU    46      29.594  61.718  38.857  1.00  0.00           H  
ATOM    696  HB3 LEU    46      30.380  63.220  39.001  1.00  0.00           H  
ATOM    697  CG  LEU    46      29.652  62.873  36.988  1.00  0.00           C  
ATOM    698  HG  LEU    46      29.613  62.082  36.240  1.00  0.00           H  
ATOM    699  CD1 LEU    46      28.230  63.547  37.236  1.00  0.00           C  
ATOM    700 HD11 LEU    46      27.821  64.000  36.332  1.00  0.00           H  
ATOM    701 HD12 LEU    46      27.420  62.850  37.452  1.00  0.00           H  
ATOM    702 HD13 LEU    46      28.203  64.409  37.902  1.00  0.00           H  
ATOM    703  CD2 LEU    46      30.549  63.876  36.385  1.00  0.00           C  
ATOM    704 HD21 LEU    46      30.168  64.291  35.452  1.00  0.00           H  
ATOM    705 HD22 LEU    46      30.744  64.739  37.022  1.00  0.00           H  
ATOM    706 HD23 LEU    46      31.488  63.417  36.076  1.00  0.00           H  
ATOM    707  C   LEU    46      32.124  61.421  39.632  1.00  0.00           C  
ATOM    708  O   LEU    46      31.917  60.446  40.367  1.00  0.00           O  
ATOM    709  N   PRO    47      32.904  62.457  40.061  1.00  0.00           N  
ATOM    710  CD  PRO    47      33.477  63.451  39.206  1.00  0.00           C  
ATOM    711  HD2 PRO    47      32.752  64.264  39.229  1.00  0.00           H  
ATOM    712  HD3 PRO    47      33.762  63.129  38.204  1.00  0.00           H  
ATOM    713  CG  PRO    47      34.702  63.956  40.003  1.00  0.00           C  
ATOM    714  HG2 PRO    47      35.023  64.974  39.779  1.00  0.00           H  
ATOM    715  HG3 PRO    47      35.493  63.229  39.821  1.00  0.00           H  
ATOM    716  CB  PRO    47      34.292  63.815  41.482  1.00  0.00           C  
ATOM    717  HB2 PRO    47      33.693  64.677  41.774  1.00  0.00           H  
ATOM    718  HB3 PRO    47      35.197  63.793  42.089  1.00  0.00           H  
ATOM    719  CA  PRO    47      33.518  62.453  41.366  1.00  0.00           C  
ATOM    720  HA  PRO    47      34.281  61.675  41.385  1.00  0.00           H  
ATOM    721  C   PRO    47      32.465  62.294  42.462  1.00  0.00           C  
ATOM    722  O   PRO    47      31.345  62.772  42.316  1.00  0.00           O  
ATOM    723  N   PRO    48      32.790  61.737  43.655  1.00  0.00           N  
ATOM    724  CD  PRO    48      34.022  61.203  44.177  1.00  0.00           C  
ATOM    725  HD2 PRO    48      34.654  62.090  44.221  1.00  0.00           H  
ATOM    726  HD3 PRO    48      34.618  60.532  43.558  1.00  0.00           H  
ATOM    727  CG  PRO    48      33.747  60.675  45.568  1.00  0.00           C  
ATOM    728  HG2 PRO    48      33.815  61.384  46.393  1.00  0.00           H  
ATOM    729  HG3 PRO    48      34.372  59.829  45.853  1.00  0.00           H  
ATOM    730  CB  PRO    48      32.301  60.297  45.456  1.00  0.00           C  
ATOM    731  HB2 PRO    48      31.908  60.284  46.473  1.00  0.00           H  
ATOM    732  HB3 PRO    48      32.106  59.426  44.831  1.00  0.00           H  
ATOM    733  CA  PRO    48      31.780  61.463  44.663  1.00  0.00           C  
ATOM    734  HA  PRO    48      30.838  61.123  44.232  1.00  0.00           H  
ATOM    735  C   PRO    48      31.497  62.746  45.523  1.00  0.00           C  
ATOM    736  O   PRO    48      32.239  63.806  45.466  1.00  0.00           O  
ATOM    737  N   GLU    49      30.540  62.722  46.449  1.00  0.00           N  
ATOM    738  H   GLU    49      29.967  61.895  46.355  1.00  0.00           H  
ATOM    739  CA  GLU    49      30.237  63.740  47.466  1.00  0.00           C  
ATOM    740  HA  GLU    49      31.077  64.429  47.553  1.00  0.00           H  
ATOM    741  CB  GLU    49      28.885  64.445  47.071  1.00  0.00           C  
ATOM    742  HB2 GLU    49      28.097  63.731  46.829  1.00  0.00           H  
ATOM    743  HB3 GLU    49      28.491  65.092  47.855  1.00  0.00           H  
ATOM    744  CG  GLU    49      29.213  65.272  45.831  1.00  0.00           C  
ATOM    745  HG2 GLU    49      29.560  64.677  44.985  1.00  0.00           H  
ATOM    746  HG3 GLU    49      28.243  65.704  45.584  1.00  0.00           H  
ATOM    747  CD  GLU    49      30.091  66.523  46.041  1.00  0.00           C  
ATOM    748  OE1 GLU    49      30.158  67.060  47.156  1.00  0.00           O  
ATOM    749  OE2 GLU    49      30.518  67.152  45.029  1.00  0.00           O  
ATOM    750  C   GLU    49      30.103  63.199  48.878  1.00  0.00           C  
ATOM    751  O   GLU    49      29.738  62.040  49.024  1.00  0.00           O  
ATOM    752  N   PRO    50      30.280  63.989  49.973  1.00  0.00           N  
ATOM    753  CD  PRO    50      30.696  65.412  49.993  1.00  0.00           C  
ATOM    754  HD2 PRO    50      30.142  66.030  49.287  1.00  0.00           H  
ATOM    755  HD3 PRO    50      31.752  65.447  49.724  1.00  0.00           H  
ATOM    756  CG  PRO    50      30.528  65.852  51.442  1.00  0.00           C  
ATOM    757  HG2 PRO    50      29.505  66.059  51.755  1.00  0.00           H  
ATOM    758  HG3 PRO    50      31.106  66.741  51.692  1.00  0.00           H  
ATOM    759  CB  PRO    50      30.806  64.576  52.241  1.00  0.00           C  
ATOM    760  HB2 PRO    50      30.484  64.538  53.282  1.00  0.00           H  
ATOM    761  HB3 PRO    50      31.893  64.497  52.212  1.00  0.00           H  
ATOM    762  CA  PRO    50      30.188  63.483  51.357  1.00  0.00           C  
ATOM    763  HA  PRO    50      30.798  62.588  51.479  1.00  0.00           H  
ATOM    764  C   PRO    50      28.727  63.104  51.868  1.00  0.00           C  
ATOM    765  O   PRO    50      27.780  63.608  51.289  1.00  0.00           O  
ATOM    766  N   LYS    51      28.623  62.244  52.845  1.00  0.00           N  
ATOM    767  H   LYS    51      29.506  61.847  53.132  1.00  0.00           H  
ATOM    768  CA  LYS    51      27.357  61.791  53.290  1.00  0.00           C  
ATOM    769  HA  LYS    51      26.859  61.439  52.387  1.00  0.00           H  
ATOM    770  CB  LYS    51      27.569  60.741  54.351  1.00  0.00           C  
ATOM    771  HB2 LYS    51      28.169  59.950  53.901  1.00  0.00           H  
ATOM    772  HB3 LYS    51      28.208  61.185  55.114  1.00  0.00           H  
ATOM    773  CG  LYS    51      26.332  60.099  55.000  1.00  0.00           C  
ATOM    774  HG2 LYS    51      26.704  59.425  55.771  1.00  0.00           H  
ATOM    775  HG3 LYS    51      25.713  60.770  55.596  1.00  0.00           H  
ATOM    776  CD  LYS    51      25.418  59.234  54.136  1.00  0.00           C  
ATOM    777  HD2 LYS    51      25.221  59.788  53.218  1.00  0.00           H  
ATOM    778  HD3 LYS    51      25.966  58.352  53.806  1.00  0.00           H  
ATOM    779  CE  LYS    51      24.091  58.846  54.814  1.00  0.00           C  
ATOM    780  HE2 LYS    51      24.289  58.021  55.499  1.00  0.00           H  
ATOM    781  HE3 LYS    51      23.805  59.718  55.402  1.00  0.00           H  
ATOM    782  NZ  LYS    51      23.057  58.418  53.866  1.00  0.00           N  
ATOM    783  HZ1 LYS    51      22.547  59.162  53.414  1.00  0.00           H  
ATOM    784  HZ2 LYS    51      23.361  57.801  53.126  1.00  0.00           H  
ATOM    785  HZ3 LYS    51      22.392  57.877  54.400  1.00  0.00           H  
ATOM    786  C   LYS    51      26.395  62.965  53.824  1.00  0.00           C  
ATOM    787  O   LYS    51      26.822  63.801  54.584  1.00  0.00           O  
ATOM    788  N   GLN    52      25.077  62.838  53.528  1.00  0.00           N  
ATOM    789  H   GLN    52      24.707  62.190  52.847  1.00  0.00           H  
ATOM    790  CA  GLN    52      24.069  63.678  54.177  1.00  0.00           C  
ATOM    791  HA  GLN    52      24.368  64.724  54.111  1.00  0.00           H  
ATOM    792  CB  GLN    52      22.707  63.560  53.418  1.00  0.00           C  
ATOM    793  HB2 GLN    52      22.633  62.513  53.123  1.00  0.00           H  
ATOM    794  HB3 GLN    52      21.831  63.873  53.986  1.00  0.00           H  
ATOM    795  CG  GLN    52      22.611  64.360  52.122  1.00  0.00           C  
ATOM    796  HG2 GLN    52      23.019  65.335  52.390  1.00  0.00           H  
ATOM    797  HG3 GLN    52      23.245  63.939  51.342  1.00  0.00           H  
ATOM    798  CD  GLN    52      21.215  64.624  51.603  1.00  0.00           C  
ATOM    799  OE1 GLN    52      20.192  64.686  52.312  1.00  0.00           O  
ATOM    800  NE2 GLN    52      21.107  64.652  50.330  1.00  0.00           N  
ATOM    801 HE21 GLN    52      20.191  64.611  49.907  1.00  0.00           H  
ATOM    802 HE22 GLN    52      21.905  64.459  49.741  1.00  0.00           H  
ATOM    803  C   GLN    52      23.811  63.339  55.700  1.00  0.00           C  
ATOM    804  O   GLN    52      23.812  62.140  55.950  1.00  0.00           O  
ATOM    805  N   PRO    53      23.510  64.282  56.598  1.00  0.00           N  
ATOM    806  CD  PRO    53      23.261  65.724  56.401  1.00  0.00           C  
ATOM    807  HD2 PRO    53      22.257  65.852  55.997  1.00  0.00           H  
ATOM    808  HD3 PRO    53      23.988  66.047  55.656  1.00  0.00           H  
ATOM    809  CG  PRO    53      23.549  66.335  57.782  1.00  0.00           C  
ATOM    810  HG2 PRO    53      23.007  67.264  57.956  1.00  0.00           H  
ATOM    811  HG3 PRO    53      24.608  66.552  57.922  1.00  0.00           H  
ATOM    812  CB  PRO    53      23.123  65.262  58.729  1.00  0.00           C  
ATOM    813  HB2 PRO    53      22.043  65.344  58.853  1.00  0.00           H  
ATOM    814  HB3 PRO    53      23.681  65.340  59.662  1.00  0.00           H  
ATOM    815  CA  PRO    53      23.275  63.942  57.978  1.00  0.00           C  
ATOM    816  HA  PRO    53      24.155  63.380  58.291  1.00  0.00           H  
ATOM    817  C   PRO    53      21.992  63.010  58.087  1.00  0.00           C  
ATOM    818  O   PRO    53      21.131  62.896  57.248  1.00  0.00           O  
ATOM    819  N   TRP    54      21.813  62.380  59.297  1.00  0.00           N  
ATOM    820  H   TRP    54      22.538  62.537  59.983  1.00  0.00           H  
ATOM    821  CA  TRP    54      20.726  61.545  59.624  1.00  0.00           C  
ATOM    822  HA  TRP    54      19.806  61.789  59.093  1.00  0.00           H  
ATOM    823  CB  TRP    54      21.131  60.060  59.309  1.00  0.00           C  
ATOM    824  HB2 TRP    54      20.273  59.389  59.359  1.00  0.00           H  
ATOM    825  HB3 TRP    54      21.517  59.959  58.295  1.00  0.00           H  
ATOM    826  CG  TRP    54      22.185  59.402  60.098  1.00  0.00           C  
ATOM    827  CD1 TRP    54      21.957  58.560  61.132  1.00  0.00           C  
ATOM    828  HD1 TRP    54      20.934  58.349  61.407  1.00  0.00           H  
ATOM    829  NE1 TRP    54      23.125  58.148  61.703  1.00  0.00           N  
ATOM    830  HE1 TRP    54      23.199  57.371  62.344  1.00  0.00           H  
ATOM    831  CE2 TRP    54      24.171  58.683  60.965  1.00  0.00           C  
ATOM    832  CZ2 TRP    54      25.570  58.573  61.042  1.00  0.00           C  
ATOM    833  HZ2 TRP    54      25.937  57.975  61.863  1.00  0.00           H  
ATOM    834  CH2 TRP    54      26.473  59.352  60.194  1.00  0.00           C  
ATOM    835  HH2 TRP    54      27.551  59.319  60.262  1.00  0.00           H  
ATOM    836  CZ3 TRP    54      25.865  60.152  59.181  1.00  0.00           C  
ATOM    837  HZ3 TRP    54      26.446  60.656  58.423  1.00  0.00           H  
ATOM    838  CE3 TRP    54      24.483  60.191  59.057  1.00  0.00           C  
ATOM    839  HE3 TRP    54      24.034  60.713  58.225  1.00  0.00           H  
ATOM    840  CD2 TRP    54      23.621  59.590  60.020  1.00  0.00           C  
ATOM    841  C   TRP    54      20.247  61.628  61.097  1.00  0.00           C  
ATOM    842  O   TRP    54      21.021  61.806  62.001  1.00  0.00           O  
ATOM    843  N   SER    55      18.871  61.520  61.295  1.00  0.00           N  
ATOM    844  H   SER    55      18.284  61.346  60.492  1.00  0.00           H  
ATOM    845  CA  SER    55      18.049  61.519  62.557  1.00  0.00           C  
ATOM    846  HA  SER    55      18.648  62.000  63.330  1.00  0.00           H  
ATOM    847  CB  SER    55      16.759  62.215  62.500  1.00  0.00           C  
ATOM    848  HB2 SER    55      16.941  63.276  62.331  1.00  0.00           H  
ATOM    849  HB3 SER    55      16.160  61.905  61.644  1.00  0.00           H  
ATOM    850  OG  SER    55      15.969  62.035  63.608  1.00  0.00           O  
ATOM    851  HG  SER    55      15.554  62.901  63.631  1.00  0.00           H  
ATOM    852  C   SER    55      17.903  60.010  62.982  1.00  0.00           C  
ATOM    853  O   SER    55      17.628  59.174  62.124  1.00  0.00           O  
ATOM    854  N   GLY    56      17.918  59.715  64.289  1.00  0.00           N  
ATOM    855  H   GLY    56      18.291  60.381  64.950  1.00  0.00           H  
ATOM    856  CA  GLY    56      17.820  58.371  64.848  1.00  0.00           C  
ATOM    857  HA2 GLY    56      17.321  58.375  65.816  1.00  0.00           H  
ATOM    858  HA3 GLY    56      17.129  57.793  64.233  1.00  0.00           H  
ATOM    859  C   GLY    56      19.219  57.652  64.895  1.00  0.00           C  
ATOM    860  O   GLY    56      20.225  58.063  64.249  1.00  0.00           O  
ATOM    861  N   VAL    57      19.321  56.626  65.762  1.00  0.00           N  
ATOM    862  H   VAL    57      18.446  56.292  66.140  1.00  0.00           H  
ATOM    863  CA  VAL    57      20.486  55.768  65.823  1.00  0.00           C  
ATOM    864  HA  VAL    57      21.449  56.262  65.693  1.00  0.00           H  
ATOM    865  CB  VAL    57      20.573  55.101  67.198  1.00  0.00           C  
ATOM    866  HB  VAL    57      19.671  54.507  67.347  1.00  0.00           H  
ATOM    867  CG1 VAL    57      21.828  54.249  67.353  1.00  0.00           C  
ATOM    868 HG11 VAL    57      21.793  53.436  66.627  1.00  0.00           H  
ATOM    869 HG12 VAL    57      22.785  54.766  67.288  1.00  0.00           H  
ATOM    870 HG13 VAL    57      21.714  53.708  68.292  1.00  0.00           H  
ATOM    871  CG2 VAL    57      20.736  56.189  68.310  1.00  0.00           C  
ATOM    872 HG21 VAL    57      20.485  55.675  69.238  1.00  0.00           H  
ATOM    873 HG22 VAL    57      21.714  56.665  68.242  1.00  0.00           H  
ATOM    874 HG23 VAL    57      20.082  57.056  68.219  1.00  0.00           H  
ATOM    875  C   VAL    57      20.386  54.735  64.723  1.00  0.00           C  
ATOM    876  O   VAL    57      19.436  53.968  64.594  1.00  0.00           O  
ATOM    877  N   VAL    58      21.481  54.583  63.998  1.00  0.00           N  
ATOM    878  H   VAL    58      22.296  55.077  64.331  1.00  0.00           H  
ATOM    879  CA  VAL    58      21.576  53.585  62.908  1.00  0.00           C  
ATOM    880  HA  VAL    58      20.575  53.206  62.706  1.00  0.00           H  
ATOM    881  CB  VAL    58      22.178  54.374  61.648  1.00  0.00           C  
ATOM    882  HB  VAL    58      22.909  55.078  62.047  1.00  0.00           H  
ATOM    883  CG1 VAL    58      22.889  53.520  60.573  1.00  0.00           C  
ATOM    884 HG11 VAL    58      23.256  54.272  59.874  1.00  0.00           H  
ATOM    885 HG12 VAL    58      23.694  52.965  61.053  1.00  0.00           H  
ATOM    886 HG13 VAL    58      22.233  52.861  60.004  1.00  0.00           H  
ATOM    887  CG2 VAL    58      21.044  55.189  61.060  1.00  0.00           C  
ATOM    888 HG21 VAL    58      20.317  54.475  60.674  1.00  0.00           H  
ATOM    889 HG22 VAL    58      20.524  55.776  61.817  1.00  0.00           H  
ATOM    890 HG23 VAL    58      21.309  55.835  60.223  1.00  0.00           H  
ATOM    891  C   VAL    58      22.399  52.349  63.302  1.00  0.00           C  
ATOM    892  O   VAL    58      23.498  52.494  63.895  1.00  0.00           O  
ATOM    893  N   ASP    59      21.926  51.235  62.809  1.00  0.00           N  
ATOM    894  H   ASP    59      21.032  51.301  62.343  1.00  0.00           H  
ATOM    895  CA  ASP    59      22.451  49.911  62.916  1.00  0.00           C  
ATOM    896  HA  ASP    59      22.758  49.696  63.940  1.00  0.00           H  
ATOM    897  CB  ASP    59      21.349  48.933  62.414  1.00  0.00           C  
ATOM    898  HB2 ASP    59      20.484  49.023  63.071  1.00  0.00           H  
ATOM    899  HB3 ASP    59      21.129  49.315  61.417  1.00  0.00           H  
ATOM    900  CG  ASP    59      21.858  47.428  62.326  1.00  0.00           C  
ATOM    901  OD1 ASP    59      20.994  46.541  62.612  1.00  0.00           O  
ATOM    902  OD2 ASP    59      23.038  47.119  62.109  1.00  0.00           O  
ATOM    903  C   ASP    59      23.689  49.860  61.972  1.00  0.00           C  
ATOM    904  O   ASP    59      23.579  50.119  60.757  1.00  0.00           O  
ATOM    905  N   ALA    60      24.748  49.321  62.511  1.00  0.00           N  
ATOM    906  H   ALA    60      24.676  49.072  63.487  1.00  0.00           H  
ATOM    907  CA  ALA    60      25.992  49.119  61.818  1.00  0.00           C  
ATOM    908  HA  ALA    60      25.746  49.033  60.760  1.00  0.00           H  
ATOM    909  CB  ALA    60      26.891  50.370  61.960  1.00  0.00           C  
ATOM    910  HB1 ALA    60      27.876  50.391  61.493  1.00  0.00           H  
ATOM    911  HB2 ALA    60      26.420  51.227  61.480  1.00  0.00           H  
ATOM    912  HB3 ALA    60      27.022  50.487  63.036  1.00  0.00           H  
ATOM    913  C   ALA    60      26.687  47.821  62.191  1.00  0.00           C  
ATOM    914  O   ALA    60      27.903  47.865  62.310  1.00  0.00           O  
ATOM    915  N   THR    61      25.934  46.727  62.220  1.00  0.00           N  
ATOM    916  H   THR    61      24.938  46.890  62.174  1.00  0.00           H  
ATOM    917  CA  THR    61      26.226  45.284  62.690  1.00  0.00           C  
ATOM    918  HA  THR    61      27.027  45.456  63.409  1.00  0.00           H  
ATOM    919  CB  THR    61      25.018  44.734  63.475  1.00  0.00           C  
ATOM    920  HB  THR    61      25.199  43.721  63.834  1.00  0.00           H  
ATOM    921  CG2 THR    61      24.612  45.499  64.717  1.00  0.00           C  
ATOM    922 HG21 THR    61      23.830  45.014  65.302  1.00  0.00           H  
ATOM    923 HG22 THR    61      25.522  45.723  65.274  1.00  0.00           H  
ATOM    924 HG23 THR    61      24.231  46.495  64.491  1.00  0.00           H  
ATOM    925  OG1 THR    61      23.943  44.630  62.564  1.00  0.00           O  
ATOM    926  HG1 THR    61      23.633  45.519  62.378  1.00  0.00           H  
ATOM    927  C   THR    61      26.784  44.296  61.634  1.00  0.00           C  
ATOM    928  O   THR    61      27.597  43.410  62.021  1.00  0.00           O  
ATOM    929  N   THR    62      26.451  44.397  60.319  1.00  0.00           N  
ATOM    930  H   THR    62      25.970  45.252  60.080  1.00  0.00           H  
ATOM    931  CA  THR    62      26.939  43.556  59.221  1.00  0.00           C  
ATOM    932  HA  THR    62      27.821  43.023  59.575  1.00  0.00           H  
ATOM    933  CB  THR    62      25.866  42.449  58.859  1.00  0.00           C  
ATOM    934  HB  THR    62      25.780  41.700  59.646  1.00  0.00           H  
ATOM    935  CG2 THR    62      24.513  43.022  58.392  1.00  0.00           C  
ATOM    936 HG21 THR    62      24.108  43.687  59.155  1.00  0.00           H  
ATOM    937 HG22 THR    62      24.617  43.653  57.509  1.00  0.00           H  
ATOM    938 HG23 THR    62      23.885  42.209  58.029  1.00  0.00           H  
ATOM    939  OG1 THR    62      26.373  41.790  57.646  1.00  0.00           O  
ATOM    940  HG1 THR    62      26.970  41.126  57.997  1.00  0.00           H  
ATOM    941  C   THR    62      27.551  44.346  58.000  1.00  0.00           C  
ATOM    942  O   THR    62      27.325  45.578  57.943  1.00  0.00           O  
ATOM    943  N   PHE    63      28.227  43.810  57.020  1.00  0.00           N  
ATOM    944  H   PHE    63      28.119  42.807  56.989  1.00  0.00           H  
ATOM    945  CA  PHE    63      28.662  44.503  55.848  1.00  0.00           C  
ATOM    946  HA  PHE    63      29.078  45.468  56.139  1.00  0.00           H  
ATOM    947  CB  PHE    63      29.647  43.741  54.999  1.00  0.00           C  
ATOM    948  HB2 PHE    63      29.296  42.793  54.592  1.00  0.00           H  
ATOM    949  HB3 PHE    63      29.891  44.439  54.198  1.00  0.00           H  
ATOM    950  CG  PHE    63      30.916  43.379  55.798  1.00  0.00           C  
ATOM    951  CD1 PHE    63      31.939  44.344  55.862  1.00  0.00           C  
ATOM    952  HD1 PHE    63      31.748  45.302  55.401  1.00  0.00           H  
ATOM    953  CE1 PHE    63      33.147  44.111  56.607  1.00  0.00           C  
ATOM    954  HE1 PHE    63      33.875  44.908  56.634  1.00  0.00           H  
ATOM    955  CZ  PHE    63      33.319  42.878  57.258  1.00  0.00           C  
ATOM    956  HZ  PHE    63      34.233  42.605  57.765  1.00  0.00           H  
ATOM    957  CE2 PHE    63      32.295  41.926  57.236  1.00  0.00           C  
ATOM    958  HE2 PHE    63      32.354  41.041  57.851  1.00  0.00           H  
ATOM    959  CD2 PHE    63      31.113  42.147  56.430  1.00  0.00           C  
ATOM    960  HD2 PHE    63      30.303  41.435  56.483  1.00  0.00           H  
ATOM    961  C   PHE    63      27.500  44.945  54.863  1.00  0.00           C  
ATOM    962  O   PHE    63      26.336  44.660  55.062  1.00  0.00           O  
ATOM    963  N   GLN    64      27.872  45.624  53.756  1.00  0.00           N  
ATOM    964  H   GLN    64      28.823  45.965  53.745  1.00  0.00           H  
ATOM    965  CA  GLN    64      26.953  46.278  52.890  1.00  0.00           C  
ATOM    966  HA  GLN    64      26.008  45.737  52.945  1.00  0.00           H  
ATOM    967  CB  GLN    64      26.620  47.744  53.298  1.00  0.00           C  
ATOM    968  HB2 GLN    64      27.624  48.166  53.336  1.00  0.00           H  
ATOM    969  HB3 GLN    64      26.141  48.286  52.483  1.00  0.00           H  
ATOM    970  CG  GLN    64      26.010  48.063  54.691  1.00  0.00           C  
ATOM    971  HG2 GLN    64      26.487  47.570  55.538  1.00  0.00           H  
ATOM    972  HG3 GLN    64      26.071  49.140  54.848  1.00  0.00           H  
ATOM    973  CD  GLN    64      24.516  47.707  54.757  1.00  0.00           C  
ATOM    974  OE1 GLN    64      23.798  47.620  53.757  1.00  0.00           O  
ATOM    975  NE2 GLN    64      23.941  47.608  55.921  1.00  0.00           N  
ATOM    976 HE21 GLN    64      22.931  47.616  55.939  1.00  0.00           H  
ATOM    977 HE22 GLN    64      24.586  47.669  56.696  1.00  0.00           H  
ATOM    978  C   GLN    64      27.519  46.293  51.484  1.00  0.00           C  
ATOM    979  O   GLN    64      28.522  45.647  51.210  1.00  0.00           O  
ATOM    980  N   SER    65      26.696  46.798  50.513  1.00  0.00           N  
ATOM    981  H   SER    65      25.799  47.118  50.849  1.00  0.00           H  
ATOM    982  CA  SER    65      26.707  46.404  49.078  1.00  0.00           C  
ATOM    983  HA  SER    65      26.426  45.363  48.919  1.00  0.00           H  
ATOM    984  CB  SER    65      25.676  47.227  48.335  1.00  0.00           C  
ATOM    985  HB2 SER    65      25.850  48.302  48.393  1.00  0.00           H  
ATOM    986  HB3 SER    65      25.744  46.964  47.280  1.00  0.00           H  
ATOM    987  OG  SER    65      24.420  47.028  48.931  1.00  0.00           O  
ATOM    988  HG  SER    65      24.272  46.080  48.969  1.00  0.00           H  
ATOM    989  C   SER    65      28.052  46.724  48.390  1.00  0.00           C  
ATOM    990  O   SER    65      28.805  47.566  48.851  1.00  0.00           O  
ATOM    991  N   VAL    66      28.339  45.943  47.268  1.00  0.00           N  
ATOM    992  H   VAL    66      27.718  45.233  46.907  1.00  0.00           H  
ATOM    993  CA  VAL    66      29.595  46.137  46.557  1.00  0.00           C  
ATOM    994  HA  VAL    66      30.276  46.682  47.210  1.00  0.00           H  
ATOM    995  CB  VAL    66      30.170  44.721  46.393  1.00  0.00           C  
ATOM    996  HB  VAL    66      29.416  44.097  45.913  1.00  0.00           H  
ATOM    997  CG1 VAL    66      31.473  44.766  45.573  1.00  0.00           C  
ATOM    998 HG11 VAL    66      32.173  45.518  45.936  1.00  0.00           H  
ATOM    999 HG12 VAL    66      32.172  43.932  45.637  1.00  0.00           H  
ATOM   1000 HG13 VAL    66      31.323  44.956  44.511  1.00  0.00           H  
ATOM   1001  CG2 VAL    66      30.496  43.962  47.722  1.00  0.00           C  
ATOM   1002 HG21 VAL    66      31.123  44.674  48.259  1.00  0.00           H  
ATOM   1003 HG22 VAL    66      29.581  43.788  48.289  1.00  0.00           H  
ATOM   1004 HG23 VAL    66      31.001  43.013  47.544  1.00  0.00           H  
ATOM   1005  C   VAL    66      29.425  46.878  45.249  1.00  0.00           C  
ATOM   1006  O   VAL    66      28.324  46.835  44.613  1.00  0.00           O  
ATOM   1007  N   CYX    67      30.458  47.602  44.756  1.00  0.00           N  
ATOM   1008  H   CYX    67      31.280  47.573  45.343  1.00  0.00           H  
ATOM   1009  CA  CYX    67      30.344  48.321  43.482  1.00  0.00           C  
ATOM   1010  HA  CYX    67      29.341  48.745  43.541  1.00  0.00           H  
ATOM   1011  CB  CYX    67      31.327  49.490  43.478  1.00  0.00           C  
ATOM   1012  HB2 CYX    67      32.301  49.004  43.552  1.00  0.00           H  
ATOM   1013  HB3 CYX    67      31.153  49.995  42.529  1.00  0.00           H  
ATOM   1014  SG  CYX    67      31.199  50.581  44.882  1.00  0.00           S  
ATOM   1015  C   CYX    67      30.433  47.285  42.334  1.00  0.00           C  
ATOM   1016  O   CYX    67      31.154  46.312  42.332  1.00  0.00           O  
ATOM   1017  N   TYR    68      29.814  47.659  41.231  1.00  0.00           N  
ATOM   1018  H   TYR    68      29.279  48.516  41.216  1.00  0.00           H  
ATOM   1019  CA  TYR    68      29.721  46.753  40.012  1.00  0.00           C  
ATOM   1020  HA  TYR    68      29.340  45.809  40.403  1.00  0.00           H  
ATOM   1021  CB  TYR    68      28.862  47.318  38.927  1.00  0.00           C  
ATOM   1022  HB2 TYR    68      29.146  48.370  38.903  1.00  0.00           H  
ATOM   1023  HB3 TYR    68      29.012  46.994  37.897  1.00  0.00           H  
ATOM   1024  CG  TYR    68      27.354  47.172  39.183  1.00  0.00           C  
ATOM   1025  CD1 TYR    68      26.848  45.948  38.746  1.00  0.00           C  
ATOM   1026  HD1 TYR    68      27.522  45.145  38.485  1.00  0.00           H  
ATOM   1027  CE1 TYR    68      25.465  45.779  38.770  1.00  0.00           C  
ATOM   1028  HE1 TYR    68      24.968  44.857  38.505  1.00  0.00           H  
ATOM   1029  CZ  TYR    68      24.674  46.872  39.219  1.00  0.00           C  
ATOM   1030  OH  TYR    68      23.352  46.823  39.315  1.00  0.00           O  
ATOM   1031  HH  TYR    68      22.949  47.673  39.509  1.00  0.00           H  
ATOM   1032  CE2 TYR    68      25.252  48.051  39.704  1.00  0.00           C  
ATOM   1033  HE2 TYR    68      24.589  48.810  40.092  1.00  0.00           H  
ATOM   1034  CD2 TYR    68      26.676  48.257  39.601  1.00  0.00           C  
ATOM   1035  HD2 TYR    68      27.084  49.233  39.818  1.00  0.00           H  
ATOM   1036  C   TYR    68      31.094  46.515  39.411  1.00  0.00           C  
ATOM   1037  O   TYR    68      31.848  47.395  39.033  1.00  0.00           O  
ATOM   1038  N   GLN    69      31.421  45.207  39.283  1.00  0.00           N  
ATOM   1039  H   GLN    69      30.774  44.548  39.694  1.00  0.00           H  
ATOM   1040  CA  GLN    69      32.667  44.636  38.854  1.00  0.00           C  
ATOM   1041  HA  GLN    69      33.183  45.287  38.148  1.00  0.00           H  
ATOM   1042  CB  GLN    69      33.526  44.431  40.091  1.00  0.00           C  
ATOM   1043  HB2 GLN    69      34.494  44.008  39.822  1.00  0.00           H  
ATOM   1044  HB3 GLN    69      33.853  45.360  40.559  1.00  0.00           H  
ATOM   1045  CG  GLN    69      32.994  43.535  41.246  1.00  0.00           C  
ATOM   1046  HG2 GLN    69      31.946  43.734  41.470  1.00  0.00           H  
ATOM   1047  HG3 GLN    69      32.993  42.512  40.870  1.00  0.00           H  
ATOM   1048  CD  GLN    69      33.923  43.808  42.394  1.00  0.00           C  
ATOM   1049  OE1 GLN    69      34.839  43.056  42.587  1.00  0.00           O  
ATOM   1050  NE2 GLN    69      33.646  44.871  43.146  1.00  0.00           N  
ATOM   1051 HE21 GLN    69      34.320  45.012  43.885  1.00  0.00           H  
ATOM   1052 HE22 GLN    69      33.025  45.598  42.819  1.00  0.00           H  
ATOM   1053  C   GLN    69      32.412  43.264  38.183  1.00  0.00           C  
ATOM   1054  O   GLN    69      31.525  42.613  38.617  1.00  0.00           O  
ATOM   1055  N   TYR    70      33.117  42.850  37.106  1.00  0.00           N  
ATOM   1056  H   TYR    70      33.793  43.495  36.723  1.00  0.00           H  
ATOM   1057  CA  TYR    70      33.243  41.523  36.567  1.00  0.00           C  
ATOM   1058  HA  TYR    70      32.303  41.119  36.191  1.00  0.00           H  
ATOM   1059  CB  TYR    70      34.167  41.743  35.322  1.00  0.00           C  
ATOM   1060  HB2 TYR    70      33.696  42.484  34.676  1.00  0.00           H  
ATOM   1061  HB3 TYR    70      35.171  42.000  35.658  1.00  0.00           H  
ATOM   1062  CG  TYR    70      34.356  40.509  34.561  1.00  0.00           C  
ATOM   1063  CD1 TYR    70      35.565  39.783  34.695  1.00  0.00           C  
ATOM   1064  HD1 TYR    70      36.323  40.182  35.353  1.00  0.00           H  
ATOM   1065  CE1 TYR    70      35.832  38.687  33.880  1.00  0.00           C  
ATOM   1066  HE1 TYR    70      36.774  38.164  33.958  1.00  0.00           H  
ATOM   1067  CZ  TYR    70      34.895  38.272  32.961  1.00  0.00           C  
ATOM   1068  OH  TYR    70      35.283  37.451  31.950  1.00  0.00           O  
ATOM   1069  HH  TYR    70      36.191  37.218  32.158  1.00  0.00           H  
ATOM   1070  CE2 TYR    70      33.634  38.886  32.880  1.00  0.00           C  
ATOM   1071  HE2 TYR    70      32.883  38.637  32.145  1.00  0.00           H  
ATOM   1072  CD2 TYR    70      33.413  40.003  33.637  1.00  0.00           C  
ATOM   1073  HD2 TYR    70      32.431  40.447  33.579  1.00  0.00           H  
ATOM   1074  C   TYR    70      33.739  40.453  37.561  1.00  0.00           C  
ATOM   1075  O   TYR    70      34.892  40.487  37.980  1.00  0.00           O  
ATOM   1076  N   VAL    71      32.873  39.596  37.950  1.00  0.00           N  
ATOM   1077  H   VAL    71      31.917  39.744  37.659  1.00  0.00           H  
ATOM   1078  CA  VAL    71      33.120  38.385  38.809  1.00  0.00           C  
ATOM   1079  HA  VAL    71      33.700  38.704  39.675  1.00  0.00           H  
ATOM   1080  CB  VAL    71      31.758  37.922  39.412  1.00  0.00           C  
ATOM   1081  HB  VAL    71      30.985  37.932  38.644  1.00  0.00           H  
ATOM   1082  CG1 VAL    71      31.732  36.550  40.011  1.00  0.00           C  
ATOM   1083 HG11 VAL    71      30.891  36.546  40.704  1.00  0.00           H  
ATOM   1084 HG12 VAL    71      31.690  35.814  39.208  1.00  0.00           H  
ATOM   1085 HG13 VAL    71      32.655  36.353  40.556  1.00  0.00           H  
ATOM   1086  CG2 VAL    71      31.353  38.957  40.489  1.00  0.00           C  
ATOM   1087 HG21 VAL    71      30.561  38.585  41.138  1.00  0.00           H  
ATOM   1088 HG22 VAL    71      32.232  39.069  41.123  1.00  0.00           H  
ATOM   1089 HG23 VAL    71      30.942  39.910  40.154  1.00  0.00           H  
ATOM   1090  C   VAL    71      33.929  37.262  38.130  1.00  0.00           C  
ATOM   1091  O   VAL    71      33.554  36.823  37.012  1.00  0.00           O  
ATOM   1092  N   ASP    72      34.940  36.623  38.749  1.00  0.00           N  
ATOM   1093  H   ASP    72      35.122  37.019  39.660  1.00  0.00           H  
ATOM   1094  CA  ASP    72      35.705  35.558  38.099  1.00  0.00           C  
ATOM   1095  HA  ASP    72      35.881  35.902  37.080  1.00  0.00           H  
ATOM   1096  CB  ASP    72      37.053  35.396  38.788  1.00  0.00           C  
ATOM   1097  HB2 ASP    72      37.444  36.402  38.633  1.00  0.00           H  
ATOM   1098  HB3 ASP    72      37.001  35.141  39.846  1.00  0.00           H  
ATOM   1099  CG  ASP    72      37.992  34.490  38.080  1.00  0.00           C  
ATOM   1100  OD1 ASP    72      37.683  34.048  36.961  1.00  0.00           O  
ATOM   1101  OD2 ASP    72      39.100  34.310  38.559  1.00  0.00           O  
ATOM   1102  C   ASP    72      34.934  34.204  37.991  1.00  0.00           C  
ATOM   1103  O   ASP    72      34.941  33.375  38.931  1.00  0.00           O  
ATOM   1104  N   THR    73      34.346  33.920  36.839  1.00  0.00           N  
ATOM   1105  H   THR    73      34.466  34.542  36.052  1.00  0.00           H  
ATOM   1106  CA  THR    73      33.437  32.716  36.797  1.00  0.00           C  
ATOM   1107  HA  THR    73      32.963  32.435  37.738  1.00  0.00           H  
ATOM   1108  CB  THR    73      32.149  32.935  35.964  1.00  0.00           C  
ATOM   1109  HB  THR    73      31.544  32.032  36.043  1.00  0.00           H  
ATOM   1110  CG2 THR    73      31.298  34.240  36.483  1.00  0.00           C  
ATOM   1111 HG21 THR    73      30.736  33.991  37.383  1.00  0.00           H  
ATOM   1112 HG22 THR    73      31.929  35.098  36.715  1.00  0.00           H  
ATOM   1113 HG23 THR    73      30.671  34.492  35.628  1.00  0.00           H  
ATOM   1114  OG1 THR    73      32.516  33.193  34.675  1.00  0.00           O  
ATOM   1115  HG1 THR    73      33.073  33.974  34.691  1.00  0.00           H  
ATOM   1116  C   THR    73      34.115  31.433  36.242  1.00  0.00           C  
ATOM   1117  O   THR    73      33.427  30.446  35.996  1.00  0.00           O  
ATOM   1118  N   LEU    74      35.396  31.523  35.848  1.00  0.00           N  
ATOM   1119  H   LEU    74      35.893  32.342  36.168  1.00  0.00           H  
ATOM   1120  CA  LEU    74      36.160  30.489  35.132  1.00  0.00           C  
ATOM   1121  HA  LEU    74      35.595  30.277  34.224  1.00  0.00           H  
ATOM   1122  CB  LEU    74      37.578  31.067  34.744  1.00  0.00           C  
ATOM   1123  HB2 LEU    74      37.446  31.991  34.182  1.00  0.00           H  
ATOM   1124  HB3 LEU    74      38.075  31.303  35.684  1.00  0.00           H  
ATOM   1125  CG  LEU    74      38.521  30.172  33.887  1.00  0.00           C  
ATOM   1126  HG  LEU    74      38.730  29.313  34.525  1.00  0.00           H  
ATOM   1127  CD1 LEU    74      37.858  29.661  32.608  1.00  0.00           C  
ATOM   1128 HD11 LEU    74      37.654  30.456  31.891  1.00  0.00           H  
ATOM   1129 HD12 LEU    74      38.393  28.826  32.156  1.00  0.00           H  
ATOM   1130 HD13 LEU    74      36.851  29.281  32.782  1.00  0.00           H  
ATOM   1131  CD2 LEU    74      39.888  30.830  33.567  1.00  0.00           C  
ATOM   1132 HD21 LEU    74      39.746  31.647  32.859  1.00  0.00           H  
ATOM   1133 HD22 LEU    74      40.424  31.152  34.460  1.00  0.00           H  
ATOM   1134 HD23 LEU    74      40.575  30.075  33.186  1.00  0.00           H  
ATOM   1135  C   LEU    74      36.306  29.154  35.817  1.00  0.00           C  
ATOM   1136  O   LEU    74      36.315  28.110  35.208  1.00  0.00           O  
ATOM   1137  N   TYR    75      36.364  29.194  37.163  1.00  0.00           N  
ATOM   1138  H   TYR    75      36.336  30.136  37.527  1.00  0.00           H  
ATOM   1139  CA  TYR    75      36.590  28.016  38.050  1.00  0.00           C  
ATOM   1140  HA  TYR    75      36.637  27.130  37.416  1.00  0.00           H  
ATOM   1141  CB  TYR    75      38.044  28.206  38.719  1.00  0.00           C  
ATOM   1142  HB2 TYR    75      38.047  29.066  39.389  1.00  0.00           H  
ATOM   1143  HB3 TYR    75      38.249  27.289  39.271  1.00  0.00           H  
ATOM   1144  CG  TYR    75      39.163  28.414  37.668  1.00  0.00           C  
ATOM   1145  CD1 TYR    75      39.574  27.407  36.756  1.00  0.00           C  
ATOM   1146  HD1 TYR    75      38.944  26.550  36.566  1.00  0.00           H  
ATOM   1147  CE1 TYR    75      40.703  27.546  35.967  1.00  0.00           C  
ATOM   1148  HE1 TYR    75      40.924  26.769  35.250  1.00  0.00           H  
ATOM   1149  CZ  TYR    75      41.483  28.722  36.001  1.00  0.00           C  
ATOM   1150  OH  TYR    75      42.498  28.844  35.153  1.00  0.00           O  
ATOM   1151  HH  TYR    75      42.913  27.984  35.060  1.00  0.00           H  
ATOM   1152  CE2 TYR    75      41.110  29.716  36.945  1.00  0.00           C  
ATOM   1153  HE2 TYR    75      41.728  30.599  37.015  1.00  0.00           H  
ATOM   1154  CD2 TYR    75      39.949  29.588  37.706  1.00  0.00           C  
ATOM   1155  HD2 TYR    75      39.729  30.308  38.481  1.00  0.00           H  
ATOM   1156  C   TYR    75      35.510  27.873  39.108  1.00  0.00           C  
ATOM   1157  O   TYR    75      35.621  28.337  40.265  1.00  0.00           O  
ATOM   1158  N   PRO    76      34.352  27.331  38.684  1.00  0.00           N  
ATOM   1159  CD  PRO    76      34.254  26.421  37.487  1.00  0.00           C  
ATOM   1160  HD2 PRO    76      34.953  25.586  37.541  1.00  0.00           H  
ATOM   1161  HD3 PRO    76      34.376  27.028  36.590  1.00  0.00           H  
ATOM   1162  CG  PRO    76      32.825  25.852  37.583  1.00  0.00           C  
ATOM   1163  HG2 PRO    76      32.809  24.952  38.199  1.00  0.00           H  
ATOM   1164  HG3 PRO    76      32.354  25.721  36.609  1.00  0.00           H  
ATOM   1165  CB  PRO    76      32.072  26.947  38.308  1.00  0.00           C  
ATOM   1166  HB2 PRO    76      31.117  26.586  38.691  1.00  0.00           H  
ATOM   1167  HB3 PRO    76      31.969  27.906  37.799  1.00  0.00           H  
ATOM   1168  CA  PRO    76      33.103  27.289  39.415  1.00  0.00           C  
ATOM   1169  HA  PRO    76      32.846  28.320  39.655  1.00  0.00           H  
ATOM   1170  C   PRO    76      33.269  26.455  40.730  1.00  0.00           C  
ATOM   1171  O   PRO    76      33.498  25.248  40.661  1.00  0.00           O  
ATOM   1172  N   GLY    77      33.046  27.115  41.906  1.00  0.00           N  
ATOM   1173  H   GLY    77      32.545  27.989  41.829  1.00  0.00           H  
ATOM   1174  CA  GLY    77      33.178  26.621  43.271  1.00  0.00           C  
ATOM   1175  HA2 GLY    77      32.814  27.365  43.980  1.00  0.00           H  
ATOM   1176  HA3 GLY    77      32.461  25.804  43.348  1.00  0.00           H  
ATOM   1177  C   GLY    77      34.578  26.137  43.660  1.00  0.00           C  
ATOM   1178  O   GLY    77      34.745  25.192  44.416  1.00  0.00           O  
ATOM   1179  N   PHE    78      35.588  26.677  43.016  1.00  0.00           N  
ATOM   1180  H   PHE    78      35.406  27.368  42.303  1.00  0.00           H  
ATOM   1181  CA  PHE    78      36.970  26.494  43.371  1.00  0.00           C  
ATOM   1182  HA  PHE    78      37.098  25.478  43.742  1.00  0.00           H  
ATOM   1183  CB  PHE    78      37.859  26.556  42.115  1.00  0.00           C  
ATOM   1184  HB2 PHE    78      37.492  25.834  41.386  1.00  0.00           H  
ATOM   1185  HB3 PHE    78      37.659  27.536  41.683  1.00  0.00           H  
ATOM   1186  CG  PHE    78      39.344  26.279  42.419  1.00  0.00           C  
ATOM   1187  CD1 PHE    78      39.818  25.053  43.038  1.00  0.00           C  
ATOM   1188  HD1 PHE    78      39.151  24.309  43.448  1.00  0.00           H  
ATOM   1189  CE1 PHE    78      41.159  24.894  43.244  1.00  0.00           C  
ATOM   1190  HE1 PHE    78      41.599  24.011  43.683  1.00  0.00           H  
ATOM   1191  CZ  PHE    78      42.033  25.956  42.994  1.00  0.00           C  
ATOM   1192  HZ  PHE    78      43.093  25.766  43.071  1.00  0.00           H  
ATOM   1193  CE2 PHE    78      41.584  27.150  42.371  1.00  0.00           C  
ATOM   1194  HE2 PHE    78      42.286  27.962  42.254  1.00  0.00           H  
ATOM   1195  CD2 PHE    78      40.230  27.316  42.106  1.00  0.00           C  
ATOM   1196  HD2 PHE    78      39.989  28.260  41.640  1.00  0.00           H  
ATOM   1197  C   PHE    78      37.490  27.529  44.380  1.00  0.00           C  
ATOM   1198  O   PHE    78      37.352  28.725  44.148  1.00  0.00           O  
ATOM   1199  N   GLU    79      38.013  26.995  45.526  1.00  0.00           N  
ATOM   1200  H   GLU    79      38.115  25.993  45.605  1.00  0.00           H  
ATOM   1201  CA  GLU    79      38.405  27.792  46.779  1.00  0.00           C  
ATOM   1202  HA  GLU    79      37.509  28.180  47.262  1.00  0.00           H  
ATOM   1203  CB  GLU    79      39.142  26.932  47.836  1.00  0.00           C  
ATOM   1204  HB2 GLU    79      38.541  26.050  48.055  1.00  0.00           H  
ATOM   1205  HB3 GLU    79      40.022  26.451  47.409  1.00  0.00           H  
ATOM   1206  CG  GLU    79      39.634  27.701  48.997  1.00  0.00           C  
ATOM   1207  HG2 GLU    79      40.385  27.090  49.498  1.00  0.00           H  
ATOM   1208  HG3 GLU    79      40.139  28.658  48.870  1.00  0.00           H  
ATOM   1209  CD  GLU    79      38.534  27.945  49.927  1.00  0.00           C  
ATOM   1210  OE1 GLU    79      38.864  28.669  50.890  1.00  0.00           O  
ATOM   1211  OE2 GLU    79      37.361  27.454  49.827  1.00  0.00           O  
ATOM   1212  C   GLU    79      39.223  28.995  46.403  1.00  0.00           C  
ATOM   1213  O   GLU    79      38.881  30.158  46.682  1.00  0.00           O  
ATOM   1214  N   GLY    80      40.236  28.756  45.564  1.00  0.00           N  
ATOM   1215  H   GLY    80      40.201  27.803  45.232  1.00  0.00           H  
ATOM   1216  CA  GLY    80      41.271  29.680  45.145  1.00  0.00           C  
ATOM   1217  HA2 GLY    80      41.813  29.996  46.037  1.00  0.00           H  
ATOM   1218  HA3 GLY    80      41.972  29.207  44.457  1.00  0.00           H  
ATOM   1219  C   GLY    80      40.670  30.861  44.282  1.00  0.00           C  
ATOM   1220  O   GLY    80      41.429  31.816  44.003  1.00  0.00           O  
ATOM   1221  N   THR    81      39.449  30.856  43.788  1.00  0.00           N  
ATOM   1222  H   THR    81      38.910  30.044  44.051  1.00  0.00           H  
ATOM   1223  CA  THR    81      38.825  32.107  43.246  1.00  0.00           C  
ATOM   1224  HA  THR    81      39.510  32.952  43.298  1.00  0.00           H  
ATOM   1225  CB  THR    81      38.455  31.941  41.728  1.00  0.00           C  
ATOM   1226  HB  THR    81      38.032  32.885  41.385  1.00  0.00           H  
ATOM   1227  CG2 THR    81      39.667  31.677  40.800  1.00  0.00           C  
ATOM   1228 HG21 THR    81      40.390  32.472  40.985  1.00  0.00           H  
ATOM   1229 HG22 THR    81      40.146  30.706  40.925  1.00  0.00           H  
ATOM   1230 HG23 THR    81      39.351  31.914  39.785  1.00  0.00           H  
ATOM   1231  OG1 THR    81      37.515  30.907  41.418  1.00  0.00           O  
ATOM   1232  HG1 THR    81      37.195  31.013  40.519  1.00  0.00           H  
ATOM   1233  C   THR    81      37.556  32.524  44.111  1.00  0.00           C  
ATOM   1234  O   THR    81      37.236  33.687  44.264  1.00  0.00           O  
ATOM   1235  N   GLU    82      36.814  31.532  44.656  1.00  0.00           N  
ATOM   1236  H   GLU    82      37.063  30.565  44.504  1.00  0.00           H  
ATOM   1237  CA  GLU    82      35.655  31.803  45.522  1.00  0.00           C  
ATOM   1238  HA  GLU    82      34.827  32.075  44.867  1.00  0.00           H  
ATOM   1239  CB  GLU    82      35.127  30.465  46.196  1.00  0.00           C  
ATOM   1240  HB2 GLU    82      36.080  30.012  46.471  1.00  0.00           H  
ATOM   1241  HB3 GLU    82      34.637  30.723  47.135  1.00  0.00           H  
ATOM   1242  CG  GLU    82      34.328  29.450  45.352  1.00  0.00           C  
ATOM   1243  HG2 GLU    82      34.679  29.373  44.323  1.00  0.00           H  
ATOM   1244  HG3 GLU    82      34.471  28.442  45.742  1.00  0.00           H  
ATOM   1245  CD  GLU    82      32.831  29.825  45.278  1.00  0.00           C  
ATOM   1246  OE1 GLU    82      32.416  30.844  44.636  1.00  0.00           O  
ATOM   1247  OE2 GLU    82      32.159  29.030  45.940  1.00  0.00           O  
ATOM   1248  C   GLU    82      35.911  32.764  46.693  1.00  0.00           C  
ATOM   1249  O   GLU    82      34.949  33.452  47.077  1.00  0.00           O  
ATOM   1250  N   MET    83      37.141  32.779  47.233  1.00  0.00           N  
ATOM   1251  H   MET    83      37.712  32.019  46.894  1.00  0.00           H  
ATOM   1252  CA  MET    83      37.533  33.774  48.320  1.00  0.00           C  
ATOM   1253  HA  MET    83      36.731  33.840  49.055  1.00  0.00           H  
ATOM   1254  CB  MET    83      38.830  33.222  48.973  1.00  0.00           C  
ATOM   1255  HB2 MET    83      38.932  33.654  49.969  1.00  0.00           H  
ATOM   1256  HB3 MET    83      38.690  32.173  49.231  1.00  0.00           H  
ATOM   1257  CG  MET    83      40.126  33.457  48.158  1.00  0.00           C  
ATOM   1258  HG2 MET    83      40.058  33.042  47.153  1.00  0.00           H  
ATOM   1259  HG3 MET    83      40.120  34.519  47.911  1.00  0.00           H  
ATOM   1260  SD  MET    83      41.716  33.102  49.018  1.00  0.00           S  
ATOM   1261  CE  MET    83      41.629  34.356  50.319  1.00  0.00           C  
ATOM   1262  HE1 MET    83      41.251  35.262  49.846  1.00  0.00           H  
ATOM   1263  HE2 MET    83      40.900  34.126  51.097  1.00  0.00           H  
ATOM   1264  HE3 MET    83      42.592  34.616  50.758  1.00  0.00           H  
ATOM   1265  C   MET    83      37.763  35.262  47.945  1.00  0.00           C  
ATOM   1266  O   MET    83      37.927  36.113  48.869  1.00  0.00           O  
ATOM   1267  N   TRP    84      37.927  35.497  46.624  1.00  0.00           N  
ATOM   1268  H   TRP    84      37.626  34.752  46.011  1.00  0.00           H  
ATOM   1269  CA  TRP    84      38.244  36.827  46.062  1.00  0.00           C  
ATOM   1270  HA  TRP    84      38.484  37.610  46.781  1.00  0.00           H  
ATOM   1271  CB  TRP    84      39.361  36.650  45.048  1.00  0.00           C  
ATOM   1272  HB2 TRP    84      38.969  35.967  44.294  1.00  0.00           H  
ATOM   1273  HB3 TRP    84      39.509  37.663  44.675  1.00  0.00           H  
ATOM   1274  CG  TRP    84      40.580  36.025  45.589  1.00  0.00           C  
ATOM   1275  CD1 TRP    84      41.164  34.960  44.989  1.00  0.00           C  
ATOM   1276  HD1 TRP    84      40.805  34.443  44.111  1.00  0.00           H  
ATOM   1277  NE1 TRP    84      42.299  34.625  45.638  1.00  0.00           N  
ATOM   1278  HE1 TRP    84      42.938  33.914  45.313  1.00  0.00           H  
ATOM   1279  CE2 TRP    84      42.595  35.500  46.594  1.00  0.00           C  
ATOM   1280  CZ2 TRP    84      43.676  35.573  47.447  1.00  0.00           C  
ATOM   1281  HZ2 TRP    84      44.502  34.877  47.452  1.00  0.00           H  
ATOM   1282  CH2 TRP    84      43.685  36.545  48.423  1.00  0.00           C  
ATOM   1283  HH2 TRP    84      44.425  36.393  49.195  1.00  0.00           H  
ATOM   1284  CZ3 TRP    84      42.713  37.560  48.453  1.00  0.00           C  
ATOM   1285  HZ3 TRP    84      42.549  38.388  49.127  1.00  0.00           H  
ATOM   1286  CE3 TRP    84      41.686  37.502  47.492  1.00  0.00           C  
ATOM   1287  HE3 TRP    84      40.924  38.267  47.497  1.00  0.00           H  
ATOM   1288  CD2 TRP    84      41.558  36.441  46.565  1.00  0.00           C  
ATOM   1289  C   TRP    84      37.028  37.412  45.335  1.00  0.00           C  
ATOM   1290  O   TRP    84      36.917  38.603  45.289  1.00  0.00           O  
ATOM   1291  N   ASN    85      36.084  36.638  44.764  1.00  0.00           N  
ATOM   1292  H   ASN    85      36.208  35.646  44.618  1.00  0.00           H  
ATOM   1293  CA  ASN    85      34.860  37.188  44.221  1.00  0.00           C  
ATOM   1294  HA  ASN    85      35.087  38.028  43.566  1.00  0.00           H  
ATOM   1295  CB  ASN    85      34.036  36.192  43.379  1.00  0.00           C  
ATOM   1296  HB2 ASN    85      33.880  35.344  44.046  1.00  0.00           H  
ATOM   1297  HB3 ASN    85      33.062  36.589  43.092  1.00  0.00           H  
ATOM   1298  CG  ASN    85      34.715  35.796  42.115  1.00  0.00           C  
ATOM   1299  OD1 ASN    85      35.561  36.531  41.544  1.00  0.00           O  
ATOM   1300  ND2 ASN    85      34.440  34.701  41.526  1.00  0.00           N  
ATOM   1301 HD21 ASN    85      34.732  34.427  40.599  1.00  0.00           H  
ATOM   1302 HD22 ASN    85      33.946  33.996  42.054  1.00  0.00           H  
ATOM   1303  C   ASN    85      33.957  37.735  45.378  1.00  0.00           C  
ATOM   1304  O   ASN    85      33.794  37.075  46.408  1.00  0.00           O  
ATOM   1305  N   PRO    86      33.306  38.946  45.186  1.00  0.00           N  
ATOM   1306  CD  PRO    86      33.347  39.807  44.039  1.00  0.00           C  
ATOM   1307  HD2 PRO    86      33.068  39.263  43.136  1.00  0.00           H  
ATOM   1308  HD3 PRO    86      34.306  40.316  44.135  1.00  0.00           H  
ATOM   1309  CG  PRO    86      32.162  40.804  44.262  1.00  0.00           C  
ATOM   1310  HG2 PRO    86      31.304  40.359  43.759  1.00  0.00           H  
ATOM   1311  HG3 PRO    86      32.390  41.823  43.950  1.00  0.00           H  
ATOM   1312  CB  PRO    86      31.952  40.794  45.715  1.00  0.00           C  
ATOM   1313  HB2 PRO    86      30.915  41.010  45.971  1.00  0.00           H  
ATOM   1314  HB3 PRO    86      32.592  41.566  46.142  1.00  0.00           H  
ATOM   1315  CA  PRO    86      32.516  39.522  46.263  1.00  0.00           C  
ATOM   1316  HA  PRO    86      33.114  39.800  47.131  1.00  0.00           H  
ATOM   1317  C   PRO    86      31.427  38.609  46.820  1.00  0.00           C  
ATOM   1318  O   PRO    86      30.771  37.778  46.097  1.00  0.00           O  
ATOM   1319  N   ASN    87      31.090  38.847  48.073  1.00  0.00           N  
ATOM   1320  H   ASN    87      31.623  39.542  48.577  1.00  0.00           H  
ATOM   1321  CA  ASN    87      30.145  38.235  49.047  1.00  0.00           C  
ATOM   1322  HA  ASN    87      29.568  37.435  48.584  1.00  0.00           H  
ATOM   1323  CB  ASN    87      30.983  37.612  50.288  1.00  0.00           C  
ATOM   1324  HB2 ASN    87      30.259  37.091  50.915  1.00  0.00           H  
ATOM   1325  HB3 ASN    87      31.490  36.711  49.943  1.00  0.00           H  
ATOM   1326  CG  ASN    87      31.787  38.525  51.084  1.00  0.00           C  
ATOM   1327  OD1 ASN    87      32.202  39.616  50.654  1.00  0.00           O  
ATOM   1328  ND2 ASN    87      31.903  38.235  52.376  1.00  0.00           N  
ATOM   1329 HD21 ASN    87      32.512  38.779  52.970  1.00  0.00           H  
ATOM   1330 HD22 ASN    87      31.531  37.399  52.804  1.00  0.00           H  
ATOM   1331  C   ASN    87      29.044  39.151  49.624  1.00  0.00           C  
ATOM   1332  O   ASN    87      28.356  38.847  50.625  1.00  0.00           O  
ATOM   1333  N   ARG    88      28.802  40.228  48.903  1.00  0.00           N  
ATOM   1334  H   ARG    88      29.361  40.250  48.063  1.00  0.00           H  
ATOM   1335  CA  ARG    88      27.588  41.057  48.920  1.00  0.00           C  
ATOM   1336  HA  ARG    88      26.780  40.457  49.337  1.00  0.00           H  
ATOM   1337  CB  ARG    88      27.878  42.334  49.723  1.00  0.00           C  
ATOM   1338  HB2 ARG    88      28.960  42.421  49.826  1.00  0.00           H  
ATOM   1339  HB3 ARG    88      27.611  43.224  49.153  1.00  0.00           H  
ATOM   1340  CG  ARG    88      27.260  42.422  51.115  1.00  0.00           C  
ATOM   1341  HG2 ARG    88      27.496  41.470  51.591  1.00  0.00           H  
ATOM   1342  HG3 ARG    88      27.685  43.192  51.758  1.00  0.00           H  
ATOM   1343  CD  ARG    88      25.740  42.649  51.000  1.00  0.00           C  
ATOM   1344  HD2 ARG    88      25.603  43.470  50.296  1.00  0.00           H  
ATOM   1345  HD3 ARG    88      25.297  41.744  50.584  1.00  0.00           H  
ATOM   1346  NE  ARG    88      25.152  43.135  52.263  1.00  0.00           N  
ATOM   1347  HE  ARG    88      25.475  42.698  53.115  1.00  0.00           H  
ATOM   1348  CZ  ARG    88      24.047  43.865  52.417  1.00  0.00           C  
ATOM   1349  NH1 ARG    88      23.834  44.150  53.634  1.00  0.00           N  
ATOM   1350 HH11 ARG    88      24.606  44.019  54.272  1.00  0.00           H  
ATOM   1351 HH12 ARG    88      22.960  44.612  53.839  1.00  0.00           H  
ATOM   1352  NH2 ARG    88      23.277  44.192  51.423  1.00  0.00           N  
ATOM   1353 HH21 ARG    88      23.491  44.021  50.451  1.00  0.00           H  
ATOM   1354 HH22 ARG    88      22.551  44.860  51.637  1.00  0.00           H  
ATOM   1355  C   ARG    88      27.184  41.321  47.458  1.00  0.00           C  
ATOM   1356  O   ARG    88      28.070  41.289  46.562  1.00  0.00           O  
ATOM   1357  N   GLU    89      25.879  41.554  47.174  1.00  0.00           N  
ATOM   1358  H   GLU    89      25.203  41.575  47.924  1.00  0.00           H  
ATOM   1359  CA  GLU    89      25.432  41.888  45.831  1.00  0.00           C  
ATOM   1360  HA  GLU    89      25.607  41.029  45.183  1.00  0.00           H  
ATOM   1361  CB  GLU    89      23.896  42.108  45.834  1.00  0.00           C  
ATOM   1362  HB2 GLU    89      23.637  42.298  44.793  1.00  0.00           H  
ATOM   1363  HB3 GLU    89      23.428  41.167  46.124  1.00  0.00           H  
ATOM   1364  CG  GLU    89      23.339  43.261  46.668  1.00  0.00           C  
ATOM   1365  HG2 GLU    89      23.657  44.174  46.164  1.00  0.00           H  
ATOM   1366  HG3 GLU    89      22.261  43.100  46.635  1.00  0.00           H  
ATOM   1367  CD  GLU    89      23.714  43.365  48.181  1.00  0.00           C  
ATOM   1368  OE1 GLU    89      23.749  42.299  48.816  1.00  0.00           O  
ATOM   1369  OE2 GLU    89      23.861  44.470  48.694  1.00  0.00           O  
ATOM   1370  C   GLU    89      26.071  43.179  45.254  1.00  0.00           C  
ATOM   1371  O   GLU    89      26.446  44.114  46.032  1.00  0.00           O  
ATOM   1372  N   LEU    90      26.115  43.272  43.936  1.00  0.00           N  
ATOM   1373  H   LEU    90      25.718  42.493  43.430  1.00  0.00           H  
ATOM   1374  CA  LEU    90      26.565  44.460  43.176  1.00  0.00           C  
ATOM   1375  HA  LEU    90      27.455  44.825  43.689  1.00  0.00           H  
ATOM   1376  CB  LEU    90      26.978  44.135  41.687  1.00  0.00           C  
ATOM   1377  HB2 LEU    90      26.076  43.815  41.164  1.00  0.00           H  
ATOM   1378  HB3 LEU    90      27.387  45.023  41.206  1.00  0.00           H  
ATOM   1379  CG  LEU    90      28.052  43.010  41.543  1.00  0.00           C  
ATOM   1380  HG  LEU    90      27.652  41.996  41.570  1.00  0.00           H  
ATOM   1381  CD1 LEU    90      28.471  42.962  40.064  1.00  0.00           C  
ATOM   1382 HD11 LEU    90      27.546  42.813  39.508  1.00  0.00           H  
ATOM   1383 HD12 LEU    90      29.039  43.858  39.817  1.00  0.00           H  
ATOM   1384 HD13 LEU    90      29.043  42.044  39.928  1.00  0.00           H  
ATOM   1385  CD2 LEU    90      29.257  43.183  42.461  1.00  0.00           C  
ATOM   1386 HD21 LEU    90      28.963  43.059  43.504  1.00  0.00           H  
ATOM   1387 HD22 LEU    90      30.030  42.446  42.244  1.00  0.00           H  
ATOM   1388 HD23 LEU    90      29.720  44.144  42.238  1.00  0.00           H  
ATOM   1389  C   LEU    90      25.394  45.543  43.222  1.00  0.00           C  
ATOM   1390  O   LEU    90      24.179  45.394  42.950  1.00  0.00           O  
ATOM   1391  N   SER    91      25.760  46.766  43.498  1.00  0.00           N  
ATOM   1392  H   SER    91      26.741  46.897  43.700  1.00  0.00           H  
ATOM   1393  CA  SER    91      24.880  47.976  43.531  1.00  0.00           C  
ATOM   1394  HA  SER    91      23.989  47.945  42.904  1.00  0.00           H  
ATOM   1395  CB  SER    91      24.437  48.252  44.959  1.00  0.00           C  
ATOM   1396  HB2 SER    91      24.304  47.332  45.528  1.00  0.00           H  
ATOM   1397  HB3 SER    91      25.133  48.857  45.541  1.00  0.00           H  
ATOM   1398  OG  SER    91      23.285  49.045  45.027  1.00  0.00           O  
ATOM   1399  HG  SER    91      22.935  49.039  45.921  1.00  0.00           H  
ATOM   1400  C   SER    91      25.696  49.173  43.010  1.00  0.00           C  
ATOM   1401  O   SER    91      26.912  49.172  43.107  1.00  0.00           O  
ATOM   1402  N   GLU    92      25.113  50.285  42.567  1.00  0.00           N  
ATOM   1403  H   GLU    92      24.114  50.393  42.468  1.00  0.00           H  
ATOM   1404  CA  GLU    92      25.756  51.568  42.464  1.00  0.00           C  
ATOM   1405  HA  GLU    92      26.801  51.460  42.175  1.00  0.00           H  
ATOM   1406  CB  GLU    92      25.173  52.386  41.384  1.00  0.00           C  
ATOM   1407  HB2 GLU    92      24.127  52.620  41.578  1.00  0.00           H  
ATOM   1408  HB3 GLU    92      25.832  53.247  41.272  1.00  0.00           H  
ATOM   1409  CG  GLU    92      25.294  51.726  40.041  1.00  0.00           C  
ATOM   1410  HG2 GLU    92      26.319  51.368  39.939  1.00  0.00           H  
ATOM   1411  HG3 GLU    92      24.591  50.893  40.059  1.00  0.00           H  
ATOM   1412  CD  GLU    92      25.046  52.624  38.827  1.00  0.00           C  
ATOM   1413  OE1 GLU    92      26.027  53.102  38.216  1.00  0.00           O  
ATOM   1414  OE2 GLU    92      23.851  52.986  38.497  1.00  0.00           O  
ATOM   1415  C   GLU    92      25.684  52.318  43.823  1.00  0.00           C  
ATOM   1416  O   GLU    92      26.606  53.108  44.069  1.00  0.00           O  
ATOM   1417  N   ASP    93      24.665  52.087  44.647  1.00  0.00           N  
ATOM   1418  H   ASP    93      23.967  51.488  44.231  1.00  0.00           H  
ATOM   1419  CA  ASP    93      24.628  52.458  46.119  1.00  0.00           C  
ATOM   1420  HA  ASP    93      25.107  53.437  46.115  1.00  0.00           H  
ATOM   1421  CB  ASP    93      23.162  52.423  46.635  1.00  0.00           C  
ATOM   1422  HB2 ASP    93      22.590  53.190  46.113  1.00  0.00           H  
ATOM   1423  HB3 ASP    93      22.695  51.472  46.378  1.00  0.00           H  
ATOM   1424  CG  ASP    93      22.855  52.771  48.091  1.00  0.00           C  
ATOM   1425  OD1 ASP    93      23.852  53.122  48.840  1.00  0.00           O  
ATOM   1426  OD2 ASP    93      21.694  52.706  48.492  1.00  0.00           O  
ATOM   1427  C   ASP    93      25.502  51.517  46.913  1.00  0.00           C  
ATOM   1428  O   ASP    93      24.933  50.538  47.507  1.00  0.00           O  
ATOM   1429  N   CYX    94      26.816  51.605  46.784  1.00  0.00           N  
ATOM   1430  H   CYX    94      27.143  52.355  46.192  1.00  0.00           H  
ATOM   1431  CA  CYX    94      27.887  50.813  47.354  1.00  0.00           C  
ATOM   1432  HA  CYX    94      27.466  50.033  47.988  1.00  0.00           H  
ATOM   1433  CB  CYX    94      28.513  50.028  46.194  1.00  0.00           C  
ATOM   1434  HB2 CYX    94      29.104  49.209  46.603  1.00  0.00           H  
ATOM   1435  HB3 CYX    94      27.775  49.507  45.584  1.00  0.00           H  
ATOM   1436  SG  CYX    94      29.243  51.070  44.904  1.00  0.00           S  
ATOM   1437  C   CYX    94      29.033  51.405  48.189  1.00  0.00           C  
ATOM   1438  O   CYX    94      29.970  50.743  48.612  1.00  0.00           O  
ATOM   1439  N   LEU    95      28.996  52.775  48.367  1.00  0.00           N  
ATOM   1440  H   LEU    95      28.072  53.178  48.312  1.00  0.00           H  
ATOM   1441  CA  LEU    95      30.071  53.518  48.978  1.00  0.00           C  
ATOM   1442  HA  LEU    95      31.006  53.071  48.638  1.00  0.00           H  
ATOM   1443  CB  LEU    95      30.113  55.018  48.452  1.00  0.00           C  
ATOM   1444  HB2 LEU    95      29.095  55.407  48.448  1.00  0.00           H  
ATOM   1445  HB3 LEU    95      30.806  55.631  49.028  1.00  0.00           H  
ATOM   1446  CG  LEU    95      30.703  54.974  46.968  1.00  0.00           C  
ATOM   1447  HG  LEU    95      30.044  54.377  46.338  1.00  0.00           H  
ATOM   1448  CD1 LEU    95      30.795  56.493  46.449  1.00  0.00           C  
ATOM   1449 HD11 LEU    95      31.164  56.522  45.423  1.00  0.00           H  
ATOM   1450 HD12 LEU    95      29.849  57.028  46.531  1.00  0.00           H  
ATOM   1451 HD13 LEU    95      31.446  56.862  47.241  1.00  0.00           H  
ATOM   1452  CD2 LEU    95      32.084  54.213  46.724  1.00  0.00           C  
ATOM   1453 HD21 LEU    95      31.990  53.130  46.799  1.00  0.00           H  
ATOM   1454 HD22 LEU    95      32.467  54.531  45.755  1.00  0.00           H  
ATOM   1455 HD23 LEU    95      32.850  54.661  47.357  1.00  0.00           H  
ATOM   1456  C   LEU    95      30.139  53.439  50.478  1.00  0.00           C  
ATOM   1457  O   LEU    95      29.951  54.456  51.228  1.00  0.00           O  
ATOM   1458  N   TYR    96      30.459  52.238  50.987  1.00  0.00           N  
ATOM   1459  H   TYR    96      30.409  51.428  50.386  1.00  0.00           H  
ATOM   1460  CA  TYR    96      30.549  51.969  52.444  1.00  0.00           C  
ATOM   1461  HA  TYR    96      30.076  52.751  53.038  1.00  0.00           H  
ATOM   1462  CB  TYR    96      29.612  50.630  52.711  1.00  0.00           C  
ATOM   1463  HB2 TYR    96      30.083  49.848  52.115  1.00  0.00           H  
ATOM   1464  HB3 TYR    96      29.489  50.502  53.786  1.00  0.00           H  
ATOM   1465  CG  TYR    96      28.193  50.771  52.137  1.00  0.00           C  
ATOM   1466  CD1 TYR    96      27.855  50.098  50.940  1.00  0.00           C  
ATOM   1467  HD1 TYR    96      28.599  49.558  50.372  1.00  0.00           H  
ATOM   1468  CE1 TYR    96      26.532  50.282  50.436  1.00  0.00           C  
ATOM   1469  HE1 TYR    96      26.106  49.780  49.580  1.00  0.00           H  
ATOM   1470  CZ  TYR    96      25.619  51.009  51.229  1.00  0.00           C  
ATOM   1471  OH  TYR    96      24.323  51.040  50.864  1.00  0.00           O  
ATOM   1472  HH  TYR    96      24.249  51.309  49.946  1.00  0.00           H  
ATOM   1473  CE2 TYR    96      25.893  51.533  52.493  1.00  0.00           C  
ATOM   1474  HE2 TYR    96      25.155  52.064  53.075  1.00  0.00           H  
ATOM   1475  CD2 TYR    96      27.165  51.376  52.975  1.00  0.00           C  
ATOM   1476  HD2 TYR    96      27.464  51.656  53.975  1.00  0.00           H  
ATOM   1477  C   TYR    96      31.963  51.836  53.091  1.00  0.00           C  
ATOM   1478  O   TYR    96      32.877  51.385  52.401  1.00  0.00           O  
ATOM   1479  N   LEU    97      32.179  52.053  54.375  1.00  0.00           N  
ATOM   1480  H   LEU    97      31.354  52.265  54.917  1.00  0.00           H  
ATOM   1481  CA  LEU    97      33.377  51.802  55.155  1.00  0.00           C  
ATOM   1482  HA  LEU    97      33.992  51.132  54.555  1.00  0.00           H  
ATOM   1483  CB  LEU    97      34.326  53.052  55.404  1.00  0.00           C  
ATOM   1484  HB2 LEU    97      35.238  52.766  55.927  1.00  0.00           H  
ATOM   1485  HB3 LEU    97      34.596  53.537  54.466  1.00  0.00           H  
ATOM   1486  CG  LEU    97      33.695  54.180  56.225  1.00  0.00           C  
ATOM   1487  HG  LEU    97      32.632  54.311  56.021  1.00  0.00           H  
ATOM   1488  CD1 LEU    97      33.969  53.865  57.663  1.00  0.00           C  
ATOM   1489 HD11 LEU    97      33.619  52.851  57.861  1.00  0.00           H  
ATOM   1490 HD12 LEU    97      35.043  53.858  57.846  1.00  0.00           H  
ATOM   1491 HD13 LEU    97      33.432  54.536  58.334  1.00  0.00           H  
ATOM   1492  CD2 LEU    97      34.471  55.530  55.903  1.00  0.00           C  
ATOM   1493 HD21 LEU    97      34.122  56.311  56.578  1.00  0.00           H  
ATOM   1494 HD22 LEU    97      35.513  55.239  56.032  1.00  0.00           H  
ATOM   1495 HD23 LEU    97      34.408  55.951  54.900  1.00  0.00           H  
ATOM   1496  C   LEU    97      33.083  50.936  56.447  1.00  0.00           C  
ATOM   1497  O   LEU    97      31.927  50.891  56.882  1.00  0.00           O  
ATOM   1498  N   ASN    98      34.126  50.282  57.003  1.00  0.00           N  
ATOM   1499  H   ASN    98      34.988  50.282  56.477  1.00  0.00           H  
ATOM   1500  CA  ASN    98      34.071  49.337  58.115  1.00  0.00           C  
ATOM   1501  HA  ASN    98      33.144  49.525  58.656  1.00  0.00           H  
ATOM   1502  CB  ASN    98      34.133  47.869  57.619  1.00  0.00           C  
ATOM   1503  HB2 ASN    98      35.135  47.449  57.702  1.00  0.00           H  
ATOM   1504  HB3 ASN    98      33.533  47.298  58.327  1.00  0.00           H  
ATOM   1505  CG  ASN    98      33.715  47.705  56.167  1.00  0.00           C  
ATOM   1506  OD1 ASN    98      32.488  47.705  55.929  1.00  0.00           O  
ATOM   1507  ND2 ASN    98      34.556  47.284  55.279  1.00  0.00           N  
ATOM   1508 HD21 ASN    98      34.323  47.144  54.306  1.00  0.00           H  
ATOM   1509 HD22 ASN    98      35.526  47.225  55.554  1.00  0.00           H  
ATOM   1510  C   ASN    98      35.200  49.464  59.085  1.00  0.00           C  
ATOM   1511  O   ASN    98      36.342  49.642  58.640  1.00  0.00           O  
ATOM   1512  N   VAL    99      34.948  49.649  60.373  1.00  0.00           N  
ATOM   1513  H   VAL    99      33.987  49.641  60.682  1.00  0.00           H  
ATOM   1514  CA  VAL    99      35.884  50.043  61.407  1.00  0.00           C  
ATOM   1515  HA  VAL    99      36.922  50.013  61.076  1.00  0.00           H  
ATOM   1516  CB  VAL    99      35.655  51.490  61.815  1.00  0.00           C  
ATOM   1517  HB  VAL    99      34.663  51.410  62.259  1.00  0.00           H  
ATOM   1518  CG1 VAL    99      36.752  52.004  62.771  1.00  0.00           C  
ATOM   1519 HG11 VAL    99      36.568  51.475  63.706  1.00  0.00           H  
ATOM   1520 HG12 VAL    99      37.713  51.569  62.495  1.00  0.00           H  
ATOM   1521 HG13 VAL    99      36.841  53.090  62.794  1.00  0.00           H  
ATOM   1522  CG2 VAL    99      35.483  52.548  60.674  1.00  0.00           C  
ATOM   1523 HG21 VAL    99      36.248  52.309  59.935  1.00  0.00           H  
ATOM   1524 HG22 VAL    99      34.473  52.417  60.284  1.00  0.00           H  
ATOM   1525 HG23 VAL    99      35.484  53.519  61.168  1.00  0.00           H  
ATOM   1526  C   VAL    99      35.805  49.097  62.605  1.00  0.00           C  
ATOM   1527  O   VAL    99      34.751  48.844  63.152  1.00  0.00           O  
ATOM   1528  N   TRP   100      37.010  48.629  63.043  1.00  0.00           N  
ATOM   1529  H   TRP   100      37.823  48.787  62.465  1.00  0.00           H  
ATOM   1530  CA  TRP   100      37.216  47.815  64.235  1.00  0.00           C  
ATOM   1531  HA  TRP   100      36.245  47.605  64.684  1.00  0.00           H  
ATOM   1532  CB  TRP   100      37.887  46.471  63.869  1.00  0.00           C  
ATOM   1533  HB2 TRP   100      38.881  46.645  63.458  1.00  0.00           H  
ATOM   1534  HB3 TRP   100      38.110  45.849  64.736  1.00  0.00           H  
ATOM   1535  CG  TRP   100      37.167  45.576  62.961  1.00  0.00           C  
ATOM   1536  CD1 TRP   100      36.404  44.515  63.302  1.00  0.00           C  
ATOM   1537  HD1 TRP   100      36.167  44.210  64.311  1.00  0.00           H  
ATOM   1538  NE1 TRP   100      36.093  43.754  62.187  1.00  0.00           N  
ATOM   1539  HE1 TRP   100      35.400  43.022  62.123  1.00  0.00           H  
ATOM   1540  CE2 TRP   100      36.443  44.478  61.110  1.00  0.00           C  
ATOM   1541  CZ2 TRP   100      36.193  44.258  59.726  1.00  0.00           C  
ATOM   1542  HZ2 TRP   100      35.568  43.406  59.503  1.00  0.00           H  
ATOM   1543  CH2 TRP   100      36.725  45.098  58.720  1.00  0.00           C  
ATOM   1544  HH2 TRP   100      36.573  44.891  57.671  1.00  0.00           H  
ATOM   1545  CZ3 TRP   100      37.378  46.265  59.148  1.00  0.00           C  
ATOM   1546  HZ3 TRP   100      37.794  46.850  58.341  1.00  0.00           H  
ATOM   1547  CE3 TRP   100      37.740  46.487  60.476  1.00  0.00           C  
ATOM   1548  HE3 TRP   100      38.316  47.354  60.763  1.00  0.00           H  
ATOM   1549  CD2 TRP   100      37.176  45.644  61.484  1.00  0.00           C  
ATOM   1550  C   TRP   100      38.110  48.515  65.268  1.00  0.00           C  
ATOM   1551  O   TRP   100      39.092  49.158  64.894  1.00  0.00           O  
ATOM   1552  N   THR   101      37.894  48.302  66.575  1.00  0.00           N  
ATOM   1553  H   THR   101      37.138  47.694  66.856  1.00  0.00           H  
ATOM   1554  CA  THR   101      38.475  49.024  67.729  1.00  0.00           C  
ATOM   1555  HA  THR   101      39.531  49.220  67.546  1.00  0.00           H  
ATOM   1556  CB  THR   101      37.707  50.391  67.890  1.00  0.00           C  
ATOM   1557  HB  THR   101      38.119  51.008  67.092  1.00  0.00           H  
ATOM   1558  CG2 THR   101      36.188  50.277  67.795  1.00  0.00           C  
ATOM   1559 HG21 THR   101      35.872  50.340  66.754  1.00  0.00           H  
ATOM   1560 HG22 THR   101      35.738  49.472  68.377  1.00  0.00           H  
ATOM   1561 HG23 THR   101      35.729  51.180  68.195  1.00  0.00           H  
ATOM   1562  OG1 THR   101      38.073  50.969  69.130  1.00  0.00           O  
ATOM   1563  HG1 THR   101      38.105  51.904  68.914  1.00  0.00           H  
ATOM   1564  C   THR   101      38.436  48.064  68.988  1.00  0.00           C  
ATOM   1565  O   THR   101      37.519  47.217  68.991  1.00  0.00           O  
ATOM   1566  N   PRO   102      39.376  48.166  69.914  1.00  0.00           N  
ATOM   1567  CD  PRO   102      40.551  49.060  69.981  1.00  0.00           C  
ATOM   1568  HD2 PRO   102      40.252  50.062  70.288  1.00  0.00           H  
ATOM   1569  HD3 PRO   102      40.973  49.213  68.987  1.00  0.00           H  
ATOM   1570  CG  PRO   102      41.511  48.457  70.996  1.00  0.00           C  
ATOM   1571  HG2 PRO   102      42.139  49.195  71.496  1.00  0.00           H  
ATOM   1572  HG3 PRO   102      42.095  47.646  70.563  1.00  0.00           H  
ATOM   1573  CB  PRO   102      40.420  47.882  71.989  1.00  0.00           C  
ATOM   1574  HB2 PRO   102      40.073  48.660  72.669  1.00  0.00           H  
ATOM   1575  HB3 PRO   102      40.891  47.076  72.551  1.00  0.00           H  
ATOM   1576  CA  PRO   102      39.232  47.463  71.193  1.00  0.00           C  
ATOM   1577  HA  PRO   102      39.244  46.378  71.083  1.00  0.00           H  
ATOM   1578  C   PRO   102      37.855  47.687  71.927  1.00  0.00           C  
ATOM   1579  O   PRO   102      37.241  48.788  71.814  1.00  0.00           O  
ATOM   1580  N   TYR   103      37.340  46.796  72.771  1.00  0.00           N  
ATOM   1581  H   TYR   103      37.807  45.910  72.903  1.00  0.00           H  
ATOM   1582  CA  TYR   103      36.220  47.112  73.691  1.00  0.00           C  
ATOM   1583  HA  TYR   103      35.767  48.002  73.253  1.00  0.00           H  
ATOM   1584  CB  TYR   103      35.242  45.995  73.292  1.00  0.00           C  
ATOM   1585  HB2 TYR   103      35.196  45.899  72.207  1.00  0.00           H  
ATOM   1586  HB3 TYR   103      35.656  45.017  73.540  1.00  0.00           H  
ATOM   1587  CG  TYR   103      33.893  46.148  73.990  1.00  0.00           C  
ATOM   1588  CD1 TYR   103      32.838  46.951  73.485  1.00  0.00           C  
ATOM   1589  HD1 TYR   103      32.931  47.366  72.492  1.00  0.00           H  
ATOM   1590  CE1 TYR   103      31.650  47.085  74.252  1.00  0.00           C  
ATOM   1591  HE1 TYR   103      30.814  47.669  73.897  1.00  0.00           H  
ATOM   1592  CZ  TYR   103      31.704  46.550  75.525  1.00  0.00           C  
ATOM   1593  OH  TYR   103      30.753  46.921  76.413  1.00  0.00           O  
ATOM   1594  HH  TYR   103      30.023  47.206  75.858  1.00  0.00           H  
ATOM   1595  CE2 TYR   103      32.713  45.729  76.002  1.00  0.00           C  
ATOM   1596  HE2 TYR   103      32.663  45.423  77.037  1.00  0.00           H  
ATOM   1597  CD2 TYR   103      33.818  45.457  75.201  1.00  0.00           C  
ATOM   1598  HD2 TYR   103      34.672  44.863  75.493  1.00  0.00           H  
ATOM   1599  C   TYR   103      36.554  47.125  75.193  1.00  0.00           C  
ATOM   1600  O   TYR   103      37.135  46.099  75.603  1.00  0.00           O  
ATOM   1601  N   PRO   104      35.992  48.063  76.004  1.00  0.00           N  
ATOM   1602  CD  PRO   104      36.014  47.935  77.466  1.00  0.00           C  
ATOM   1603  HD2 PRO   104      36.990  47.654  77.861  1.00  0.00           H  
ATOM   1604  HD3 PRO   104      35.319  47.168  77.809  1.00  0.00           H  
ATOM   1605  CG  PRO   104      35.698  49.338  78.035  1.00  0.00           C  
ATOM   1606  HG2 PRO   104      36.615  49.922  78.106  1.00  0.00           H  
ATOM   1607  HG3 PRO   104      35.188  49.324  78.999  1.00  0.00           H  
ATOM   1608  CB  PRO   104      34.737  49.850  76.931  1.00  0.00           C  
ATOM   1609  HB2 PRO   104      34.635  50.935  76.964  1.00  0.00           H  
ATOM   1610  HB3 PRO   104      33.787  49.376  77.177  1.00  0.00           H  
ATOM   1611  CA  PRO   104      35.347  49.341  75.580  1.00  0.00           C  
ATOM   1612  HA  PRO   104      34.562  49.173  74.843  1.00  0.00           H  
ATOM   1613  C   PRO   104      36.466  50.228  74.978  1.00  0.00           C  
ATOM   1614  O   PRO   104      37.658  49.815  75.023  1.00  0.00           O  
ATOM   1615  N   ARG   105      36.191  51.364  74.317  1.00  0.00           N  
ATOM   1616  H   ARG   105      35.225  51.568  74.105  1.00  0.00           H  
ATOM   1617  CA  ARG   105      37.232  52.110  73.593  1.00  0.00           C  
ATOM   1618  HA  ARG   105      37.590  51.484  72.775  1.00  0.00           H  
ATOM   1619  CB  ARG   105      36.602  53.312  72.854  1.00  0.00           C  
ATOM   1620  HB2 ARG   105      37.302  53.811  72.185  1.00  0.00           H  
ATOM   1621  HB3 ARG   105      35.651  53.139  72.351  1.00  0.00           H  
ATOM   1622  CG  ARG   105      36.243  54.375  73.990  1.00  0.00           C  
ATOM   1623  HG2 ARG   105      35.474  53.825  74.532  1.00  0.00           H  
ATOM   1624  HG3 ARG   105      37.189  54.528  74.509  1.00  0.00           H  
ATOM   1625  CD  ARG   105      35.629  55.597  73.360  1.00  0.00           C  
ATOM   1626  HD2 ARG   105      36.200  55.890  72.479  1.00  0.00           H  
ATOM   1627  HD3 ARG   105      34.660  55.386  72.908  1.00  0.00           H  
ATOM   1628  NE  ARG   105      35.427  56.695  74.319  1.00  0.00           N  
ATOM   1629  HE  ARG   105      36.146  57.388  74.471  1.00  0.00           H  
ATOM   1630  CZ  ARG   105      34.405  57.073  75.056  1.00  0.00           C  
ATOM   1631  NH1 ARG   105      33.287  56.384  74.983  1.00  0.00           N  
ATOM   1632 HH11 ARG   105      33.209  55.648  74.297  1.00  0.00           H  
ATOM   1633 HH12 ARG   105      32.678  56.428  75.788  1.00  0.00           H  
ATOM   1634  NH2 ARG   105      34.397  57.989  75.977  1.00  0.00           N  
ATOM   1635 HH21 ARG   105      35.243  58.534  76.062  1.00  0.00           H  
ATOM   1636 HH22 ARG   105      33.584  58.186  76.543  1.00  0.00           H  
ATOM   1637  C   ARG   105      38.520  52.373  74.409  1.00  0.00           C  
ATOM   1638  O   ARG   105      38.520  52.580  75.620  1.00  0.00           O  
ATOM   1639  N   PRO   106      39.669  52.356  73.743  1.00  0.00           N  
ATOM   1640  CD  PRO   106      39.902  51.963  72.363  1.00  0.00           C  
ATOM   1641  HD2 PRO   106      39.177  52.381  71.664  1.00  0.00           H  
ATOM   1642  HD3 PRO   106      39.865  50.876  72.292  1.00  0.00           H  
ATOM   1643  CG  PRO   106      41.309  52.497  72.049  1.00  0.00           C  
ATOM   1644  HG2 PRO   106      41.166  53.543  71.778  1.00  0.00           H  
ATOM   1645  HG3 PRO   106      41.837  51.958  71.262  1.00  0.00           H  
ATOM   1646  CB  PRO   106      42.061  52.243  73.405  1.00  0.00           C  
ATOM   1647  HB2 PRO   106      42.980  52.826  73.481  1.00  0.00           H  
ATOM   1648  HB3 PRO   106      42.311  51.183  73.430  1.00  0.00           H  
ATOM   1649  CA  PRO   106      40.967  52.582  74.381  1.00  0.00           C  
ATOM   1650  HA  PRO   106      41.093  51.944  75.257  1.00  0.00           H  
ATOM   1651  C   PRO   106      41.141  54.048  74.839  1.00  0.00           C  
ATOM   1652  O   PRO   106      40.564  54.946  74.184  1.00  0.00           O  
ATOM   1653  N   THR   107      41.929  54.405  75.881  1.00  0.00           N  
ATOM   1654  H   THR   107      42.256  53.637  76.449  1.00  0.00           H  
ATOM   1655  CA  THR   107      42.013  55.734  76.402  1.00  0.00           C  
ATOM   1656  HA  THR   107      41.082  56.183  76.056  1.00  0.00           H  
ATOM   1657  CB  THR   107      42.020  55.794  77.903  1.00  0.00           C  
ATOM   1658  HB  THR   107      42.101  56.824  78.253  1.00  0.00           H  
ATOM   1659  CG2 THR   107      40.709  55.289  78.506  1.00  0.00           C  
ATOM   1660 HG21 THR   107      40.789  55.389  79.588  1.00  0.00           H  
ATOM   1661 HG22 THR   107      39.972  56.061  78.288  1.00  0.00           H  
ATOM   1662 HG23 THR   107      40.395  54.299  78.177  1.00  0.00           H  
ATOM   1663  OG1 THR   107      43.021  54.915  78.496  1.00  0.00           O  
ATOM   1664  HG1 THR   107      42.682  54.478  79.280  1.00  0.00           H  
ATOM   1665  C   THR   107      43.218  56.589  75.883  1.00  0.00           C  
ATOM   1666  O   THR   107      43.047  57.804  75.682  1.00  0.00           O  
ATOM   1667  N   SER   108      44.298  56.002  75.484  1.00  0.00           N  
ATOM   1668  H   SER   108      44.334  54.994  75.528  1.00  0.00           H  
ATOM   1669  CA  SER   108      45.355  56.811  74.810  1.00  0.00           C  
ATOM   1670  HA  SER   108      45.353  57.830  75.198  1.00  0.00           H  
ATOM   1671  CB  SER   108      46.774  56.332  75.100  1.00  0.00           C  
ATOM   1672  HB2 SER   108      47.572  56.942  74.674  1.00  0.00           H  
ATOM   1673  HB3 SER   108      46.933  56.265  76.176  1.00  0.00           H  
ATOM   1674  OG  SER   108      46.902  54.989  74.583  1.00  0.00           O  
ATOM   1675  HG  SER   108      46.333  54.476  75.161  1.00  0.00           H  
ATOM   1676  C   SER   108      44.985  56.838  73.251  1.00  0.00           C  
ATOM   1677  O   SER   108      44.519  55.836  72.670  1.00  0.00           O  
ATOM   1678  N   PRO   109      45.309  57.882  72.534  1.00  0.00           N  
ATOM   1679  CD  PRO   109      45.624  59.186  73.079  1.00  0.00           C  
ATOM   1680  HD2 PRO   109      46.665  58.984  73.330  1.00  0.00           H  
ATOM   1681  HD3 PRO   109      44.978  59.448  73.917  1.00  0.00           H  
ATOM   1682  CG  PRO   109      45.532  60.203  71.929  1.00  0.00           C  
ATOM   1683  HG2 PRO   109      46.291  60.984  71.987  1.00  0.00           H  
ATOM   1684  HG3 PRO   109      44.549  60.673  71.891  1.00  0.00           H  
ATOM   1685  CB  PRO   109      45.901  59.339  70.749  1.00  0.00           C  
ATOM   1686  HB2 PRO   109      46.977  59.169  70.756  1.00  0.00           H  
ATOM   1687  HB3 PRO   109      45.590  59.708  69.772  1.00  0.00           H  
ATOM   1688  CA  PRO   109      45.235  58.015  71.086  1.00  0.00           C  
ATOM   1689  HA  PRO   109      44.190  58.155  70.807  1.00  0.00           H  
ATOM   1690  C   PRO   109      45.879  56.824  70.378  1.00  0.00           C  
ATOM   1691  O   PRO   109      47.080  56.457  70.387  1.00  0.00           O  
ATOM   1692  N   THR   110      44.995  55.984  69.869  1.00  0.00           N  
ATOM   1693  H   THR   110      44.045  56.311  69.766  1.00  0.00           H  
ATOM   1694  CA  THR   110      45.392  54.679  69.238  1.00  0.00           C  
ATOM   1695  HA  THR   110      46.206  54.380  69.898  1.00  0.00           H  
ATOM   1696  CB  THR   110      44.245  53.636  69.379  1.00  0.00           C  
ATOM   1697  HB  THR   110      43.233  53.992  69.185  1.00  0.00           H  
ATOM   1698  CG2 THR   110      44.523  52.398  68.690  1.00  0.00           C  
ATOM   1699 HG21 THR   110      44.439  52.480  67.607  1.00  0.00           H  
ATOM   1700 HG22 THR   110      45.569  52.105  68.782  1.00  0.00           H  
ATOM   1701 HG23 THR   110      43.872  51.582  69.005  1.00  0.00           H  
ATOM   1702  OG1 THR   110      44.207  53.345  70.721  1.00  0.00           O  
ATOM   1703  HG1 THR   110      44.220  54.168  71.215  1.00  0.00           H  
ATOM   1704  C   THR   110      45.936  54.791  67.837  1.00  0.00           C  
ATOM   1705  O   THR   110      45.173  55.254  67.020  1.00  0.00           O  
ATOM   1706  N   PRO   111      47.140  54.249  67.507  1.00  0.00           N  
ATOM   1707  CD  PRO   111      48.114  53.477  68.276  1.00  0.00           C  
ATOM   1708  HD2 PRO   111      47.496  52.801  68.867  1.00  0.00           H  
ATOM   1709  HD3 PRO   111      48.756  54.190  68.793  1.00  0.00           H  
ATOM   1710  CG  PRO   111      48.864  52.750  67.174  1.00  0.00           C  
ATOM   1711  HG2 PRO   111      48.238  51.925  66.836  1.00  0.00           H  
ATOM   1712  HG3 PRO   111      49.788  52.254  67.471  1.00  0.00           H  
ATOM   1713  CB  PRO   111      48.955  53.681  65.994  1.00  0.00           C  
ATOM   1714  HB2 PRO   111      49.063  53.186  65.029  1.00  0.00           H  
ATOM   1715  HB3 PRO   111      49.777  54.360  66.221  1.00  0.00           H  
ATOM   1716  CA  PRO   111      47.593  54.397  66.083  1.00  0.00           C  
ATOM   1717  HA  PRO   111      47.711  55.423  65.735  1.00  0.00           H  
ATOM   1718  C   PRO   111      46.592  53.653  65.120  1.00  0.00           C  
ATOM   1719  O   PRO   111      46.194  52.526  65.445  1.00  0.00           O  
ATOM   1720  N   VAL   112      46.254  54.316  63.970  1.00  0.00           N  
ATOM   1721  H   VAL   112      46.743  55.176  63.766  1.00  0.00           H  
ATOM   1722  CA  VAL   112      45.241  53.769  62.999  1.00  0.00           C  
ATOM   1723  HA  VAL   112      44.614  53.042  63.516  1.00  0.00           H  
ATOM   1724  CB  VAL   112      44.297  54.898  62.581  1.00  0.00           C  
ATOM   1725  HB  VAL   112      44.780  55.713  62.040  1.00  0.00           H  
ATOM   1726  CG1 VAL   112      43.191  54.426  61.631  1.00  0.00           C  
ATOM   1727 HG11 VAL   112      42.628  55.316  61.349  1.00  0.00           H  
ATOM   1728 HG12 VAL   112      43.469  53.887  60.726  1.00  0.00           H  
ATOM   1729 HG13 VAL   112      42.543  53.816  62.260  1.00  0.00           H  
ATOM   1730  CG2 VAL   112      43.682  55.656  63.819  1.00  0.00           C  
ATOM   1731 HG21 VAL   112      42.845  55.072  64.201  1.00  0.00           H  
ATOM   1732 HG22 VAL   112      44.368  55.708  64.665  1.00  0.00           H  
ATOM   1733 HG23 VAL   112      43.367  56.663  63.545  1.00  0.00           H  
ATOM   1734  C   VAL   112      45.813  53.090  61.769  1.00  0.00           C  
ATOM   1735  O   VAL   112      46.725  53.651  61.174  1.00  0.00           O  
ATOM   1736  N   LEU   113      45.209  52.051  61.336  1.00  0.00           N  
ATOM   1737  H   LEU   113      44.446  51.678  61.883  1.00  0.00           H  
ATOM   1738  CA  LEU   113      45.530  51.362  60.096  1.00  0.00           C  
ATOM   1739  HA  LEU   113      46.393  51.742  59.548  1.00  0.00           H  
ATOM   1740  CB  LEU   113      45.725  49.870  60.390  1.00  0.00           C  
ATOM   1741  HB2 LEU   113      44.911  49.593  61.060  1.00  0.00           H  
ATOM   1742  HB3 LEU   113      45.595  49.249  59.503  1.00  0.00           H  
ATOM   1743  CG  LEU   113      47.108  49.662  61.059  1.00  0.00           C  
ATOM   1744  HG  LEU   113      47.337  50.524  61.686  1.00  0.00           H  
ATOM   1745  CD1 LEU   113      47.047  48.371  61.863  1.00  0.00           C  
ATOM   1746 HD11 LEU   113      46.289  48.439  62.643  1.00  0.00           H  
ATOM   1747 HD12 LEU   113      46.850  47.555  61.169  1.00  0.00           H  
ATOM   1748 HD13 LEU   113      47.919  48.222  62.500  1.00  0.00           H  
ATOM   1749  CD2 LEU   113      48.187  49.513  60.032  1.00  0.00           C  
ATOM   1750 HD21 LEU   113      48.267  50.415  59.425  1.00  0.00           H  
ATOM   1751 HD22 LEU   113      49.193  49.391  60.433  1.00  0.00           H  
ATOM   1752 HD23 LEU   113      47.985  48.640  59.411  1.00  0.00           H  
ATOM   1753  C   LEU   113      44.428  51.341  59.052  1.00  0.00           C  
ATOM   1754  O   LEU   113      43.243  51.140  59.440  1.00  0.00           O  
ATOM   1755  N   VAL   114      44.744  51.698  57.827  1.00  0.00           N  
ATOM   1756  H   VAL   114      45.706  51.757  57.523  1.00  0.00           H  
ATOM   1757  CA  VAL   114      43.705  51.914  56.782  1.00  0.00           C  
ATOM   1758  HA  VAL   114      42.743  51.568  57.162  1.00  0.00           H  
ATOM   1759  CB  VAL   114      43.637  53.359  56.287  1.00  0.00           C  
ATOM   1760  HB  VAL   114      44.455  53.541  55.590  1.00  0.00           H  
ATOM   1761  CG1 VAL   114      42.359  53.752  55.392  1.00  0.00           C  
ATOM   1762 HG11 VAL   114      41.495  53.233  55.808  1.00  0.00           H  
ATOM   1763 HG12 VAL   114      42.316  54.840  55.424  1.00  0.00           H  
ATOM   1764 HG13 VAL   114      42.331  53.326  54.389  1.00  0.00           H  
ATOM   1765  CG2 VAL   114      43.755  54.387  57.401  1.00  0.00           C  
ATOM   1766 HG21 VAL   114      43.365  54.121  58.383  1.00  0.00           H  
ATOM   1767 HG22 VAL   114      44.814  54.543  57.606  1.00  0.00           H  
ATOM   1768 HG23 VAL   114      43.456  55.375  57.051  1.00  0.00           H  
ATOM   1769  C   VAL   114      44.063  50.941  55.667  1.00  0.00           C  
ATOM   1770  O   VAL   114      45.077  51.073  54.958  1.00  0.00           O  
ATOM   1771  N   TRP   115      43.250  49.914  55.496  1.00  0.00           N  
ATOM   1772  H   TRP   115      42.371  49.797  55.980  1.00  0.00           H  
ATOM   1773  CA  TRP   115      43.474  48.862  54.435  1.00  0.00           C  
ATOM   1774  HA  TRP   115      44.555  48.741  54.364  1.00  0.00           H  
ATOM   1775  CB  TRP   115      42.975  47.459  54.877  1.00  0.00           C  
ATOM   1776  HB2 TRP   115      43.536  47.010  55.696  1.00  0.00           H  
ATOM   1777  HB3 TRP   115      41.972  47.454  55.305  1.00  0.00           H  
ATOM   1778  CG  TRP   115      42.889  46.388  53.863  1.00  0.00           C  
ATOM   1779  CD1 TRP   115      41.779  45.943  53.235  1.00  0.00           C  
ATOM   1780  HD1 TRP   115      40.862  46.510  53.288  1.00  0.00           H  
ATOM   1781  NE1 TRP   115      42.100  44.851  52.466  1.00  0.00           N  
ATOM   1782  HE1 TRP   115      41.341  44.276  52.131  1.00  0.00           H  
ATOM   1783  CE2 TRP   115      43.433  44.689  52.270  1.00  0.00           C  
ATOM   1784  CZ2 TRP   115      44.222  43.874  51.375  1.00  0.00           C  
ATOM   1785  HZ2 TRP   115      43.704  43.089  50.844  1.00  0.00           H  
ATOM   1786  CH2 TRP   115      45.610  43.928  51.484  1.00  0.00           C  
ATOM   1787  HH2 TRP   115      46.207  43.299  50.840  1.00  0.00           H  
ATOM   1788  CZ3 TRP   115      46.215  44.819  52.459  1.00  0.00           C  
ATOM   1789  HZ3 TRP   115      47.271  44.777  52.683  1.00  0.00           H  
ATOM   1790  CE3 TRP   115      45.406  45.590  53.280  1.00  0.00           C  
ATOM   1791  HE3 TRP   115      45.875  46.284  53.962  1.00  0.00           H  
ATOM   1792  CD2 TRP   115      43.993  45.589  53.219  1.00  0.00           C  
ATOM   1793  C   TRP   115      43.017  49.288  53.023  1.00  0.00           C  
ATOM   1794  O   TRP   115      41.921  49.816  52.846  1.00  0.00           O  
ATOM   1795  N   ILE   116      43.698  49.097  51.884  1.00  0.00           N  
ATOM   1796  H   ILE   116      44.628  48.718  51.990  1.00  0.00           H  
ATOM   1797  CA  ILE   116      43.232  49.298  50.556  1.00  0.00           C  
ATOM   1798  HA  ILE   116      42.172  49.515  50.691  1.00  0.00           H  
ATOM   1799  CB  ILE   116      43.859  50.448  49.761  1.00  0.00           C  
ATOM   1800  HB  ILE   116      44.876  50.167  49.486  1.00  0.00           H  
ATOM   1801  CG2 ILE   116      43.203  50.565  48.364  1.00  0.00           C  
ATOM   1802 HG21 ILE   116      43.087  49.558  47.965  1.00  0.00           H  
ATOM   1803 HG22 ILE   116      42.200  50.981  48.464  1.00  0.00           H  
ATOM   1804 HG23 ILE   116      43.748  51.328  47.808  1.00  0.00           H  
ATOM   1805  CG1 ILE   116      43.712  51.863  50.516  1.00  0.00           C  
ATOM   1806 HG12 ILE   116      42.709  51.984  50.926  1.00  0.00           H  
ATOM   1807 HG13 ILE   116      44.339  51.835  51.407  1.00  0.00           H  
ATOM   1808  CD1 ILE   116      43.963  53.160  49.777  1.00  0.00           C  
ATOM   1809 HD11 ILE   116      44.819  53.161  49.102  1.00  0.00           H  
ATOM   1810 HD12 ILE   116      43.042  53.374  49.235  1.00  0.00           H  
ATOM   1811 HD13 ILE   116      44.263  53.847  50.569  1.00  0.00           H  
ATOM   1812  C   ILE   116      43.408  47.957  49.814  1.00  0.00           C  
ATOM   1813  O   ILE   116      44.507  47.558  49.446  1.00  0.00           O  
ATOM   1814  N   TYR   117      42.318  47.233  49.643  1.00  0.00           N  
ATOM   1815  H   TYR   117      41.466  47.623  50.018  1.00  0.00           H  
ATOM   1816  CA  TYR   117      42.198  45.904  48.879  1.00  0.00           C  
ATOM   1817  HA  TYR   117      42.844  45.156  49.339  1.00  0.00           H  
ATOM   1818  CB  TYR   117      40.771  45.305  48.786  1.00  0.00           C  
ATOM   1819  HB2 TYR   117      40.912  44.336  48.306  1.00  0.00           H  
ATOM   1820  HB3 TYR   117      40.429  44.958  49.761  1.00  0.00           H  
ATOM   1821  CG  TYR   117      39.614  46.078  48.117  1.00  0.00           C  
ATOM   1822  CD1 TYR   117      39.466  46.336  46.721  1.00  0.00           C  
ATOM   1823  HD1 TYR   117      40.280  46.025  46.083  1.00  0.00           H  
ATOM   1824  CE1 TYR   117      38.357  47.043  46.212  1.00  0.00           C  
ATOM   1825  HE1 TYR   117      38.310  47.082  45.134  1.00  0.00           H  
ATOM   1826  CZ  TYR   117      37.420  47.575  47.092  1.00  0.00           C  
ATOM   1827  OH  TYR   117      36.343  48.126  46.534  1.00  0.00           O  
ATOM   1828  HH  TYR   117      36.384  48.235  45.581  1.00  0.00           H  
ATOM   1829  CE2 TYR   117      37.516  47.264  48.477  1.00  0.00           C  
ATOM   1830  HE2 TYR   117      36.771  47.570  49.197  1.00  0.00           H  
ATOM   1831  CD2 TYR   117      38.559  46.463  48.950  1.00  0.00           C  
ATOM   1832  HD2 TYR   117      38.648  46.166  49.984  1.00  0.00           H  
ATOM   1833  C   TYR   117      42.724  45.940  47.447  1.00  0.00           C  
ATOM   1834  O   TYR   117      42.733  46.986  46.802  1.00  0.00           O  
ATOM   1835  N   GLY   118      43.356  44.827  47.011  1.00  0.00           N  
ATOM   1836  H   GLY   118      43.275  44.028  47.623  1.00  0.00           H  
ATOM   1837  CA  GLY   118      43.742  44.669  45.595  1.00  0.00           C  
ATOM   1838  HA2 GLY   118      44.188  45.628  45.330  1.00  0.00           H  
ATOM   1839  HA3 GLY   118      44.416  43.813  45.580  1.00  0.00           H  
ATOM   1840  C   GLY   118      42.546  44.172  44.706  1.00  0.00           C  
ATOM   1841  O   GLY   118      41.501  43.859  45.242  1.00  0.00           O  
ATOM   1842  N   GLY   119      42.830  44.038  43.445  1.00  0.00           N  
ATOM   1843  H   GLY   119      43.639  44.557  43.134  1.00  0.00           H  
ATOM   1844  CA  GLY   119      41.923  43.367  42.481  1.00  0.00           C  
ATOM   1845  HA2 GLY   119      41.936  42.284  42.609  1.00  0.00           H  
ATOM   1846  HA3 GLY   119      40.892  43.634  42.711  1.00  0.00           H  
ATOM   1847  C   GLY   119      42.124  43.897  41.056  1.00  0.00           C  
ATOM   1848  O   GLY   119      41.080  44.120  40.405  1.00  0.00           O  
ATOM   1849  N   GLY   120      43.361  44.289  40.774  1.00  0.00           N  
ATOM   1850  H   GLY   120      44.089  43.898  41.355  1.00  0.00           H  
ATOM   1851  CA  GLY   120      43.798  44.745  39.479  1.00  0.00           C  
ATOM   1852  HA2 GLY   120      44.875  44.906  39.422  1.00  0.00           H  
ATOM   1853  HA3 GLY   120      43.568  43.968  38.750  1.00  0.00           H  
ATOM   1854  C   GLY   120      43.160  46.103  38.952  1.00  0.00           C  
ATOM   1855  O   GLY   120      43.200  46.271  37.756  1.00  0.00           O  
ATOM   1856  N   PHE   121      42.564  46.965  39.816  1.00  0.00           N  
ATOM   1857  H   PHE   121      42.670  46.664  40.775  1.00  0.00           H  
ATOM   1858  CA  PHE   121      41.626  48.020  39.569  1.00  0.00           C  
ATOM   1859  HA  PHE   121      41.393  48.378  40.571  1.00  0.00           H  
ATOM   1860  CB  PHE   121      42.265  49.173  38.711  1.00  0.00           C  
ATOM   1861  HB2 PHE   121      42.560  48.708  37.771  1.00  0.00           H  
ATOM   1862  HB3 PHE   121      41.534  49.967  38.560  1.00  0.00           H  
ATOM   1863  CG  PHE   121      43.403  49.931  39.334  1.00  0.00           C  
ATOM   1864  CD1 PHE   121      43.139  50.802  40.422  1.00  0.00           C  
ATOM   1865  HD1 PHE   121      42.168  50.969  40.866  1.00  0.00           H  
ATOM   1866  CE1 PHE   121      44.196  51.452  41.085  1.00  0.00           C  
ATOM   1867  HE1 PHE   121      44.013  52.032  41.978  1.00  0.00           H  
ATOM   1868  CZ  PHE   121      45.487  51.282  40.595  1.00  0.00           C  
ATOM   1869  HZ  PHE   121      46.329  51.718  41.113  1.00  0.00           H  
ATOM   1870  CE2 PHE   121      45.746  50.374  39.532  1.00  0.00           C  
ATOM   1871  HE2 PHE   121      46.716  50.219  39.085  1.00  0.00           H  
ATOM   1872  CD2 PHE   121      44.744  49.715  38.901  1.00  0.00           C  
ATOM   1873  HD2 PHE   121      44.992  49.073  38.069  1.00  0.00           H  
ATOM   1874  C   PHE   121      40.282  47.594  38.973  1.00  0.00           C  
ATOM   1875  O   PHE   121      39.272  48.298  39.217  1.00  0.00           O  
ATOM   1876  N   TYR   122      40.131  46.496  38.248  1.00  0.00           N  
ATOM   1877  H   TYR   122      40.907  45.904  37.987  1.00  0.00           H  
ATOM   1878  CA  TYR   122      38.846  46.079  37.672  1.00  0.00           C  
ATOM   1879  HA  TYR   122      38.434  46.962  37.185  1.00  0.00           H  
ATOM   1880  CB  TYR   122      39.133  45.185  36.475  1.00  0.00           C  
ATOM   1881  HB2 TYR   122      38.286  45.346  35.808  1.00  0.00           H  
ATOM   1882  HB3 TYR   122      40.085  45.400  35.990  1.00  0.00           H  
ATOM   1883  CG  TYR   122      39.247  43.697  36.766  1.00  0.00           C  
ATOM   1884  CD1 TYR   122      38.146  42.822  36.540  1.00  0.00           C  
ATOM   1885  HD1 TYR   122      37.282  43.242  36.045  1.00  0.00           H  
ATOM   1886  CE1 TYR   122      38.082  41.549  37.156  1.00  0.00           C  
ATOM   1887  HE1 TYR   122      37.188  40.945  37.193  1.00  0.00           H  
ATOM   1888  CZ  TYR   122      39.249  41.023  37.748  1.00  0.00           C  
ATOM   1889  OH  TYR   122      39.283  39.885  38.468  1.00  0.00           O  
ATOM   1890  HH  TYR   122      38.506  39.833  39.030  1.00  0.00           H  
ATOM   1891  CE2 TYR   122      40.404  41.817  37.931  1.00  0.00           C  
ATOM   1892  HE2 TYR   122      41.204  41.535  38.600  1.00  0.00           H  
ATOM   1893  CD2 TYR   122      40.421  43.169  37.426  1.00  0.00           C  
ATOM   1894  HD2 TYR   122      41.131  43.945  37.668  1.00  0.00           H  
ATOM   1895  C   TYR   122      37.860  45.589  38.709  1.00  0.00           C  
ATOM   1896  O   TYR   122      36.616  45.504  38.491  1.00  0.00           O  
ATOM   1897  N   SER   123      38.327  45.103  39.857  1.00  0.00           N  
ATOM   1898  H   SER   123      39.336  45.069  39.884  1.00  0.00           H  
ATOM   1899  CA  SER   123      37.589  44.290  40.818  1.00  0.00           C  
ATOM   1900  HA  SER   123      36.509  44.435  40.825  1.00  0.00           H  
ATOM   1901  CB  SER   123      37.808  42.777  40.586  1.00  0.00           C  
ATOM   1902  HB2 SER   123      37.183  42.349  41.371  1.00  0.00           H  
ATOM   1903  HB3 SER   123      37.514  42.465  39.584  1.00  0.00           H  
ATOM   1904  OG  SER   123      39.127  42.396  40.918  1.00  0.00           O  
ATOM   1905  HG  SER   123      39.742  43.078  40.635  1.00  0.00           H  
ATOM   1906  C   SER   123      38.025  44.614  42.220  1.00  0.00           C  
ATOM   1907  O   SER   123      38.840  45.524  42.412  1.00  0.00           O  
ATOM   1908  N   GLY   124      37.464  43.927  43.237  1.00  0.00           N  
ATOM   1909  H   GLY   124      36.759  43.255  42.969  1.00  0.00           H  
ATOM   1910  CA  GLY   124      37.726  44.184  44.643  1.00  0.00           C  
ATOM   1911  HA2 GLY   124      38.155  43.256  45.022  1.00  0.00           H  
ATOM   1912  HA3 GLY   124      38.578  44.859  44.716  1.00  0.00           H  
ATOM   1913  C   GLY   124      36.515  44.676  45.528  1.00  0.00           C  
ATOM   1914  O   GLY   124      35.675  45.396  45.040  1.00  0.00           O  
ATOM   1915  N   ALA   125      36.567  44.278  46.801  1.00  0.00           N  
ATOM   1916  H   ALA   125      37.468  43.956  47.122  1.00  0.00           H  
ATOM   1917  CA  ALA   125      35.492  44.466  47.823  1.00  0.00           C  
ATOM   1918  HA  ALA   125      35.094  45.477  47.742  1.00  0.00           H  
ATOM   1919  CB  ALA   125      34.447  43.408  47.633  1.00  0.00           C  
ATOM   1920  HB1 ALA   125      34.686  42.406  47.990  1.00  0.00           H  
ATOM   1921  HB2 ALA   125      33.652  43.658  48.337  1.00  0.00           H  
ATOM   1922  HB3 ALA   125      34.098  43.346  46.602  1.00  0.00           H  
ATOM   1923  C   ALA   125      36.129  44.351  49.231  1.00  0.00           C  
ATOM   1924  O   ALA   125      37.078  43.552  49.456  1.00  0.00           O  
ATOM   1925  N   SER   126      35.631  45.054  50.225  1.00  0.00           N  
ATOM   1926  H   SER   126      34.927  45.734  49.980  1.00  0.00           H  
ATOM   1927  CA  SER   126      36.154  45.046  51.585  1.00  0.00           C  
ATOM   1928  HA  SER   126      37.192  44.722  51.508  1.00  0.00           H  
ATOM   1929  CB  SER   126      35.965  46.447  52.224  1.00  0.00           C  
ATOM   1930  HB2 SER   126      36.290  46.353  53.260  1.00  0.00           H  
ATOM   1931  HB3 SER   126      36.553  47.258  51.793  1.00  0.00           H  
ATOM   1932  OG  SER   126      34.599  46.891  52.243  1.00  0.00           O  
ATOM   1933  HG  SER   126      34.285  47.000  51.342  1.00  0.00           H  
ATOM   1934  C   SER   126      35.521  44.041  52.540  1.00  0.00           C  
ATOM   1935  O   SER   126      36.177  43.685  53.484  1.00  0.00           O  
ATOM   1936  N   SER   127      34.400  43.481  52.184  1.00  0.00           N  
ATOM   1937  H   SER   127      33.948  43.760  51.325  1.00  0.00           H  
ATOM   1938  CA  SER   127      33.645  42.498  52.961  1.00  0.00           C  
ATOM   1939  HA  SER   127      33.681  42.682  54.035  1.00  0.00           H  
ATOM   1940  CB  SER   127      32.158  42.363  52.428  1.00  0.00           C  
ATOM   1941  HB2 SER   127      31.660  41.550  52.956  1.00  0.00           H  
ATOM   1942  HB3 SER   127      31.546  43.187  52.795  1.00  0.00           H  
ATOM   1943  OG  SER   127      32.038  42.206  51.055  1.00  0.00           O  
ATOM   1944  HG  SER   127      32.216  41.283  50.862  1.00  0.00           H  
ATOM   1945  C   SER   127      34.192  41.024  52.807  1.00  0.00           C  
ATOM   1946  O   SER   127      33.653  40.099  53.414  1.00  0.00           O  
ATOM   1947  N   LEU   128      35.279  40.768  52.045  1.00  0.00           N  
ATOM   1948  H   LEU   128      35.725  41.556  51.597  1.00  0.00           H  
ATOM   1949  CA  LEU   128      35.917  39.459  51.894  1.00  0.00           C  
ATOM   1950  HA  LEU   128      35.188  38.728  51.546  1.00  0.00           H  
ATOM   1951  CB  LEU   128      36.959  39.550  50.708  1.00  0.00           C  
ATOM   1952  HB2 LEU   128      37.604  40.388  50.973  1.00  0.00           H  
ATOM   1953  HB3 LEU   128      37.591  38.666  50.619  1.00  0.00           H  
ATOM   1954  CG  LEU   128      36.440  39.962  49.315  1.00  0.00           C  
ATOM   1955  HG  LEU   128      35.871  40.883  49.443  1.00  0.00           H  
ATOM   1956  CD1 LEU   128      37.537  40.344  48.266  1.00  0.00           C  
ATOM   1957 HD11 LEU   128      38.141  41.144  48.693  1.00  0.00           H  
ATOM   1958 HD12 LEU   128      38.194  39.537  47.945  1.00  0.00           H  
ATOM   1959 HD13 LEU   128      37.032  40.819  47.424  1.00  0.00           H  
ATOM   1960  CD2 LEU   128      35.491  38.948  48.834  1.00  0.00           C  
ATOM   1961 HD21 LEU   128      35.346  39.172  47.777  1.00  0.00           H  
ATOM   1962 HD22 LEU   128      35.981  37.977  48.908  1.00  0.00           H  
ATOM   1963 HD23 LEU   128      34.531  39.041  49.342  1.00  0.00           H  
ATOM   1964  C   LEU   128      36.725  38.959  53.118  1.00  0.00           C  
ATOM   1965  O   LEU   128      37.581  39.621  53.671  1.00  0.00           O  
ATOM   1966  N   ASP   129      36.403  37.744  53.581  1.00  0.00           N  
ATOM   1967  H   ASP   129      36.102  37.132  52.835  1.00  0.00           H  
ATOM   1968  CA  ASP   129      36.916  37.231  54.898  1.00  0.00           C  
ATOM   1969  HA  ASP   129      36.570  37.908  55.679  1.00  0.00           H  
ATOM   1970  CB  ASP   129      36.276  35.831  55.037  1.00  0.00           C  
ATOM   1971  HB2 ASP   129      36.545  35.375  54.084  1.00  0.00           H  
ATOM   1972  HB3 ASP   129      36.710  35.260  55.858  1.00  0.00           H  
ATOM   1973  CG  ASP   129      34.786  35.797  55.153  1.00  0.00           C  
ATOM   1974  OD1 ASP   129      34.201  36.585  55.917  1.00  0.00           O  
ATOM   1975  OD2 ASP   129      34.136  34.878  54.508  1.00  0.00           O  
ATOM   1976  C   ASP   129      38.358  37.092  55.121  1.00  0.00           C  
ATOM   1977  O   ASP   129      38.719  37.055  56.292  1.00  0.00           O  
ATOM   1978  N   VAL   130      39.247  37.118  54.085  1.00  0.00           N  
ATOM   1979  H   VAL   130      38.822  36.905  53.193  1.00  0.00           H  
ATOM   1980  CA  VAL   130      40.719  37.212  54.098  1.00  0.00           C  
ATOM   1981  HA  VAL   130      41.077  36.522  54.861  1.00  0.00           H  
ATOM   1982  CB  VAL   130      41.137  36.969  52.641  1.00  0.00           C  
ATOM   1983  HB  VAL   130      40.929  35.923  52.417  1.00  0.00           H  
ATOM   1984  CG1 VAL   130      40.355  37.864  51.620  1.00  0.00           C  
ATOM   1985 HG11 VAL   130      39.274  37.983  51.692  1.00  0.00           H  
ATOM   1986 HG12 VAL   130      40.601  38.925  51.658  1.00  0.00           H  
ATOM   1987 HG13 VAL   130      40.566  37.571  50.591  1.00  0.00           H  
ATOM   1988  CG2 VAL   130      42.671  37.178  52.475  1.00  0.00           C  
ATOM   1989 HG21 VAL   130      43.261  36.542  53.135  1.00  0.00           H  
ATOM   1990 HG22 VAL   130      42.914  36.904  51.448  1.00  0.00           H  
ATOM   1991 HG23 VAL   130      42.872  38.243  52.592  1.00  0.00           H  
ATOM   1992  C   VAL   130      41.179  38.588  54.567  1.00  0.00           C  
ATOM   1993  O   VAL   130      42.270  38.708  55.151  1.00  0.00           O  
ATOM   1994  N   TYR   131      40.320  39.723  54.566  1.00  0.00           N  
ATOM   1995  H   TYR   131      39.416  39.472  54.192  1.00  0.00           H  
ATOM   1996  CA  TYR   131      40.612  41.134  54.969  1.00  0.00           C  
ATOM   1997  HA  TYR   131      41.687  41.255  55.104  1.00  0.00           H  
ATOM   1998  CB  TYR   131      40.241  42.148  53.849  1.00  0.00           C  
ATOM   1999  HB2 TYR   131      39.166  42.287  53.959  1.00  0.00           H  
ATOM   2000  HB3 TYR   131      40.742  43.113  53.928  1.00  0.00           H  
ATOM   2001  CG  TYR   131      40.644  41.822  52.475  1.00  0.00           C  
ATOM   2002  CD1 TYR   131      41.866  41.143  52.273  1.00  0.00           C  
ATOM   2003  HD1 TYR   131      42.480  40.898  53.127  1.00  0.00           H  
ATOM   2004  CE1 TYR   131      42.274  40.923  50.938  1.00  0.00           C  
ATOM   2005  HE1 TYR   131      43.165  40.366  50.689  1.00  0.00           H  
ATOM   2006  CZ  TYR   131      41.523  41.441  49.877  1.00  0.00           C  
ATOM   2007  OH  TYR   131      42.038  41.449  48.624  1.00  0.00           O  
ATOM   2008  HH  TYR   131      42.989  41.562  48.693  1.00  0.00           H  
ATOM   2009  CE2 TYR   131      40.381  42.175  50.109  1.00  0.00           C  
ATOM   2010  HE2 TYR   131      39.885  42.622  49.260  1.00  0.00           H  
ATOM   2011  CD2 TYR   131      39.926  42.306  51.400  1.00  0.00           C  
ATOM   2012  HD2 TYR   131      38.970  42.783  51.561  1.00  0.00           H  
ATOM   2013  C   TYR   131      40.016  41.549  56.344  1.00  0.00           C  
ATOM   2014  O   TYR   131      39.708  42.735  56.528  1.00  0.00           O  
ATOM   2015  N   ASP   132      39.740  40.562  57.252  1.00  0.00           N  
ATOM   2016  H   ASP   132      40.059  39.634  57.013  1.00  0.00           H  
ATOM   2017  CA  ASP   132      38.963  40.789  58.476  1.00  0.00           C  
ATOM   2018  HA  ASP   132      38.098  41.411  58.246  1.00  0.00           H  
ATOM   2019  CB  ASP   132      38.470  39.423  58.836  1.00  0.00           C  
ATOM   2020  HB2 ASP   132      37.799  39.062  58.056  1.00  0.00           H  
ATOM   2021  HB3 ASP   132      39.288  38.703  58.878  1.00  0.00           H  
ATOM   2022  CG  ASP   132      37.610  39.349  60.158  1.00  0.00           C  
ATOM   2023  OD1 ASP   132      37.579  40.293  60.988  1.00  0.00           O  
ATOM   2024  OD2 ASP   132      37.068  38.273  60.392  1.00  0.00           O  
ATOM   2025  C   ASP   132      39.842  41.335  59.576  1.00  0.00           C  
ATOM   2026  O   ASP   132      40.737  40.754  60.150  1.00  0.00           O  
ATOM   2027  N   GLY   133      39.673  42.579  59.900  1.00  0.00           N  
ATOM   2028  H   GLY   133      38.936  43.157  59.523  1.00  0.00           H  
ATOM   2029  CA  GLY   133      40.617  43.296  60.810  1.00  0.00           C  
ATOM   2030  HA2 GLY   133      41.610  42.958  60.513  1.00  0.00           H  
ATOM   2031  HA3 GLY   133      40.564  44.373  60.647  1.00  0.00           H  
ATOM   2032  C   GLY   133      40.630  42.954  62.275  1.00  0.00           C  
ATOM   2033  O   GLY   133      41.313  43.611  63.029  1.00  0.00           O  
ATOM   2034  N   ARG   134      39.714  42.187  62.768  1.00  0.00           N  
ATOM   2035  H   ARG   134      39.127  41.655  62.143  1.00  0.00           H  
ATOM   2036  CA  ARG   134      39.646  41.833  64.241  1.00  0.00           C  
ATOM   2037  HA  ARG   134      39.409  42.788  64.712  1.00  0.00           H  
ATOM   2038  CB  ARG   134      38.441  40.914  64.540  1.00  0.00           C  
ATOM   2039  HB2 ARG   134      38.313  40.717  65.604  1.00  0.00           H  
ATOM   2040  HB3 ARG   134      37.531  41.284  64.069  1.00  0.00           H  
ATOM   2041  CG  ARG   134      38.556  39.527  63.957  1.00  0.00           C  
ATOM   2042  HG2 ARG   134      39.126  39.563  63.029  1.00  0.00           H  
ATOM   2043  HG3 ARG   134      39.294  39.026  64.583  1.00  0.00           H  
ATOM   2044  CD  ARG   134      37.302  38.610  63.948  1.00  0.00           C  
ATOM   2045  HD2 ARG   134      37.603  37.616  63.615  1.00  0.00           H  
ATOM   2046  HD3 ARG   134      36.944  38.588  64.977  1.00  0.00           H  
ATOM   2047  NE  ARG   134      36.128  39.091  63.181  1.00  0.00           N  
ATOM   2048  HE  ARG   134      36.276  39.897  62.591  1.00  0.00           H  
ATOM   2049  CZ  ARG   134      34.973  38.422  63.069  1.00  0.00           C  
ATOM   2050  NH1 ARG   134      34.589  37.569  63.988  1.00  0.00           N  
ATOM   2051 HH11 ARG   134      35.272  37.187  64.626  1.00  0.00           H  
ATOM   2052 HH12 ARG   134      33.622  37.334  64.159  1.00  0.00           H  
ATOM   2053  NH2 ARG   134      34.114  38.784  62.192  1.00  0.00           N  
ATOM   2054 HH21 ARG   134      34.430  39.485  61.538  1.00  0.00           H  
ATOM   2055 HH22 ARG   134      33.252  38.270  62.075  1.00  0.00           H  
ATOM   2056  C   ARG   134      40.911  41.305  64.935  1.00  0.00           C  
ATOM   2057  O   ARG   134      41.086  41.698  66.132  1.00  0.00           O  
ATOM   2058  N   PHE   135      41.759  40.516  64.243  1.00  0.00           N  
ATOM   2059  H   PHE   135      41.502  40.324  63.285  1.00  0.00           H  
ATOM   2060  CA  PHE   135      42.827  39.812  64.885  1.00  0.00           C  
ATOM   2061  HA  PHE   135      42.398  39.406  65.801  1.00  0.00           H  
ATOM   2062  CB  PHE   135      43.169  38.534  64.134  1.00  0.00           C  
ATOM   2063  HB2 PHE   135      43.749  38.761  63.240  1.00  0.00           H  
ATOM   2064  HB3 PHE   135      43.789  37.826  64.683  1.00  0.00           H  
ATOM   2065  CG  PHE   135      41.939  37.660  63.796  1.00  0.00           C  
ATOM   2066  CD1 PHE   135      41.275  36.911  64.813  1.00  0.00           C  
ATOM   2067  HD1 PHE   135      41.590  37.008  65.841  1.00  0.00           H  
ATOM   2068  CE1 PHE   135      40.224  36.019  64.436  1.00  0.00           C  
ATOM   2069  HE1 PHE   135      39.827  35.301  65.139  1.00  0.00           H  
ATOM   2070  CZ  PHE   135      39.857  36.009  63.077  1.00  0.00           C  
ATOM   2071  HZ  PHE   135      38.990  35.460  62.740  1.00  0.00           H  
ATOM   2072  CE2 PHE   135      40.421  36.795  62.069  1.00  0.00           C  
ATOM   2073  HE2 PHE   135      40.171  36.718  61.021  1.00  0.00           H  
ATOM   2074  CD2 PHE   135      41.505  37.648  62.475  1.00  0.00           C  
ATOM   2075  HD2 PHE   135      42.000  38.281  61.754  1.00  0.00           H  
ATOM   2076  C   PHE   135      44.016  40.676  65.170  1.00  0.00           C  
ATOM   2077  O   PHE   135      44.461  40.475  66.290  1.00  0.00           O  
ATOM   2078  N   LEU   136      44.052  41.890  64.498  1.00  0.00           N  
ATOM   2079  H   LEU   136      43.399  42.029  63.741  1.00  0.00           H  
ATOM   2080  CA  LEU   136      45.086  42.826  64.797  1.00  0.00           C  
ATOM   2081  HA  LEU   136      45.987  42.231  64.945  1.00  0.00           H  
ATOM   2082  CB  LEU   136      45.268  43.875  63.705  1.00  0.00           C  
ATOM   2083  HB2 LEU   136      44.297  44.241  63.371  1.00  0.00           H  
ATOM   2084  HB3 LEU   136      45.879  44.683  64.109  1.00  0.00           H  
ATOM   2085  CG  LEU   136      45.971  43.263  62.423  1.00  0.00           C  
ATOM   2086  HG  LEU   136      45.817  42.184  62.435  1.00  0.00           H  
ATOM   2087  CD1 LEU   136      45.430  43.918  61.126  1.00  0.00           C  
ATOM   2088 HD11 LEU   136      45.849  43.462  60.229  1.00  0.00           H  
ATOM   2089 HD12 LEU   136      44.356  43.737  61.080  1.00  0.00           H  
ATOM   2090 HD13 LEU   136      45.594  44.995  61.091  1.00  0.00           H  
ATOM   2091  CD2 LEU   136      47.505  43.578  62.384  1.00  0.00           C  
ATOM   2092 HD21 LEU   136      47.989  43.161  63.267  1.00  0.00           H  
ATOM   2093 HD22 LEU   136      48.001  43.215  61.484  1.00  0.00           H  
ATOM   2094 HD23 LEU   136      47.659  44.649  62.515  1.00  0.00           H  
ATOM   2095  C   LEU   136      44.690  43.583  66.036  1.00  0.00           C  
ATOM   2096  O   LEU   136      45.478  43.950  66.906  1.00  0.00           O  
ATOM   2097  N   VAL   137      43.383  43.865  66.124  1.00  0.00           N  
ATOM   2098  H   VAL   137      42.698  43.387  65.556  1.00  0.00           H  
ATOM   2099  CA  VAL   137      42.829  44.867  67.019  1.00  0.00           C  
ATOM   2100  HA  VAL   137      43.323  45.815  66.808  1.00  0.00           H  
ATOM   2101  CB  VAL   137      41.324  45.260  66.548  1.00  0.00           C  
ATOM   2102  HB  VAL   137      40.777  44.350  66.302  1.00  0.00           H  
ATOM   2103  CG1 VAL   137      40.584  46.136  67.624  1.00  0.00           C  
ATOM   2104 HG11 VAL   137      40.419  45.452  68.456  1.00  0.00           H  
ATOM   2105 HG12 VAL   137      41.212  46.941  68.006  1.00  0.00           H  
ATOM   2106 HG13 VAL   137      39.611  46.478  67.271  1.00  0.00           H  
ATOM   2107  CG2 VAL   137      41.392  46.142  65.349  1.00  0.00           C  
ATOM   2108 HG21 VAL   137      41.944  45.760  64.490  1.00  0.00           H  
ATOM   2109 HG22 VAL   137      40.354  46.284  65.048  1.00  0.00           H  
ATOM   2110 HG23 VAL   137      41.837  47.091  65.648  1.00  0.00           H  
ATOM   2111  C   VAL   137      42.984  44.570  68.498  1.00  0.00           C  
ATOM   2112  O   VAL   137      43.171  45.502  69.237  1.00  0.00           O  
ATOM   2113  N   GLN   138      42.955  43.281  68.913  1.00  0.00           N  
ATOM   2114  H   GLN   138      42.674  42.540  68.287  1.00  0.00           H  
ATOM   2115  CA  GLN   138      43.264  42.958  70.309  1.00  0.00           C  
ATOM   2116  HA  GLN   138      43.072  43.809  70.962  1.00  0.00           H  
ATOM   2117  CB  GLN   138      42.364  41.835  70.825  1.00  0.00           C  
ATOM   2118  HB2 GLN   138      42.175  41.172  69.981  1.00  0.00           H  
ATOM   2119  HB3 GLN   138      42.873  41.194  71.544  1.00  0.00           H  
ATOM   2120  CG  GLN   138      41.097  42.407  71.430  1.00  0.00           C  
ATOM   2121  HG2 GLN   138      40.608  42.997  70.655  1.00  0.00           H  
ATOM   2122  HG3 GLN   138      40.423  41.575  71.633  1.00  0.00           H  
ATOM   2123  CD  GLN   138      41.223  43.283  72.665  1.00  0.00           C  
ATOM   2124  OE1 GLN   138      42.254  43.572  73.159  1.00  0.00           O  
ATOM   2125  NE2 GLN   138      40.107  43.672  73.254  1.00  0.00           N  
ATOM   2126 HE21 GLN   138      40.231  44.327  74.012  1.00  0.00           H  
ATOM   2127 HE22 GLN   138      39.187  43.577  72.849  1.00  0.00           H  
ATOM   2128  C   GLN   138      44.773  42.656  70.425  1.00  0.00           C  
ATOM   2129  O   GLN   138      45.318  43.066  71.473  1.00  0.00           O  
ATOM   2130  N   ALA   139      45.398  41.881  69.476  1.00  0.00           N  
ATOM   2131  H   ALA   139      44.851  41.521  68.707  1.00  0.00           H  
ATOM   2132  CA  ALA   139      46.828  41.442  69.678  1.00  0.00           C  
ATOM   2133  HA  ALA   139      46.942  40.873  70.601  1.00  0.00           H  
ATOM   2134  CB  ALA   139      47.097  40.517  68.444  1.00  0.00           C  
ATOM   2135  HB1 ALA   139      46.543  39.579  68.461  1.00  0.00           H  
ATOM   2136  HB2 ALA   139      46.978  41.048  67.500  1.00  0.00           H  
ATOM   2137  HB3 ALA   139      48.129  40.197  68.586  1.00  0.00           H  
ATOM   2138  C   ALA   139      47.794  42.635  69.576  1.00  0.00           C  
ATOM   2139  O   ALA   139      48.683  42.775  70.377  1.00  0.00           O  
ATOM   2140  N   GLU   140      47.514  43.505  68.652  1.00  0.00           N  
ATOM   2141  H   GLU   140      46.707  43.395  68.055  1.00  0.00           H  
ATOM   2142  CA  GLU   140      48.358  44.774  68.532  1.00  0.00           C  
ATOM   2143  HA  GLU   140      49.139  44.691  69.287  1.00  0.00           H  
ATOM   2144  CB  GLU   140      49.076  44.856  67.162  1.00  0.00           C  
ATOM   2145  HB2 GLU   140      48.374  44.958  66.335  1.00  0.00           H  
ATOM   2146  HB3 GLU   140      49.730  45.728  67.143  1.00  0.00           H  
ATOM   2147  CG  GLU   140      49.914  43.643  66.800  1.00  0.00           C  
ATOM   2148  HG2 GLU   140      49.319  42.731  66.828  1.00  0.00           H  
ATOM   2149  HG3 GLU   140      50.287  43.768  65.784  1.00  0.00           H  
ATOM   2150  CD  GLU   140      51.149  43.420  67.615  1.00  0.00           C  
ATOM   2151  OE1 GLU   140      51.743  44.406  68.137  1.00  0.00           O  
ATOM   2152  OE2 GLU   140      51.656  42.327  67.735  1.00  0.00           O  
ATOM   2153  C   GLU   140      47.634  46.034  68.903  1.00  0.00           C  
ATOM   2154  O   GLU   140      48.069  47.176  68.532  1.00  0.00           O  
ATOM   2155  N   ARG   141      46.434  45.863  69.563  1.00  0.00           N  
ATOM   2156  H   ARG   141      46.240  44.914  69.849  1.00  0.00           H  
ATOM   2157  CA  ARG   141      45.743  46.926  70.360  1.00  0.00           C  
ATOM   2158  HA  ARG   141      44.804  46.472  70.677  1.00  0.00           H  
ATOM   2159  CB  ARG   141      46.425  47.173  71.709  1.00  0.00           C  
ATOM   2160  HB2 ARG   141      47.460  47.425  71.479  1.00  0.00           H  
ATOM   2161  HB3 ARG   141      46.046  48.061  72.215  1.00  0.00           H  
ATOM   2162  CG  ARG   141      46.193  46.008  72.726  1.00  0.00           C  
ATOM   2163  HG2 ARG   141      46.581  45.062  72.349  1.00  0.00           H  
ATOM   2164  HG3 ARG   141      46.750  46.154  73.652  1.00  0.00           H  
ATOM   2165  CD  ARG   141      44.758  45.730  73.231  1.00  0.00           C  
ATOM   2166  HD2 ARG   141      44.144  45.295  72.443  1.00  0.00           H  
ATOM   2167  HD3 ARG   141      44.820  44.910  73.947  1.00  0.00           H  
ATOM   2168  NE  ARG   141      44.273  46.926  73.983  1.00  0.00           N  
ATOM   2169  HE  ARG   141      44.725  47.827  73.921  1.00  0.00           H  
ATOM   2170  CZ  ARG   141      43.168  46.885  74.728  1.00  0.00           C  
ATOM   2171  NH1 ARG   141      42.399  45.809  74.753  1.00  0.00           N  
ATOM   2172 HH11 ARG   141      42.570  45.102  74.052  1.00  0.00           H  
ATOM   2173 HH12 ARG   141      41.538  45.788  75.280  1.00  0.00           H  
ATOM   2174  NH2 ARG   141      42.769  47.976  75.364  1.00  0.00           N  
ATOM   2175 HH21 ARG   141      43.288  48.837  75.263  1.00  0.00           H  
ATOM   2176 HH22 ARG   141      41.812  48.082  75.670  1.00  0.00           H  
ATOM   2177  C   ARG   141      45.420  48.141  69.507  1.00  0.00           C  
ATOM   2178  O   ARG   141      45.403  49.206  70.065  1.00  0.00           O  
ATOM   2179  N   THR   142      45.184  48.030  68.170  1.00  0.00           N  
ATOM   2180  H   THR   142      45.173  47.120  67.733  1.00  0.00           H  
ATOM   2181  CA  THR   142      44.988  49.164  67.182  1.00  0.00           C  
ATOM   2182  HA  THR   142      45.410  50.066  67.625  1.00  0.00           H  
ATOM   2183  CB  THR   142      45.872  48.776  65.948  1.00  0.00           C  
ATOM   2184  HB  THR   142      46.797  48.459  66.430  1.00  0.00           H  
ATOM   2185  CG2 THR   142      45.409  47.462  65.345  1.00  0.00           C  
ATOM   2186 HG21 THR   142      46.149  46.991  64.698  1.00  0.00           H  
ATOM   2187 HG22 THR   142      45.129  46.664  66.034  1.00  0.00           H  
ATOM   2188 HG23 THR   142      44.504  47.543  64.743  1.00  0.00           H  
ATOM   2189  OG1 THR   142      46.076  49.727  64.963  1.00  0.00           O  
ATOM   2190  HG1 THR   142      46.268  50.585  65.349  1.00  0.00           H  
ATOM   2191  C   THR   142      43.561  49.481  66.729  1.00  0.00           C  
ATOM   2192  O   THR   142      42.609  48.889  67.241  1.00  0.00           O  
ATOM   2193  N   VAL   143      43.334  50.353  65.735  1.00  0.00           N  
ATOM   2194  H   VAL   143      44.136  50.761  65.276  1.00  0.00           H  
ATOM   2195  CA  VAL   143      42.015  50.749  65.139  1.00  0.00           C  
ATOM   2196  HA  VAL   143      41.203  50.135  65.530  1.00  0.00           H  
ATOM   2197  CB  VAL   143      41.504  52.112  65.635  1.00  0.00           C  
ATOM   2198  HB  VAL   143      42.174  52.948  65.434  1.00  0.00           H  
ATOM   2199  CG1 VAL   143      40.165  52.552  64.948  1.00  0.00           C  
ATOM   2200 HG11 VAL   143      39.650  53.326  65.516  1.00  0.00           H  
ATOM   2201 HG12 VAL   143      40.363  52.916  63.940  1.00  0.00           H  
ATOM   2202 HG13 VAL   143      39.568  51.646  64.836  1.00  0.00           H  
ATOM   2203  CG2 VAL   143      41.319  52.136  67.175  1.00  0.00           C  
ATOM   2204 HG21 VAL   143      40.366  51.611  67.235  1.00  0.00           H  
ATOM   2205 HG22 VAL   143      42.089  51.708  67.816  1.00  0.00           H  
ATOM   2206 HG23 VAL   143      41.281  53.203  67.395  1.00  0.00           H  
ATOM   2207  C   VAL   143      42.136  50.612  63.608  1.00  0.00           C  
ATOM   2208  O   VAL   143      43.043  51.260  63.092  1.00  0.00           O  
ATOM   2209  N   LEU   144      41.356  49.728  63.006  1.00  0.00           N  
ATOM   2210  H   LEU   144      40.590  49.281  63.489  1.00  0.00           H  
ATOM   2211  CA  LEU   144      41.416  49.488  61.585  1.00  0.00           C  
ATOM   2212  HA  LEU   144      42.306  50.017  61.247  1.00  0.00           H  
ATOM   2213  CB  LEU   144      41.753  48.054  61.263  1.00  0.00           C  
ATOM   2214  HB2 LEU   144      42.571  47.692  61.885  1.00  0.00           H  
ATOM   2215  HB3 LEU   144      40.924  47.373  61.459  1.00  0.00           H  
ATOM   2216  CG  LEU   144      42.286  47.786  59.824  1.00  0.00           C  
ATOM   2217  HG  LEU   144      42.679  48.727  59.438  1.00  0.00           H  
ATOM   2218  CD1 LEU   144      43.383  46.730  59.936  1.00  0.00           C  
ATOM   2219 HD11 LEU   144      42.945  45.827  60.360  1.00  0.00           H  
ATOM   2220 HD12 LEU   144      43.777  46.386  58.979  1.00  0.00           H  
ATOM   2221 HD13 LEU   144      44.228  47.035  60.554  1.00  0.00           H  
ATOM   2222  CD2 LEU   144      41.205  47.196  58.965  1.00  0.00           C  
ATOM   2223 HD21 LEU   144      41.616  46.886  58.004  1.00  0.00           H  
ATOM   2224 HD22 LEU   144      40.944  46.233  59.405  1.00  0.00           H  
ATOM   2225 HD23 LEU   144      40.333  47.849  58.999  1.00  0.00           H  
ATOM   2226  C   LEU   144      40.163  50.054  60.882  1.00  0.00           C  
ATOM   2227  O   LEU   144      39.058  49.847  61.386  1.00  0.00           O  
ATOM   2228  N   VAL   145      40.432  50.653  59.677  1.00  0.00           N  
ATOM   2229  H   VAL   145      41.397  50.598  59.385  1.00  0.00           H  
ATOM   2230  CA  VAL   145      39.456  51.148  58.665  1.00  0.00           C  
ATOM   2231  HA  VAL   145      38.489  50.871  59.085  1.00  0.00           H  
ATOM   2232  CB  VAL   145      39.467  52.673  58.466  1.00  0.00           C  
ATOM   2233  HB  VAL   145      40.479  52.816  58.089  1.00  0.00           H  
ATOM   2234  CG1 VAL   145      38.414  53.268  57.602  1.00  0.00           C  
ATOM   2235 HG11 VAL   145      38.425  52.963  56.556  1.00  0.00           H  
ATOM   2236 HG12 VAL   145      37.418  52.928  57.886  1.00  0.00           H  
ATOM   2237 HG13 VAL   145      38.383  54.356  57.543  1.00  0.00           H  
ATOM   2238  CG2 VAL   145      39.335  53.402  59.842  1.00  0.00           C  
ATOM   2239 HG21 VAL   145      39.555  54.469  59.836  1.00  0.00           H  
ATOM   2240 HG22 VAL   145      38.375  53.126  60.278  1.00  0.00           H  
ATOM   2241 HG23 VAL   145      40.109  53.077  60.537  1.00  0.00           H  
ATOM   2242  C   VAL   145      39.644  50.342  57.324  1.00  0.00           C  
ATOM   2243  O   VAL   145      40.767  49.916  57.027  1.00  0.00           O  
ATOM   2244  N   SER   146      38.560  49.996  56.619  1.00  0.00           N  
ATOM   2245  H   SER   146      37.715  49.877  57.158  1.00  0.00           H  
ATOM   2246  CA  SER   146      38.493  49.308  55.313  1.00  0.00           C  
ATOM   2247  HA  SER   146      39.423  49.511  54.783  1.00  0.00           H  
ATOM   2248  CB  SER   146      38.493  47.733  55.331  1.00  0.00           C  
ATOM   2249  HB2 SER   146      38.736  47.313  54.355  1.00  0.00           H  
ATOM   2250  HB3 SER   146      39.288  47.348  55.969  1.00  0.00           H  
ATOM   2251  OG  SER   146      37.337  47.098  55.749  1.00  0.00           O  
ATOM   2252  HG  SER   146      37.495  46.153  55.811  1.00  0.00           H  
ATOM   2253  C   SER   146      37.313  49.912  54.507  1.00  0.00           C  
ATOM   2254  O   SER   146      36.289  50.160  55.119  1.00  0.00           O  
ATOM   2255  N   MET   147      37.422  49.989  53.170  1.00  0.00           N  
ATOM   2256  H   MET   147      38.205  49.648  52.629  1.00  0.00           H  
ATOM   2257  CA  MET   147      36.334  50.746  52.517  1.00  0.00           C  
ATOM   2258  HA  MET   147      35.384  50.613  53.035  1.00  0.00           H  
ATOM   2259  CB  MET   147      36.675  52.279  52.424  1.00  0.00           C  
ATOM   2260  HB2 MET   147      35.706  52.761  52.548  1.00  0.00           H  
ATOM   2261  HB3 MET   147      37.144  52.739  53.294  1.00  0.00           H  
ATOM   2262  CG  MET   147      37.450  52.786  51.246  1.00  0.00           C  
ATOM   2263  HG2 MET   147      36.877  52.611  50.335  1.00  0.00           H  
ATOM   2264  HG3 MET   147      37.517  53.873  51.218  1.00  0.00           H  
ATOM   2265  SD  MET   147      39.078  52.075  51.136  1.00  0.00           S  
ATOM   2266  CE  MET   147      39.938  52.724  52.643  1.00  0.00           C  
ATOM   2267  HE1 MET   147      39.440  52.355  53.540  1.00  0.00           H  
ATOM   2268  HE2 MET   147      41.007  52.513  52.671  1.00  0.00           H  
ATOM   2269  HE3 MET   147      39.832  53.807  52.581  1.00  0.00           H  
ATOM   2270  C   MET   147      36.011  50.204  51.111  1.00  0.00           C  
ATOM   2271  O   MET   147      36.975  49.753  50.453  1.00  0.00           O  
ATOM   2272  N   ASN   148      34.777  50.283  50.570  1.00  0.00           N  
ATOM   2273  H   ASN   148      34.057  50.404  51.268  1.00  0.00           H  
ATOM   2274  CA  ASN   148      34.415  50.147  49.188  1.00  0.00           C  
ATOM   2275  HA  ASN   148      35.111  49.427  48.761  1.00  0.00           H  
ATOM   2276  CB  ASN   148      33.049  49.511  49.058  1.00  0.00           C  
ATOM   2277  HB2 ASN   148      32.374  50.072  49.704  1.00  0.00           H  
ATOM   2278  HB3 ASN   148      32.674  49.715  48.055  1.00  0.00           H  
ATOM   2279  CG  ASN   148      32.864  48.113  49.468  1.00  0.00           C  
ATOM   2280  OD1 ASN   148      33.802  47.349  49.760  1.00  0.00           O  
ATOM   2281  ND2 ASN   148      31.627  47.705  49.653  1.00  0.00           N  
ATOM   2282 HD21 ASN   148      31.443  46.773  49.994  1.00  0.00           H  
ATOM   2283 HD22 ASN   148      30.883  48.335  49.390  1.00  0.00           H  
ATOM   2284  C   ASN   148      34.699  51.368  48.403  1.00  0.00           C  
ATOM   2285  O   ASN   148      34.283  52.460  48.675  1.00  0.00           O  
ATOM   2286  N   TYR   149      35.356  51.161  47.234  1.00  0.00           N  
ATOM   2287  H   TYR   149      35.594  50.193  47.066  1.00  0.00           H  
ATOM   2288  CA  TYR   149      35.693  52.202  46.227  1.00  0.00           C  
ATOM   2289  HA  TYR   149      35.181  53.133  46.471  1.00  0.00           H  
ATOM   2290  CB  TYR   149      37.154  52.664  46.293  1.00  0.00           C  
ATOM   2291  HB2 TYR   149      37.319  53.476  45.584  1.00  0.00           H  
ATOM   2292  HB3 TYR   149      37.249  52.991  47.329  1.00  0.00           H  
ATOM   2293  CG  TYR   149      38.283  51.720  45.985  1.00  0.00           C  
ATOM   2294  CD1 TYR   149      38.806  50.912  47.049  1.00  0.00           C  
ATOM   2295  HD1 TYR   149      38.414  50.809  48.050  1.00  0.00           H  
ATOM   2296  CE1 TYR   149      39.827  49.992  46.677  1.00  0.00           C  
ATOM   2297  HE1 TYR   149      40.198  49.335  47.450  1.00  0.00           H  
ATOM   2298  CZ  TYR   149      40.386  49.894  45.388  1.00  0.00           C  
ATOM   2299  OH  TYR   149      41.447  49.102  45.082  1.00  0.00           O  
ATOM   2300  HH  TYR   149      42.073  48.798  45.743  1.00  0.00           H  
ATOM   2301  CE2 TYR   149      39.844  50.851  44.391  1.00  0.00           C  
ATOM   2302  HE2 TYR   149      40.367  50.800  43.448  1.00  0.00           H  
ATOM   2303  CD2 TYR   149      38.814  51.686  44.701  1.00  0.00           C  
ATOM   2304  HD2 TYR   149      38.382  52.306  43.929  1.00  0.00           H  
ATOM   2305  C   TYR   149      35.218  51.648  44.885  1.00  0.00           C  
ATOM   2306  O   TYR   149      35.073  50.432  44.714  1.00  0.00           O  
ATOM   2307  N   ARG   150      34.898  52.547  43.931  1.00  0.00           N  
ATOM   2308  H   ARG   150      34.944  53.533  44.144  1.00  0.00           H  
ATOM   2309  CA  ARG   150      34.380  52.139  42.571  1.00  0.00           C  
ATOM   2310  HA  ARG   150      33.674  51.325  42.735  1.00  0.00           H  
ATOM   2311  CB  ARG   150      33.731  53.316  41.840  1.00  0.00           C  
ATOM   2312  HB2 ARG   150      34.312  54.238  41.831  1.00  0.00           H  
ATOM   2313  HB3 ARG   150      33.555  53.083  40.790  1.00  0.00           H  
ATOM   2314  CG  ARG   150      32.347  53.720  42.429  1.00  0.00           C  
ATOM   2315  HG2 ARG   150      31.635  52.918  42.236  1.00  0.00           H  
ATOM   2316  HG3 ARG   150      32.390  53.788  43.516  1.00  0.00           H  
ATOM   2317  CD  ARG   150      31.690  54.975  41.938  1.00  0.00           C  
ATOM   2318  HD2 ARG   150      31.798  55.009  40.854  1.00  0.00           H  
ATOM   2319  HD3 ARG   150      30.651  54.803  42.218  1.00  0.00           H  
ATOM   2320  NE  ARG   150      32.340  56.203  42.462  1.00  0.00           N  
ATOM   2321  HE  ARG   150      33.047  56.076  43.173  1.00  0.00           H  
ATOM   2322  CZ  ARG   150      32.014  57.376  42.020  1.00  0.00           C  
ATOM   2323  NH1 ARG   150      31.147  57.651  41.060  1.00  0.00           N  
ATOM   2324 HH11 ARG   150      30.740  56.941  40.468  1.00  0.00           H  
ATOM   2325 HH12 ARG   150      30.976  58.639  40.940  1.00  0.00           H  
ATOM   2326  NH2 ARG   150      32.502  58.378  42.605  1.00  0.00           N  
ATOM   2327 HH21 ARG   150      33.029  58.179  43.444  1.00  0.00           H  
ATOM   2328 HH22 ARG   150      32.304  59.316  42.290  1.00  0.00           H  
ATOM   2329  C   ARG   150      35.598  51.624  41.788  1.00  0.00           C  
ATOM   2330  O   ARG   150      36.650  52.216  41.861  1.00  0.00           O  
ATOM   2331  N   VAL   151      35.408  50.566  41.058  1.00  0.00           N  
ATOM   2332  H   VAL   151      34.484  50.284  40.765  1.00  0.00           H  
ATOM   2333  CA  VAL   151      36.462  49.648  40.480  1.00  0.00           C  
ATOM   2334  HA  VAL   151      37.421  50.156  40.385  1.00  0.00           H  
ATOM   2335  CB  VAL   151      36.751  48.440  41.407  1.00  0.00           C  
ATOM   2336  HB  VAL   151      37.141  47.642  40.775  1.00  0.00           H  
ATOM   2337  CG1 VAL   151      37.898  48.856  42.359  1.00  0.00           C  
ATOM   2338 HG11 VAL   151      38.720  49.255  41.763  1.00  0.00           H  
ATOM   2339 HG12 VAL   151      37.436  49.588  43.020  1.00  0.00           H  
ATOM   2340 HG13 VAL   151      38.242  47.949  42.855  1.00  0.00           H  
ATOM   2341  CG2 VAL   151      35.529  47.895  42.140  1.00  0.00           C  
ATOM   2342 HG21 VAL   151      35.759  47.132  42.883  1.00  0.00           H  
ATOM   2343 HG22 VAL   151      35.106  48.732  42.695  1.00  0.00           H  
ATOM   2344 HG23 VAL   151      34.776  47.529  41.442  1.00  0.00           H  
ATOM   2345  C   VAL   151      35.982  49.202  39.087  1.00  0.00           C  
ATOM   2346  O   VAL   151      34.762  49.152  38.865  1.00  0.00           O  
ATOM   2347  N   GLY   152      36.829  49.058  38.106  1.00  0.00           N  
ATOM   2348  H   GLY   152      37.812  49.039  38.337  1.00  0.00           H  
ATOM   2349  CA  GLY   152      36.443  48.933  36.664  1.00  0.00           C  
ATOM   2350  HA2 GLY   152      37.298  48.602  36.074  1.00  0.00           H  
ATOM   2351  HA3 GLY   152      35.678  48.162  36.575  1.00  0.00           H  
ATOM   2352  C   GLY   152      35.961  50.305  36.016  1.00  0.00           C  
ATOM   2353  O   GLY   152      36.443  51.393  36.387  1.00  0.00           O  
ATOM   2354  N   ALA   153      35.116  50.163  35.002  1.00  0.00           N  
ATOM   2355  H   ALA   153      34.693  49.256  34.867  1.00  0.00           H  
ATOM   2356  CA  ALA   153      34.751  51.273  34.194  1.00  0.00           C  
ATOM   2357  HA  ALA   153      35.634  51.704  33.723  1.00  0.00           H  
ATOM   2358  CB  ALA   153      33.942  50.822  32.989  1.00  0.00           C  
ATOM   2359  HB1 ALA   153      32.916  50.544  33.228  1.00  0.00           H  
ATOM   2360  HB2 ALA   153      33.968  51.592  32.218  1.00  0.00           H  
ATOM   2361  HB3 ALA   153      34.502  49.979  32.584  1.00  0.00           H  
ATOM   2362  C   ALA   153      34.009  52.380  35.038  1.00  0.00           C  
ATOM   2363  O   ALA   153      34.393  53.556  35.014  1.00  0.00           O  
ATOM   2364  N   PHE   154      33.139  51.982  35.976  1.00  0.00           N  
ATOM   2365  H   PHE   154      32.965  50.992  36.077  1.00  0.00           H  
ATOM   2366  CA  PHE   154      32.474  52.852  36.971  1.00  0.00           C  
ATOM   2367  HA  PHE   154      31.966  53.630  36.402  1.00  0.00           H  
ATOM   2368  CB  PHE   154      31.377  52.082  37.788  1.00  0.00           C  
ATOM   2369  HB2 PHE   154      31.760  51.180  38.264  1.00  0.00           H  
ATOM   2370  HB3 PHE   154      30.880  52.780  38.462  1.00  0.00           H  
ATOM   2371  CG  PHE   154      30.165  51.522  36.944  1.00  0.00           C  
ATOM   2372  CD1 PHE   154      29.078  50.968  37.684  1.00  0.00           C  
ATOM   2373  HD1 PHE   154      29.086  50.922  38.763  1.00  0.00           H  
ATOM   2374  CE1 PHE   154      27.971  50.394  37.014  1.00  0.00           C  
ATOM   2375  HE1 PHE   154      27.151  49.883  37.497  1.00  0.00           H  
ATOM   2376  CZ  PHE   154      27.922  50.562  35.657  1.00  0.00           C  
ATOM   2377  HZ  PHE   154      27.084  50.113  35.145  1.00  0.00           H  
ATOM   2378  CE2 PHE   154      28.837  51.288  34.898  1.00  0.00           C  
ATOM   2379  HE2 PHE   154      28.743  51.243  33.823  1.00  0.00           H  
ATOM   2380  CD2 PHE   154      29.957  51.726  35.557  1.00  0.00           C  
ATOM   2381  HD2 PHE   154      30.733  52.142  34.933  1.00  0.00           H  
ATOM   2382  C   PHE   154      33.390  53.594  37.898  1.00  0.00           C  
ATOM   2383  O   PHE   154      32.930  54.543  38.542  1.00  0.00           O  
ATOM   2384  N   GLY   155      34.649  53.199  38.054  1.00  0.00           N  
ATOM   2385  H   GLY   155      34.833  52.252  37.756  1.00  0.00           H  
ATOM   2386  CA  GLY   155      35.665  53.966  38.836  1.00  0.00           C  
ATOM   2387  HA2 GLY   155      35.174  54.697  39.478  1.00  0.00           H  
ATOM   2388  HA3 GLY   155      36.269  53.248  39.390  1.00  0.00           H  
ATOM   2389  C   GLY   155      36.718  54.663  37.973  1.00  0.00           C  
ATOM   2390  O   GLY   155      37.237  55.729  38.418  1.00  0.00           O  
ATOM   2391  N   PHE   156      36.998  54.210  36.728  1.00  0.00           N  
ATOM   2392  H   PHE   156      36.428  53.448  36.389  1.00  0.00           H  
ATOM   2393  CA  PHE   156      38.163  54.686  35.985  1.00  0.00           C  
ATOM   2394  HA  PHE   156      38.536  55.596  36.454  1.00  0.00           H  
ATOM   2395  CB  PHE   156      39.312  53.656  36.203  1.00  0.00           C  
ATOM   2396  HB2 PHE   156      39.008  52.640  35.950  1.00  0.00           H  
ATOM   2397  HB3 PHE   156      40.203  53.907  35.628  1.00  0.00           H  
ATOM   2398  CG  PHE   156      39.772  53.438  37.641  1.00  0.00           C  
ATOM   2399  CD1 PHE   156      40.273  54.497  38.365  1.00  0.00           C  
ATOM   2400  HD1 PHE   156      40.395  55.463  37.897  1.00  0.00           H  
ATOM   2401  CE1 PHE   156      40.602  54.405  39.757  1.00  0.00           C  
ATOM   2402  HE1 PHE   156      40.993  55.238  40.322  1.00  0.00           H  
ATOM   2403  CZ  PHE   156      40.164  53.185  40.391  1.00  0.00           C  
ATOM   2404  HZ  PHE   156      40.173  53.167  41.471  1.00  0.00           H  
ATOM   2405  CE2 PHE   156      39.712  52.090  39.658  1.00  0.00           C  
ATOM   2406  HE2 PHE   156      39.649  51.169  40.219  1.00  0.00           H  
ATOM   2407  CD2 PHE   156      39.539  52.205  38.289  1.00  0.00           C  
ATOM   2408  HD2 PHE   156      39.197  51.357  37.713  1.00  0.00           H  
ATOM   2409  C   PHE   156      38.041  54.943  34.437  1.00  0.00           C  
ATOM   2410  O   PHE   156      39.078  55.000  33.706  1.00  0.00           O  
ATOM   2411  N   LEU   157      36.798  55.042  34.037  1.00  0.00           N  
ATOM   2412  H   LEU   157      36.039  54.977  34.700  1.00  0.00           H  
ATOM   2413  CA  LEU   157      36.387  55.496  32.685  1.00  0.00           C  
ATOM   2414  HA  LEU   157      37.058  54.980  31.999  1.00  0.00           H  
ATOM   2415  CB  LEU   157      34.893  55.297  32.432  1.00  0.00           C  
ATOM   2416  HB2 LEU   157      34.781  54.219  32.549  1.00  0.00           H  
ATOM   2417  HB3 LEU   157      34.413  55.853  33.237  1.00  0.00           H  
ATOM   2418  CG  LEU   157      34.497  55.699  31.000  1.00  0.00           C  
ATOM   2419  HG  LEU   157      35.361  55.961  30.390  1.00  0.00           H  
ATOM   2420  CD1 LEU   157      33.765  54.485  30.299  1.00  0.00           C  
ATOM   2421 HD11 LEU   157      33.047  54.113  31.030  1.00  0.00           H  
ATOM   2422 HD12 LEU   157      33.338  54.816  29.352  1.00  0.00           H  
ATOM   2423 HD13 LEU   157      34.469  53.666  30.155  1.00  0.00           H  
ATOM   2424  CD2 LEU   157      33.509  56.861  30.986  1.00  0.00           C  
ATOM   2425 HD21 LEU   157      33.582  57.409  30.047  1.00  0.00           H  
ATOM   2426 HD22 LEU   157      32.487  56.584  31.245  1.00  0.00           H  
ATOM   2427 HD23 LEU   157      33.878  57.534  31.760  1.00  0.00           H  
ATOM   2428  C   LEU   157      36.743  56.955  32.597  1.00  0.00           C  
ATOM   2429  O   LEU   157      36.372  57.739  33.464  1.00  0.00           O  
ATOM   2430  N   ALA   158      37.461  57.392  31.539  1.00  0.00           N  
ATOM   2431  H   ALA   158      37.717  56.742  30.810  1.00  0.00           H  
ATOM   2432  CA  ALA   158      37.911  58.744  31.337  1.00  0.00           C  
ATOM   2433  HA  ALA   158      37.446  59.434  32.041  1.00  0.00           H  
ATOM   2434  CB  ALA   158      39.411  58.863  31.827  1.00  0.00           C  
ATOM   2435  HB1 ALA   158      40.131  58.456  31.117  1.00  0.00           H  
ATOM   2436  HB2 ALA   158      39.508  59.949  31.842  1.00  0.00           H  
ATOM   2437  HB3 ALA   158      39.652  58.570  32.849  1.00  0.00           H  
ATOM   2438  C   ALA   158      37.703  59.117  29.871  1.00  0.00           C  
ATOM   2439  O   ALA   158      38.043  58.419  28.892  1.00  0.00           O  
ATOM   2440  N   LEU   159      37.226  60.350  29.778  1.00  0.00           N  
ATOM   2441  H   LEU   159      36.914  60.792  30.630  1.00  0.00           H  
ATOM   2442  CA  LEU   159      37.359  61.204  28.556  1.00  0.00           C  
ATOM   2443  HA  LEU   159      38.046  60.821  27.801  1.00  0.00           H  
ATOM   2444  CB  LEU   159      36.033  61.457  27.840  1.00  0.00           C  
ATOM   2445  HB2 LEU   159      35.359  61.912  28.566  1.00  0.00           H  
ATOM   2446  HB3 LEU   159      36.124  62.065  26.940  1.00  0.00           H  
ATOM   2447  CG  LEU   159      35.355  60.178  27.314  1.00  0.00           C  
ATOM   2448  HG  LEU   159      35.296  59.484  28.152  1.00  0.00           H  
ATOM   2449  CD1 LEU   159      34.033  60.492  26.751  1.00  0.00           C  
ATOM   2450 HD11 LEU   159      33.384  60.999  27.466  1.00  0.00           H  
ATOM   2451 HD12 LEU   159      34.051  61.158  25.888  1.00  0.00           H  
ATOM   2452 HD13 LEU   159      33.640  59.502  26.521  1.00  0.00           H  
ATOM   2453  CD2 LEU   159      36.161  59.669  26.175  1.00  0.00           C  
ATOM   2454 HD21 LEU   159      36.409  60.475  25.484  1.00  0.00           H  
ATOM   2455 HD22 LEU   159      37.076  59.269  26.613  1.00  0.00           H  
ATOM   2456 HD23 LEU   159      35.617  58.902  25.624  1.00  0.00           H  
ATOM   2457  C   LEU   159      38.037  62.559  29.127  1.00  0.00           C  
ATOM   2458  O   LEU   159      37.304  63.473  29.609  1.00  0.00           O  
ATOM   2459  N   PRO   160      39.358  62.601  29.268  1.00  0.00           N  
ATOM   2460  CD  PRO   160      40.401  61.706  28.869  1.00  0.00           C  
ATOM   2461  HD2 PRO   160      40.680  61.776  27.818  1.00  0.00           H  
ATOM   2462  HD3 PRO   160      40.141  60.674  29.103  1.00  0.00           H  
ATOM   2463  CG  PRO   160      41.663  62.028  29.742  1.00  0.00           C  
ATOM   2464  HG2 PRO   160      42.615  61.674  29.347  1.00  0.00           H  
ATOM   2465  HG3 PRO   160      41.642  61.652  30.765  1.00  0.00           H  
ATOM   2466  CB  PRO   160      41.514  63.519  30.052  1.00  0.00           C  
ATOM   2467  HB2 PRO   160      41.970  64.066  29.227  1.00  0.00           H  
ATOM   2468  HB3 PRO   160      41.924  63.630  31.056  1.00  0.00           H  
ATOM   2469  CA  PRO   160      39.970  63.688  30.067  1.00  0.00           C  
ATOM   2470  HA  PRO   160      39.633  63.605  31.100  1.00  0.00           H  
ATOM   2471  C   PRO   160      39.657  65.127  29.581  1.00  0.00           C  
ATOM   2472  O   PRO   160      39.203  65.360  28.506  1.00  0.00           O  
ATOM   2473  N   GLY   161      39.850  66.089  30.491  1.00  0.00           N  
ATOM   2474  H   GLY   161      40.257  65.786  31.364  1.00  0.00           H  
ATOM   2475  CA  GLY   161      39.275  67.446  30.325  1.00  0.00           C  
ATOM   2476  HA2 GLY   161      39.717  68.035  31.128  1.00  0.00           H  
ATOM   2477  HA3 GLY   161      39.670  67.891  29.411  1.00  0.00           H  
ATOM   2478  C   GLY   161      37.775  67.616  30.549  1.00  0.00           C  
ATOM   2479  O   GLY   161      37.259  68.646  30.931  1.00  0.00           O  
ATOM   2480  N   SER   162      37.040  66.551  30.302  1.00  0.00           N  
ATOM   2481  H   SER   162      37.400  65.727  29.842  1.00  0.00           H  
ATOM   2482  CA  SER   162      35.610  66.586  30.452  1.00  0.00           C  
ATOM   2483  HA  SER   162      35.193  67.491  30.011  1.00  0.00           H  
ATOM   2484  CB  SER   162      34.905  65.418  29.758  1.00  0.00           C  
ATOM   2485  HB2 SER   162      33.853  65.676  29.645  1.00  0.00           H  
ATOM   2486  HB3 SER   162      35.269  65.292  28.738  1.00  0.00           H  
ATOM   2487  OG  SER   162      35.042  64.194  30.482  1.00  0.00           O  
ATOM   2488  HG  SER   162      35.865  63.770  30.227  1.00  0.00           H  
ATOM   2489  C   SER   162      35.124  66.784  31.863  1.00  0.00           C  
ATOM   2490  O   SER   162      35.722  66.276  32.815  1.00  0.00           O  
ATOM   2491  N   ARG   163      34.073  67.513  32.051  1.00  0.00           N  
ATOM   2492  H   ARG   163      33.761  67.964  31.202  1.00  0.00           H  
ATOM   2493  CA  ARG   163      33.419  67.539  33.344  1.00  0.00           C  
ATOM   2494  HA  ARG   163      34.187  67.653  34.109  1.00  0.00           H  
ATOM   2495  CB  ARG   163      32.250  68.647  33.471  1.00  0.00           C  
ATOM   2496  HB2 ARG   163      32.697  69.539  33.033  1.00  0.00           H  
ATOM   2497  HB3 ARG   163      31.330  68.464  32.916  1.00  0.00           H  
ATOM   2498  CG  ARG   163      31.798  68.758  34.952  1.00  0.00           C  
ATOM   2499  HG2 ARG   163      31.014  68.016  35.100  1.00  0.00           H  
ATOM   2500  HG3 ARG   163      32.660  68.530  35.578  1.00  0.00           H  
ATOM   2501  CD  ARG   163      31.192  70.114  35.320  1.00  0.00           C  
ATOM   2502  HD2 ARG   163      31.977  70.840  35.109  1.00  0.00           H  
ATOM   2503  HD3 ARG   163      30.285  70.347  34.762  1.00  0.00           H  
ATOM   2504  NE  ARG   163      30.839  70.266  36.680  1.00  0.00           N  
ATOM   2505  HE  ARG   163      31.614  70.256  37.328  1.00  0.00           H  
ATOM   2506  CZ  ARG   163      29.587  70.227  37.152  1.00  0.00           C  
ATOM   2507  NH1 ARG   163      28.502  70.187  36.379  1.00  0.00           N  
ATOM   2508 HH11 ARG   163      28.711  69.622  35.569  1.00  0.00           H  
ATOM   2509 HH12 ARG   163      27.549  70.187  36.712  1.00  0.00           H  
ATOM   2510  NH2 ARG   163      29.311  70.291  38.431  1.00  0.00           N  
ATOM   2511 HH21 ARG   163      30.084  70.454  39.060  1.00  0.00           H  
ATOM   2512 HH22 ARG   163      28.320  70.284  38.624  1.00  0.00           H  
ATOM   2513  C   ARG   163      32.718  66.168  33.603  1.00  0.00           C  
ATOM   2514  O   ARG   163      32.492  65.855  34.751  1.00  0.00           O  
ATOM   2515  N   GLU   164      32.400  65.448  32.524  1.00  0.00           N  
ATOM   2516  H   GLU   164      32.666  65.913  31.668  1.00  0.00           H  
ATOM   2517  CA  GLU   164      31.366  64.452  32.548  1.00  0.00           C  
ATOM   2518  HA  GLU   164      30.661  64.832  33.287  1.00  0.00           H  
ATOM   2519  CB  GLU   164      30.723  64.465  31.125  1.00  0.00           C  
ATOM   2520  HB2 GLU   164      31.438  64.106  30.385  1.00  0.00           H  
ATOM   2521  HB3 GLU   164      29.974  63.682  31.006  1.00  0.00           H  
ATOM   2522  CG  GLU   164      30.056  65.818  30.809  1.00  0.00           C  
ATOM   2523  HG2 GLU   164      30.809  66.606  30.849  1.00  0.00           H  
ATOM   2524  HG3 GLU   164      29.559  65.663  29.852  1.00  0.00           H  
ATOM   2525  CD  GLU   164      28.877  66.252  31.751  1.00  0.00           C  
ATOM   2526  OE1 GLU   164      28.296  65.375  32.478  1.00  0.00           O  
ATOM   2527  OE2 GLU   164      28.492  67.416  31.792  1.00  0.00           O  
ATOM   2528  C   GLU   164      31.873  63.061  32.849  1.00  0.00           C  
ATOM   2529  O   GLU   164      31.145  62.188  33.378  1.00  0.00           O  
ATOM   2530  N   ALA   165      33.224  62.829  32.591  1.00  0.00           N  
ATOM   2531  H   ALA   165      33.793  63.472  32.060  1.00  0.00           H  
ATOM   2532  CA  ALA   165      33.920  61.596  32.890  1.00  0.00           C  
ATOM   2533  HA  ALA   165      33.581  61.202  33.848  1.00  0.00           H  
ATOM   2534  CB  ALA   165      33.687  60.609  31.825  1.00  0.00           C  
ATOM   2535  HB1 ALA   165      34.233  59.731  32.170  1.00  0.00           H  
ATOM   2536  HB2 ALA   165      32.649  60.277  31.848  1.00  0.00           H  
ATOM   2537  HB3 ALA   165      33.916  61.067  30.863  1.00  0.00           H  
ATOM   2538  C   ALA   165      35.385  61.968  33.063  1.00  0.00           C  
ATOM   2539  O   ALA   165      36.175  61.640  32.139  1.00  0.00           O  
ATOM   2540  N   PRO   166      35.777  62.653  34.146  1.00  0.00           N  
ATOM   2541  CD  PRO   166      34.842  63.032  35.182  1.00  0.00           C  
ATOM   2542  HD2 PRO   166      34.268  62.162  35.501  1.00  0.00           H  
ATOM   2543  HD3 PRO   166      34.172  63.848  34.911  1.00  0.00           H  
ATOM   2544  CG  PRO   166      35.761  63.475  36.269  1.00  0.00           C  
ATOM   2545  HG2 PRO   166      36.118  62.629  36.856  1.00  0.00           H  
ATOM   2546  HG3 PRO   166      35.212  64.158  36.917  1.00  0.00           H  
ATOM   2547  CB  PRO   166      36.884  64.174  35.474  1.00  0.00           C  
ATOM   2548  HB2 PRO   166      37.776  64.284  36.091  1.00  0.00           H  
ATOM   2549  HB3 PRO   166      36.501  65.158  35.201  1.00  0.00           H  
ATOM   2550  CA  PRO   166      37.104  63.245  34.236  1.00  0.00           C  
ATOM   2551  HA  PRO   166      37.351  63.920  33.416  1.00  0.00           H  
ATOM   2552  C   PRO   166      38.249  62.239  34.422  1.00  0.00           C  
ATOM   2553  O   PRO   166      39.391  62.644  34.367  1.00  0.00           O  
ATOM   2554  N   GLY   167      37.951  60.971  34.767  1.00  0.00           N  
ATOM   2555  H   GLY   167      37.000  60.636  34.833  1.00  0.00           H  
ATOM   2556  CA  GLY   167      38.794  59.876  35.150  1.00  0.00           C  
ATOM   2557  HA2 GLY   167      38.283  58.938  34.932  1.00  0.00           H  
ATOM   2558  HA3 GLY   167      39.785  59.901  34.696  1.00  0.00           H  
ATOM   2559  C   GLY   167      39.059  59.986  36.655  1.00  0.00           C  
ATOM   2560  O   GLY   167      38.793  60.983  37.301  1.00  0.00           O  
ATOM   2561  N   ASN   168      39.653  58.872  37.148  1.00  0.00           N  
ATOM   2562  H   ASN   168      40.006  58.149  36.536  1.00  0.00           H  
ATOM   2563  CA  ASN   168      40.267  58.778  38.512  1.00  0.00           C  
ATOM   2564  HA  ASN   168      40.614  57.756  38.361  1.00  0.00           H  
ATOM   2565  CB  ASN   168      41.547  59.683  38.628  1.00  0.00           C  
ATOM   2566  HB2 ASN   168      41.283  60.738  38.553  1.00  0.00           H  
ATOM   2567  HB3 ASN   168      42.069  59.589  39.580  1.00  0.00           H  
ATOM   2568  CG  ASN   168      42.569  59.362  37.570  1.00  0.00           C  
ATOM   2569  OD1 ASN   168      43.078  58.244  37.546  1.00  0.00           O  
ATOM   2570  ND2 ASN   168      42.988  60.396  36.878  1.00  0.00           N  
ATOM   2571 HD21 ASN   168      43.796  60.231  36.294  1.00  0.00           H  
ATOM   2572 HD22 ASN   168      42.604  61.312  37.061  1.00  0.00           H  
ATOM   2573  C   ASN   168      39.352  58.792  39.751  1.00  0.00           C  
ATOM   2574  O   ASN   168      39.874  58.782  40.838  1.00  0.00           O  
ATOM   2575  N   VAL   169      38.036  58.805  39.560  1.00  0.00           N  
ATOM   2576  H   VAL   169      37.723  58.801  38.600  1.00  0.00           H  
ATOM   2577  CA  VAL   169      37.016  59.075  40.557  1.00  0.00           C  
ATOM   2578  HA  VAL   169      37.399  59.929  41.115  1.00  0.00           H  
ATOM   2579  CB  VAL   169      35.555  59.329  39.944  1.00  0.00           C  
ATOM   2580  HB  VAL   169      34.900  59.790  40.684  1.00  0.00           H  
ATOM   2581  CG1 VAL   169      35.597  60.228  38.686  1.00  0.00           C  
ATOM   2582 HG11 VAL   169      34.624  60.674  38.480  1.00  0.00           H  
ATOM   2583 HG12 VAL   169      36.371  60.995  38.734  1.00  0.00           H  
ATOM   2584 HG13 VAL   169      35.961  59.630  37.850  1.00  0.00           H  
ATOM   2585  CG2 VAL   169      34.833  58.032  39.499  1.00  0.00           C  
ATOM   2586 HG21 VAL   169      33.777  58.175  39.269  1.00  0.00           H  
ATOM   2587 HG22 VAL   169      35.344  57.659  38.611  1.00  0.00           H  
ATOM   2588 HG23 VAL   169      34.793  57.297  40.303  1.00  0.00           H  
ATOM   2589  C   VAL   169      37.009  58.025  41.685  1.00  0.00           C  
ATOM   2590  O   VAL   169      36.741  58.216  42.835  1.00  0.00           O  
ATOM   2591  N   GLY   170      37.401  56.817  41.322  1.00  0.00           N  
ATOM   2592  H   GLY   170      37.627  56.568  40.369  1.00  0.00           H  
ATOM   2593  CA  GLY   170      37.665  55.767  42.290  1.00  0.00           C  
ATOM   2594  HA2 GLY   170      36.831  55.560  42.961  1.00  0.00           H  
ATOM   2595  HA3 GLY   170      37.894  54.868  41.717  1.00  0.00           H  
ATOM   2596  C   GLY   170      38.776  56.094  43.347  1.00  0.00           C  
ATOM   2597  O   GLY   170      38.663  55.628  44.480  1.00  0.00           O  
ATOM   2598  N   LEU   171      39.807  56.858  42.974  1.00  0.00           N  
ATOM   2599  H   LEU   171      39.661  57.339  42.098  1.00  0.00           H  
ATOM   2600  CA  LEU   171      40.713  57.506  43.940  1.00  0.00           C  
ATOM   2601  HA  LEU   171      41.155  56.726  44.561  1.00  0.00           H  
ATOM   2602  CB  LEU   171      41.912  58.229  43.242  1.00  0.00           C  
ATOM   2603  HB2 LEU   171      41.497  59.092  42.722  1.00  0.00           H  
ATOM   2604  HB3 LEU   171      42.511  58.779  43.968  1.00  0.00           H  
ATOM   2605  CG  LEU   171      42.818  57.327  42.392  1.00  0.00           C  
ATOM   2606  HG  LEU   171      42.283  57.067  41.479  1.00  0.00           H  
ATOM   2607  CD1 LEU   171      44.050  58.167  41.929  1.00  0.00           C  
ATOM   2608 HD11 LEU   171      44.713  58.349  42.775  1.00  0.00           H  
ATOM   2609 HD12 LEU   171      44.674  57.749  41.140  1.00  0.00           H  
ATOM   2610 HD13 LEU   171      43.793  59.128  41.483  1.00  0.00           H  
ATOM   2611  CD2 LEU   171      43.267  56.041  43.169  1.00  0.00           C  
ATOM   2612 HD21 LEU   171      43.775  56.359  44.079  1.00  0.00           H  
ATOM   2613 HD22 LEU   171      42.376  55.426  43.300  1.00  0.00           H  
ATOM   2614 HD23 LEU   171      43.983  55.492  42.558  1.00  0.00           H  
ATOM   2615  C   LEU   171      39.965  58.450  44.879  1.00  0.00           C  
ATOM   2616  O   LEU   171      40.395  58.561  46.037  1.00  0.00           O  
ATOM   2617  N   LEU   172      39.059  59.277  44.328  1.00  0.00           N  
ATOM   2618  H   LEU   172      38.659  58.878  43.491  1.00  0.00           H  
ATOM   2619  CA  LEU   172      38.329  60.333  45.078  1.00  0.00           C  
ATOM   2620  HA  LEU   172      39.030  60.985  45.600  1.00  0.00           H  
ATOM   2621  CB  LEU   172      37.580  61.293  44.109  1.00  0.00           C  
ATOM   2622  HB2 LEU   172      36.749  60.886  43.532  1.00  0.00           H  
ATOM   2623  HB3 LEU   172      37.053  61.918  44.831  1.00  0.00           H  
ATOM   2624  CG  LEU   172      38.548  62.029  43.109  1.00  0.00           C  
ATOM   2625  HG  LEU   172      39.126  61.321  42.516  1.00  0.00           H  
ATOM   2626  CD1 LEU   172      37.775  62.994  42.155  1.00  0.00           C  
ATOM   2627 HD11 LEU   172      38.461  63.455  41.444  1.00  0.00           H  
ATOM   2628 HD12 LEU   172      37.157  62.250  41.652  1.00  0.00           H  
ATOM   2629 HD13 LEU   172      37.167  63.644  42.783  1.00  0.00           H  
ATOM   2630  CD2 LEU   172      39.634  62.828  43.938  1.00  0.00           C  
ATOM   2631 HD21 LEU   172      39.167  63.563  44.594  1.00  0.00           H  
ATOM   2632 HD22 LEU   172      40.331  62.182  44.471  1.00  0.00           H  
ATOM   2633 HD23 LEU   172      40.203  63.399  43.204  1.00  0.00           H  
ATOM   2634  C   LEU   172      37.362  59.722  46.146  1.00  0.00           C  
ATOM   2635  O   LEU   172      37.331  60.262  47.251  1.00  0.00           O  
ATOM   2636  N   ASP   173      36.781  58.529  45.859  1.00  0.00           N  
ATOM   2637  H   ASP   173      36.775  58.203  44.903  1.00  0.00           H  
ATOM   2638  CA  ASP   173      36.129  57.683  46.834  1.00  0.00           C  
ATOM   2639  HA  ASP   173      35.307  58.254  47.266  1.00  0.00           H  
ATOM   2640  CB  ASP   173      35.664  56.376  46.206  1.00  0.00           C  
ATOM   2641  HB2 ASP   173      36.564  55.835  45.914  1.00  0.00           H  
ATOM   2642  HB3 ASP   173      35.192  55.728  46.945  1.00  0.00           H  
ATOM   2643  CG  ASP   173      34.780  56.466  45.011  1.00  0.00           C  
ATOM   2644  OD1 ASP   173      34.026  57.491  44.724  1.00  0.00           O  
ATOM   2645  OD2 ASP   173      34.571  55.389  44.366  1.00  0.00           O  
ATOM   2646  C   ASP   173      37.029  57.383  47.989  1.00  0.00           C  
ATOM   2647  O   ASP   173      36.713  57.705  49.108  1.00  0.00           O  
ATOM   2648  N   GLN   174      38.252  56.892  47.723  1.00  0.00           N  
ATOM   2649  H   GLN   174      38.548  56.960  46.760  1.00  0.00           H  
ATOM   2650  CA  GLN   174      39.204  56.572  48.755  1.00  0.00           C  
ATOM   2651  HA  GLN   174      38.790  55.883  49.491  1.00  0.00           H  
ATOM   2652  CB  GLN   174      40.431  55.907  48.161  1.00  0.00           C  
ATOM   2653  HB2 GLN   174      40.920  56.555  47.434  1.00  0.00           H  
ATOM   2654  HB3 GLN   174      41.154  55.888  48.976  1.00  0.00           H  
ATOM   2655  CG  GLN   174      40.189  54.556  47.540  1.00  0.00           C  
ATOM   2656  HG2 GLN   174      40.046  53.761  48.272  1.00  0.00           H  
ATOM   2657  HG3 GLN   174      39.285  54.646  46.938  1.00  0.00           H  
ATOM   2658  CD  GLN   174      41.352  54.125  46.652  1.00  0.00           C  
ATOM   2659  OE1 GLN   174      42.387  54.788  46.574  1.00  0.00           O  
ATOM   2660  NE2 GLN   174      41.302  52.929  46.072  1.00  0.00           N  
ATOM   2661 HE21 GLN   174      41.965  52.676  45.354  1.00  0.00           H  
ATOM   2662 HE22 GLN   174      40.500  52.363  46.309  1.00  0.00           H  
ATOM   2663  C   GLN   174      39.642  57.848  49.533  1.00  0.00           C  
ATOM   2664  O   GLN   174      39.510  57.899  50.746  1.00  0.00           O  
ATOM   2665  N   ARG   175      40.007  58.969  48.908  1.00  0.00           N  
ATOM   2666  H   ARG   175      39.857  59.001  47.910  1.00  0.00           H  
ATOM   2667  CA  ARG   175      40.349  60.232  49.548  1.00  0.00           C  
ATOM   2668  HA  ARG   175      41.163  60.092  50.260  1.00  0.00           H  
ATOM   2669  CB  ARG   175      40.755  61.320  48.535  1.00  0.00           C  
ATOM   2670  HB2 ARG   175      41.718  60.999  48.136  1.00  0.00           H  
ATOM   2671  HB3 ARG   175      40.016  61.437  47.743  1.00  0.00           H  
ATOM   2672  CG  ARG   175      41.092  62.651  49.236  1.00  0.00           C  
ATOM   2673  HG2 ARG   175      40.272  62.987  49.871  1.00  0.00           H  
ATOM   2674  HG3 ARG   175      41.947  62.445  49.880  1.00  0.00           H  
ATOM   2675  CD  ARG   175      41.344  63.824  48.207  1.00  0.00           C  
ATOM   2676  HD2 ARG   175      40.404  63.868  47.657  1.00  0.00           H  
ATOM   2677  HD3 ARG   175      41.652  64.715  48.753  1.00  0.00           H  
ATOM   2678  NE  ARG   175      42.428  63.600  47.324  1.00  0.00           N  
ATOM   2679  HE  ARG   175      43.167  63.039  47.725  1.00  0.00           H  
ATOM   2680  CZ  ARG   175      42.626  64.183  46.157  1.00  0.00           C  
ATOM   2681  NH1 ARG   175      41.672  64.910  45.605  1.00  0.00           N  
ATOM   2682 HH11 ARG   175      40.867  65.224  46.127  1.00  0.00           H  
ATOM   2683 HH12 ARG   175      41.817  65.221  44.654  1.00  0.00           H  
ATOM   2684  NH2 ARG   175      43.695  63.938  45.468  1.00  0.00           N  
ATOM   2685 HH21 ARG   175      44.468  63.354  45.751  1.00  0.00           H  
ATOM   2686 HH22 ARG   175      43.696  64.468  44.608  1.00  0.00           H  
ATOM   2687  C   ARG   175      39.223  60.718  50.439  1.00  0.00           C  
ATOM   2688  O   ARG   175      39.418  61.155  51.532  1.00  0.00           O  
ATOM   2689  N   LEU   176      37.989  60.486  50.042  1.00  0.00           N  
ATOM   2690  H   LEU   176      37.760  60.164  49.113  1.00  0.00           H  
ATOM   2691  CA  LEU   176      36.819  60.907  50.824  1.00  0.00           C  
ATOM   2692  HA  LEU   176      37.020  61.879  51.275  1.00  0.00           H  
ATOM   2693  CB  LEU   176      35.596  61.014  49.932  1.00  0.00           C  
ATOM   2694  HB2 LEU   176      35.769  61.787  49.183  1.00  0.00           H  
ATOM   2695  HB3 LEU   176      35.601  60.106  49.329  1.00  0.00           H  
ATOM   2696  CG  LEU   176      34.200  61.408  50.557  1.00  0.00           C  
ATOM   2697  HG  LEU   176      34.006  60.794  51.437  1.00  0.00           H  
ATOM   2698  CD1 LEU   176      34.213  62.908  50.991  1.00  0.00           C  
ATOM   2699 HD11 LEU   176      33.243  63.068  51.462  1.00  0.00           H  
ATOM   2700 HD12 LEU   176      34.971  62.994  51.769  1.00  0.00           H  
ATOM   2701 HD13 LEU   176      34.515  63.634  50.236  1.00  0.00           H  
ATOM   2702  CD2 LEU   176      33.094  61.162  49.568  1.00  0.00           C  
ATOM   2703 HD21 LEU   176      32.153  61.068  50.109  1.00  0.00           H  
ATOM   2704 HD22 LEU   176      33.064  61.916  48.781  1.00  0.00           H  
ATOM   2705 HD23 LEU   176      33.342  60.243  49.037  1.00  0.00           H  
ATOM   2706  C   LEU   176      36.552  59.983  52.034  1.00  0.00           C  
ATOM   2707  O   LEU   176      36.155  60.391  53.113  1.00  0.00           O  
ATOM   2708  N   ALA   177      36.785  58.725  51.953  1.00  0.00           N  
ATOM   2709  H   ALA   177      36.880  58.464  50.982  1.00  0.00           H  
ATOM   2710  CA  ALA   177      36.801  57.711  53.102  1.00  0.00           C  
ATOM   2711  HA  ALA   177      35.885  57.725  53.693  1.00  0.00           H  
ATOM   2712  CB  ALA   177      36.945  56.339  52.526  1.00  0.00           C  
ATOM   2713  HB1 ALA   177      36.023  56.127  51.986  1.00  0.00           H  
ATOM   2714  HB2 ALA   177      37.752  56.284  51.795  1.00  0.00           H  
ATOM   2715  HB3 ALA   177      37.111  55.701  53.394  1.00  0.00           H  
ATOM   2716  C   ALA   177      37.895  58.169  54.085  1.00  0.00           C  
ATOM   2717  O   ALA   177      37.639  58.199  55.296  1.00  0.00           O  
ATOM   2718  N   LEU   178      39.056  58.568  53.580  1.00  0.00           N  
ATOM   2719  H   LEU   178      39.102  58.652  52.574  1.00  0.00           H  
ATOM   2720  CA  LEU   178      40.161  59.232  54.298  1.00  0.00           C  
ATOM   2721  HA  LEU   178      40.410  58.536  55.099  1.00  0.00           H  
ATOM   2722  CB  LEU   178      41.413  59.248  53.440  1.00  0.00           C  
ATOM   2723  HB2 LEU   178      41.154  59.776  52.522  1.00  0.00           H  
ATOM   2724  HB3 LEU   178      42.193  59.887  53.855  1.00  0.00           H  
ATOM   2725  CG  LEU   178      41.899  57.805  53.149  1.00  0.00           C  
ATOM   2726  HG  LEU   178      41.133  57.043  53.008  1.00  0.00           H  
ATOM   2727  CD1 LEU   178      42.814  57.797  51.915  1.00  0.00           C  
ATOM   2728 HD11 LEU   178      43.112  56.752  51.829  1.00  0.00           H  
ATOM   2729 HD12 LEU   178      42.276  58.213  51.063  1.00  0.00           H  
ATOM   2730 HD13 LEU   178      43.689  58.427  52.072  1.00  0.00           H  
ATOM   2731  CD2 LEU   178      42.866  57.325  54.277  1.00  0.00           C  
ATOM   2732 HD21 LEU   178      42.176  57.302  55.121  1.00  0.00           H  
ATOM   2733 HD22 LEU   178      43.147  56.282  54.130  1.00  0.00           H  
ATOM   2734 HD23 LEU   178      43.683  58.012  54.497  1.00  0.00           H  
ATOM   2735  C   LEU   178      39.759  60.517  55.026  1.00  0.00           C  
ATOM   2736  O   LEU   178      40.103  60.671  56.219  1.00  0.00           O  
ATOM   2737  N   GLN   179      38.917  61.422  54.386  1.00  0.00           N  
ATOM   2738  H   GLN   179      38.789  61.255  53.398  1.00  0.00           H  
ATOM   2739  CA  GLN   179      38.278  62.570  55.158  1.00  0.00           C  
ATOM   2740  HA  GLN   179      39.003  63.181  55.696  1.00  0.00           H  
ATOM   2741  CB  GLN   179      37.561  63.485  54.146  1.00  0.00           C  
ATOM   2742  HB2 GLN   179      37.080  62.830  53.418  1.00  0.00           H  
ATOM   2743  HB3 GLN   179      36.914  64.224  54.618  1.00  0.00           H  
ATOM   2744  CG  GLN   179      38.570  64.204  53.279  1.00  0.00           C  
ATOM   2745  HG2 GLN   179      39.270  64.836  53.824  1.00  0.00           H  
ATOM   2746  HG3 GLN   179      39.250  63.526  52.764  1.00  0.00           H  
ATOM   2747  CD  GLN   179      37.798  65.033  52.286  1.00  0.00           C  
ATOM   2748  OE1 GLN   179      37.150  64.533  51.368  1.00  0.00           O  
ATOM   2749  NE2 GLN   179      37.932  66.335  52.439  1.00  0.00           N  
ATOM   2750 HE21 GLN   179      37.413  67.046  51.943  1.00  0.00           H  
ATOM   2751 HE22 GLN   179      38.656  66.647  53.070  1.00  0.00           H  
ATOM   2752  C   GLN   179      37.390  62.108  56.339  1.00  0.00           C  
ATOM   2753  O   GLN   179      37.363  62.735  57.395  1.00  0.00           O  
ATOM   2754  N   TRP   180      36.697  61.002  56.072  1.00  0.00           N  
ATOM   2755  H   TRP   180      36.773  60.506  55.195  1.00  0.00           H  
ATOM   2756  CA  TRP   180      35.838  60.388  57.200  1.00  0.00           C  
ATOM   2757  HA  TRP   180      35.145  61.123  57.611  1.00  0.00           H  
ATOM   2758  CB  TRP   180      34.913  59.287  56.607  1.00  0.00           C  
ATOM   2759  HB2 TRP   180      34.727  59.334  55.534  1.00  0.00           H  
ATOM   2760  HB3 TRP   180      35.541  58.397  56.641  1.00  0.00           H  
ATOM   2761  CG  TRP   180      33.629  58.997  57.398  1.00  0.00           C  
ATOM   2762  CD1 TRP   180      32.428  59.386  56.939  1.00  0.00           C  
ATOM   2763  HD1 TRP   180      32.275  60.101  56.144  1.00  0.00           H  
ATOM   2764  NE1 TRP   180      31.519  59.095  57.913  1.00  0.00           N  
ATOM   2765  HE1 TRP   180      30.563  59.404  57.806  1.00  0.00           H  
ATOM   2766  CE2 TRP   180      32.017  58.351  58.978  1.00  0.00           C  
ATOM   2767  CZ2 TRP   180      31.421  57.589  60.006  1.00  0.00           C  
ATOM   2768  HZ2 TRP   180      30.345  57.587  60.107  1.00  0.00           H  
ATOM   2769  CH2 TRP   180      32.258  56.859  60.883  1.00  0.00           C  
ATOM   2770  HH2 TRP   180      31.927  56.348  61.775  1.00  0.00           H  
ATOM   2771  CZ3 TRP   180      33.570  56.627  60.428  1.00  0.00           C  
ATOM   2772  HZ3 TRP   180      34.187  56.018  61.072  1.00  0.00           H  
ATOM   2773  CE3 TRP   180      34.175  57.295  59.328  1.00  0.00           C  
ATOM   2774  HE3 TRP   180      35.199  57.133  59.026  1.00  0.00           H  
ATOM   2775  CD2 TRP   180      33.384  58.183  58.632  1.00  0.00           C  
ATOM   2776  C   TRP   180      36.611  59.898  58.434  1.00  0.00           C  
ATOM   2777  O   TRP   180      36.135  60.140  59.533  1.00  0.00           O  
ATOM   2778  N   VAL   181      37.833  59.394  58.203  1.00  0.00           N  
ATOM   2779  H   VAL   181      38.115  59.137  57.268  1.00  0.00           H  
ATOM   2780  CA  VAL   181      38.795  58.895  59.274  1.00  0.00           C  
ATOM   2781  HA  VAL   181      38.297  58.318  60.054  1.00  0.00           H  
ATOM   2782  CB  VAL   181      39.822  57.922  58.680  1.00  0.00           C  
ATOM   2783  HB  VAL   181      40.311  58.408  57.836  1.00  0.00           H  
ATOM   2784  CG1 VAL   181      40.986  57.483  59.571  1.00  0.00           C  
ATOM   2785 HG11 VAL   181      41.463  58.321  60.079  1.00  0.00           H  
ATOM   2786 HG12 VAL   181      40.543  56.783  60.279  1.00  0.00           H  
ATOM   2787 HG13 VAL   181      41.796  56.980  59.044  1.00  0.00           H  
ATOM   2788  CG2 VAL   181      39.129  56.755  58.087  1.00  0.00           C  
ATOM   2789 HG21 VAL   181      39.894  56.063  57.734  1.00  0.00           H  
ATOM   2790 HG22 VAL   181      38.451  56.282  58.797  1.00  0.00           H  
ATOM   2791 HG23 VAL   181      38.495  56.986  57.231  1.00  0.00           H  
ATOM   2792  C   VAL   181      39.500  60.049  59.943  1.00  0.00           C  
ATOM   2793  O   VAL   181      39.552  60.006  61.130  1.00  0.00           O  
ATOM   2794  N   GLN   182      39.951  61.081  59.288  1.00  0.00           N  
ATOM   2795  H   GLN   182      39.686  61.059  58.313  1.00  0.00           H  
ATOM   2796  CA  GLN   182      40.528  62.301  59.922  1.00  0.00           C  
ATOM   2797  HA  GLN   182      41.268  62.130  60.703  1.00  0.00           H  
ATOM   2798  CB  GLN   182      41.105  63.286  58.857  1.00  0.00           C  
ATOM   2799  HB2 GLN   182      40.455  63.182  57.988  1.00  0.00           H  
ATOM   2800  HB3 GLN   182      41.021  64.344  59.103  1.00  0.00           H  
ATOM   2801  CG  GLN   182      42.481  62.874  58.460  1.00  0.00           C  
ATOM   2802  HG2 GLN   182      42.437  61.836  58.131  1.00  0.00           H  
ATOM   2803  HG3 GLN   182      42.831  63.539  57.670  1.00  0.00           H  
ATOM   2804  CD  GLN   182      43.559  63.023  59.585  1.00  0.00           C  
ATOM   2805  OE1 GLN   182      43.418  63.663  60.599  1.00  0.00           O  
ATOM   2806  NE2 GLN   182      44.688  62.290  59.481  1.00  0.00           N  
ATOM   2807 HE21 GLN   182      45.201  62.281  60.351  1.00  0.00           H  
ATOM   2808 HE22 GLN   182      44.760  61.647  58.706  1.00  0.00           H  
ATOM   2809  C   GLN   182      39.499  62.985  60.853  1.00  0.00           C  
ATOM   2810  O   GLN   182      39.904  63.575  61.858  1.00  0.00           O  
ATOM   2811  N   GLU   183      38.199  63.059  60.420  1.00  0.00           N  
ATOM   2812  H   GLU   183      38.089  62.592  59.531  1.00  0.00           H  
ATOM   2813  CA  GLU   183      37.046  63.560  61.162  1.00  0.00           C  
ATOM   2814  HA  GLU   183      37.518  64.465  61.546  1.00  0.00           H  
ATOM   2815  CB  GLU   183      35.831  63.792  60.181  1.00  0.00           C  
ATOM   2816  HB2 GLU   183      36.169  64.406  59.346  1.00  0.00           H  
ATOM   2817  HB3 GLU   183      35.459  62.823  59.849  1.00  0.00           H  
ATOM   2818  CG  GLU   183      34.679  64.638  60.767  1.00  0.00           C  
ATOM   2819  HG2 GLU   183      34.180  65.104  59.918  1.00  0.00           H  
ATOM   2820  HG3 GLU   183      34.060  63.943  61.335  1.00  0.00           H  
ATOM   2821  CD  GLU   183      35.117  65.813  61.697  1.00  0.00           C  
ATOM   2822  OE1 GLU   183      34.605  65.975  62.814  1.00  0.00           O  
ATOM   2823  OE2 GLU   183      36.041  66.542  61.283  1.00  0.00           O  
ATOM   2824  C   GLU   183      36.555  62.634  62.352  1.00  0.00           C  
ATOM   2825  O   GLU   183      36.346  63.099  63.451  1.00  0.00           O  
ATOM   2826  N   ASN   184      36.442  61.301  62.158  1.00  0.00           N  
ATOM   2827  H   ASN   184      36.464  60.965  61.206  1.00  0.00           H  
ATOM   2828  CA  ASN   184      35.603  60.520  63.067  1.00  0.00           C  
ATOM   2829  HA  ASN   184      35.169  61.198  63.802  1.00  0.00           H  
ATOM   2830  CB  ASN   184      34.451  59.977  62.188  1.00  0.00           C  
ATOM   2831  HB2 ASN   184      34.755  59.331  61.364  1.00  0.00           H  
ATOM   2832  HB3 ASN   184      33.781  59.404  62.831  1.00  0.00           H  
ATOM   2833  CG  ASN   184      33.527  61.040  61.620  1.00  0.00           C  
ATOM   2834  OD1 ASN   184      32.908  61.786  62.347  1.00  0.00           O  
ATOM   2835  ND2 ASN   184      33.483  61.120  60.313  1.00  0.00           N  
ATOM   2836 HD21 ASN   184      33.133  61.981  59.919  1.00  0.00           H  
ATOM   2837 HD22 ASN   184      34.192  60.682  59.742  1.00  0.00           H  
ATOM   2838  C   ASN   184      36.312  59.477  63.905  1.00  0.00           C  
ATOM   2839  O   ASN   184      35.783  58.962  64.869  1.00  0.00           O  
ATOM   2840  N   VAL   185      37.571  59.125  63.547  1.00  0.00           N  
ATOM   2841  H   VAL   185      38.074  59.662  62.855  1.00  0.00           H  
ATOM   2842  CA  VAL   185      38.277  57.989  64.115  1.00  0.00           C  
ATOM   2843  HA  VAL   185      37.594  57.139  64.122  1.00  0.00           H  
ATOM   2844  CB  VAL   185      39.458  57.562  63.149  1.00  0.00           C  
ATOM   2845  HB  VAL   185      39.181  57.700  62.103  1.00  0.00           H  
ATOM   2846  CG1 VAL   185      40.843  58.223  63.448  1.00  0.00           C  
ATOM   2847 HG11 VAL   185      41.584  57.909  62.713  1.00  0.00           H  
ATOM   2848 HG12 VAL   185      40.768  59.305  63.562  1.00  0.00           H  
ATOM   2849 HG13 VAL   185      41.299  57.938  64.396  1.00  0.00           H  
ATOM   2850  CG2 VAL   185      39.689  56.047  63.204  1.00  0.00           C  
ATOM   2851 HG21 VAL   185      40.149  55.633  64.101  1.00  0.00           H  
ATOM   2852 HG22 VAL   185      38.757  55.514  63.012  1.00  0.00           H  
ATOM   2853 HG23 VAL   185      40.194  55.582  62.358  1.00  0.00           H  
ATOM   2854  C   VAL   185      38.680  58.183  65.576  1.00  0.00           C  
ATOM   2855  O   VAL   185      38.733  57.224  66.388  1.00  0.00           O  
ATOM   2856  N   ALA   186      38.813  59.411  65.984  1.00  0.00           N  
ATOM   2857  H   ALA   186      38.584  60.096  65.278  1.00  0.00           H  
ATOM   2858  CA  ALA   186      38.928  59.880  67.387  1.00  0.00           C  
ATOM   2859  HA  ALA   186      39.888  59.534  67.768  1.00  0.00           H  
ATOM   2860  CB  ALA   186      38.744  61.442  67.392  1.00  0.00           C  
ATOM   2861  HB1 ALA   186      39.601  61.896  66.894  1.00  0.00           H  
ATOM   2862  HB2 ALA   186      37.767  61.729  67.003  1.00  0.00           H  
ATOM   2863  HB3 ALA   186      38.722  61.884  68.389  1.00  0.00           H  
ATOM   2864  C   ALA   186      37.810  59.192  68.214  1.00  0.00           C  
ATOM   2865  O   ALA   186      38.071  58.709  69.331  1.00  0.00           O  
ATOM   2866  N   ALA   187      36.562  59.035  67.668  1.00  0.00           N  
ATOM   2867  H   ALA   187      36.597  59.225  66.676  1.00  0.00           H  
ATOM   2868  CA  ALA   187      35.391  58.525  68.380  1.00  0.00           C  
ATOM   2869  HA  ALA   187      35.234  59.062  69.315  1.00  0.00           H  
ATOM   2870  CB  ALA   187      34.103  58.840  67.488  1.00  0.00           C  
ATOM   2871  HB1 ALA   187      33.191  58.797  68.082  1.00  0.00           H  
ATOM   2872  HB2 ALA   187      34.252  59.703  66.839  1.00  0.00           H  
ATOM   2873  HB3 ALA   187      34.104  58.011  66.781  1.00  0.00           H  
ATOM   2874  C   ALA   187      35.543  57.039  68.808  1.00  0.00           C  
ATOM   2875  O   ALA   187      35.262  56.637  69.925  1.00  0.00           O  
ATOM   2876  N   PHE   188      36.059  56.238  67.887  1.00  0.00           N  
ATOM   2877  H   PHE   188      36.345  56.677  67.024  1.00  0.00           H  
ATOM   2878  CA  PHE   188      36.463  54.822  68.066  1.00  0.00           C  
ATOM   2879  HA  PHE   188      35.750  54.274  68.682  1.00  0.00           H  
ATOM   2880  CB  PHE   188      36.531  54.150  66.735  1.00  0.00           C  
ATOM   2881  HB2 PHE   188      37.430  54.503  66.230  1.00  0.00           H  
ATOM   2882  HB3 PHE   188      36.583  53.075  66.911  1.00  0.00           H  
ATOM   2883  CG  PHE   188      35.339  54.467  65.847  1.00  0.00           C  
ATOM   2884  CD1 PHE   188      35.344  55.391  64.857  1.00  0.00           C  
ATOM   2885  HD1 PHE   188      36.302  55.769  64.532  1.00  0.00           H  
ATOM   2886  CE1 PHE   188      34.216  55.700  64.081  1.00  0.00           C  
ATOM   2887  HE1 PHE   188      34.201  56.513  63.371  1.00  0.00           H  
ATOM   2888  CZ  PHE   188      32.975  55.075  64.352  1.00  0.00           C  
ATOM   2889  HZ  PHE   188      32.075  55.343  63.819  1.00  0.00           H  
ATOM   2890  CE2 PHE   188      32.982  54.015  65.263  1.00  0.00           C  
ATOM   2891  HE2 PHE   188      32.050  53.488  65.409  1.00  0.00           H  
ATOM   2892  CD2 PHE   188      34.128  53.677  65.980  1.00  0.00           C  
ATOM   2893  HD2 PHE   188      34.119  52.842  66.665  1.00  0.00           H  
ATOM   2894  C   PHE   188      37.807  54.675  68.801  1.00  0.00           C  
ATOM   2895  O   PHE   188      38.299  53.567  68.936  1.00  0.00           O  
ATOM   2896  N   GLY   189      38.372  55.741  69.282  1.00  0.00           N  
ATOM   2897  H   GLY   189      37.841  56.590  69.152  1.00  0.00           H  
ATOM   2898  CA  GLY   189      39.590  55.962  70.120  1.00  0.00           C  
ATOM   2899  HA2 GLY   189      39.581  56.965  70.546  1.00  0.00           H  
ATOM   2900  HA3 GLY   189      39.585  55.328  71.007  1.00  0.00           H  
ATOM   2901  C   GLY   189      40.900  55.851  69.390  1.00  0.00           C  
ATOM   2902  O   GLY   189      41.985  55.850  70.051  1.00  0.00           O  
ATOM   2903  N   GLY   190      40.803  55.728  68.045  1.00  0.00           N  
ATOM   2904  H   GLY   190      39.865  55.901  67.713  1.00  0.00           H  
ATOM   2905  CA  GLY   190      41.886  55.989  67.122  1.00  0.00           C  
ATOM   2906  HA2 GLY   190      42.593  55.189  67.340  1.00  0.00           H  
ATOM   2907  HA3 GLY   190      41.494  55.942  66.106  1.00  0.00           H  
ATOM   2908  C   GLY   190      42.538  57.364  67.270  1.00  0.00           C  
ATOM   2909  O   GLY   190      41.896  58.261  67.752  1.00  0.00           O  
ATOM   2910  N   ASP   191      43.741  57.580  66.787  1.00  0.00           N  
ATOM   2911  H   ASP   191      44.190  56.708  66.546  1.00  0.00           H  
ATOM   2912  CA  ASP   191      44.422  58.891  66.596  1.00  0.00           C  
ATOM   2913  HA  ASP   191      44.058  59.688  67.245  1.00  0.00           H  
ATOM   2914  CB  ASP   191      45.864  58.651  67.034  1.00  0.00           C  
ATOM   2915  HB2 ASP   191      45.828  58.178  68.016  1.00  0.00           H  
ATOM   2916  HB3 ASP   191      46.312  57.940  66.341  1.00  0.00           H  
ATOM   2917  CG  ASP   191      46.693  59.938  67.304  1.00  0.00           C  
ATOM   2918  OD1 ASP   191      46.122  61.018  67.115  1.00  0.00           O  
ATOM   2919  OD2 ASP   191      47.765  59.890  67.990  1.00  0.00           O  
ATOM   2920  C   ASP   191      44.410  59.437  65.152  1.00  0.00           C  
ATOM   2921  O   ASP   191      45.132  58.960  64.314  1.00  0.00           O  
ATOM   2922  N   PRO   192      43.743  60.624  64.824  1.00  0.00           N  
ATOM   2923  CD  PRO   192      42.931  61.495  65.756  1.00  0.00           C  
ATOM   2924  HD2 PRO   192      43.414  61.634  66.724  1.00  0.00           H  
ATOM   2925  HD3 PRO   192      41.955  61.038  65.916  1.00  0.00           H  
ATOM   2926  CG  PRO   192      42.752  62.849  65.057  1.00  0.00           C  
ATOM   2927  HG2 PRO   192      43.549  63.556  65.287  1.00  0.00           H  
ATOM   2928  HG3 PRO   192      41.784  63.210  65.405  1.00  0.00           H  
ATOM   2929  CB  PRO   192      42.875  62.374  63.612  1.00  0.00           C  
ATOM   2930  HB2 PRO   192      43.173  63.268  63.065  1.00  0.00           H  
ATOM   2931  HB3 PRO   192      41.944  62.010  63.178  1.00  0.00           H  
ATOM   2932  CA  PRO   192      43.909  61.295  63.591  1.00  0.00           C  
ATOM   2933  HA  PRO   192      43.749  60.564  62.799  1.00  0.00           H  
ATOM   2934  C   PRO   192      45.316  61.922  63.312  1.00  0.00           C  
ATOM   2935  O   PRO   192      45.590  62.377  62.174  1.00  0.00           O  
ATOM   2936  N   THR   193      46.209  61.788  64.300  1.00  0.00           N  
ATOM   2937  H   THR   193      45.976  61.384  65.196  1.00  0.00           H  
ATOM   2938  CA  THR   193      47.523  62.395  64.329  1.00  0.00           C  
ATOM   2939  HA  THR   193      47.680  63.094  63.508  1.00  0.00           H  
ATOM   2940  CB  THR   193      47.764  63.350  65.477  1.00  0.00           C  
ATOM   2941  HB  THR   193      48.539  64.056  65.179  1.00  0.00           H  
ATOM   2942  CG2 THR   193      46.561  64.080  65.861  1.00  0.00           C  
ATOM   2943 HG21 THR   193      45.850  63.398  66.328  1.00  0.00           H  
ATOM   2944 HG22 THR   193      46.831  64.845  66.590  1.00  0.00           H  
ATOM   2945 HG23 THR   193      46.179  64.677  65.033  1.00  0.00           H  
ATOM   2946  OG1 THR   193      48.208  62.571  66.637  1.00  0.00           O  
ATOM   2947  HG1 THR   193      47.524  61.930  66.842  1.00  0.00           H  
ATOM   2948  C   THR   193      48.653  61.326  64.178  1.00  0.00           C  
ATOM   2949  O   THR   193      49.845  61.602  64.323  1.00  0.00           O  
ATOM   2950  N   SER   194      48.345  60.036  64.057  1.00  0.00           N  
ATOM   2951  H   SER   194      47.390  59.786  63.842  1.00  0.00           H  
ATOM   2952  CA  SER   194      49.185  58.948  63.582  1.00  0.00           C  
ATOM   2953  HA  SER   194      49.884  59.367  62.857  1.00  0.00           H  
ATOM   2954  CB  SER   194      50.039  58.495  64.750  1.00  0.00           C  
ATOM   2955  HB2 SER   194      50.546  59.398  65.091  1.00  0.00           H  
ATOM   2956  HB3 SER   194      49.357  58.089  65.497  1.00  0.00           H  
ATOM   2957  OG  SER   194      50.938  57.443  64.315  1.00  0.00           O  
ATOM   2958  HG  SER   194      51.700  57.508  64.895  1.00  0.00           H  
ATOM   2959  C   SER   194      48.388  57.860  62.844  1.00  0.00           C  
ATOM   2960  O   SER   194      47.967  56.846  63.358  1.00  0.00           O  
ATOM   2961  N   VAL   195      48.129  58.163  61.567  1.00  0.00           N  
ATOM   2962  H   VAL   195      48.411  59.016  61.105  1.00  0.00           H  
ATOM   2963  CA  VAL   195      47.431  57.301  60.590  1.00  0.00           C  
ATOM   2964  HA  VAL   195      47.027  56.495  61.203  1.00  0.00           H  
ATOM   2965  CB  VAL   195      46.360  58.034  59.836  1.00  0.00           C  
ATOM   2966  HB  VAL   195      46.868  58.717  59.155  1.00  0.00           H  
ATOM   2967  CG1 VAL   195      45.505  57.013  59.037  1.00  0.00           C  
ATOM   2968 HG11 VAL   195      45.119  57.645  58.237  1.00  0.00           H  
ATOM   2969 HG12 VAL   195      46.079  56.310  58.433  1.00  0.00           H  
ATOM   2970 HG13 VAL   195      44.713  56.593  59.657  1.00  0.00           H  
ATOM   2971  CG2 VAL   195      45.344  58.836  60.684  1.00  0.00           C  
ATOM   2972 HG21 VAL   195      44.431  58.945  60.099  1.00  0.00           H  
ATOM   2973 HG22 VAL   195      45.059  58.184  61.509  1.00  0.00           H  
ATOM   2974 HG23 VAL   195      45.784  59.796  60.953  1.00  0.00           H  
ATOM   2975  C   VAL   195      48.425  56.590  59.589  1.00  0.00           C  
ATOM   2976  O   VAL   195      49.242  57.289  59.012  1.00  0.00           O  
ATOM   2977  N   THR   196      48.172  55.319  59.327  1.00  0.00           N  
ATOM   2978  H   THR   196      47.630  54.712  59.926  1.00  0.00           H  
ATOM   2979  CA  THR   196      48.936  54.530  58.316  1.00  0.00           C  
ATOM   2980  HA  THR   196      49.639  55.157  57.767  1.00  0.00           H  
ATOM   2981  CB  THR   196      49.747  53.305  58.953  1.00  0.00           C  
ATOM   2982  HB  THR   196      48.966  52.745  59.466  1.00  0.00           H  
ATOM   2983  CG2 THR   196      50.398  52.242  58.122  1.00  0.00           C  
ATOM   2984 HG21 THR   196      50.977  51.514  58.692  1.00  0.00           H  
ATOM   2985 HG22 THR   196      49.636  51.784  57.491  1.00  0.00           H  
ATOM   2986 HG23 THR   196      51.236  52.713  57.608  1.00  0.00           H  
ATOM   2987  OG1 THR   196      50.607  53.784  60.027  1.00  0.00           O  
ATOM   2988  HG1 THR   196      50.142  54.152  60.783  1.00  0.00           H  
ATOM   2989  C   THR   196      48.082  53.908  57.244  1.00  0.00           C  
ATOM   2990  O   THR   196      47.266  52.981  57.491  1.00  0.00           O  
ATOM   2991  N   LEU   197      48.316  54.309  55.979  1.00  0.00           N  
ATOM   2992  H   LEU   197      49.138  54.885  55.866  1.00  0.00           H  
ATOM   2993  CA  LEU   197      47.864  53.518  54.755  1.00  0.00           C  
ATOM   2994  HA  LEU   197      46.838  53.165  54.860  1.00  0.00           H  
ATOM   2995  CB  LEU   197      47.970  54.358  53.486  1.00  0.00           C  
ATOM   2996  HB2 LEU   197      49.033  54.435  53.258  1.00  0.00           H  
ATOM   2997  HB3 LEU   197      47.470  53.773  52.714  1.00  0.00           H  
ATOM   2998  CG  LEU   197      47.355  55.773  53.442  1.00  0.00           C  
ATOM   2999  HG  LEU   197      48.079  56.309  54.055  1.00  0.00           H  
ATOM   3000  CD1 LEU   197      47.422  56.287  51.953  1.00  0.00           C  
ATOM   3001 HD11 LEU   197      46.749  55.748  51.287  1.00  0.00           H  
ATOM   3002 HD12 LEU   197      47.174  57.348  51.937  1.00  0.00           H  
ATOM   3003 HD13 LEU   197      48.428  56.290  51.533  1.00  0.00           H  
ATOM   3004  CD2 LEU   197      45.978  56.015  54.117  1.00  0.00           C  
ATOM   3005 HD21 LEU   197      45.719  57.040  53.852  1.00  0.00           H  
ATOM   3006 HD22 LEU   197      45.400  55.136  53.830  1.00  0.00           H  
ATOM   3007 HD23 LEU   197      46.063  55.995  55.203  1.00  0.00           H  
ATOM   3008  C   LEU   197      48.685  52.175  54.773  1.00  0.00           C  
ATOM   3009  O   LEU   197      49.928  52.156  54.871  1.00  0.00           O  
ATOM   3010  N   PHE   198      47.992  51.036  54.509  1.00  0.00           N  
ATOM   3011  H   PHE   198      46.987  51.126  54.463  1.00  0.00           H  
ATOM   3012  CA  PHE   198      48.530  49.725  54.022  1.00  0.00           C  
ATOM   3013  HA  PHE   198      49.453  49.887  53.466  1.00  0.00           H  
ATOM   3014  CB  PHE   198      48.976  48.811  55.214  1.00  0.00           C  
ATOM   3015  HB2 PHE   198      49.797  48.146  54.943  1.00  0.00           H  
ATOM   3016  HB3 PHE   198      49.426  49.511  55.918  1.00  0.00           H  
ATOM   3017  CG  PHE   198      47.869  47.985  55.864  1.00  0.00           C  
ATOM   3018  CD1 PHE   198      46.859  48.686  56.574  1.00  0.00           C  
ATOM   3019  HD1 PHE   198      46.942  49.748  56.756  1.00  0.00           H  
ATOM   3020  CE1 PHE   198      45.788  47.927  57.056  1.00  0.00           C  
ATOM   3021  HE1 PHE   198      45.023  48.404  57.650  1.00  0.00           H  
ATOM   3022  CZ  PHE   198      45.773  46.459  56.940  1.00  0.00           C  
ATOM   3023  HZ  PHE   198      45.018  45.811  57.362  1.00  0.00           H  
ATOM   3024  CE2 PHE   198      46.928  45.816  56.437  1.00  0.00           C  
ATOM   3025  HE2 PHE   198      47.055  44.749  56.322  1.00  0.00           H  
ATOM   3026  CD2 PHE   198      47.928  46.628  55.840  1.00  0.00           C  
ATOM   3027  HD2 PHE   198      48.743  46.138  55.327  1.00  0.00           H  
ATOM   3028  C   PHE   198      47.560  49.005  53.056  1.00  0.00           C  
ATOM   3029  O   PHE   198      46.416  49.460  52.979  1.00  0.00           O  
ATOM   3030  N   GLY   199      48.015  48.064  52.219  1.00  0.00           N  
ATOM   3031  H   GLY   199      48.765  47.490  52.577  1.00  0.00           H  
ATOM   3032  CA  GLY   199      47.423  47.601  50.956  1.00  0.00           C  
ATOM   3033  HA2 GLY   199      46.556  46.987  51.201  1.00  0.00           H  
ATOM   3034  HA3 GLY   199      46.931  48.412  50.418  1.00  0.00           H  
ATOM   3035  C   GLY   199      48.287  46.768  50.067  1.00  0.00           C  
ATOM   3036  O   GLY   199      49.488  46.745  50.213  1.00  0.00           O  
ATOM   3037  N   GLU   200      47.631  46.088  49.133  1.00  0.00           N  
ATOM   3038  H   GLU   200      46.652  46.215  48.919  1.00  0.00           H  
ATOM   3039  CA  GLU   200      48.343  45.126  48.250  1.00  0.00           C  
ATOM   3040  HA  GLU   200      49.416  45.269  48.375  1.00  0.00           H  
ATOM   3041  CB  GLU   200      47.931  43.697  48.742  1.00  0.00           C  
ATOM   3042  HB2 GLU   200      48.179  43.731  49.803  1.00  0.00           H  
ATOM   3043  HB3 GLU   200      46.844  43.617  48.712  1.00  0.00           H  
ATOM   3044  CG  GLU   200      48.656  42.594  47.998  1.00  0.00           C  
ATOM   3045  HG2 GLU   200      49.685  42.836  47.730  1.00  0.00           H  
ATOM   3046  HG3 GLU   200      48.793  41.779  48.708  1.00  0.00           H  
ATOM   3047  CD  GLU   200      47.879  41.941  46.877  1.00  0.00           C  
ATOM   3048  OE1 GLU   200      46.610  42.091  46.802  1.00  0.00           O  
ATOM   3049  OE2 GLU   200      48.530  41.237  46.040  1.00  0.00           O  
ATOM   3050  C   GLU   200      48.076  45.377  46.818  1.00  0.00           C  
ATOM   3051  O   GLU   200      47.028  45.835  46.431  1.00  0.00           O  
ATOM   3052  N   SER   201      49.038  45.147  45.938  1.00  0.00           N  
ATOM   3053  H   SER   201      49.901  44.732  46.257  1.00  0.00           H  
ATOM   3054  CA  SER   201      48.959  45.343  44.483  1.00  0.00           C  
ATOM   3055  HA  SER   201      49.955  45.366  44.039  1.00  0.00           H  
ATOM   3056  CB  SER   201      48.371  44.009  43.986  1.00  0.00           C  
ATOM   3057  HB2 SER   201      48.795  43.108  44.430  1.00  0.00           H  
ATOM   3058  HB3 SER   201      47.339  43.971  44.334  1.00  0.00           H  
ATOM   3059  OG  SER   201      48.343  43.876  42.584  1.00  0.00           O  
ATOM   3060  HG  SER   201      48.899  43.136  42.331  1.00  0.00           H  
ATOM   3061  C   SER   201      48.251  46.627  43.969  1.00  0.00           C  
ATOM   3062  O   SER   201      48.798  47.752  44.196  1.00  0.00           O  
ATOM   3063  N   ALA   202      47.065  46.475  43.354  1.00  0.00           N  
ATOM   3064  H   ALA   202      46.646  45.556  43.354  1.00  0.00           H  
ATOM   3065  CA  ALA   202      46.275  47.598  42.993  1.00  0.00           C  
ATOM   3066  HA  ALA   202      46.841  48.185  42.269  1.00  0.00           H  
ATOM   3067  CB  ALA   202      45.017  47.068  42.253  1.00  0.00           C  
ATOM   3068  HB1 ALA   202      45.246  46.150  41.712  1.00  0.00           H  
ATOM   3069  HB2 ALA   202      44.211  46.858  42.956  1.00  0.00           H  
ATOM   3070  HB3 ALA   202      44.702  47.869  41.584  1.00  0.00           H  
ATOM   3071  C   ALA   202      45.967  48.653  44.093  1.00  0.00           C  
ATOM   3072  O   ALA   202      45.819  49.818  43.768  1.00  0.00           O  
ATOM   3073  N   GLY   203      45.782  48.158  45.280  1.00  0.00           N  
ATOM   3074  H   GLY   203      45.854  47.157  45.393  1.00  0.00           H  
ATOM   3075  CA  GLY   203      45.439  48.951  46.487  1.00  0.00           C  
ATOM   3076  HA2 GLY   203      44.779  49.768  46.195  1.00  0.00           H  
ATOM   3077  HA3 GLY   203      44.947  48.288  47.199  1.00  0.00           H  
ATOM   3078  C   GLY   203      46.744  49.547  47.161  1.00  0.00           C  
ATOM   3079  O   GLY   203      46.799  50.708  47.465  1.00  0.00           O  
ATOM   3080  N   ALA   204      47.943  48.799  47.074  1.00  0.00           N  
ATOM   3081  H   ALA   204      47.834  47.858  46.723  1.00  0.00           H  
ATOM   3082  CA  ALA   204      49.223  49.323  47.322  1.00  0.00           C  
ATOM   3083  HA  ALA   204      49.286  49.891  48.250  1.00  0.00           H  
ATOM   3084  CB  ALA   204      50.314  48.241  47.220  1.00  0.00           C  
ATOM   3085  HB1 ALA   204      50.505  47.842  46.224  1.00  0.00           H  
ATOM   3086  HB2 ALA   204      51.285  48.618  47.541  1.00  0.00           H  
ATOM   3087  HB3 ALA   204      50.230  47.330  47.813  1.00  0.00           H  
ATOM   3088  C   ALA   204      49.540  50.433  46.284  1.00  0.00           C  
ATOM   3089  O   ALA   204      50.079  51.503  46.560  1.00  0.00           O  
ATOM   3090  N   ALA   205      49.128  50.299  45.070  1.00  0.00           N  
ATOM   3091  H   ALA   205      48.690  49.422  44.829  1.00  0.00           H  
ATOM   3092  CA  ALA   205      49.398  51.300  43.965  1.00  0.00           C  
ATOM   3093  HA  ALA   205      50.407  51.691  44.098  1.00  0.00           H  
ATOM   3094  CB  ALA   205      49.434  50.642  42.564  1.00  0.00           C  
ATOM   3095  HB1 ALA   205      49.657  51.351  41.767  1.00  0.00           H  
ATOM   3096  HB2 ALA   205      50.297  50.005  42.368  1.00  0.00           H  
ATOM   3097  HB3 ALA   205      48.456  50.232  42.309  1.00  0.00           H  
ATOM   3098  C   ALA   205      48.412  52.492  44.068  1.00  0.00           C  
ATOM   3099  O   ALA   205      48.875  53.650  43.924  1.00  0.00           O  
ATOM   3100  N   SER   206      47.220  52.280  44.570  1.00  0.00           N  
ATOM   3101  H   SER   206      46.939  51.313  44.640  1.00  0.00           H  
ATOM   3102  CA  SER   206      46.317  53.351  45.008  1.00  0.00           C  
ATOM   3103  HA  SER   206      46.314  54.049  44.170  1.00  0.00           H  
ATOM   3104  CB  SER   206      44.924  52.832  45.359  1.00  0.00           C  
ATOM   3105  HB2 SER   206      45.157  52.230  46.238  1.00  0.00           H  
ATOM   3106  HB3 SER   206      44.303  53.663  45.694  1.00  0.00           H  
ATOM   3107  OG  SER   206      44.328  52.244  44.235  1.00  0.00           O  
ATOM   3108  HG  SER   206      44.625  51.338  44.115  1.00  0.00           H  
ATOM   3109  C   SER   206      46.849  54.138  46.259  1.00  0.00           C  
ATOM   3110  O   SER   206      46.850  55.361  46.224  1.00  0.00           O  
ATOM   3111  N   VAL   207      47.404  53.444  47.265  1.00  0.00           N  
ATOM   3112  H   VAL   207      47.373  52.434  47.258  1.00  0.00           H  
ATOM   3113  CA  VAL   207      48.130  54.041  48.410  1.00  0.00           C  
ATOM   3114  HA  VAL   207      47.403  54.721  48.854  1.00  0.00           H  
ATOM   3115  CB  VAL   207      48.667  53.000  49.481  1.00  0.00           C  
ATOM   3116  HB  VAL   207      49.058  52.104  48.997  1.00  0.00           H  
ATOM   3117  CG1 VAL   207      49.676  53.432  50.547  1.00  0.00           C  
ATOM   3118 HG11 VAL   207      49.348  54.411  50.898  1.00  0.00           H  
ATOM   3119 HG12 VAL   207      49.675  52.640  51.296  1.00  0.00           H  
ATOM   3120 HG13 VAL   207      50.674  53.583  50.135  1.00  0.00           H  
ATOM   3121  CG2 VAL   207      47.378  52.447  50.163  1.00  0.00           C  
ATOM   3122 HG21 VAL   207      47.579  51.717  50.948  1.00  0.00           H  
ATOM   3123 HG22 VAL   207      46.726  53.208  50.592  1.00  0.00           H  
ATOM   3124 HG23 VAL   207      46.788  51.870  49.451  1.00  0.00           H  
ATOM   3125  C   VAL   207      49.356  54.867  48.010  1.00  0.00           C  
ATOM   3126  O   VAL   207      49.723  55.895  48.642  1.00  0.00           O  
ATOM   3127  N   GLY   208      49.993  54.404  46.910  1.00  0.00           N  
ATOM   3128  H   GLY   208      49.662  53.517  46.557  1.00  0.00           H  
ATOM   3129  CA  GLY   208      51.060  55.069  46.275  1.00  0.00           C  
ATOM   3130  HA2 GLY   208      51.783  55.309  47.055  1.00  0.00           H  
ATOM   3131  HA3 GLY   208      51.574  54.439  45.550  1.00  0.00           H  
ATOM   3132  C   GLY   208      50.647  56.349  45.604  1.00  0.00           C  
ATOM   3133  O   GLY   208      51.351  57.312  45.778  1.00  0.00           O  
ATOM   3134  N   MET   209      49.447  56.392  44.965  1.00  0.00           N  
ATOM   3135  H   MET   209      49.101  55.445  44.903  1.00  0.00           H  
ATOM   3136  CA  MET   209      48.900  57.620  44.318  1.00  0.00           C  
ATOM   3137  HA  MET   209      49.718  58.068  43.754  1.00  0.00           H  
ATOM   3138  CB  MET   209      47.666  57.258  43.501  1.00  0.00           C  
ATOM   3139  HB2 MET   209      47.648  56.169  43.534  1.00  0.00           H  
ATOM   3140  HB3 MET   209      46.745  57.573  43.992  1.00  0.00           H  
ATOM   3141  CG  MET   209      47.751  57.720  42.056  1.00  0.00           C  
ATOM   3142  HG2 MET   209      46.831  57.558  41.494  1.00  0.00           H  
ATOM   3143  HG3 MET   209      47.840  58.801  41.945  1.00  0.00           H  
ATOM   3144  SD  MET   209      49.231  57.290  41.171  1.00  0.00           S  
ATOM   3145  CE  MET   209      48.733  55.591  40.703  1.00  0.00           C  
ATOM   3146  HE1 MET   209      47.722  55.614  40.295  1.00  0.00           H  
ATOM   3147  HE2 MET   209      49.432  55.299  39.920  1.00  0.00           H  
ATOM   3148  HE3 MET   209      48.858  54.923  41.555  1.00  0.00           H  
ATOM   3149  C   MET   209      48.476  58.656  45.388  1.00  0.00           C  
ATOM   3150  O   MET   209      48.618  59.856  45.181  1.00  0.00           O  
ATOM   3151  N   HIE   210      48.093  58.210  46.581  1.00  0.00           N  
ATOM   3152  H   HIE   210      47.909  57.219  46.649  1.00  0.00           H  
ATOM   3153  CA  HIE   210      47.837  59.112  47.715  1.00  0.00           C  
ATOM   3154  HA  HIE   210      47.265  59.949  47.313  1.00  0.00           H  
ATOM   3155  CB  HIE   210      46.884  58.445  48.684  1.00  0.00           C  
ATOM   3156  HB2 HIE   210      47.447  57.592  49.064  1.00  0.00           H  
ATOM   3157  HB3 HIE   210      46.630  59.089  49.526  1.00  0.00           H  
ATOM   3158  CG  HIE   210      45.547  58.079  48.035  1.00  0.00           C  
ATOM   3159  ND1 HIE   210      44.666  59.062  47.473  1.00  0.00           N  
ATOM   3160  CE1 HIE   210      43.619  58.346  47.100  1.00  0.00           C  
ATOM   3161  HE1 HIE   210      42.805  58.774  46.533  1.00  0.00           H  
ATOM   3162  NE2 HIE   210      43.794  57.029  47.391  1.00  0.00           N  
ATOM   3163  HE2 HIE   210      43.253  56.258  47.027  1.00  0.00           H  
ATOM   3164  CD2 HIE   210      44.942  56.870  48.084  1.00  0.00           C  
ATOM   3165  HD2 HIE   210      45.352  55.886  48.257  1.00  0.00           H  
ATOM   3166  C   HIE   210      49.100  59.798  48.333  1.00  0.00           C  
ATOM   3167  O   HIE   210      49.119  60.965  48.772  1.00  0.00           O  
ATOM   3168  N   LEU   211      50.216  59.053  48.345  1.00  0.00           N  
ATOM   3169  H   LEU   211      50.087  58.067  48.167  1.00  0.00           H  
ATOM   3170  CA  LEU   211      51.548  59.516  48.630  1.00  0.00           C  
ATOM   3171  HA  LEU   211      51.493  60.069  49.567  1.00  0.00           H  
ATOM   3172  CB  LEU   211      52.520  58.332  48.763  1.00  0.00           C  
ATOM   3173  HB2 LEU   211      52.288  57.670  49.597  1.00  0.00           H  
ATOM   3174  HB3 LEU   211      52.431  57.569  47.989  1.00  0.00           H  
ATOM   3175  CG  LEU   211      53.978  58.657  48.797  1.00  0.00           C  
ATOM   3176  HG  LEU   211      54.240  59.090  47.831  1.00  0.00           H  
ATOM   3177  CD1 LEU   211      54.095  59.644  50.006  1.00  0.00           C  
ATOM   3178 HD11 LEU   211      55.129  59.842  50.291  1.00  0.00           H  
ATOM   3179 HD12 LEU   211      53.559  60.581  49.857  1.00  0.00           H  
ATOM   3180 HD13 LEU   211      53.579  59.161  50.836  1.00  0.00           H  
ATOM   3181  CD2 LEU   211      54.811  57.384  49.005  1.00  0.00           C  
ATOM   3182 HD21 LEU   211      54.784  56.835  48.063  1.00  0.00           H  
ATOM   3183 HD22 LEU   211      55.793  57.683  49.370  1.00  0.00           H  
ATOM   3184 HD23 LEU   211      54.420  56.752  49.803  1.00  0.00           H  
ATOM   3185  C   LEU   211      51.970  60.565  47.583  1.00  0.00           C  
ATOM   3186  O   LEU   211      52.371  61.678  47.887  1.00  0.00           O  
ATOM   3187  N   LEU   212      51.851  60.268  46.321  1.00  0.00           N  
ATOM   3188  H   LEU   212      51.480  59.375  46.028  1.00  0.00           H  
ATOM   3189  CA  LEU   212      52.095  61.216  45.326  1.00  0.00           C  
ATOM   3190  HA  LEU   212      52.993  61.738  45.656  1.00  0.00           H  
ATOM   3191  CB  LEU   212      52.322  60.346  44.097  1.00  0.00           C  
ATOM   3192  HB2 LEU   212      51.440  59.764  43.832  1.00  0.00           H  
ATOM   3193  HB3 LEU   212      52.295  61.019  43.241  1.00  0.00           H  
ATOM   3194  CG  LEU   212      53.554  59.484  44.099  1.00  0.00           C  
ATOM   3195  HG  LEU   212      53.606  59.033  45.089  1.00  0.00           H  
ATOM   3196  CD1 LEU   212      53.454  58.401  42.997  1.00  0.00           C  
ATOM   3197 HD11 LEU   212      54.179  57.590  43.073  1.00  0.00           H  
ATOM   3198 HD12 LEU   212      52.479  57.942  43.160  1.00  0.00           H  
ATOM   3199 HD13 LEU   212      53.381  58.801  41.986  1.00  0.00           H  
ATOM   3200  CD2 LEU   212      54.754  60.359  43.817  1.00  0.00           C  
ATOM   3201 HD21 LEU   212      54.869  61.202  44.498  1.00  0.00           H  
ATOM   3202 HD22 LEU   212      55.705  59.827  43.837  1.00  0.00           H  
ATOM   3203 HD23 LEU   212      54.699  60.752  42.802  1.00  0.00           H  
ATOM   3204  C   LEU   212      51.105  62.349  45.185  1.00  0.00           C  
ATOM   3205  O   LEU   212      51.365  63.250  44.359  1.00  0.00           O  
ATOM   3206  N   SER   213      50.033  62.444  45.987  1.00  0.00           N  
ATOM   3207  H   SER   213      49.849  61.677  46.618  1.00  0.00           H  
ATOM   3208  CA  SER   213      48.913  63.410  45.713  1.00  0.00           C  
ATOM   3209  HA  SER   213      49.207  63.996  44.841  1.00  0.00           H  
ATOM   3210  CB  SER   213      47.635  62.602  45.540  1.00  0.00           C  
ATOM   3211  HB2 SER   213      47.777  62.178  44.546  1.00  0.00           H  
ATOM   3212  HB3 SER   213      47.545  61.855  46.329  1.00  0.00           H  
ATOM   3213  OG  SER   213      46.487  63.459  45.436  1.00  0.00           O  
ATOM   3214  HG  SER   213      46.589  63.938  44.610  1.00  0.00           H  
ATOM   3215  C   SER   213      48.713  64.364  46.950  1.00  0.00           C  
ATOM   3216  O   SER   213      48.256  63.962  48.000  1.00  0.00           O  
ATOM   3217  N   PRO   214      48.980  65.672  46.913  1.00  0.00           N  
ATOM   3218  CD  PRO   214      49.630  66.305  45.695  1.00  0.00           C  
ATOM   3219  HD2 PRO   214      48.880  66.464  44.921  1.00  0.00           H  
ATOM   3220  HD3 PRO   214      50.537  65.778  45.399  1.00  0.00           H  
ATOM   3221  CG  PRO   214      50.104  67.640  46.164  1.00  0.00           C  
ATOM   3222  HG2 PRO   214      49.960  68.401  45.397  1.00  0.00           H  
ATOM   3223  HG3 PRO   214      51.174  67.497  46.317  1.00  0.00           H  
ATOM   3224  CB  PRO   214      49.329  68.029  47.453  1.00  0.00           C  
ATOM   3225  HB2 PRO   214      48.457  68.565  47.080  1.00  0.00           H  
ATOM   3226  HB3 PRO   214      49.891  68.561  48.221  1.00  0.00           H  
ATOM   3227  CA  PRO   214      48.971  66.612  48.027  1.00  0.00           C  
ATOM   3228  HA  PRO   214      49.759  66.248  48.685  1.00  0.00           H  
ATOM   3229  C   PRO   214      47.712  66.724  48.938  1.00  0.00           C  
ATOM   3230  O   PRO   214      47.852  66.952  50.090  1.00  0.00           O  
ATOM   3231  N   PRO   215      46.455  66.598  48.368  1.00  0.00           N  
ATOM   3232  CD  PRO   215      46.033  66.501  46.997  1.00  0.00           C  
ATOM   3233  HD2 PRO   215      45.723  65.501  46.695  1.00  0.00           H  
ATOM   3234  HD3 PRO   215      46.841  66.895  46.381  1.00  0.00           H  
ATOM   3235  CG  PRO   215      44.823  67.386  46.954  1.00  0.00           C  
ATOM   3236  HG2 PRO   215      44.287  67.285  46.011  1.00  0.00           H  
ATOM   3237  HG3 PRO   215      45.235  68.395  46.994  1.00  0.00           H  
ATOM   3238  CB  PRO   215      44.132  67.167  48.226  1.00  0.00           C  
ATOM   3239  HB2 PRO   215      43.386  66.376  48.155  1.00  0.00           H  
ATOM   3240  HB3 PRO   215      43.709  68.142  48.471  1.00  0.00           H  
ATOM   3241  CA  PRO   215      45.241  66.640  49.204  1.00  0.00           C  
ATOM   3242  HA  PRO   215      45.392  67.342  50.024  1.00  0.00           H  
ATOM   3243  C   PRO   215      44.845  65.347  49.868  1.00  0.00           C  
ATOM   3244  O   PRO   215      43.935  65.358  50.742  1.00  0.00           O  
ATOM   3245  N   SER   216      45.480  64.237  49.442  1.00  0.00           N  
ATOM   3246  H   SER   216      46.195  64.290  48.731  1.00  0.00           H  
ATOM   3247  CA  SER   216      45.417  62.946  50.124  1.00  0.00           C  
ATOM   3248  HA  SER   216      44.498  62.926  50.709  1.00  0.00           H  
ATOM   3249  CB  SER   216      45.480  61.736  49.180  1.00  0.00           C  
ATOM   3250  HB2 SER   216      46.472  61.634  48.741  1.00  0.00           H  
ATOM   3251  HB3 SER   216      45.306  60.836  49.771  1.00  0.00           H  
ATOM   3252  OG  SER   216      44.512  61.752  48.199  1.00  0.00           O  
ATOM   3253  HG  SER   216      44.639  61.034  47.575  1.00  0.00           H  
ATOM   3254  C   SER   216      46.579  62.766  51.143  1.00  0.00           C  
ATOM   3255  O   SER   216      46.276  62.222  52.186  1.00  0.00           O  
ATOM   3256  N   ARG   217      47.798  63.105  50.776  1.00  0.00           N  
ATOM   3257  H   ARG   217      47.913  63.237  49.782  1.00  0.00           H  
ATOM   3258  CA  ARG   217      48.997  63.095  51.638  1.00  0.00           C  
ATOM   3259  HA  ARG   217      49.011  62.084  52.045  1.00  0.00           H  
ATOM   3260  CB  ARG   217      50.229  63.431  50.782  1.00  0.00           C  
ATOM   3261  HB2 ARG   217      50.312  62.797  49.899  1.00  0.00           H  
ATOM   3262  HB3 ARG   217      50.150  64.371  50.236  1.00  0.00           H  
ATOM   3263  CG  ARG   217      51.542  63.412  51.608  1.00  0.00           C  
ATOM   3264  HG2 ARG   217      52.302  63.653  50.865  1.00  0.00           H  
ATOM   3265  HG3 ARG   217      51.577  64.191  52.370  1.00  0.00           H  
ATOM   3266  CD  ARG   217      51.958  62.074  52.161  1.00  0.00           C  
ATOM   3267  HD2 ARG   217      51.180  61.583  52.745  1.00  0.00           H  
ATOM   3268  HD3 ARG   217      52.144  61.417  51.311  1.00  0.00           H  
ATOM   3269  NE  ARG   217      53.160  62.314  52.979  1.00  0.00           N  
ATOM   3270  HE  ARG   217      54.052  62.540  52.561  1.00  0.00           H  
ATOM   3271  CZ  ARG   217      53.316  62.298  54.300  1.00  0.00           C  
ATOM   3272  NH1 ARG   217      52.374  62.064  55.169  1.00  0.00           N  
ATOM   3273 HH11 ARG   217      51.418  61.971  54.856  1.00  0.00           H  
ATOM   3274 HH12 ARG   217      52.556  62.275  56.140  1.00  0.00           H  
ATOM   3275  NH2 ARG   217      54.463  62.500  54.818  1.00  0.00           N  
ATOM   3276 HH21 ARG   217      55.253  62.771  54.251  1.00  0.00           H  
ATOM   3277 HH22 ARG   217      54.625  62.537  55.815  1.00  0.00           H  
ATOM   3278  C   ARG   217      48.815  64.090  52.824  1.00  0.00           C  
ATOM   3279  O   ARG   217      49.422  63.793  53.892  1.00  0.00           O  
ATOM   3280  N   GLY   218      47.924  65.071  52.787  1.00  0.00           N  
ATOM   3281  H   GLY   218      47.480  65.365  51.929  1.00  0.00           H  
ATOM   3282  CA  GLY   218      47.449  65.778  54.039  1.00  0.00           C  
ATOM   3283  HA2 GLY   218      48.289  66.297  54.501  1.00  0.00           H  
ATOM   3284  HA3 GLY   218      46.713  66.539  53.783  1.00  0.00           H  
ATOM   3285  C   GLY   218      46.805  64.866  55.078  1.00  0.00           C  
ATOM   3286  O   GLY   218      46.761  65.235  56.265  1.00  0.00           O  
ATOM   3287  N   LEU   219      46.237  63.732  54.660  1.00  0.00           N  
ATOM   3288  H   LEU   219      46.402  63.467  53.700  1.00  0.00           H  
ATOM   3289  CA  LEU   219      45.350  62.857  55.430  1.00  0.00           C  
ATOM   3290  HA  LEU   219      44.942  63.441  56.255  1.00  0.00           H  
ATOM   3291  CB  LEU   219      44.039  62.418  54.627  1.00  0.00           C  
ATOM   3292  HB2 LEU   219      44.421  61.760  53.846  1.00  0.00           H  
ATOM   3293  HB3 LEU   219      43.384  61.836  55.276  1.00  0.00           H  
ATOM   3294  CG  LEU   219      43.133  63.502  53.947  1.00  0.00           C  
ATOM   3295  HG  LEU   219      43.667  64.056  53.175  1.00  0.00           H  
ATOM   3296  CD1 LEU   219      41.953  62.830  53.177  1.00  0.00           C  
ATOM   3297 HD11 LEU   219      42.330  62.314  52.294  1.00  0.00           H  
ATOM   3298 HD12 LEU   219      41.211  62.279  53.756  1.00  0.00           H  
ATOM   3299 HD13 LEU   219      41.496  63.713  52.730  1.00  0.00           H  
ATOM   3300  CD2 LEU   219      42.472  64.413  54.948  1.00  0.00           C  
ATOM   3301 HD21 LEU   219      41.734  63.815  55.482  1.00  0.00           H  
ATOM   3302 HD22 LEU   219      43.207  64.925  55.569  1.00  0.00           H  
ATOM   3303 HD23 LEU   219      41.989  65.196  54.364  1.00  0.00           H  
ATOM   3304  C   LEU   219      45.995  61.627  56.190  1.00  0.00           C  
ATOM   3305  O   LEU   219      45.241  60.958  56.906  1.00  0.00           O  
ATOM   3306  N   PHE   220      47.284  61.478  56.163  1.00  0.00           N  
ATOM   3307  H   PHE   220      47.833  62.030  55.521  1.00  0.00           H  
ATOM   3308  CA  PHE   220      47.992  60.365  56.782  1.00  0.00           C  
ATOM   3309  HA  PHE   220      47.565  60.091  57.747  1.00  0.00           H  
ATOM   3310  CB  PHE   220      47.825  59.133  55.965  1.00  0.00           C  
ATOM   3311  HB2 PHE   220      48.308  58.291  56.461  1.00  0.00           H  
ATOM   3312  HB3 PHE   220      46.755  58.923  55.950  1.00  0.00           H  
ATOM   3313  CG  PHE   220      48.511  59.131  54.583  1.00  0.00           C  
ATOM   3314  CD1 PHE   220      47.935  59.769  53.481  1.00  0.00           C  
ATOM   3315  HD1 PHE   220      47.065  60.373  53.694  1.00  0.00           H  
ATOM   3316  CE1 PHE   220      48.524  59.766  52.245  1.00  0.00           C  
ATOM   3317  HE1 PHE   220      48.043  60.107  51.340  1.00  0.00           H  
ATOM   3318  CZ  PHE   220      49.811  59.265  52.089  1.00  0.00           C  
ATOM   3319  HZ  PHE   220      50.218  59.285  51.089  1.00  0.00           H  
ATOM   3320  CE2 PHE   220      50.449  58.570  53.147  1.00  0.00           C  
ATOM   3321  HE2 PHE   220      51.387  58.097  52.897  1.00  0.00           H  
ATOM   3322  CD2 PHE   220      49.747  58.484  54.355  1.00  0.00           C  
ATOM   3323  HD2 PHE   220      50.126  57.764  55.065  1.00  0.00           H  
ATOM   3324  C   PHE   220      49.431  60.795  57.097  1.00  0.00           C  
ATOM   3325  O   PHE   220      49.990  61.764  56.651  1.00  0.00           O  
ATOM   3326  N   HIE   221      50.089  59.970  57.842  1.00  0.00           N  
ATOM   3327  H   HIE   221      49.576  59.177  58.200  1.00  0.00           H  
ATOM   3328  CA  HIE   221      51.445  60.045  58.389  1.00  0.00           C  
ATOM   3329  HA  HIE   221      51.910  60.960  58.023  1.00  0.00           H  
ATOM   3330  CB  HIE   221      51.405  60.128  59.941  1.00  0.00           C  
ATOM   3331  HB2 HIE   221      51.027  59.162  60.277  1.00  0.00           H  
ATOM   3332  HB3 HIE   221      52.370  60.425  60.352  1.00  0.00           H  
ATOM   3333  CG  HIE   221      50.401  61.145  60.445  1.00  0.00           C  
ATOM   3334  ND1 HIE   221      48.974  60.889  60.525  1.00  0.00           N  
ATOM   3335  CE1 HIE   221      48.333  62.066  60.640  1.00  0.00           C  
ATOM   3336  HE1 HIE   221      47.267  62.228  60.707  1.00  0.00           H  
ATOM   3337  NE2 HIE   221      49.242  62.988  60.648  1.00  0.00           N  
ATOM   3338  HE2 HIE   221      48.927  63.940  60.770  1.00  0.00           H  
ATOM   3339  CD2 HIE   221      50.564  62.499  60.490  1.00  0.00           C  
ATOM   3340  HD2 HIE   221      51.472  63.082  60.507  1.00  0.00           H  
ATOM   3341  C   HIE   221      52.427  58.903  57.916  1.00  0.00           C  
ATOM   3342  O   HIE   221      53.599  59.184  58.038  1.00  0.00           O  
ATOM   3343  N   ARG   222      51.951  57.704  57.587  1.00  0.00           N  
ATOM   3344  H   ARG   222      50.946  57.610  57.626  1.00  0.00           H  
ATOM   3345  CA  ARG   222      52.882  56.631  57.182  1.00  0.00           C  
ATOM   3346  HA  ARG   222      53.799  56.966  56.698  1.00  0.00           H  
ATOM   3347  CB  ARG   222      53.213  55.766  58.405  1.00  0.00           C  
ATOM   3348  HB2 ARG   222      52.209  55.662  58.816  1.00  0.00           H  
ATOM   3349  HB3 ARG   222      53.484  54.785  58.013  1.00  0.00           H  
ATOM   3350  CG  ARG   222      54.158  56.459  59.366  1.00  0.00           C  
ATOM   3351  HG2 ARG   222      55.102  56.667  58.863  1.00  0.00           H  
ATOM   3352  HG3 ARG   222      53.599  57.324  59.724  1.00  0.00           H  
ATOM   3353  CD  ARG   222      54.495  55.471  60.511  1.00  0.00           C  
ATOM   3354  HD2 ARG   222      53.604  55.030  60.957  1.00  0.00           H  
ATOM   3355  HD3 ARG   222      55.065  54.630  60.118  1.00  0.00           H  
ATOM   3356  NE  ARG   222      55.336  56.180  61.483  1.00  0.00           N  
ATOM   3357  HE  ARG   222      56.196  56.551  61.105  1.00  0.00           H  
ATOM   3358  CZ  ARG   222      55.225  56.401  62.801  1.00  0.00           C  
ATOM   3359  NH1 ARG   222      54.247  55.997  63.484  1.00  0.00           N  
ATOM   3360 HH11 ARG   222      53.523  55.501  62.984  1.00  0.00           H  
ATOM   3361 HH12 ARG   222      54.064  56.325  64.421  1.00  0.00           H  
ATOM   3362  NH2 ARG   222      56.039  57.201  63.475  1.00  0.00           N  
ATOM   3363 HH21 ARG   222      56.783  57.811  63.170  1.00  0.00           H  
ATOM   3364 HH22 ARG   222      55.913  57.493  64.434  1.00  0.00           H  
ATOM   3365  C   ARG   222      52.235  55.766  56.113  1.00  0.00           C  
ATOM   3366  O   ARG   222      51.031  55.762  55.929  1.00  0.00           O  
ATOM   3367  N   ALA   223      53.040  55.080  55.255  1.00  0.00           N  
ATOM   3368  H   ALA   223      54.017  55.181  55.491  1.00  0.00           H  
ATOM   3369  CA  ALA   223      52.565  54.231  54.176  1.00  0.00           C  
ATOM   3370  HA  ALA   223      51.571  53.919  54.496  1.00  0.00           H  
ATOM   3371  CB  ALA   223      52.508  55.136  52.928  1.00  0.00           C  
ATOM   3372  HB1 ALA   223      53.387  55.742  52.708  1.00  0.00           H  
ATOM   3373  HB2 ALA   223      52.180  54.621  52.025  1.00  0.00           H  
ATOM   3374  HB3 ALA   223      51.675  55.798  53.168  1.00  0.00           H  
ATOM   3375  C   ALA   223      53.254  52.939  53.950  1.00  0.00           C  
ATOM   3376  O   ALA   223      54.452  52.773  54.217  1.00  0.00           O  
ATOM   3377  N   VAL   224      52.547  51.907  53.382  1.00  0.00           N  
ATOM   3378  H   VAL   224      51.632  52.041  52.978  1.00  0.00           H  
ATOM   3379  CA  VAL   224      53.038  50.541  53.321  1.00  0.00           C  
ATOM   3380  HA  VAL   224      54.125  50.452  53.311  1.00  0.00           H  
ATOM   3381  CB  VAL   224      52.500  49.627  54.504  1.00  0.00           C  
ATOM   3382  HB  VAL   224      51.412  49.676  54.542  1.00  0.00           H  
ATOM   3383  CG1 VAL   224      53.008  48.151  54.351  1.00  0.00           C  
ATOM   3384 HG11 VAL   224      52.676  47.766  55.315  1.00  0.00           H  
ATOM   3385 HG12 VAL   224      52.609  47.670  53.458  1.00  0.00           H  
ATOM   3386 HG13 VAL   224      54.098  48.165  54.344  1.00  0.00           H  
ATOM   3387  CG2 VAL   224      52.829  50.221  55.825  1.00  0.00           C  
ATOM   3388 HG21 VAL   224      53.918  50.236  55.873  1.00  0.00           H  
ATOM   3389 HG22 VAL   224      52.323  51.182  55.910  1.00  0.00           H  
ATOM   3390 HG23 VAL   224      52.384  49.617  56.615  1.00  0.00           H  
ATOM   3391  C   VAL   224      52.547  49.879  52.057  1.00  0.00           C  
ATOM   3392  O   VAL   224      51.355  49.988  51.741  1.00  0.00           O  
ATOM   3393  N   LEU   225      53.425  49.168  51.271  1.00  0.00           N  
ATOM   3394  H   LEU   225      54.370  49.038  51.602  1.00  0.00           H  
ATOM   3395  CA  LEU   225      53.152  48.744  49.946  1.00  0.00           C  
ATOM   3396  HA  LEU   225      52.084  48.859  49.762  1.00  0.00           H  
ATOM   3397  CB  LEU   225      53.867  49.716  48.963  1.00  0.00           C  
ATOM   3398  HB2 LEU   225      54.874  49.985  49.280  1.00  0.00           H  
ATOM   3399  HB3 LEU   225      53.829  49.262  47.973  1.00  0.00           H  
ATOM   3400  CG  LEU   225      53.167  51.089  48.864  1.00  0.00           C  
ATOM   3401  HG  LEU   225      52.139  51.044  49.222  1.00  0.00           H  
ATOM   3402  CD1 LEU   225      53.924  52.234  49.580  1.00  0.00           C  
ATOM   3403 HD11 LEU   225      54.882  52.573  49.186  1.00  0.00           H  
ATOM   3404 HD12 LEU   225      53.276  53.110  49.593  1.00  0.00           H  
ATOM   3405 HD13 LEU   225      54.038  51.895  50.609  1.00  0.00           H  
ATOM   3406  CD2 LEU   225      53.023  51.549  47.401  1.00  0.00           C  
ATOM   3407 HD21 LEU   225      52.549  50.716  46.882  1.00  0.00           H  
ATOM   3408 HD22 LEU   225      52.402  52.442  47.464  1.00  0.00           H  
ATOM   3409 HD23 LEU   225      54.011  51.582  46.941  1.00  0.00           H  
ATOM   3410  C   LEU   225      53.603  47.301  49.599  1.00  0.00           C  
ATOM   3411  O   LEU   225      54.830  46.991  49.418  1.00  0.00           O  
ATOM   3412  N   GLN   226      52.608  46.406  49.552  1.00  0.00           N  
ATOM   3413  H   GLN   226      51.654  46.672  49.747  1.00  0.00           H  
ATOM   3414  CA  GLN   226      52.790  44.992  49.358  1.00  0.00           C  
ATOM   3415  HA  GLN   226      53.834  44.743  49.546  1.00  0.00           H  
ATOM   3416  CB  GLN   226      51.940  44.188  50.296  1.00  0.00           C  
ATOM   3417  HB2 GLN   226      50.899  44.128  49.980  1.00  0.00           H  
ATOM   3418  HB3 GLN   226      52.215  43.140  50.180  1.00  0.00           H  
ATOM   3419  CG  GLN   226      51.914  44.634  51.716  1.00  0.00           C  
ATOM   3420  HG2 GLN   226      52.921  44.773  52.109  1.00  0.00           H  
ATOM   3421  HG3 GLN   226      51.390  45.581  51.841  1.00  0.00           H  
ATOM   3422  CD  GLN   226      51.121  43.735  52.656  1.00  0.00           C  
ATOM   3423  OE1 GLN   226      50.683  44.158  53.715  1.00  0.00           O  
ATOM   3424  NE2 GLN   226      50.871  42.514  52.288  1.00  0.00           N  
ATOM   3425 HE21 GLN   226      50.229  42.036  52.904  1.00  0.00           H  
ATOM   3426 HE22 GLN   226      51.366  42.155  51.485  1.00  0.00           H  
ATOM   3427  C   GLN   226      52.534  44.545  47.913  1.00  0.00           C  
ATOM   3428  O   GLN   226      51.462  44.648  47.371  1.00  0.00           O  
ATOM   3429  N   SER   227      53.550  44.083  47.236  1.00  0.00           N  
ATOM   3430  H   SER   227      54.450  44.019  47.690  1.00  0.00           H  
ATOM   3431  CA  SER   227      53.564  43.635  45.862  1.00  0.00           C  
ATOM   3432  HA  SER   227      54.624  43.636  45.610  1.00  0.00           H  
ATOM   3433  CB  SER   227      52.938  42.212  45.801  1.00  0.00           C  
ATOM   3434  HB2 SER   227      51.867  42.266  45.999  1.00  0.00           H  
ATOM   3435  HB3 SER   227      53.067  41.915  44.760  1.00  0.00           H  
ATOM   3436  OG  SER   227      53.538  41.249  46.674  1.00  0.00           O  
ATOM   3437  HG  SER   227      54.130  40.796  46.070  1.00  0.00           H  
ATOM   3438  C   SER   227      52.885  44.559  44.880  1.00  0.00           C  
ATOM   3439  O   SER   227      52.168  44.125  44.011  1.00  0.00           O  
ATOM   3440  N   GLY   228      53.129  45.827  44.927  1.00  0.00           N  
ATOM   3441  H   GLY   228      53.651  46.151  45.729  1.00  0.00           H  
ATOM   3442  CA  GLY   228      52.596  46.765  43.971  1.00  0.00           C  
ATOM   3443  HA2 GLY   228      52.861  46.495  42.949  1.00  0.00           H  
ATOM   3444  HA3 GLY   228      51.511  46.795  44.078  1.00  0.00           H  
ATOM   3445  C   GLY   228      53.125  48.223  44.192  1.00  0.00           C  
ATOM   3446  O   GLY   228      53.294  48.746  45.308  1.00  0.00           O  
ATOM   3447  N   ALA   229      53.004  48.936  43.110  1.00  0.00           N  
ATOM   3448  H   ALA   229      52.597  48.477  42.308  1.00  0.00           H  
ATOM   3449  CA  ALA   229      53.669  50.230  42.918  1.00  0.00           C  
ATOM   3450  HA  ALA   229      53.653  50.771  43.865  1.00  0.00           H  
ATOM   3451  CB  ALA   229      55.176  50.063  42.652  1.00  0.00           C  
ATOM   3452  HB1 ALA   229      55.523  50.885  42.026  1.00  0.00           H  
ATOM   3453  HB2 ALA   229      55.778  50.017  43.559  1.00  0.00           H  
ATOM   3454  HB3 ALA   229      55.313  49.197  42.004  1.00  0.00           H  
ATOM   3455  C   ALA   229      52.942  51.127  41.864  1.00  0.00           C  
ATOM   3456  O   ALA   229      52.515  50.582  40.888  1.00  0.00           O  
ATOM   3457  N   PRO   230      52.797  52.450  42.071  1.00  0.00           N  
ATOM   3458  CD  PRO   230      53.340  53.259  43.169  1.00  0.00           C  
ATOM   3459  HD2 PRO   230      54.334  52.858  43.366  1.00  0.00           H  
ATOM   3460  HD3 PRO   230      52.642  53.118  43.993  1.00  0.00           H  
ATOM   3461  CG  PRO   230      53.232  54.749  42.683  1.00  0.00           C  
ATOM   3462  HG2 PRO   230      54.144  55.084  42.190  1.00  0.00           H  
ATOM   3463  HG3 PRO   230      53.062  55.425  43.521  1.00  0.00           H  
ATOM   3464  CB  PRO   230      52.002  54.746  41.829  1.00  0.00           C  
ATOM   3465  HB2 PRO   230      51.983  55.579  41.126  1.00  0.00           H  
ATOM   3466  HB3 PRO   230      51.122  54.780  42.471  1.00  0.00           H  
ATOM   3467  CA  PRO   230      52.102  53.394  41.096  1.00  0.00           C  
ATOM   3468  HA  PRO   230      51.065  53.081  40.977  1.00  0.00           H  
ATOM   3469  C   PRO   230      52.713  53.569  39.773  1.00  0.00           C  
ATOM   3470  O   PRO   230      52.052  53.760  38.716  1.00  0.00           O  
ATOM   3471  N   ASN   231      54.008  53.340  39.693  1.00  0.00           N  
ATOM   3472  H   ASN   231      54.488  53.029  40.526  1.00  0.00           H  
ATOM   3473  CA  ASN   231      54.812  53.144  38.509  1.00  0.00           C  
ATOM   3474  HA  ASN   231      54.343  53.572  37.623  1.00  0.00           H  
ATOM   3475  CB  ASN   231      56.215  53.818  38.824  1.00  0.00           C  
ATOM   3476  HB2 ASN   231      56.757  53.666  37.891  1.00  0.00           H  
ATOM   3477  HB3 ASN   231      56.087  54.899  38.888  1.00  0.00           H  
ATOM   3478  CG  ASN   231      56.833  53.384  40.118  1.00  0.00           C  
ATOM   3479  OD1 ASN   231      56.311  53.523  41.214  1.00  0.00           O  
ATOM   3480  ND2 ASN   231      58.035  52.811  40.061  1.00  0.00           N  
ATOM   3481 HD21 ASN   231      58.430  52.426  40.906  1.00  0.00           H  
ATOM   3482 HD22 ASN   231      58.413  52.568  39.156  1.00  0.00           H  
ATOM   3483  C   ASN   231      54.984  51.688  38.039  1.00  0.00           C  
ATOM   3484  O   ASN   231      55.916  51.433  37.338  1.00  0.00           O  
ATOM   3485  N   GLY   232      54.075  50.746  38.395  1.00  0.00           N  
ATOM   3486  H   GLY   232      53.336  51.019  39.027  1.00  0.00           H  
ATOM   3487  CA  GLY   232      54.045  49.523  37.629  1.00  0.00           C  
ATOM   3488  HA2 GLY   232      55.085  49.210  37.540  1.00  0.00           H  
ATOM   3489  HA3 GLY   232      53.447  48.785  38.163  1.00  0.00           H  
ATOM   3490  C   GLY   232      53.354  49.887  36.260  1.00  0.00           C  
ATOM   3491  O   GLY   232      52.585  50.815  36.155  1.00  0.00           O  
ATOM   3492  N   PRO   233      53.660  49.103  35.186  1.00  0.00           N  
ATOM   3493  CD  PRO   233      54.577  47.965  35.206  1.00  0.00           C  
ATOM   3494  HD2 PRO   233      54.392  47.412  36.127  1.00  0.00           H  
ATOM   3495  HD3 PRO   233      55.563  48.406  35.060  1.00  0.00           H  
ATOM   3496  CG  PRO   233      54.262  47.118  33.986  1.00  0.00           C  
ATOM   3497  HG2 PRO   233      53.360  46.522  34.120  1.00  0.00           H  
ATOM   3498  HG3 PRO   233      55.054  46.391  33.807  1.00  0.00           H  
ATOM   3499  CB  PRO   233      53.896  48.178  32.919  1.00  0.00           C  
ATOM   3500  HB2 PRO   233      53.307  47.789  32.087  1.00  0.00           H  
ATOM   3501  HB3 PRO   233      54.756  48.704  32.506  1.00  0.00           H  
ATOM   3502  CA  PRO   233      53.164  49.266  33.765  1.00  0.00           C  
ATOM   3503  HA  PRO   233      53.508  50.212  33.348  1.00  0.00           H  
ATOM   3504  C   PRO   233      51.696  49.103  33.583  1.00  0.00           C  
ATOM   3505  O   PRO   233      51.154  49.868  32.785  1.00  0.00           O  
ATOM   3506  N   TRP   234      51.056  48.324  34.415  1.00  0.00           N  
ATOM   3507  H   TRP   234      51.575  47.810  35.113  1.00  0.00           H  
ATOM   3508  CA  TRP   234      49.614  48.050  34.364  1.00  0.00           C  
ATOM   3509  HA  TRP   234      49.196  48.056  33.357  1.00  0.00           H  
ATOM   3510  CB  TRP   234      49.529  46.566  34.966  1.00  0.00           C  
ATOM   3511  HB2 TRP   234      48.492  46.234  35.019  1.00  0.00           H  
ATOM   3512  HB3 TRP   234      50.036  45.896  34.272  1.00  0.00           H  
ATOM   3513  CG  TRP   234      50.033  46.339  36.330  1.00  0.00           C  
ATOM   3514  CD1 TRP   234      51.340  46.043  36.534  1.00  0.00           C  
ATOM   3515  HD1 TRP   234      52.045  45.757  35.767  1.00  0.00           H  
ATOM   3516  NE1 TRP   234      51.594  45.906  37.858  1.00  0.00           N  
ATOM   3517  HE1 TRP   234      52.507  45.605  38.170  1.00  0.00           H  
ATOM   3518  CE2 TRP   234      50.537  46.295  38.615  1.00  0.00           C  
ATOM   3519  CZ2 TRP   234      50.323  46.487  39.930  1.00  0.00           C  
ATOM   3520  HZ2 TRP   234      51.153  46.291  40.591  1.00  0.00           H  
ATOM   3521  CH2 TRP   234      49.113  46.998  40.395  1.00  0.00           C  
ATOM   3522  HH2 TRP   234      48.924  47.144  41.449  1.00  0.00           H  
ATOM   3523  CZ3 TRP   234      48.062  47.122  39.548  1.00  0.00           C  
ATOM   3524  HZ3 TRP   234      47.087  47.385  39.931  1.00  0.00           H  
ATOM   3525  CE3 TRP   234      48.299  47.076  38.195  1.00  0.00           C  
ATOM   3526  HE3 TRP   234      47.517  47.342  37.499  1.00  0.00           H  
ATOM   3527  CD2 TRP   234      49.511  46.632  37.666  1.00  0.00           C  
ATOM   3528  C   TRP   234      48.858  49.114  35.288  1.00  0.00           C  
ATOM   3529  O   TRP   234      47.612  49.076  35.392  1.00  0.00           O  
ATOM   3530  N   ALA   235      49.522  50.045  36.012  1.00  0.00           N  
ATOM   3531  H   ALA   235      50.517  50.160  35.888  1.00  0.00           H  
ATOM   3532  CA  ALA   235      48.861  50.727  37.163  1.00  0.00           C  
ATOM   3533  HA  ALA   235      48.095  50.078  37.587  1.00  0.00           H  
ATOM   3534  CB  ALA   235      49.814  50.961  38.332  1.00  0.00           C  
ATOM   3535  HB1 ALA   235      49.344  51.609  39.071  1.00  0.00           H  
ATOM   3536  HB2 ALA   235      50.195  49.981  38.621  1.00  0.00           H  
ATOM   3537  HB3 ALA   235      50.619  51.619  38.004  1.00  0.00           H  
ATOM   3538  C   ALA   235      48.124  52.033  36.690  1.00  0.00           C  
ATOM   3539  O   ALA   235      47.475  52.655  37.498  1.00  0.00           O  
ATOM   3540  N   THR   236      48.436  52.524  35.447  1.00  0.00           N  
ATOM   3541  H   THR   236      48.936  51.958  34.776  1.00  0.00           H  
ATOM   3542  CA  THR   236      47.949  53.801  34.951  1.00  0.00           C  
ATOM   3543  HA  THR   236      46.910  53.815  35.280  1.00  0.00           H  
ATOM   3544  CB  THR   236      48.860  55.004  35.353  1.00  0.00           C  
ATOM   3545  HB  THR   236      48.323  55.902  35.048  1.00  0.00           H  
ATOM   3546  CG2 THR   236      49.143  55.149  36.855  1.00  0.00           C  
ATOM   3547 HG21 THR   236      48.215  55.173  37.426  1.00  0.00           H  
ATOM   3548 HG22 THR   236      49.906  54.444  37.184  1.00  0.00           H  
ATOM   3549 HG23 THR   236      49.576  56.139  36.997  1.00  0.00           H  
ATOM   3550  OG1 THR   236      50.175  54.931  34.769  1.00  0.00           O  
ATOM   3551  HG1 THR   236      50.630  54.217  35.222  1.00  0.00           H  
ATOM   3552  C   THR   236      47.944  53.627  33.411  1.00  0.00           C  
ATOM   3553  O   THR   236      48.605  52.741  32.878  1.00  0.00           O  
ATOM   3554  N   VAL   237      47.225  54.529  32.765  1.00  0.00           N  
ATOM   3555  H   VAL   237      46.645  55.111  33.352  1.00  0.00           H  
ATOM   3556  CA  VAL   237      47.230  54.681  31.268  1.00  0.00           C  
ATOM   3557  HA  VAL   237      48.080  54.091  30.922  1.00  0.00           H  
ATOM   3558  CB  VAL   237      46.044  53.954  30.645  1.00  0.00           C  
ATOM   3559  HB  VAL   237      46.025  52.939  31.042  1.00  0.00           H  
ATOM   3560  CG1 VAL   237      44.733  54.571  31.197  1.00  0.00           C  
ATOM   3561 HG11 VAL   237      44.699  54.658  32.283  1.00  0.00           H  
ATOM   3562 HG12 VAL   237      44.752  55.587  30.802  1.00  0.00           H  
ATOM   3563 HG13 VAL   237      43.830  54.022  30.928  1.00  0.00           H  
ATOM   3564  CG2 VAL   237      46.016  53.761  29.152  1.00  0.00           C  
ATOM   3565 HG21 VAL   237      46.971  53.291  28.919  1.00  0.00           H  
ATOM   3566 HG22 VAL   237      45.191  53.090  28.912  1.00  0.00           H  
ATOM   3567 HG23 VAL   237      45.707  54.725  28.747  1.00  0.00           H  
ATOM   3568  C   VAL   237      47.353  56.131  30.843  1.00  0.00           C  
ATOM   3569  O   VAL   237      47.090  57.051  31.650  1.00  0.00           O  
ATOM   3570  N   GLY   238      47.759  56.454  29.599  1.00  0.00           N  
ATOM   3571  H   GLY   238      48.035  55.670  29.025  1.00  0.00           H  
ATOM   3572  CA  GLY   238      47.856  57.785  29.007  1.00  0.00           C  
ATOM   3573  HA2 GLY   238      48.203  58.509  29.744  1.00  0.00           H  
ATOM   3574  HA3 GLY   238      48.456  57.729  28.099  1.00  0.00           H  
ATOM   3575  C   GLY   238      46.475  58.255  28.502  1.00  0.00           C  
ATOM   3576  O   GLY   238      45.662  57.367  28.200  1.00  0.00           O  
ATOM   3577  N   MET   239      46.288  59.552  28.395  1.00  0.00           N  
ATOM   3578  H   MET   239      47.069  60.157  28.605  1.00  0.00           H  
ATOM   3579  CA  MET   239      44.901  60.070  28.028  1.00  0.00           C  
ATOM   3580  HA  MET   239      44.148  59.778  28.761  1.00  0.00           H  
ATOM   3581  CB  MET   239      44.980  61.571  27.784  1.00  0.00           C  
ATOM   3582  HB2 MET   239      45.671  61.790  26.971  1.00  0.00           H  
ATOM   3583  HB3 MET   239      43.985  61.925  27.514  1.00  0.00           H  
ATOM   3584  CG  MET   239      45.490  62.477  28.966  1.00  0.00           C  
ATOM   3585  HG2 MET   239      45.080  62.227  29.945  1.00  0.00           H  
ATOM   3586  HG3 MET   239      46.573  62.372  29.037  1.00  0.00           H  
ATOM   3587  SD  MET   239      45.289  64.283  28.556  1.00  0.00           S  
ATOM   3588  CE  MET   239      46.918  64.437  27.661  1.00  0.00           C  
ATOM   3589  HE1 MET   239      47.206  65.486  27.597  1.00  0.00           H  
ATOM   3590  HE2 MET   239      47.575  63.919  28.359  1.00  0.00           H  
ATOM   3591  HE3 MET   239      46.833  64.020  26.658  1.00  0.00           H  
ATOM   3592  C   MET   239      44.375  59.433  26.710  1.00  0.00           C  
ATOM   3593  O   MET   239      43.189  59.266  26.606  1.00  0.00           O  
ATOM   3594  N   GLY   240      45.163  59.060  25.731  1.00  0.00           N  
ATOM   3595  H   GLY   240      46.137  59.077  25.997  1.00  0.00           H  
ATOM   3596  CA  GLY   240      44.838  58.605  24.352  1.00  0.00           C  
ATOM   3597  HA2 GLY   240      44.347  59.460  23.888  1.00  0.00           H  
ATOM   3598  HA3 GLY   240      45.803  58.484  23.859  1.00  0.00           H  
ATOM   3599  C   GLY   240      44.102  57.254  24.243  1.00  0.00           C  
ATOM   3600  O   GLY   240      43.014  57.134  23.786  1.00  0.00           O  
ATOM   3601  N   GLU   241      44.685  56.212  24.785  1.00  0.00           N  
ATOM   3602  H   GLU   241      45.630  56.416  25.077  1.00  0.00           H  
ATOM   3603  CA  GLU   241      44.103  54.915  24.970  1.00  0.00           C  
ATOM   3604  HA  GLU   241      43.706  54.595  24.006  1.00  0.00           H  
ATOM   3605  CB  GLU   241      45.283  53.986  25.331  1.00  0.00           C  
ATOM   3606  HB2 GLU   241      45.944  53.888  24.469  1.00  0.00           H  
ATOM   3607  HB3 GLU   241      45.864  54.505  26.093  1.00  0.00           H  
ATOM   3608  CG  GLU   241      45.034  52.608  25.929  1.00  0.00           C  
ATOM   3609  HG2 GLU   241      45.991  52.215  26.271  1.00  0.00           H  
ATOM   3610  HG3 GLU   241      44.328  52.668  26.757  1.00  0.00           H  
ATOM   3611  CD  GLU   241      44.482  51.698  24.782  1.00  0.00           C  
ATOM   3612  OE1 GLU   241      44.587  51.988  23.597  1.00  0.00           O  
ATOM   3613  OE2 GLU   241      44.012  50.553  25.057  1.00  0.00           O  
ATOM   3614  C   GLU   241      43.084  54.920  26.099  1.00  0.00           C  
ATOM   3615  O   GLU   241      42.189  54.108  26.067  1.00  0.00           O  
ATOM   3616  N   ALA   242      43.144  55.853  27.089  1.00  0.00           N  
ATOM   3617  H   ALA   242      44.015  56.325  27.286  1.00  0.00           H  
ATOM   3618  CA  ALA   242      42.047  55.991  27.994  1.00  0.00           C  
ATOM   3619  HA  ALA   242      41.904  54.952  28.291  1.00  0.00           H  
ATOM   3620  CB  ALA   242      42.357  56.739  29.272  1.00  0.00           C  
ATOM   3621  HB1 ALA   242      43.422  56.962  29.337  1.00  0.00           H  
ATOM   3622  HB2 ALA   242      41.861  57.709  29.303  1.00  0.00           H  
ATOM   3623  HB3 ALA   242      42.070  56.135  30.133  1.00  0.00           H  
ATOM   3624  C   ALA   242      40.785  56.459  27.322  1.00  0.00           C  
ATOM   3625  O   ALA   242      39.774  55.841  27.529  1.00  0.00           O  
ATOM   3626  N   ARG   243      40.800  57.492  26.488  1.00  0.00           N  
ATOM   3627  H   ARG   243      41.678  57.978  26.369  1.00  0.00           H  
ATOM   3628  CA  ARG   243      39.644  57.787  25.627  1.00  0.00           C  
ATOM   3629  HA  ARG   243      38.771  58.066  26.218  1.00  0.00           H  
ATOM   3630  CB  ARG   243      40.011  59.088  24.875  1.00  0.00           C  
ATOM   3631  HB2 ARG   243      40.081  59.886  25.615  1.00  0.00           H  
ATOM   3632  HB3 ARG   243      40.999  59.033  24.418  1.00  0.00           H  
ATOM   3633  CG  ARG   243      39.123  59.418  23.712  1.00  0.00           C  
ATOM   3634  HG2 ARG   243      39.100  58.559  23.041  1.00  0.00           H  
ATOM   3635  HG3 ARG   243      38.156  59.579  24.189  1.00  0.00           H  
ATOM   3636  CD  ARG   243      39.518  60.706  22.920  1.00  0.00           C  
ATOM   3637  HD2 ARG   243      40.542  60.636  22.553  1.00  0.00           H  
ATOM   3638  HD3 ARG   243      38.918  60.781  22.013  1.00  0.00           H  
ATOM   3639  NE  ARG   243      39.257  61.859  23.719  1.00  0.00           N  
ATOM   3640  HE  ARG   243      40.049  62.213  24.236  1.00  0.00           H  
ATOM   3641  CZ  ARG   243      38.074  62.412  23.814  1.00  0.00           C  
ATOM   3642  NH1 ARG   243      36.947  61.879  23.336  1.00  0.00           N  
ATOM   3643 HH11 ARG   243      36.904  61.032  22.787  1.00  0.00           H  
ATOM   3644 HH12 ARG   243      36.062  62.359  23.417  1.00  0.00           H  
ATOM   3645  NH2 ARG   243      37.963  63.510  24.434  1.00  0.00           N  
ATOM   3646 HH21 ARG   243      38.846  63.942  24.668  1.00  0.00           H  
ATOM   3647 HH22 ARG   243      37.096  64.028  24.404  1.00  0.00           H  
ATOM   3648  C   ARG   243      39.185  56.616  24.645  1.00  0.00           C  
ATOM   3649  O   ARG   243      37.988  56.299  24.533  1.00  0.00           O  
ATOM   3650  N   ARG   244      40.159  56.043  23.939  1.00  0.00           N  
ATOM   3651  H   ARG   244      41.066  56.480  23.861  1.00  0.00           H  
ATOM   3652  CA  ARG   244      39.764  55.000  22.910  1.00  0.00           C  
ATOM   3653  HA  ARG   244      38.962  55.307  22.238  1.00  0.00           H  
ATOM   3654  CB  ARG   244      41.000  54.540  22.043  1.00  0.00           C  
ATOM   3655  HB2 ARG   244      41.347  55.443  21.542  1.00  0.00           H  
ATOM   3656  HB3 ARG   244      41.764  54.280  22.776  1.00  0.00           H  
ATOM   3657  CG  ARG   244      40.763  53.506  20.943  1.00  0.00           C  
ATOM   3658  HG2 ARG   244      39.868  52.920  21.151  1.00  0.00           H  
ATOM   3659  HG3 ARG   244      40.714  53.899  19.928  1.00  0.00           H  
ATOM   3660  CD  ARG   244      41.961  52.529  21.014  1.00  0.00           C  
ATOM   3661  HD2 ARG   244      41.980  51.993  20.066  1.00  0.00           H  
ATOM   3662  HD3 ARG   244      42.805  53.212  21.110  1.00  0.00           H  
ATOM   3663  NE  ARG   244      41.895  51.655  22.239  1.00  0.00           N  
ATOM   3664  HE  ARG   244      42.714  51.698  22.828  1.00  0.00           H  
ATOM   3665  CZ  ARG   244      41.202  50.607  22.644  1.00  0.00           C  
ATOM   3666  NH1 ARG   244      40.126  50.150  22.048  1.00  0.00           N  
ATOM   3667 HH11 ARG   244      39.839  50.671  21.232  1.00  0.00           H  
ATOM   3668 HH12 ARG   244      39.808  49.197  22.154  1.00  0.00           H  
ATOM   3669  NH2 ARG   244      41.756  49.959  23.614  1.00  0.00           N  
ATOM   3670 HH21 ARG   244      42.709  50.136  23.899  1.00  0.00           H  
ATOM   3671 HH22 ARG   244      41.201  49.266  24.096  1.00  0.00           H  
ATOM   3672  C   ARG   244      39.152  53.733  23.631  1.00  0.00           C  
ATOM   3673  O   ARG   244      38.248  53.194  23.130  1.00  0.00           O  
ATOM   3674  N   ARG   245      39.624  53.259  24.820  1.00  0.00           N  
ATOM   3675  H   ARG   245      40.358  53.794  25.263  1.00  0.00           H  
ATOM   3676  CA  ARG   245      39.003  52.136  25.518  1.00  0.00           C  
ATOM   3677  HA  ARG   245      39.078  51.273  24.857  1.00  0.00           H  
ATOM   3678  CB  ARG   245      39.824  51.818  26.797  1.00  0.00           C  
ATOM   3679  HB2 ARG   245      40.048  52.797  27.219  1.00  0.00           H  
ATOM   3680  HB3 ARG   245      39.266  51.247  27.539  1.00  0.00           H  
ATOM   3681  CG  ARG   245      41.132  51.027  26.435  1.00  0.00           C  
ATOM   3682  HG2 ARG   245      40.894  50.106  25.903  1.00  0.00           H  
ATOM   3683  HG3 ARG   245      41.800  51.758  25.980  1.00  0.00           H  
ATOM   3684  CD  ARG   245      41.807  50.577  27.763  1.00  0.00           C  
ATOM   3685  HD2 ARG   245      41.918  51.430  28.432  1.00  0.00           H  
ATOM   3686  HD3 ARG   245      41.084  49.920  28.247  1.00  0.00           H  
ATOM   3687  NE  ARG   245      43.136  49.972  27.540  1.00  0.00           N  
ATOM   3688  HE  ARG   245      43.431  49.962  26.574  1.00  0.00           H  
ATOM   3689  CZ  ARG   245      43.919  49.650  28.486  1.00  0.00           C  
ATOM   3690  NH1 ARG   245      43.500  49.709  29.727  1.00  0.00           N  
ATOM   3691 HH11 ARG   245      42.610  50.165  29.868  1.00  0.00           H  
ATOM   3692 HH12 ARG   245      44.086  49.408  30.492  1.00  0.00           H  
ATOM   3693  NH2 ARG   245      45.105  49.162  28.331  1.00  0.00           N  
ATOM   3694 HH21 ARG   245      45.488  49.013  27.408  1.00  0.00           H  
ATOM   3695 HH22 ARG   245      45.538  48.830  29.181  1.00  0.00           H  
ATOM   3696  C   ARG   245      37.533  52.425  25.883  1.00  0.00           C  
ATOM   3697  O   ARG   245      36.708  51.559  25.704  1.00  0.00           O  
ATOM   3698  N   ALA   246      37.250  53.630  26.361  1.00  0.00           N  
ATOM   3699  H   ALA   246      38.039  54.209  26.609  1.00  0.00           H  
ATOM   3700  CA  ALA   246      35.863  54.162  26.687  1.00  0.00           C  
ATOM   3701  HA  ALA   246      35.373  53.431  27.330  1.00  0.00           H  
ATOM   3702  CB  ALA   246      35.986  55.509  27.507  1.00  0.00           C  
ATOM   3703  HB1 ALA   246      36.456  55.326  28.473  1.00  0.00           H  
ATOM   3704  HB2 ALA   246      36.711  56.229  27.127  1.00  0.00           H  
ATOM   3705  HB3 ALA   246      35.083  56.072  27.745  1.00  0.00           H  
ATOM   3706  C   ALA   246      34.981  54.427  25.476  1.00  0.00           C  
ATOM   3707  O   ALA   246      33.744  54.380  25.594  1.00  0.00           O  
ATOM   3708  N   THR   247      35.605  54.747  24.317  1.00  0.00           N  
ATOM   3709  H   THR   247      36.610  54.847  24.343  1.00  0.00           H  
ATOM   3710  CA  THR   247      34.911  54.937  23.045  1.00  0.00           C  
ATOM   3711  HA  THR   247      33.997  55.501  23.235  1.00  0.00           H  
ATOM   3712  CB  THR   247      35.659  55.864  22.084  1.00  0.00           C  
ATOM   3713  HB  THR   247      36.489  55.221  21.793  1.00  0.00           H  
ATOM   3714  CG2 THR   247      34.923  56.355  20.812  1.00  0.00           C  
ATOM   3715 HG21 THR   247      35.596  56.983  20.229  1.00  0.00           H  
ATOM   3716 HG22 THR   247      34.729  55.466  20.212  1.00  0.00           H  
ATOM   3717 HG23 THR   247      33.996  56.894  21.005  1.00  0.00           H  
ATOM   3718  OG1 THR   247      36.040  57.012  22.826  1.00  0.00           O  
ATOM   3719  HG1 THR   247      36.595  56.731  23.558  1.00  0.00           H  
ATOM   3720  C   THR   247      34.582  53.591  22.372  1.00  0.00           C  
ATOM   3721  O   THR   247      33.463  53.367  21.831  1.00  0.00           O  
ATOM   3722  N   GLN   248      35.517  52.631  22.472  1.00  0.00           N  
ATOM   3723  H   GLN   248      36.437  52.854  22.826  1.00  0.00           H  
ATOM   3724  CA  GLN   248      35.199  51.214  22.011  1.00  0.00           C  
ATOM   3725  HA  GLN   248      34.724  51.229  21.030  1.00  0.00           H  
ATOM   3726  CB  GLN   248      36.436  50.381  21.777  1.00  0.00           C  
ATOM   3727  HB2 GLN   248      37.018  50.853  20.986  1.00  0.00           H  
ATOM   3728  HB3 GLN   248      36.888  50.301  22.766  1.00  0.00           H  
ATOM   3729  CG  GLN   248      36.193  49.004  21.061  1.00  0.00           C  
ATOM   3730  HG2 GLN   248      37.137  48.467  20.972  1.00  0.00           H  
ATOM   3731  HG3 GLN   248      35.541  48.445  21.732  1.00  0.00           H  
ATOM   3732  CD  GLN   248      35.642  49.162  19.631  1.00  0.00           C  
ATOM   3733  OE1 GLN   248      35.364  50.195  19.035  1.00  0.00           O  
ATOM   3734  NE2 GLN   248      35.469  48.002  19.017  1.00  0.00           N  
ATOM   3735 HE21 GLN   248      34.947  47.949  18.154  1.00  0.00           H  
ATOM   3736 HE22 GLN   248      36.006  47.230  19.385  1.00  0.00           H  
ATOM   3737  C   GLN   248      34.075  50.525  22.865  1.00  0.00           C  
ATOM   3738  O   GLN   248      33.192  49.911  22.268  1.00  0.00           O  
ATOM   3739  N   LEU   249      34.126  50.780  24.224  1.00  0.00           N  
ATOM   3740  H   LEU   249      34.886  51.324  24.608  1.00  0.00           H  
ATOM   3741  CA  LEU   249      33.071  50.357  25.040  1.00  0.00           C  
ATOM   3742  HA  LEU   249      32.952  49.274  25.066  1.00  0.00           H  
ATOM   3743  CB  LEU   249      33.337  50.715  26.499  1.00  0.00           C  
ATOM   3744  HB2 LEU   249      34.337  50.322  26.680  1.00  0.00           H  
ATOM   3745  HB3 LEU   249      33.398  51.800  26.586  1.00  0.00           H  
ATOM   3746  CG  LEU   249      32.308  50.140  27.531  1.00  0.00           C  
ATOM   3747  HG  LEU   249      31.283  50.156  27.159  1.00  0.00           H  
ATOM   3748  CD1 LEU   249      32.593  48.728  27.844  1.00  0.00           C  
ATOM   3749 HD11 LEU   249      32.110  48.203  27.019  1.00  0.00           H  
ATOM   3750 HD12 LEU   249      33.634  48.410  27.797  1.00  0.00           H  
ATOM   3751 HD13 LEU   249      32.121  48.393  28.767  1.00  0.00           H  
ATOM   3752  CD2 LEU   249      32.122  51.003  28.752  1.00  0.00           C  
ATOM   3753 HD21 LEU   249      31.285  50.645  29.351  1.00  0.00           H  
ATOM   3754 HD22 LEU   249      32.966  50.986  29.441  1.00  0.00           H  
ATOM   3755 HD23 LEU   249      32.046  52.063  28.513  1.00  0.00           H  
ATOM   3756  C   LEU   249      31.728  50.878  24.668  1.00  0.00           C  
ATOM   3757  O   LEU   249      30.831  50.062  24.401  1.00  0.00           O  
ATOM   3758  N   ALA   250      31.602  52.158  24.435  1.00  0.00           N  
ATOM   3759  H   ALA   250      32.416  52.726  24.622  1.00  0.00           H  
ATOM   3760  CA  ALA   250      30.411  52.791  23.829  1.00  0.00           C  
ATOM   3761  HA  ALA   250      29.505  52.603  24.405  1.00  0.00           H  
ATOM   3762  CB  ALA   250      30.768  54.294  23.828  1.00  0.00           C  
ATOM   3763  HB1 ALA   250      29.921  54.903  23.510  1.00  0.00           H  
ATOM   3764  HB2 ALA   250      31.036  54.582  24.844  1.00  0.00           H  
ATOM   3765  HB3 ALA   250      31.576  54.602  23.165  1.00  0.00           H  
ATOM   3766  C   ALA   250      30.018  52.189  22.448  1.00  0.00           C  
ATOM   3767  O   ALA   250      28.809  52.056  22.241  1.00  0.00           O  
ATOM   3768  N   HIE   251      30.936  51.858  21.538  1.00  0.00           N  
ATOM   3769  H   HIE   251      31.926  51.907  21.733  1.00  0.00           H  
ATOM   3770  CA  HIE   251      30.533  51.206  20.316  1.00  0.00           C  
ATOM   3771  HA  HIE   251      29.746  51.793  19.843  1.00  0.00           H  
ATOM   3772  CB  HIE   251      31.700  51.119  19.240  1.00  0.00           C  
ATOM   3773  HB2 HIE   251      32.580  50.692  19.722  1.00  0.00           H  
ATOM   3774  HB3 HIE   251      31.334  50.601  18.353  1.00  0.00           H  
ATOM   3775  CG  HIE   251      32.158  52.433  18.850  1.00  0.00           C  
ATOM   3776  ND1 HIE   251      31.317  53.412  18.252  1.00  0.00           N  
ATOM   3777  CE1 HIE   251      32.108  54.509  18.089  1.00  0.00           C  
ATOM   3778  HE1 HIE   251      31.783  55.498  17.803  1.00  0.00           H  
ATOM   3779  NE2 HIE   251      33.380  54.190  18.276  1.00  0.00           N  
ATOM   3780  HE2 HIE   251      34.201  54.747  18.087  1.00  0.00           H  
ATOM   3781  CD2 HIE   251      33.447  52.880  18.726  1.00  0.00           C  
ATOM   3782  HD2 HIE   251      34.351  52.353  18.995  1.00  0.00           H  
ATOM   3783  C   HIE   251      29.854  49.831  20.551  1.00  0.00           C  
ATOM   3784  O   HIE   251      28.959  49.468  19.763  1.00  0.00           O  
ATOM   3785  N   LEU   252      30.275  48.981  21.564  1.00  0.00           N  
ATOM   3786  H   LEU   252      31.017  49.342  22.147  1.00  0.00           H  
ATOM   3787  CA  LEU   252      29.593  47.682  21.877  1.00  0.00           C  
ATOM   3788  HA  LEU   252      29.478  47.056  20.992  1.00  0.00           H  
ATOM   3789  CB  LEU   252      30.558  46.900  22.791  1.00  0.00           C  
ATOM   3790  HB2 LEU   252      30.854  47.562  23.604  1.00  0.00           H  
ATOM   3791  HB3 LEU   252      29.972  46.098  23.240  1.00  0.00           H  
ATOM   3792  CG  LEU   252      31.787  46.251  22.142  1.00  0.00           C  
ATOM   3793  HG  LEU   252      32.195  47.003  21.466  1.00  0.00           H  
ATOM   3794  CD1 LEU   252      32.770  45.845  23.231  1.00  0.00           C  
ATOM   3795 HD11 LEU   252      33.661  45.377  22.811  1.00  0.00           H  
ATOM   3796 HD12 LEU   252      33.140  46.752  23.709  1.00  0.00           H  
ATOM   3797 HD13 LEU   252      32.257  45.188  23.933  1.00  0.00           H  
ATOM   3798  CD2 LEU   252      31.458  45.004  21.300  1.00  0.00           C  
ATOM   3799 HD21 LEU   252      30.705  45.214  20.541  1.00  0.00           H  
ATOM   3800 HD22 LEU   252      32.341  44.710  20.731  1.00  0.00           H  
ATOM   3801 HD23 LEU   252      31.087  44.256  22.001  1.00  0.00           H  
ATOM   3802  C   LEU   252      28.146  47.873  22.440  1.00  0.00           C  
ATOM   3803  O   LEU   252      27.250  47.018  22.281  1.00  0.00           O  
ATOM   3804  N   VAL   253      27.886  49.006  23.097  1.00  0.00           N  
ATOM   3805  H   VAL   253      28.554  49.764  23.105  1.00  0.00           H  
ATOM   3806  CA  VAL   253      26.490  49.271  23.549  1.00  0.00           C  
ATOM   3807  HA  VAL   253      25.807  48.421  23.562  1.00  0.00           H  
ATOM   3808  CB  VAL   253      26.431  49.625  25.061  1.00  0.00           C  
ATOM   3809  HB  VAL   253      25.401  49.864  25.326  1.00  0.00           H  
ATOM   3810  CG1 VAL   253      26.902  48.491  25.966  1.00  0.00           C  
ATOM   3811 HG11 VAL   253      26.808  47.547  25.429  1.00  0.00           H  
ATOM   3812 HG12 VAL   253      27.959  48.669  26.166  1.00  0.00           H  
ATOM   3813 HG13 VAL   253      26.307  48.502  26.879  1.00  0.00           H  
ATOM   3814  CG2 VAL   253      27.298  50.848  25.324  1.00  0.00           C  
ATOM   3815 HG21 VAL   253      26.980  51.668  24.680  1.00  0.00           H  
ATOM   3816 HG22 VAL   253      27.206  51.330  26.297  1.00  0.00           H  
ATOM   3817 HG23 VAL   253      28.339  50.658  25.062  1.00  0.00           H  
ATOM   3818  C   VAL   253      25.625  50.231  22.652  1.00  0.00           C  
ATOM   3819  O   VAL   253      24.630  50.835  23.098  1.00  0.00           O  
ATOM   3820  N   GLY   254      26.098  50.451  21.383  1.00  0.00           N  
ATOM   3821  H   GLY   254      26.865  49.891  21.041  1.00  0.00           H  
ATOM   3822  CA  GLY   254      25.487  51.481  20.501  1.00  0.00           C  
ATOM   3823  HA2 GLY   254      26.141  51.603  19.638  1.00  0.00           H  
ATOM   3824  HA3 GLY   254      24.487  51.258  20.129  1.00  0.00           H  
ATOM   3825  C   GLY   254      25.306  52.825  21.192  1.00  0.00           C  
ATOM   3826  O   GLY   254      24.212  53.291  21.449  1.00  0.00           O  
ATOM   3827  N   CYX   255      26.400  53.577  21.389  1.00  0.00           N  
ATOM   3828  H   CYX   255      27.247  53.133  21.064  1.00  0.00           H  
ATOM   3829  CA  CYX   255      26.451  54.987  21.888  1.00  0.00           C  
ATOM   3830  HA  CYX   255      25.410  55.297  21.794  1.00  0.00           H  
ATOM   3831  CB  CYX   255      26.909  54.863  23.302  1.00  0.00           C  
ATOM   3832  HB2 CYX   255      27.907  54.434  23.392  1.00  0.00           H  
ATOM   3833  HB3 CYX   255      27.106  55.880  23.641  1.00  0.00           H  
ATOM   3834  SG  CYX   255      25.660  54.107  24.381  1.00  0.00           S  
ATOM   3835  C   CYX   255      27.554  55.770  21.123  1.00  0.00           C  
ATOM   3836  O   CYX   255      28.460  55.142  20.575  1.00  0.00           O  
ATOM   3837  N   PRO   256      27.553  57.154  21.015  1.00  0.00           N  
ATOM   3838  CD  PRO   256      28.607  58.002  20.489  1.00  0.00           C  
ATOM   3839  HD2 PRO   256      28.239  58.236  19.490  1.00  0.00           H  
ATOM   3840  HD3 PRO   256      29.606  57.578  20.390  1.00  0.00           H  
ATOM   3841  CG  PRO   256      28.584  59.272  21.358  1.00  0.00           C  
ATOM   3842  HG2 PRO   256      29.075  60.143  20.923  1.00  0.00           H  
ATOM   3843  HG3 PRO   256      28.936  59.145  22.382  1.00  0.00           H  
ATOM   3844  CB  PRO   256      27.121  59.398  21.455  1.00  0.00           C  
ATOM   3845  HB2 PRO   256      26.739  59.846  20.538  1.00  0.00           H  
ATOM   3846  HB3 PRO   256      26.851  59.920  22.372  1.00  0.00           H  
ATOM   3847  CA  PRO   256      26.545  58.007  21.529  1.00  0.00           C  
ATOM   3848  HA  PRO   256      26.282  57.678  22.534  1.00  0.00           H  
ATOM   3849  C   PRO   256      25.217  57.855  20.659  1.00  0.00           C  
ATOM   3850  O   PRO   256      25.201  57.026  19.704  1.00  0.00           O  
ATOM   3851  N   PRO   257      24.093  58.578  20.978  1.00  0.00           N  
ATOM   3852  CD  PRO   257      23.940  59.358  22.233  1.00  0.00           C  
ATOM   3853  HD2 PRO   257      24.171  60.392  21.975  1.00  0.00           H  
ATOM   3854  HD3 PRO   257      24.567  59.054  23.071  1.00  0.00           H  
ATOM   3855  CG  PRO   257      22.453  59.245  22.611  1.00  0.00           C  
ATOM   3856  HG2 PRO   257      22.159  60.113  23.202  1.00  0.00           H  
ATOM   3857  HG3 PRO   257      22.209  58.287  23.071  1.00  0.00           H  
ATOM   3858  CB  PRO   257      21.921  59.215  21.198  1.00  0.00           C  
ATOM   3859  HB2 PRO   257      21.896  60.235  20.815  1.00  0.00           H  
ATOM   3860  HB3 PRO   257      20.886  58.903  21.058  1.00  0.00           H  
ATOM   3861  CA  PRO   257      22.877  58.535  20.216  1.00  0.00           C  
ATOM   3862  HA  PRO   257      22.694  57.491  19.963  1.00  0.00           H  
ATOM   3863  C   PRO   257      23.013  59.313  18.956  1.00  0.00           C  
ATOM   3864  O   PRO   257      23.789  60.258  18.902  1.00  0.00           O  
ATOM   3865  N   GLY   258      22.133  58.949  18.036  1.00  0.00           N  
ATOM   3866  H   GLY   258      21.595  58.118  18.240  1.00  0.00           H  
ATOM   3867  CA  GLY   258      21.808  59.513  16.755  1.00  0.00           C  
ATOM   3868  HA2 GLY   258      22.655  59.980  16.253  1.00  0.00           H  
ATOM   3869  HA3 GLY   258      21.535  58.733  16.044  1.00  0.00           H  
ATOM   3870  C   GLY   258      20.652  60.493  16.739  1.00  0.00           C  
ATOM   3871  O   GLY   258      20.040  60.808  17.793  1.00  0.00           O  
ATOM   3872  N   GLY   259      20.201  61.054  15.580  1.00  0.00           N  
ATOM   3873  H   GLY   259      19.472  61.745  15.688  1.00  0.00           H  
ATOM   3874  CA  GLY   259      20.547  60.687  14.159  1.00  0.00           C  
ATOM   3875  HA2 GLY   259      20.425  59.611  14.033  1.00  0.00           H  
ATOM   3876  HA3 GLY   259      19.979  61.326  13.484  1.00  0.00           H  
ATOM   3877  C   GLY   259      22.051  61.047  13.776  1.00  0.00           C  
ATOM   3878  O   GLY   259      22.752  60.254  13.142  1.00  0.00           O  
ATOM   3879  N   THR   260      22.630  62.155  14.250  1.00  0.00           N  
ATOM   3880  H   THR   260      22.118  62.790  14.845  1.00  0.00           H  
ATOM   3881  CA  THR   260      23.829  62.684  13.684  1.00  0.00           C  
ATOM   3882  HA  THR   260      24.291  61.992  12.980  1.00  0.00           H  
ATOM   3883  CB  THR   260      23.469  63.839  12.740  1.00  0.00           C  
ATOM   3884  HB  THR   260      24.470  64.200  12.502  1.00  0.00           H  
ATOM   3885  CG2 THR   260      22.726  63.414  11.458  1.00  0.00           C  
ATOM   3886 HG21 THR   260      23.277  62.730  10.813  1.00  0.00           H  
ATOM   3887 HG22 THR   260      21.800  62.928  11.765  1.00  0.00           H  
ATOM   3888 HG23 THR   260      22.593  64.323  10.871  1.00  0.00           H  
ATOM   3889  OG1 THR   260      22.658  64.827  13.382  1.00  0.00           O  
ATOM   3890  HG1 THR   260      23.252  65.483  13.753  1.00  0.00           H  
ATOM   3891  C   THR   260      24.854  63.105  14.769  1.00  0.00           C  
ATOM   3892  O   THR   260      24.433  63.701  15.795  1.00  0.00           O  
ATOM   3893  N   GLY   261      26.131  62.969  14.397  1.00  0.00           N  
ATOM   3894  H   GLY   261      26.346  62.432  13.569  1.00  0.00           H  
ATOM   3895  CA  GLY   261      27.281  63.478  15.174  1.00  0.00           C  
ATOM   3896  HA2 GLY   261      28.154  63.288  14.550  1.00  0.00           H  
ATOM   3897  HA3 GLY   261      27.025  64.503  15.443  1.00  0.00           H  
ATOM   3898  C   GLY   261      27.510  62.811  16.578  1.00  0.00           C  
ATOM   3899  O   GLY   261      27.072  61.676  16.777  1.00  0.00           O  
ATOM   3900  N   GLY   262      28.230  63.438  17.488  1.00  0.00           N  
ATOM   3901  H   GLY   262      28.677  64.300  17.210  1.00  0.00           H  
ATOM   3902  CA  GLY   262      28.740  63.004  18.798  1.00  0.00           C  
ATOM   3903  HA2 GLY   262      27.812  62.845  19.346  1.00  0.00           H  
ATOM   3904  HA3 GLY   262      29.165  62.026  18.573  1.00  0.00           H  
ATOM   3905  C   GLY   262      29.756  63.914  19.555  1.00  0.00           C  
ATOM   3906  O   GLY   262      30.356  64.773  18.980  1.00  0.00           O  
ATOM   3907  N   ASN   263      29.799  63.762  20.918  1.00  0.00           N  
ATOM   3908  H   ASN   263      29.398  62.946  21.358  1.00  0.00           H  
ATOM   3909  CA  ASN   263      30.548  64.566  21.877  1.00  0.00           C  
ATOM   3910  HA  ASN   263      31.456  64.832  21.336  1.00  0.00           H  
ATOM   3911  CB  ASN   263      29.864  65.956  22.014  1.00  0.00           C  
ATOM   3912  HB2 ASN   263      30.364  66.513  22.807  1.00  0.00           H  
ATOM   3913  HB3 ASN   263      29.930  66.579  21.123  1.00  0.00           H  
ATOM   3914  CG  ASN   263      28.454  65.803  22.611  1.00  0.00           C  
ATOM   3915  OD1 ASN   263      28.232  65.696  23.847  1.00  0.00           O  
ATOM   3916  ND2 ASN   263      27.455  66.089  21.864  1.00  0.00           N  
ATOM   3917 HD21 ASN   263      26.471  66.179  22.071  1.00  0.00           H  
ATOM   3918 HD22 ASN   263      27.605  66.270  20.882  1.00  0.00           H  
ATOM   3919  C   ASN   263      30.711  63.938  23.184  1.00  0.00           C  
ATOM   3920  O   ASN   263      29.979  63.063  23.594  1.00  0.00           O  
ATOM   3921  N   ASP   264      31.782  64.287  23.950  1.00  0.00           N  
ATOM   3922  H   ASP   264      32.489  64.934  23.633  1.00  0.00           H  
ATOM   3923  CA  ASP   264      32.186  63.642  25.188  1.00  0.00           C  
ATOM   3924  HA  ASP   264      32.393  62.619  24.875  1.00  0.00           H  
ATOM   3925  CB  ASP   264      33.558  64.278  25.598  1.00  0.00           C  
ATOM   3926  HB2 ASP   264      33.446  65.321  25.894  1.00  0.00           H  
ATOM   3927  HB3 ASP   264      33.948  63.815  26.504  1.00  0.00           H  
ATOM   3928  CG  ASP   264      34.584  64.099  24.527  1.00  0.00           C  
ATOM   3929  OD1 ASP   264      34.459  63.191  23.659  1.00  0.00           O  
ATOM   3930  OD2 ASP   264      35.578  64.867  24.521  1.00  0.00           O  
ATOM   3931  C   ASP   264      31.192  63.707  26.370  1.00  0.00           C  
ATOM   3932  O   ASP   264      31.430  63.171  27.410  1.00  0.00           O  
ATOM   3933  N   THR   265      29.898  64.340  26.290  1.00  0.00           N  
ATOM   3934  H   THR   265      29.677  64.792  25.414  1.00  0.00           H  
ATOM   3935  CA  THR   265      28.869  64.433  27.298  1.00  0.00           C  
ATOM   3936  HA  THR   265      29.180  64.164  28.308  1.00  0.00           H  
ATOM   3937  CB  THR   265      28.356  65.927  27.133  1.00  0.00           C  
ATOM   3938  HB  THR   265      28.047  66.170  26.116  1.00  0.00           H  
ATOM   3939  CG2 THR   265      27.163  66.250  28.018  1.00  0.00           C  
ATOM   3940 HG21 THR   265      27.362  65.906  29.033  1.00  0.00           H  
ATOM   3941 HG22 THR   265      27.063  67.330  28.125  1.00  0.00           H  
ATOM   3942 HG23 THR   265      26.242  65.762  27.700  1.00  0.00           H  
ATOM   3943  OG1 THR   265      29.351  66.744  27.594  1.00  0.00           O  
ATOM   3944  HG1 THR   265      30.003  66.655  26.895  1.00  0.00           H  
ATOM   3945  C   THR   265      27.725  63.469  26.935  1.00  0.00           C  
ATOM   3946  O   THR   265      27.350  62.706  27.831  1.00  0.00           O  
ATOM   3947  N   GLU   266      27.309  63.388  25.658  1.00  0.00           N  
ATOM   3948  H   GLU   266      27.772  63.969  24.974  1.00  0.00           H  
ATOM   3949  CA  GLU   266      26.365  62.432  25.111  1.00  0.00           C  
ATOM   3950  HA  GLU   266      25.401  62.478  25.618  1.00  0.00           H  
ATOM   3951  CB  GLU   266      26.085  62.805  23.660  1.00  0.00           C  
ATOM   3952  HB2 GLU   266      26.884  63.370  23.182  1.00  0.00           H  
ATOM   3953  HB3 GLU   266      26.087  61.906  23.044  1.00  0.00           H  
ATOM   3954  CG  GLU   266      24.745  63.573  23.508  1.00  0.00           C  
ATOM   3955  HG2 GLU   266      24.357  63.650  22.492  1.00  0.00           H  
ATOM   3956  HG3 GLU   266      24.048  62.954  24.073  1.00  0.00           H  
ATOM   3957  CD  GLU   266      24.768  64.997  23.928  1.00  0.00           C  
ATOM   3958  OE1 GLU   266      24.625  65.289  25.118  1.00  0.00           O  
ATOM   3959  OE2 GLU   266      24.948  65.819  22.992  1.00  0.00           O  
ATOM   3960  C   GLU   266      26.833  60.967  25.264  1.00  0.00           C  
ATOM   3961  O   GLU   266      26.095  60.116  25.666  1.00  0.00           O  
ATOM   3962  N   LEU   267      28.136  60.734  24.919  1.00  0.00           N  
ATOM   3963  H   LEU   267      28.668  61.482  24.498  1.00  0.00           H  
ATOM   3964  CA  LEU   267      28.806  59.442  25.042  1.00  0.00           C  
ATOM   3965  HA  LEU   267      28.235  58.755  24.419  1.00  0.00           H  
ATOM   3966  CB  LEU   267      30.359  59.496  24.693  1.00  0.00           C  
ATOM   3967  HB2 LEU   267      30.459  60.196  23.863  1.00  0.00           H  
ATOM   3968  HB3 LEU   267      30.893  59.976  25.513  1.00  0.00           H  
ATOM   3969  CG  LEU   267      31.089  58.246  24.374  1.00  0.00           C  
ATOM   3970  HG  LEU   267      30.416  57.664  23.744  1.00  0.00           H  
ATOM   3971  CD1 LEU   267      32.407  58.618  23.677  1.00  0.00           C  
ATOM   3972 HD11 LEU   267      33.166  59.073  24.312  1.00  0.00           H  
ATOM   3973 HD12 LEU   267      32.770  57.652  23.326  1.00  0.00           H  
ATOM   3974 HD13 LEU   267      32.317  59.226  22.777  1.00  0.00           H  
ATOM   3975  CD2 LEU   267      31.393  57.419  25.603  1.00  0.00           C  
ATOM   3976 HD21 LEU   267      32.289  56.826  25.417  1.00  0.00           H  
ATOM   3977 HD22 LEU   267      31.718  57.967  26.488  1.00  0.00           H  
ATOM   3978 HD23 LEU   267      30.513  56.832  25.865  1.00  0.00           H  
ATOM   3979  C   LEU   267      28.572  58.913  26.441  1.00  0.00           C  
ATOM   3980  O   LEU   267      28.033  57.796  26.594  1.00  0.00           O  
ATOM   3981  N   VAL   268      28.965  59.741  27.457  1.00  0.00           N  
ATOM   3982  H   VAL   268      29.506  60.570  27.255  1.00  0.00           H  
ATOM   3983  CA  VAL   268      28.862  59.248  28.834  1.00  0.00           C  
ATOM   3984  HA  VAL   268      29.245  58.228  28.843  1.00  0.00           H  
ATOM   3985  CB  VAL   268      29.722  60.090  29.765  1.00  0.00           C  
ATOM   3986  HB  VAL   268      29.270  61.079  29.832  1.00  0.00           H  
ATOM   3987  CG1 VAL   268      29.971  59.438  31.178  1.00  0.00           C  
ATOM   3988 HG11 VAL   268      30.524  58.510  31.031  1.00  0.00           H  
ATOM   3989 HG12 VAL   268      30.432  60.210  31.793  1.00  0.00           H  
ATOM   3990 HG13 VAL   268      29.013  59.370  31.693  1.00  0.00           H  
ATOM   3991  CG2 VAL   268      31.146  60.287  29.299  1.00  0.00           C  
ATOM   3992 HG21 VAL   268      31.221  60.690  28.289  1.00  0.00           H  
ATOM   3993 HG22 VAL   268      31.672  61.028  29.901  1.00  0.00           H  
ATOM   3994 HG23 VAL   268      31.728  59.377  29.443  1.00  0.00           H  
ATOM   3995  C   VAL   268      27.425  59.238  29.328  1.00  0.00           C  
ATOM   3996  O   VAL   268      27.077  58.267  30.048  1.00  0.00           O  
ATOM   3997  N   ALA   269      26.521  60.114  28.889  1.00  0.00           N  
ATOM   3998  H   ALA   269      26.824  60.694  28.120  1.00  0.00           H  
ATOM   3999  CA  ALA   269      25.056  60.213  29.289  1.00  0.00           C  
ATOM   4000  HA  ALA   269      24.856  60.354  30.351  1.00  0.00           H  
ATOM   4001  CB  ALA   269      24.448  61.394  28.510  1.00  0.00           C  
ATOM   4002  HB1 ALA   269      24.653  61.336  27.442  1.00  0.00           H  
ATOM   4003  HB2 ALA   269      23.382  61.417  28.740  1.00  0.00           H  
ATOM   4004  HB3 ALA   269      24.941  62.285  28.898  1.00  0.00           H  
ATOM   4005  C   ALA   269      24.329  58.928  28.820  1.00  0.00           C  
ATOM   4006  O   ALA   269      23.601  58.238  29.522  1.00  0.00           O  
ATOM   4007  N   CYX   270      24.859  58.386  27.698  1.00  0.00           N  
ATOM   4008  H   CYX   270      25.203  59.014  26.985  1.00  0.00           H  
ATOM   4009  CA  CYX   270      24.531  57.060  27.182  1.00  0.00           C  
ATOM   4010  HA  CYX   270      23.455  56.890  27.207  1.00  0.00           H  
ATOM   4011  CB  CYX   270      24.994  56.977  25.714  1.00  0.00           C  
ATOM   4012  HB2 CYX   270      24.681  57.840  25.126  1.00  0.00           H  
ATOM   4013  HB3 CYX   270      26.082  56.915  25.712  1.00  0.00           H  
ATOM   4014  SG  CYX   270      24.286  55.640  24.697  1.00  0.00           S  
ATOM   4015  C   CYX   270      25.045  55.947  28.113  1.00  0.00           C  
ATOM   4016  O   CYX   270      24.195  55.162  28.552  1.00  0.00           O  
ATOM   4017  N   LEU   271      26.384  55.856  28.459  1.00  0.00           N  
ATOM   4018  H   LEU   271      27.042  56.495  28.037  1.00  0.00           H  
ATOM   4019  CA  LEU   271      26.811  54.892  29.443  1.00  0.00           C  
ATOM   4020  HA  LEU   271      26.471  53.938  29.040  1.00  0.00           H  
ATOM   4021  CB  LEU   271      28.310  54.879  29.503  1.00  0.00           C  
ATOM   4022  HB2 LEU   271      28.614  55.837  29.925  1.00  0.00           H  
ATOM   4023  HB3 LEU   271      28.566  54.143  30.265  1.00  0.00           H  
ATOM   4024  CG  LEU   271      29.076  54.658  28.212  1.00  0.00           C  
ATOM   4025  HG  LEU   271      28.671  55.345  27.470  1.00  0.00           H  
ATOM   4026  CD1 LEU   271      30.546  55.111  28.310  1.00  0.00           C  
ATOM   4027 HD11 LEU   271      31.020  54.526  29.099  1.00  0.00           H  
ATOM   4028 HD12 LEU   271      30.956  54.934  27.316  1.00  0.00           H  
ATOM   4029 HD13 LEU   271      30.638  56.153  28.616  1.00  0.00           H  
ATOM   4030  CD2 LEU   271      29.085  53.229  27.672  1.00  0.00           C  
ATOM   4031 HD21 LEU   271      28.082  53.068  27.277  1.00  0.00           H  
ATOM   4032 HD22 LEU   271      29.861  53.059  26.926  1.00  0.00           H  
ATOM   4033 HD23 LEU   271      29.290  52.555  28.504  1.00  0.00           H  
ATOM   4034  C   LEU   271      26.165  55.137  30.881  1.00  0.00           C  
ATOM   4035  O   LEU   271      26.341  54.229  31.621  1.00  0.00           O  
ATOM   4036  N   ARG   272      25.448  56.261  31.177  1.00  0.00           N  
ATOM   4037  H   ARG   272      25.523  56.972  30.464  1.00  0.00           H  
ATOM   4038  CA  ARG   272      24.609  56.525  32.373  1.00  0.00           C  
ATOM   4039  HA  ARG   272      25.048  55.922  33.168  1.00  0.00           H  
ATOM   4040  CB  ARG   272      24.700  58.032  32.777  1.00  0.00           C  
ATOM   4041  HB2 ARG   272      24.355  58.715  32.000  1.00  0.00           H  
ATOM   4042  HB3 ARG   272      24.062  58.108  33.657  1.00  0.00           H  
ATOM   4043  CG  ARG   272      26.157  58.491  33.228  1.00  0.00           C  
ATOM   4044  HG2 ARG   272      26.818  57.646  33.424  1.00  0.00           H  
ATOM   4045  HG3 ARG   272      26.537  58.932  32.306  1.00  0.00           H  
ATOM   4046  CD  ARG   272      26.050  59.547  34.329  1.00  0.00           C  
ATOM   4047  HD2 ARG   272      25.029  59.537  34.712  1.00  0.00           H  
ATOM   4048  HD3 ARG   272      26.611  59.206  35.199  1.00  0.00           H  
ATOM   4049  NE  ARG   272      26.269  60.937  33.781  1.00  0.00           N  
ATOM   4050  HE  ARG   272      25.470  61.457  33.445  1.00  0.00           H  
ATOM   4051  CZ  ARG   272      27.533  61.459  33.788  1.00  0.00           C  
ATOM   4052  NH1 ARG   272      28.547  60.809  34.293  1.00  0.00           N  
ATOM   4053 HH11 ARG   272      28.363  60.070  34.957  1.00  0.00           H  
ATOM   4054 HH12 ARG   272      29.445  61.267  34.243  1.00  0.00           H  
ATOM   4055  NH2 ARG   272      27.834  62.683  33.296  1.00  0.00           N  
ATOM   4056 HH21 ARG   272      27.158  63.311  32.885  1.00  0.00           H  
ATOM   4057 HH22 ARG   272      28.788  62.992  33.414  1.00  0.00           H  
ATOM   4058  C   ARG   272      23.166  56.064  32.268  1.00  0.00           C  
ATOM   4059  O   ARG   272      22.306  56.367  33.159  1.00  0.00           O  
ATOM   4060  N   THR   273      22.809  55.335  31.218  1.00  0.00           N  
ATOM   4061  H   THR   273      23.530  55.061  30.567  1.00  0.00           H  
ATOM   4062  CA  THR   273      21.414  54.966  30.902  1.00  0.00           C  
ATOM   4063  HA  THR   273      20.859  54.951  31.840  1.00  0.00           H  
ATOM   4064  CB  THR   273      20.737  56.006  29.937  1.00  0.00           C  
ATOM   4065  HB  THR   273      19.861  55.532  29.495  1.00  0.00           H  
ATOM   4066  CG2 THR   273      20.386  57.352  30.522  1.00  0.00           C  
ATOM   4067 HG21 THR   273      19.783  57.871  29.777  1.00  0.00           H  
ATOM   4068 HG22 THR   273      19.776  57.186  31.410  1.00  0.00           H  
ATOM   4069 HG23 THR   273      21.219  58.010  30.767  1.00  0.00           H  
ATOM   4070  OG1 THR   273      21.583  56.302  28.889  1.00  0.00           O  
ATOM   4071  HG1 THR   273      22.205  56.978  29.169  1.00  0.00           H  
ATOM   4072  C   THR   273      21.319  53.580  30.230  1.00  0.00           C  
ATOM   4073  O   THR   273      20.410  52.792  30.598  1.00  0.00           O  
ATOM   4074  N   ARG   274      22.369  53.169  29.484  1.00  0.00           N  
ATOM   4075  H   ARG   274      23.201  53.720  29.324  1.00  0.00           H  
ATOM   4076  CA  ARG   274      22.529  51.776  29.118  1.00  0.00           C  
ATOM   4077  HA  ARG   274      21.610  51.569  28.570  1.00  0.00           H  
ATOM   4078  CB  ARG   274      23.773  51.552  28.211  1.00  0.00           C  
ATOM   4079  HB2 ARG   274      24.695  51.863  28.702  1.00  0.00           H  
ATOM   4080  HB3 ARG   274      23.980  50.484  28.139  1.00  0.00           H  
ATOM   4081  CG  ARG   274      23.722  52.163  26.819  1.00  0.00           C  
ATOM   4082  HG2 ARG   274      23.442  53.212  26.919  1.00  0.00           H  
ATOM   4083  HG3 ARG   274      24.707  52.146  26.351  1.00  0.00           H  
ATOM   4084  CD  ARG   274      22.789  51.457  25.863  1.00  0.00           C  
ATOM   4085  HD2 ARG   274      23.072  50.429  25.634  1.00  0.00           H  
ATOM   4086  HD3 ARG   274      21.764  51.414  26.233  1.00  0.00           H  
ATOM   4087  NE  ARG   274      22.586  52.071  24.553  1.00  0.00           N  
ATOM   4088  HE  ARG   274      23.225  51.769  23.831  1.00  0.00           H  
ATOM   4089  CZ  ARG   274      21.825  53.147  24.301  1.00  0.00           C  
ATOM   4090  NH1 ARG   274      21.096  53.729  25.226  1.00  0.00           N  
ATOM   4091 HH11 ARG   274      20.841  53.143  26.008  1.00  0.00           H  
ATOM   4092 HH12 ARG   274      20.705  54.625  24.973  1.00  0.00           H  
ATOM   4093  NH2 ARG   274      21.959  53.728  23.126  1.00  0.00           N  
ATOM   4094 HH21 ARG   274      22.681  53.490  22.461  1.00  0.00           H  
ATOM   4095 HH22 ARG   274      21.369  54.535  22.981  1.00  0.00           H  
ATOM   4096  C   ARG   274      22.642  50.825  30.345  1.00  0.00           C  
ATOM   4097  O   ARG   274      23.293  51.347  31.290  1.00  0.00           O  
ATOM   4098  N   PRO   275      22.156  49.496  30.355  1.00  0.00           N  
ATOM   4099  CD  PRO   275      21.539  48.797  29.240  1.00  0.00           C  
ATOM   4100  HD2 PRO   275      22.373  48.224  28.835  1.00  0.00           H  
ATOM   4101  HD3 PRO   275      21.081  49.386  28.445  1.00  0.00           H  
ATOM   4102  CG  PRO   275      20.519  47.887  29.833  1.00  0.00           C  
ATOM   4103  HG2 PRO   275      20.161  47.154  29.110  1.00  0.00           H  
ATOM   4104  HG3 PRO   275      19.707  48.502  30.221  1.00  0.00           H  
ATOM   4105  CB  PRO   275      21.370  47.323  31.003  1.00  0.00           C  
ATOM   4106  HB2 PRO   275      22.118  46.674  30.547  1.00  0.00           H  
ATOM   4107  HB3 PRO   275      20.742  46.862  31.766  1.00  0.00           H  
ATOM   4108  CA  PRO   275      21.999  48.635  31.533  1.00  0.00           C  
ATOM   4109  HA  PRO   275      21.330  49.075  32.273  1.00  0.00           H  
ATOM   4110  C   PRO   275      23.303  48.310  32.176  1.00  0.00           C  
ATOM   4111  O   PRO   275      24.192  47.747  31.520  1.00  0.00           O  
ATOM   4112  N   ALA   276      23.498  48.686  33.448  1.00  0.00           N  
ATOM   4113  H   ALA   276      22.729  49.120  33.938  1.00  0.00           H  
ATOM   4114  CA  ALA   276      24.764  48.526  34.207  1.00  0.00           C  
ATOM   4115  HA  ALA   276      25.519  49.274  33.963  1.00  0.00           H  
ATOM   4116  CB  ALA   276      24.372  48.933  35.663  1.00  0.00           C  
ATOM   4117  HB1 ALA   276      25.158  48.745  36.394  1.00  0.00           H  
ATOM   4118  HB2 ALA   276      23.870  49.900  35.676  1.00  0.00           H  
ATOM   4119  HB3 ALA   276      23.600  48.210  35.928  1.00  0.00           H  
ATOM   4120  C   ALA   276      25.417  47.104  34.171  1.00  0.00           C  
ATOM   4121  O   ALA   276      26.615  47.051  34.047  1.00  0.00           O  
ATOM   4122  N   GLN   277      24.609  46.042  34.196  1.00  0.00           N  
ATOM   4123  H   GLN   277      23.611  46.106  34.332  1.00  0.00           H  
ATOM   4124  CA  GLN   277      25.168  44.656  34.254  1.00  0.00           C  
ATOM   4125  HA  GLN   277      25.996  44.677  34.963  1.00  0.00           H  
ATOM   4126  CB  GLN   277      24.083  43.716  34.779  1.00  0.00           C  
ATOM   4127  HB2 GLN   277      23.978  44.164  35.767  1.00  0.00           H  
ATOM   4128  HB3 GLN   277      23.153  43.836  34.223  1.00  0.00           H  
ATOM   4129  CG  GLN   277      24.504  42.185  34.816  1.00  0.00           C  
ATOM   4130  HG2 GLN   277      23.626  41.596  35.080  1.00  0.00           H  
ATOM   4131  HG3 GLN   277      24.786  41.780  33.843  1.00  0.00           H  
ATOM   4132  CD  GLN   277      25.610  41.923  35.798  1.00  0.00           C  
ATOM   4133  OE1 GLN   277      25.613  42.220  36.971  1.00  0.00           O  
ATOM   4134  NE2 GLN   277      26.824  41.604  35.392  1.00  0.00           N  
ATOM   4135 HE21 GLN   277      27.616  41.625  36.018  1.00  0.00           H  
ATOM   4136 HE22 GLN   277      27.051  41.266  34.468  1.00  0.00           H  
ATOM   4137  C   GLN   277      25.665  44.251  32.828  1.00  0.00           C  
ATOM   4138  O   GLN   277      26.743  43.722  32.678  1.00  0.00           O  
ATOM   4139  N   VAL   278      24.921  44.640  31.772  1.00  0.00           N  
ATOM   4140  H   VAL   278      24.016  45.081  31.858  1.00  0.00           H  
ATOM   4141  CA  VAL   278      25.454  44.598  30.420  1.00  0.00           C  
ATOM   4142  HA  VAL   278      25.587  43.543  30.181  1.00  0.00           H  
ATOM   4143  CB  VAL   278      24.425  45.142  29.345  1.00  0.00           C  
ATOM   4144  HB  VAL   278      24.203  46.199  29.491  1.00  0.00           H  
ATOM   4145  CG1 VAL   278      25.001  45.128  27.914  1.00  0.00           C  
ATOM   4146 HG11 VAL   278      24.266  45.161  27.110  1.00  0.00           H  
ATOM   4147 HG12 VAL   278      25.782  45.876  27.777  1.00  0.00           H  
ATOM   4148 HG13 VAL   278      25.541  44.204  27.707  1.00  0.00           H  
ATOM   4149  CG2 VAL   278      23.085  44.332  29.394  1.00  0.00           C  
ATOM   4150 HG21 VAL   278      22.526  44.653  28.516  1.00  0.00           H  
ATOM   4151 HG22 VAL   278      23.198  43.248  29.417  1.00  0.00           H  
ATOM   4152 HG23 VAL   278      22.423  44.622  30.210  1.00  0.00           H  
ATOM   4153  C   VAL   278      26.801  45.262  30.296  1.00  0.00           C  
ATOM   4154  O   VAL   278      27.713  44.734  29.799  1.00  0.00           O  
ATOM   4155  N   LEU   279      26.975  46.496  30.784  1.00  0.00           N  
ATOM   4156  H   LEU   279      26.245  46.803  31.411  1.00  0.00           H  
ATOM   4157  CA  LEU   279      28.343  47.099  30.612  1.00  0.00           C  
ATOM   4158  HA  LEU   279      28.717  47.085  29.588  1.00  0.00           H  
ATOM   4159  CB  LEU   279      28.351  48.560  31.094  1.00  0.00           C  
ATOM   4160  HB2 LEU   279      27.948  48.544  32.107  1.00  0.00           H  
ATOM   4161  HB3 LEU   279      29.366  48.941  31.205  1.00  0.00           H  
ATOM   4162  CG  LEU   279      27.533  49.590  30.315  1.00  0.00           C  
ATOM   4163  HG  LEU   279      26.536  49.180  30.155  1.00  0.00           H  
ATOM   4164  CD1 LEU   279      27.468  50.898  31.121  1.00  0.00           C  
ATOM   4165 HD11 LEU   279      27.112  50.885  32.151  1.00  0.00           H  
ATOM   4166 HD12 LEU   279      28.395  51.459  31.233  1.00  0.00           H  
ATOM   4167 HD13 LEU   279      26.737  51.582  30.689  1.00  0.00           H  
ATOM   4168  CD2 LEU   279      28.151  49.912  28.911  1.00  0.00           C  
ATOM   4169 HD21 LEU   279      28.204  49.096  28.190  1.00  0.00           H  
ATOM   4170 HD22 LEU   279      27.522  50.642  28.401  1.00  0.00           H  
ATOM   4171 HD23 LEU   279      29.123  50.352  29.137  1.00  0.00           H  
ATOM   4172  C   LEU   279      29.425  46.434  31.460  1.00  0.00           C  
ATOM   4173  O   LEU   279      30.524  46.367  30.912  1.00  0.00           O  
ATOM   4174  N   VAL   280      29.140  45.810  32.625  1.00  0.00           N  
ATOM   4175  H   VAL   280      28.233  45.884  33.064  1.00  0.00           H  
ATOM   4176  CA  VAL   280      30.140  44.968  33.315  1.00  0.00           C  
ATOM   4177  HA  VAL   280      31.067  45.459  33.612  1.00  0.00           H  
ATOM   4178  CB  VAL   280      29.541  44.439  34.620  1.00  0.00           C  
ATOM   4179  HB  VAL   280      28.485  44.221  34.457  1.00  0.00           H  
ATOM   4180  CG1 VAL   280      30.128  43.108  35.177  1.00  0.00           C  
ATOM   4181 HG11 VAL   280      29.782  42.984  36.203  1.00  0.00           H  
ATOM   4182 HG12 VAL   280      29.704  42.257  34.645  1.00  0.00           H  
ATOM   4183 HG13 VAL   280      31.215  43.157  35.115  1.00  0.00           H  
ATOM   4184  CG2 VAL   280      29.623  45.421  35.778  1.00  0.00           C  
ATOM   4185 HG21 VAL   280      28.975  45.074  36.583  1.00  0.00           H  
ATOM   4186 HG22 VAL   280      30.643  45.617  36.107  1.00  0.00           H  
ATOM   4187 HG23 VAL   280      29.179  46.368  35.467  1.00  0.00           H  
ATOM   4188  C   VAL   280      30.493  43.809  32.371  1.00  0.00           C  
ATOM   4189  O   VAL   280      31.679  43.469  32.433  1.00  0.00           O  
ATOM   4190  N   ASN   281      29.567  43.332  31.517  1.00  0.00           N  
ATOM   4191  H   ASN   281      28.618  43.666  31.609  1.00  0.00           H  
ATOM   4192  CA  ASN   281      29.772  42.268  30.550  1.00  0.00           C  
ATOM   4193  HA  ASN   281      30.481  41.532  30.931  1.00  0.00           H  
ATOM   4194  CB  ASN   281      28.457  41.505  30.388  1.00  0.00           C  
ATOM   4195  HB2 ASN   281      27.610  42.156  30.174  1.00  0.00           H  
ATOM   4196  HB3 ASN   281      28.594  40.905  29.489  1.00  0.00           H  
ATOM   4197  CG  ASN   281      27.984  40.686  31.547  1.00  0.00           C  
ATOM   4198  OD1 ASN   281      28.625  40.534  32.580  1.00  0.00           O  
ATOM   4199  ND2 ASN   281      26.784  40.086  31.348  1.00  0.00           N  
ATOM   4200 HD21 ASN   281      26.569  39.551  32.177  1.00  0.00           H  
ATOM   4201 HD22 ASN   281      26.175  40.205  30.551  1.00  0.00           H  
ATOM   4202  C   ASN   281      30.415  42.749  29.227  1.00  0.00           C  
ATOM   4203  O   ASN   281      30.550  41.938  28.312  1.00  0.00           O  
ATOM   4204  N   HIE   282      30.947  43.939  29.195  1.00  0.00           N  
ATOM   4205  H   HIE   282      30.757  44.545  29.981  1.00  0.00           H  
ATOM   4206  CA  HIE   282      31.746  44.422  27.999  1.00  0.00           C  
ATOM   4207  HA  HIE   282      31.882  43.567  27.337  1.00  0.00           H  
ATOM   4208  CB  HIE   282      30.906  45.466  27.162  1.00  0.00           C  
ATOM   4209  HB2 HIE   282      30.489  46.168  27.883  1.00  0.00           H  
ATOM   4210  HB3 HIE   282      31.629  46.020  26.563  1.00  0.00           H  
ATOM   4211  CG  HIE   282      29.777  44.961  26.232  1.00  0.00           C  
ATOM   4212  ND1 HIE   282      29.971  44.114  25.124  1.00  0.00           N  
ATOM   4213  CE1 HIE   282      28.810  43.961  24.532  1.00  0.00           C  
ATOM   4214  HE1 HIE   282      28.658  43.384  23.632  1.00  0.00           H  
ATOM   4215  NE2 HIE   282      27.849  44.542  25.307  1.00  0.00           N  
ATOM   4216  HE2 HIE   282      26.860  44.456  25.121  1.00  0.00           H  
ATOM   4217  CD2 HIE   282      28.426  45.141  26.374  1.00  0.00           C  
ATOM   4218  HD2 HIE   282      27.853  45.646  27.137  1.00  0.00           H  
ATOM   4219  C   HIE   282      33.183  44.880  28.441  1.00  0.00           C  
ATOM   4220  O   HIE   282      34.133  45.120  27.646  1.00  0.00           O  
ATOM   4221  N   GLU   283      33.415  45.004  29.727  1.00  0.00           N  
ATOM   4222  H   GLU   283      32.621  44.975  30.350  1.00  0.00           H  
ATOM   4223  CA  GLU   283      34.608  45.726  30.268  1.00  0.00           C  
ATOM   4224  HA  GLU   283      34.556  46.732  29.851  1.00  0.00           H  
ATOM   4225  CB  GLU   283      34.388  45.842  31.791  1.00  0.00           C  
ATOM   4226  HB2 GLU   283      33.372  46.094  32.098  1.00  0.00           H  
ATOM   4227  HB3 GLU   283      34.762  44.918  32.232  1.00  0.00           H  
ATOM   4228  CG  GLU   283      35.329  46.969  32.228  1.00  0.00           C  
ATOM   4229  HG2 GLU   283      36.309  46.782  31.789  1.00  0.00           H  
ATOM   4230  HG3 GLU   283      35.030  47.990  31.993  1.00  0.00           H  
ATOM   4231  CD  GLU   283      35.548  47.003  33.727  1.00  0.00           C  
ATOM   4232  OE1 GLU   283      36.553  46.317  34.196  1.00  0.00           O  
ATOM   4233  OE2 GLU   283      34.642  47.553  34.412  1.00  0.00           O  
ATOM   4234  C   GLU   283      35.912  45.129  29.856  1.00  0.00           C  
ATOM   4235  O   GLU   283      36.777  45.836  29.323  1.00  0.00           O  
ATOM   4236  N   TRP   284      36.008  43.844  30.088  1.00  0.00           N  
ATOM   4237  H   TRP   284      35.199  43.381  30.476  1.00  0.00           H  
ATOM   4238  CA  TRP   284      37.259  43.051  29.777  1.00  0.00           C  
ATOM   4239  HA  TRP   284      38.013  43.601  30.340  1.00  0.00           H  
ATOM   4240  CB  TRP   284      37.071  41.648  30.324  1.00  0.00           C  
ATOM   4241  HB2 TRP   284      36.881  41.678  31.397  1.00  0.00           H  
ATOM   4242  HB3 TRP   284      36.143  41.213  29.953  1.00  0.00           H  
ATOM   4243  CG  TRP   284      38.078  40.641  30.059  1.00  0.00           C  
ATOM   4244  CD1 TRP   284      39.381  40.934  30.256  1.00  0.00           C  
ATOM   4245  HD1 TRP   284      39.838  41.890  30.464  1.00  0.00           H  
ATOM   4246  NE1 TRP   284      40.101  39.768  30.057  1.00  0.00           N  
ATOM   4247  HE1 TRP   284      41.070  39.648  30.318  1.00  0.00           H  
ATOM   4248  CE2 TRP   284      39.308  38.684  29.696  1.00  0.00           C  
ATOM   4249  CZ2 TRP   284      39.685  37.373  29.525  1.00  0.00           C  
ATOM   4250  HZ2 TRP   284      40.715  37.050  29.498  1.00  0.00           H  
ATOM   4251  CH2 TRP   284      38.615  36.454  29.258  1.00  0.00           C  
ATOM   4252  HH2 TRP   284      38.772  35.400  29.087  1.00  0.00           H  
ATOM   4253  CZ3 TRP   284      37.295  36.918  29.276  1.00  0.00           C  
ATOM   4254  HZ3 TRP   284      36.529  36.200  29.026  1.00  0.00           H  
ATOM   4255  CE3 TRP   284      36.991  38.288  29.430  1.00  0.00           C  
ATOM   4256  HE3 TRP   284      35.959  38.607  29.434  1.00  0.00           H  
ATOM   4257  CD2 TRP   284      37.972  39.235  29.733  1.00  0.00           C  
ATOM   4258  C   TRP   284      37.590  43.043  28.267  1.00  0.00           C  
ATOM   4259  O   TRP   284      38.748  42.778  27.944  1.00  0.00           O  
ATOM   4260  N   HIE   285      36.686  43.360  27.354  1.00  0.00           N  
ATOM   4261  H   HIE   285      35.724  43.488  27.634  1.00  0.00           H  
ATOM   4262  CA  HIE   285      36.820  43.063  25.912  1.00  0.00           C  
ATOM   4263  HA  HIE   285      37.502  42.220  25.802  1.00  0.00           H  
ATOM   4264  CB  HIE   285      35.471  42.758  25.369  1.00  0.00           C  
ATOM   4265  HB2 HIE   285      34.934  43.705  25.322  1.00  0.00           H  
ATOM   4266  HB3 HIE   285      35.536  42.396  24.343  1.00  0.00           H  
ATOM   4267  CG  HIE   285      34.576  41.795  26.222  1.00  0.00           C  
ATOM   4268  ND1 HIE   285      34.983  40.844  27.280  1.00  0.00           N  
ATOM   4269  CE1 HIE   285      33.819  40.383  27.795  1.00  0.00           C  
ATOM   4270  HE1 HIE   285      33.765  39.591  28.527  1.00  0.00           H  
ATOM   4271  NE2 HIE   285      32.758  40.961  27.188  1.00  0.00           N  
ATOM   4272  HE2 HIE   285      31.805  41.012  27.519  1.00  0.00           H  
ATOM   4273  CD2 HIE   285      33.270  41.884  26.282  1.00  0.00           C  
ATOM   4274  HD2 HIE   285      32.708  42.579  25.675  1.00  0.00           H  
ATOM   4275  C   HIE   285      37.476  44.182  25.068  1.00  0.00           C  
ATOM   4276  O   HIE   285      37.944  43.854  24.036  1.00  0.00           O  
ATOM   4277  N   VAL   286      37.508  45.373  25.655  1.00  0.00           N  
ATOM   4278  H   VAL   286      37.014  45.493  26.528  1.00  0.00           H  
ATOM   4279  CA  VAL   286      38.060  46.632  25.025  1.00  0.00           C  
ATOM   4280  HA  VAL   286      37.834  46.630  23.959  1.00  0.00           H  
ATOM   4281  CB  VAL   286      37.411  47.874  25.620  1.00  0.00           C  
ATOM   4282  HB  VAL   286      37.815  48.668  24.992  1.00  0.00           H  
ATOM   4283  CG1 VAL   286      35.853  47.817  25.599  1.00  0.00           C  
ATOM   4284 HG11 VAL   286      35.533  48.648  26.227  1.00  0.00           H  
ATOM   4285 HG12 VAL   286      35.420  47.976  24.612  1.00  0.00           H  
ATOM   4286 HG13 VAL   286      35.422  46.928  26.060  1.00  0.00           H  
ATOM   4287  CG2 VAL   286      37.929  48.132  27.007  1.00  0.00           C  
ATOM   4288 HG21 VAL   286      37.616  49.120  27.344  1.00  0.00           H  
ATOM   4289 HG22 VAL   286      37.622  47.362  27.715  1.00  0.00           H  
ATOM   4290 HG23 VAL   286      39.011  48.162  27.136  1.00  0.00           H  
ATOM   4291  C   VAL   286      39.562  46.705  25.106  1.00  0.00           C  
ATOM   4292  O   VAL   286      40.177  47.735  24.788  1.00  0.00           O  
ATOM   4293  N   LEU   287      40.177  45.625  25.620  1.00  0.00           N  
ATOM   4294  H   LEU   287      39.702  44.771  25.877  1.00  0.00           H  
ATOM   4295  CA  LEU   287      41.612  45.271  25.716  1.00  0.00           C  
ATOM   4296  HA  LEU   287      41.997  46.188  26.161  1.00  0.00           H  
ATOM   4297  CB  LEU   287      41.713  44.097  26.772  1.00  0.00           C  
ATOM   4298  HB2 LEU   287      41.065  44.331  27.616  1.00  0.00           H  
ATOM   4299  HB3 LEU   287      41.363  43.191  26.277  1.00  0.00           H  
ATOM   4300  CG  LEU   287      43.170  43.826  27.245  1.00  0.00           C  
ATOM   4301  HG  LEU   287      43.760  43.693  26.339  1.00  0.00           H  
ATOM   4302  CD1 LEU   287      43.846  44.940  28.052  1.00  0.00           C  
ATOM   4303 HD11 LEU   287      43.483  45.936  27.800  1.00  0.00           H  
ATOM   4304 HD12 LEU   287      43.577  44.868  29.106  1.00  0.00           H  
ATOM   4305 HD13 LEU   287      44.930  44.862  27.968  1.00  0.00           H  
ATOM   4306  CD2 LEU   287      43.245  42.608  28.079  1.00  0.00           C  
ATOM   4307 HD21 LEU   287      44.285  42.366  28.296  1.00  0.00           H  
ATOM   4308 HD22 LEU   287      42.680  42.764  28.998  1.00  0.00           H  
ATOM   4309 HD23 LEU   287      42.766  41.780  27.556  1.00  0.00           H  
ATOM   4310  C   LEU   287      42.040  44.826  24.257  1.00  0.00           C  
ATOM   4311  O   LEU   287      41.570  43.767  23.834  1.00  0.00           O  
ATOM   4312  N   PRO   288      43.091  45.490  23.736  1.00  0.00           N  
ATOM   4313  CD  PRO   288      43.609  46.848  24.084  1.00  0.00           C  
ATOM   4314  HD2 PRO   288      44.144  46.807  25.032  1.00  0.00           H  
ATOM   4315  HD3 PRO   288      42.832  47.569  24.339  1.00  0.00           H  
ATOM   4316  CG  PRO   288      44.555  47.425  23.057  1.00  0.00           C  
ATOM   4317  HG2 PRO   288      45.570  47.553  23.433  1.00  0.00           H  
ATOM   4318  HG3 PRO   288      44.207  48.365  22.630  1.00  0.00           H  
ATOM   4319  CB  PRO   288      44.464  46.364  21.982  1.00  0.00           C  
ATOM   4320  HB2 PRO   288      45.489  46.006  21.888  1.00  0.00           H  
ATOM   4321  HB3 PRO   288      44.182  46.787  21.018  1.00  0.00           H  
ATOM   4322  CA  PRO   288      43.466  45.327  22.309  1.00  0.00           C  
ATOM   4323  HA  PRO   288      42.553  45.545  21.754  1.00  0.00           H  
ATOM   4324  C   PRO   288      44.003  43.895  21.892  1.00  0.00           C  
ATOM   4325  O   PRO   288      43.889  43.621  20.666  1.00  0.00           O  
ATOM   4326  N   GLN   289      44.558  43.053  22.792  1.00  0.00           N  
ATOM   4327  H   GLN   289      44.682  43.390  23.736  1.00  0.00           H  
ATOM   4328  CA  GLN   289      45.300  41.875  22.491  1.00  0.00           C  
ATOM   4329  HA  GLN   289      45.047  41.507  21.497  1.00  0.00           H  
ATOM   4330  CB  GLN   289      46.816  42.161  22.420  1.00  0.00           C  
ATOM   4331  HB2 GLN   289      47.329  41.259  22.087  1.00  0.00           H  
ATOM   4332  HB3 GLN   289      46.964  43.021  21.767  1.00  0.00           H  
ATOM   4333  CG  GLN   289      47.442  42.494  23.809  1.00  0.00           C  
ATOM   4334  HG2 GLN   289      47.320  41.629  24.460  1.00  0.00           H  
ATOM   4335  HG3 GLN   289      48.528  42.528  23.728  1.00  0.00           H  
ATOM   4336  CD  GLN   289      46.860  43.815  24.459  1.00  0.00           C  
ATOM   4337  OE1 GLN   289      46.727  44.928  23.850  1.00  0.00           O  
ATOM   4338  NE2 GLN   289      46.484  43.853  25.712  1.00  0.00           N  
ATOM   4339 HE21 GLN   289      46.090  44.696  26.104  1.00  0.00           H  
ATOM   4340 HE22 GLN   289      46.551  43.022  26.282  1.00  0.00           H  
ATOM   4341  C   GLN   289      45.022  40.666  23.459  1.00  0.00           C  
ATOM   4342  O   GLN   289      44.558  40.838  24.600  1.00  0.00           O  
ATOM   4343  N   GLU   290      45.477  39.457  23.178  1.00  0.00           N  
ATOM   4344  H   GLU   290      45.998  39.440  22.313  1.00  0.00           H  
ATOM   4345  CA  GLU   290      45.689  38.408  24.130  1.00  0.00           C  
ATOM   4346  HA  GLU   290      44.899  38.143  24.832  1.00  0.00           H  
ATOM   4347  CB  GLU   290      46.066  37.097  23.356  1.00  0.00           C  
ATOM   4348  HB2 GLU   290      46.919  37.284  22.704  1.00  0.00           H  
ATOM   4349  HB3 GLU   290      46.429  36.415  24.125  1.00  0.00           H  
ATOM   4350  CG  GLU   290      44.951  36.620  22.443  1.00  0.00           C  
ATOM   4351  HG2 GLU   290      44.874  37.408  21.693  1.00  0.00           H  
ATOM   4352  HG3 GLU   290      45.200  35.615  22.104  1.00  0.00           H  
ATOM   4353  CD  GLU   290      43.615  36.424  23.076  1.00  0.00           C  
ATOM   4354  OE1 GLU   290      43.503  35.875  24.190  1.00  0.00           O  
ATOM   4355  OE2 GLU   290      42.584  36.823  22.494  1.00  0.00           O  
ATOM   4356  C   GLU   290      46.855  38.794  25.030  1.00  0.00           C  
ATOM   4357  O   GLU   290      47.927  38.919  24.466  1.00  0.00           O  
ATOM   4358  N   SER   291      46.603  38.932  26.332  1.00  0.00           N  
ATOM   4359  H   SER   291      45.668  38.730  26.654  1.00  0.00           H  
ATOM   4360  CA  SER   291      47.703  39.240  27.274  1.00  0.00           C  
ATOM   4361  HA  SER   291      48.608  38.741  26.927  1.00  0.00           H  
ATOM   4362  CB  SER   291      47.803  40.801  27.238  1.00  0.00           C  
ATOM   4363  HB2 SER   291      48.625  41.050  27.909  1.00  0.00           H  
ATOM   4364  HB3 SER   291      48.154  41.207  26.290  1.00  0.00           H  
ATOM   4365  OG  SER   291      46.665  41.486  27.621  1.00  0.00           O  
ATOM   4366  HG  SER   291      46.254  41.125  28.409  1.00  0.00           H  
ATOM   4367  C   SER   291      47.364  38.685  28.685  1.00  0.00           C  
ATOM   4368  O   SER   291      46.421  37.957  28.949  1.00  0.00           O  
ATOM   4369  N   VAL   292      48.323  38.906  29.561  1.00  0.00           N  
ATOM   4370  H   VAL   292      49.212  39.267  29.248  1.00  0.00           H  
ATOM   4371  CA  VAL   292      48.140  38.651  30.969  1.00  0.00           C  
ATOM   4372  HA  VAL   292      47.080  38.610  31.217  1.00  0.00           H  
ATOM   4373  CB  VAL   292      48.788  37.342  31.427  1.00  0.00           C  
ATOM   4374  HB  VAL   292      48.558  37.206  32.483  1.00  0.00           H  
ATOM   4375  CG1 VAL   292      48.127  36.055  30.916  1.00  0.00           C  
ATOM   4376 HG11 VAL   292      48.589  35.292  31.544  1.00  0.00           H  
ATOM   4377 HG12 VAL   292      47.044  36.086  31.028  1.00  0.00           H  
ATOM   4378 HG13 VAL   292      48.294  36.013  29.840  1.00  0.00           H  
ATOM   4379  CG2 VAL   292      50.333  37.248  31.070  1.00  0.00           C  
ATOM   4380 HG21 VAL   292      50.581  37.543  30.050  1.00  0.00           H  
ATOM   4381 HG22 VAL   292      50.852  37.773  31.871  1.00  0.00           H  
ATOM   4382 HG23 VAL   292      50.697  36.221  31.099  1.00  0.00           H  
ATOM   4383  C   VAL   292      48.675  39.789  31.835  1.00  0.00           C  
ATOM   4384  O   VAL   292      49.665  40.403  31.515  1.00  0.00           O  
ATOM   4385  N   PHE   293      48.132  39.954  33.030  1.00  0.00           N  
ATOM   4386  H   PHE   293      47.256  39.485  33.209  1.00  0.00           H  
ATOM   4387  CA  PHE   293      48.489  41.034  33.941  1.00  0.00           C  
ATOM   4388  HA  PHE   293      47.757  40.907  34.738  1.00  0.00           H  
ATOM   4389  CB  PHE   293      49.898  40.741  34.470  1.00  0.00           C  
ATOM   4390  HB2 PHE   293      50.267  39.725  34.328  1.00  0.00           H  
ATOM   4391  HB3 PHE   293      50.535  41.281  33.769  1.00  0.00           H  
ATOM   4392  CG  PHE   293      50.236  41.224  35.873  1.00  0.00           C  
ATOM   4393  CD1 PHE   293      49.714  42.434  36.357  1.00  0.00           C  
ATOM   4394  HD1 PHE   293      48.908  42.965  35.872  1.00  0.00           H  
ATOM   4395  CE1 PHE   293      50.132  42.859  37.690  1.00  0.00           C  
ATOM   4396  HE1 PHE   293      49.674  43.709  38.175  1.00  0.00           H  
ATOM   4397  CZ  PHE   293      51.047  42.092  38.342  1.00  0.00           C  
ATOM   4398  HZ  PHE   293      51.388  42.295  39.346  1.00  0.00           H  
ATOM   4399  CE2 PHE   293      51.560  40.874  37.841  1.00  0.00           C  
ATOM   4400  HE2 PHE   293      52.215  40.216  38.393  1.00  0.00           H  
ATOM   4401  CD2 PHE   293      51.191  40.450  36.547  1.00  0.00           C  
ATOM   4402  HD2 PHE   293      51.492  39.468  36.212  1.00  0.00           H  
ATOM   4403  C   PHE   293      48.207  42.459  33.294  1.00  0.00           C  
ATOM   4404  O   PHE   293      49.042  43.378  33.359  1.00  0.00           O  
ATOM   4405  N   ARG   294      47.114  42.620  32.494  1.00  0.00           N  
ATOM   4406  H   ARG   294      46.463  41.853  32.586  1.00  0.00           H  
ATOM   4407  CA  ARG   294      46.690  43.811  31.742  1.00  0.00           C  
ATOM   4408  HA  ARG   294      46.991  44.694  32.306  1.00  0.00           H  
ATOM   4409  CB  ARG   294      47.335  43.977  30.365  1.00  0.00           C  
ATOM   4410  HB2 ARG   294      47.111  43.101  29.756  1.00  0.00           H  
ATOM   4411  HB3 ARG   294      46.878  44.809  29.829  1.00  0.00           H  
ATOM   4412  CG  ARG   294      48.781  44.257  30.173  1.00  0.00           C  
ATOM   4413  HG2 ARG   294      49.316  43.390  30.561  1.00  0.00           H  
ATOM   4414  HG3 ARG   294      49.062  44.371  29.126  1.00  0.00           H  
ATOM   4415  CD  ARG   294      49.284  45.556  30.847  1.00  0.00           C  
ATOM   4416  HD2 ARG   294      48.820  46.455  30.441  1.00  0.00           H  
ATOM   4417  HD3 ARG   294      49.136  45.507  31.926  1.00  0.00           H  
ATOM   4418  NE  ARG   294      50.768  45.721  30.644  1.00  0.00           N  
ATOM   4419  HE  ARG   294      51.058  46.282  29.855  1.00  0.00           H  
ATOM   4420  CZ  ARG   294      51.720  45.051  31.290  1.00  0.00           C  
ATOM   4421  NH1 ARG   294      51.425  44.361  32.393  1.00  0.00           N  
ATOM   4422 HH11 ARG   294      50.497  44.188  32.753  1.00  0.00           H  
ATOM   4423 HH12 ARG   294      52.122  43.746  32.786  1.00  0.00           H  
ATOM   4424  NH2 ARG   294      52.965  45.143  30.858  1.00  0.00           N  
ATOM   4425 HH21 ARG   294      53.283  45.746  30.113  1.00  0.00           H  
ATOM   4426 HH22 ARG   294      53.645  44.597  31.367  1.00  0.00           H  
ATOM   4427  C   ARG   294      45.124  43.971  31.687  1.00  0.00           C  
ATOM   4428  O   ARG   294      44.418  43.021  31.437  1.00  0.00           O  
ATOM   4429  N   PHE   295      44.560  45.119  32.157  1.00  0.00           N  
ATOM   4430  H   PHE   295      45.147  45.842  32.547  1.00  0.00           H  
ATOM   4431  CA  PHE   295      43.180  45.373  32.546  1.00  0.00           C  
ATOM   4432  HA  PHE   295      42.624  44.461  32.331  1.00  0.00           H  
ATOM   4433  CB  PHE   295      43.141  45.631  34.028  1.00  0.00           C  
ATOM   4434  HB2 PHE   295      43.748  46.513  34.234  1.00  0.00           H  
ATOM   4435  HB3 PHE   295      42.129  45.853  34.366  1.00  0.00           H  
ATOM   4436  CG  PHE   295      43.648  44.553  34.872  1.00  0.00           C  
ATOM   4437  CD1 PHE   295      42.920  43.377  35.107  1.00  0.00           C  
ATOM   4438  HD1 PHE   295      41.952  43.278  34.639  1.00  0.00           H  
ATOM   4439  CE1 PHE   295      43.410  42.318  35.798  1.00  0.00           C  
ATOM   4440  HE1 PHE   295      42.728  41.519  36.047  1.00  0.00           H  
ATOM   4441  CZ  PHE   295      44.671  42.429  36.378  1.00  0.00           C  
ATOM   4442  HZ  PHE   295      45.086  41.656  37.008  1.00  0.00           H  
ATOM   4443  CE2 PHE   295      45.512  43.507  36.029  1.00  0.00           C  
ATOM   4444  HE2 PHE   295      46.441  43.685  36.551  1.00  0.00           H  
ATOM   4445  CD2 PHE   295      44.947  44.696  35.429  1.00  0.00           C  
ATOM   4446  HD2 PHE   295      45.498  45.618  35.319  1.00  0.00           H  
ATOM   4447  C   PHE   295      42.701  46.650  31.732  1.00  0.00           C  
ATOM   4448  O   PHE   295      43.475  47.571  31.458  1.00  0.00           O  
ATOM   4449  N   SER   296      41.397  46.741  31.503  1.00  0.00           N  
ATOM   4450  H   SER   296      40.816  45.930  31.662  1.00  0.00           H  
ATOM   4451  CA  SER   296      40.802  47.781  30.646  1.00  0.00           C  
ATOM   4452  HA  SER   296      41.409  47.948  29.756  1.00  0.00           H  
ATOM   4453  CB  SER   296      39.430  47.387  30.145  1.00  0.00           C  
ATOM   4454  HB2 SER   296      38.794  47.137  30.994  1.00  0.00           H  
ATOM   4455  HB3 SER   296      38.944  48.186  29.584  1.00  0.00           H  
ATOM   4456  OG  SER   296      39.489  46.224  29.339  1.00  0.00           O  
ATOM   4457  HG  SER   296      38.559  46.131  29.120  1.00  0.00           H  
ATOM   4458  C   SER   296      40.597  49.189  31.302  1.00  0.00           C  
ATOM   4459  O   SER   296      40.921  50.203  30.743  1.00  0.00           O  
ATOM   4460  N   PHE   297      40.133  49.211  32.623  1.00  0.00           N  
ATOM   4461  H   PHE   297      39.883  48.304  32.989  1.00  0.00           H  
ATOM   4462  CA  PHE   297      39.889  50.402  33.410  1.00  0.00           C  
ATOM   4463  HA  PHE   297      40.125  51.237  32.750  1.00  0.00           H  
ATOM   4464  CB  PHE   297      38.387  50.503  33.726  1.00  0.00           C  
ATOM   4465  HB2 PHE   297      38.080  49.583  34.224  1.00  0.00           H  
ATOM   4466  HB3 PHE   297      38.147  51.217  34.514  1.00  0.00           H  
ATOM   4467  CG  PHE   297      37.564  50.628  32.417  1.00  0.00           C  
ATOM   4468  CD1 PHE   297      37.246  51.902  31.873  1.00  0.00           C  
ATOM   4469  HD1 PHE   297      37.563  52.820  32.345  1.00  0.00           H  
ATOM   4470  CE1 PHE   297      36.561  52.012  30.568  1.00  0.00           C  
ATOM   4471  HE1 PHE   297      36.554  52.974  30.077  1.00  0.00           H  
ATOM   4472  CZ  PHE   297      36.134  50.810  29.925  1.00  0.00           C  
ATOM   4473  HZ  PHE   297      35.762  50.814  28.911  1.00  0.00           H  
ATOM   4474  CE2 PHE   297      36.423  49.612  30.529  1.00  0.00           C  
ATOM   4475  HE2 PHE   297      36.215  48.707  29.978  1.00  0.00           H  
ATOM   4476  CD2 PHE   297      37.121  49.518  31.685  1.00  0.00           C  
ATOM   4477  HD2 PHE   297      37.380  48.564  32.118  1.00  0.00           H  
ATOM   4478  C   PHE   297      40.877  50.553  34.581  1.00  0.00           C  
ATOM   4479  O   PHE   297      40.980  49.742  35.489  1.00  0.00           O  
ATOM   4480  N   VAL   298      41.631  51.642  34.475  1.00  0.00           N  
ATOM   4481  H   VAL   298      41.451  52.334  33.762  1.00  0.00           H  
ATOM   4482  CA  VAL   298      42.854  51.869  35.281  1.00  0.00           C  
ATOM   4483  HA  VAL   298      42.734  51.342  36.227  1.00  0.00           H  
ATOM   4484  CB  VAL   298      44.118  51.260  34.697  1.00  0.00           C  
ATOM   4485  HB  VAL   298      44.969  51.694  35.221  1.00  0.00           H  
ATOM   4486  CG1 VAL   298      44.213  49.753  34.796  1.00  0.00           C  
ATOM   4487 HG11 VAL   298      43.459  49.193  34.244  1.00  0.00           H  
ATOM   4488 HG12 VAL   298      45.234  49.453  34.556  1.00  0.00           H  
ATOM   4489 HG13 VAL   298      43.991  49.355  35.786  1.00  0.00           H  
ATOM   4490  CG2 VAL   298      44.198  51.628  33.219  1.00  0.00           C  
ATOM   4491 HG21 VAL   298      45.155  51.255  32.856  1.00  0.00           H  
ATOM   4492 HG22 VAL   298      43.408  51.223  32.586  1.00  0.00           H  
ATOM   4493 HG23 VAL   298      44.192  52.712  33.106  1.00  0.00           H  
ATOM   4494  C   VAL   298      42.966  53.406  35.447  1.00  0.00           C  
ATOM   4495  O   VAL   298      42.535  54.225  34.603  1.00  0.00           O  
ATOM   4496  N   PRO   299      43.651  53.885  36.527  1.00  0.00           N  
ATOM   4497  CD  PRO   299      44.084  53.120  37.680  1.00  0.00           C  
ATOM   4498  HD2 PRO   299      44.940  52.482  37.459  1.00  0.00           H  
ATOM   4499  HD3 PRO   299      43.257  52.541  38.089  1.00  0.00           H  
ATOM   4500  CG  PRO   299      44.547  54.210  38.651  1.00  0.00           C  
ATOM   4501  HG2 PRO   299      45.492  53.852  39.059  1.00  0.00           H  
ATOM   4502  HG3 PRO   299      43.736  54.354  39.366  1.00  0.00           H  
ATOM   4503  CB  PRO   299      44.806  55.462  37.852  1.00  0.00           C  
ATOM   4504  HB2 PRO   299      45.833  55.437  37.490  1.00  0.00           H  
ATOM   4505  HB3 PRO   299      44.644  56.305  38.524  1.00  0.00           H  
ATOM   4506  CA  PRO   299      43.873  55.378  36.628  1.00  0.00           C  
ATOM   4507  HA  PRO   299      42.923  55.874  36.828  1.00  0.00           H  
ATOM   4508  C   PRO   299      44.503  56.037  35.343  1.00  0.00           C  
ATOM   4509  O   PRO   299      45.285  55.462  34.626  1.00  0.00           O  
ATOM   4510  N   VAL   300      44.228  57.336  35.063  1.00  0.00           N  
ATOM   4511  H   VAL   300      43.884  57.883  35.839  1.00  0.00           H  
ATOM   4512  CA  VAL   300      44.724  58.113  33.812  1.00  0.00           C  
ATOM   4513  HA  VAL   300      45.226  57.422  33.134  1.00  0.00           H  
ATOM   4514  CB  VAL   300      43.498  58.544  33.005  1.00  0.00           C  
ATOM   4515  HB  VAL   300      42.847  57.697  32.790  1.00  0.00           H  
ATOM   4516  CG1 VAL   300      42.650  59.660  33.574  1.00  0.00           C  
ATOM   4517 HG11 VAL   300      41.925  59.944  32.811  1.00  0.00           H  
ATOM   4518 HG12 VAL   300      42.199  59.356  34.518  1.00  0.00           H  
ATOM   4519 HG13 VAL   300      43.352  60.469  33.779  1.00  0.00           H  
ATOM   4520  CG2 VAL   300      43.979  59.071  31.668  1.00  0.00           C  
ATOM   4521 HG21 VAL   300      43.154  59.185  30.964  1.00  0.00           H  
ATOM   4522 HG22 VAL   300      44.349  60.096  31.694  1.00  0.00           H  
ATOM   4523 HG23 VAL   300      44.714  58.376  31.262  1.00  0.00           H  
ATOM   4524  C   VAL   300      45.611  59.319  34.185  1.00  0.00           C  
ATOM   4525  O   VAL   300      45.367  59.916  35.187  1.00  0.00           O  
ATOM   4526  N   VAL   301      46.787  59.413  33.508  1.00  0.00           N  
ATOM   4527  H   VAL   301      47.104  58.681  32.889  1.00  0.00           H  
ATOM   4528  CA  VAL   301      47.694  60.491  33.654  1.00  0.00           C  
ATOM   4529  HA  VAL   301      47.729  60.785  34.703  1.00  0.00           H  
ATOM   4530  CB  VAL   301      49.129  60.019  33.346  1.00  0.00           C  
ATOM   4531  HB  VAL   301      49.096  59.628  32.329  1.00  0.00           H  
ATOM   4532  CG1 VAL   301      50.270  61.021  33.356  1.00  0.00           C  
ATOM   4533 HG11 VAL   301      50.301  61.438  34.362  1.00  0.00           H  
ATOM   4534 HG12 VAL   301      51.223  60.634  32.994  1.00  0.00           H  
ATOM   4535 HG13 VAL   301      50.007  61.801  32.641  1.00  0.00           H  
ATOM   4536  CG2 VAL   301      49.622  58.822  34.178  1.00  0.00           C  
ATOM   4537 HG21 VAL   301      49.229  57.868  33.824  1.00  0.00           H  
ATOM   4538 HG22 VAL   301      50.701  58.736  34.056  1.00  0.00           H  
ATOM   4539 HG23 VAL   301      49.347  58.916  35.228  1.00  0.00           H  
ATOM   4540  C   VAL   301      47.329  61.637  32.743  1.00  0.00           C  
ATOM   4541  O   VAL   301      47.495  61.578  31.526  1.00  0.00           O  
ATOM   4542  N   ASP   302      46.815  62.716  33.335  1.00  0.00           N  
ATOM   4543  H   ASP   302      46.790  62.799  34.341  1.00  0.00           H  
ATOM   4544  CA  ASP   302      45.953  63.694  32.526  1.00  0.00           C  
ATOM   4545  HA  ASP   302      46.128  63.651  31.451  1.00  0.00           H  
ATOM   4546  CB  ASP   302      44.455  63.311  32.764  1.00  0.00           C  
ATOM   4547  HB2 ASP   302      43.830  63.713  31.966  1.00  0.00           H  
ATOM   4548  HB3 ASP   302      44.376  62.235  32.605  1.00  0.00           H  
ATOM   4549  CG  ASP   302      43.956  63.720  34.104  1.00  0.00           C  
ATOM   4550  OD1 ASP   302      44.752  63.888  35.072  1.00  0.00           O  
ATOM   4551  OD2 ASP   302      42.698  63.796  34.212  1.00  0.00           O  
ATOM   4552  C   ASP   302      46.219  65.147  32.885  1.00  0.00           C  
ATOM   4553  O   ASP   302      45.627  66.074  32.417  1.00  0.00           O  
ATOM   4554  N   GLY   303      47.164  65.466  33.864  1.00  0.00           N  
ATOM   4555  H   GLY   303      47.617  64.644  34.237  1.00  0.00           H  
ATOM   4556  CA  GLY   303      47.473  66.856  34.301  1.00  0.00           C  
ATOM   4557  HA2 GLY   303      48.445  66.713  34.774  1.00  0.00           H  
ATOM   4558  HA3 GLY   303      47.489  67.642  33.547  1.00  0.00           H  
ATOM   4559  C   GLY   303      46.459  67.418  35.363  1.00  0.00           C  
ATOM   4560  O   GLY   303      46.692  68.449  35.992  1.00  0.00           O  
ATOM   4561  N   ASP   304      45.319  66.718  35.556  1.00  0.00           N  
ATOM   4562  H   ASP   304      45.222  65.792  35.164  1.00  0.00           H  
ATOM   4563  CA  ASP   304      44.341  67.167  36.547  1.00  0.00           C  
ATOM   4564  HA  ASP   304      44.504  68.204  36.840  1.00  0.00           H  
ATOM   4565  CB  ASP   304      43.006  67.056  35.949  1.00  0.00           C  
ATOM   4566  HB2 ASP   304      42.850  67.537  34.983  1.00  0.00           H  
ATOM   4567  HB3 ASP   304      42.739  66.006  35.830  1.00  0.00           H  
ATOM   4568  CG  ASP   304      41.935  67.711  36.828  1.00  0.00           C  
ATOM   4569  OD1 ASP   304      42.134  68.806  37.385  1.00  0.00           O  
ATOM   4570  OD2 ASP   304      41.010  66.972  37.141  1.00  0.00           O  
ATOM   4571  C   ASP   304      44.408  66.328  37.880  1.00  0.00           C  
ATOM   4572  O   ASP   304      44.156  66.852  38.967  1.00  0.00           O  
ATOM   4573  N   PHE   305      44.888  65.061  37.925  1.00  0.00           N  
ATOM   4574  H   PHE   305      45.031  64.571  37.054  1.00  0.00           H  
ATOM   4575  CA  PHE   305      45.105  64.310  39.179  1.00  0.00           C  
ATOM   4576  HA  PHE   305      44.312  64.679  39.829  1.00  0.00           H  
ATOM   4577  CB  PHE   305      44.976  62.805  39.059  1.00  0.00           C  
ATOM   4578  HB2 PHE   305      44.322  62.502  38.242  1.00  0.00           H  
ATOM   4579  HB3 PHE   305      45.930  62.302  38.898  1.00  0.00           H  
ATOM   4580  CG  PHE   305      44.256  62.232  40.186  1.00  0.00           C  
ATOM   4581  CD1 PHE   305      44.905  61.867  41.385  1.00  0.00           C  
ATOM   4582  HD1 PHE   305      45.985  61.890  41.404  1.00  0.00           H  
ATOM   4583  CE1 PHE   305      44.161  61.439  42.492  1.00  0.00           C  
ATOM   4584  HE1 PHE   305      44.615  61.176  43.436  1.00  0.00           H  
ATOM   4585  CZ  PHE   305      42.757  61.497  42.407  1.00  0.00           C  
ATOM   4586  HZ  PHE   305      42.192  61.034  43.203  1.00  0.00           H  
ATOM   4587  CE2 PHE   305      42.083  61.849  41.186  1.00  0.00           C  
ATOM   4588  HE2 PHE   305      41.014  61.805  41.035  1.00  0.00           H  
ATOM   4589  CD2 PHE   305      42.855  62.223  40.093  1.00  0.00           C  
ATOM   4590  HD2 PHE   305      42.456  62.681  39.199  1.00  0.00           H  
ATOM   4591  C   PHE   305      46.508  64.641  39.661  1.00  0.00           C  
ATOM   4592  O   PHE   305      46.662  65.113  40.801  1.00  0.00           O  
ATOM   4593  N   LEU   306      47.563  64.327  38.905  1.00  0.00           N  
ATOM   4594  H   LEU   306      47.365  63.898  38.012  1.00  0.00           H  
ATOM   4595  CA  LEU   306      48.871  64.658  39.137  1.00  0.00           C  
ATOM   4596  HA  LEU   306      49.021  65.091  40.125  1.00  0.00           H  
ATOM   4597  CB  LEU   306      49.742  63.347  39.193  1.00  0.00           C  
ATOM   4598  HB2 LEU   306      49.731  62.891  38.203  1.00  0.00           H  
ATOM   4599  HB3 LEU   306      50.790  63.635  39.277  1.00  0.00           H  
ATOM   4600  CG  LEU   306      49.323  62.321  40.250  1.00  0.00           C  
ATOM   4601  HG  LEU   306      48.272  62.057  40.134  1.00  0.00           H  
ATOM   4602  CD1 LEU   306      50.290  61.145  40.175  1.00  0.00           C  
ATOM   4603 HD11 LEU   306      51.342  61.365  40.358  1.00  0.00           H  
ATOM   4604 HD12 LEU   306      50.036  60.376  40.905  1.00  0.00           H  
ATOM   4605 HD13 LEU   306      50.193  60.585  39.245  1.00  0.00           H  
ATOM   4606  CD2 LEU   306      49.468  62.927  41.626  1.00  0.00           C  
ATOM   4607 HD21 LEU   306      48.567  63.519  41.783  1.00  0.00           H  
ATOM   4608 HD22 LEU   306      49.313  62.098  42.317  1.00  0.00           H  
ATOM   4609 HD23 LEU   306      50.424  63.402  41.845  1.00  0.00           H  
ATOM   4610  C   LEU   306      49.418  65.528  38.085  1.00  0.00           C  
ATOM   4611  O   LEU   306      49.007  65.446  36.870  1.00  0.00           O  
ATOM   4612  N   SER   307      50.453  66.326  38.364  1.00  0.00           N  
ATOM   4613  H   SER   307      50.707  66.337  39.341  1.00  0.00           H  
ATOM   4614  CA  SER   307      51.053  67.227  37.324  1.00  0.00           C  
ATOM   4615  HA  SER   307      50.256  67.801  36.851  1.00  0.00           H  
ATOM   4616  CB  SER   307      51.881  68.314  38.040  1.00  0.00           C  
ATOM   4617  HB2 SER   307      52.363  68.923  37.275  1.00  0.00           H  
ATOM   4618  HB3 SER   307      51.247  69.033  38.560  1.00  0.00           H  
ATOM   4619  OG  SER   307      52.830  67.705  38.842  1.00  0.00           O  
ATOM   4620  HG  SER   307      52.363  67.616  39.676  1.00  0.00           H  
ATOM   4621  C   SER   307      51.890  66.560  36.279  1.00  0.00           C  
ATOM   4622  O   SER   307      51.857  66.975  35.076  1.00  0.00           O  
ATOM   4623  N   ASP   308      52.480  65.450  36.647  1.00  0.00           N  
ATOM   4624  H   ASP   308      52.245  64.849  37.424  1.00  0.00           H  
ATOM   4625  CA  ASP   308      53.414  64.740  35.763  1.00  0.00           C  
ATOM   4626  HA  ASP   308      53.152  64.872  34.713  1.00  0.00           H  
ATOM   4627  CB  ASP   308      54.811  65.250  36.058  1.00  0.00           C  
ATOM   4628  HB2 ASP   308      54.730  66.336  36.020  1.00  0.00           H  
ATOM   4629  HB3 ASP   308      55.364  64.764  36.862  1.00  0.00           H  
ATOM   4630  CG  ASP   308      55.789  65.121  34.857  1.00  0.00           C  
ATOM   4631  OD1 ASP   308      55.519  64.351  33.926  1.00  0.00           O  
ATOM   4632  OD2 ASP   308      56.866  65.713  34.866  1.00  0.00           O  
ATOM   4633  C   ASP   308      53.177  63.219  36.134  1.00  0.00           C  
ATOM   4634  O   ASP   308      52.376  62.850  37.050  1.00  0.00           O  
ATOM   4635  N   THR   309      54.023  62.415  35.456  1.00  0.00           N  
ATOM   4636  H   THR   309      54.671  62.816  34.793  1.00  0.00           H  
ATOM   4637  CA  THR   309      54.046  60.957  35.606  1.00  0.00           C  
ATOM   4638  HA  THR   309      53.005  60.659  35.475  1.00  0.00           H  
ATOM   4639  CB  THR   309      54.928  60.204  34.664  1.00  0.00           C  
ATOM   4640  HB  THR   309      54.842  59.140  34.888  1.00  0.00           H  
ATOM   4641  CG2 THR   309      54.462  60.444  33.267  1.00  0.00           C  
ATOM   4642 HG21 THR   309      54.805  59.657  32.595  1.00  0.00           H  
ATOM   4643 HG22 THR   309      53.385  60.304  33.176  1.00  0.00           H  
ATOM   4644 HG23 THR   309      54.674  61.410  32.808  1.00  0.00           H  
ATOM   4645  OG1 THR   309      56.240  60.667  34.704  1.00  0.00           O  
ATOM   4646  HG1 THR   309      56.806  60.161  34.116  1.00  0.00           H  
ATOM   4647  C   THR   309      54.510  60.535  37.083  1.00  0.00           C  
ATOM   4648  O   THR   309      55.373  61.192  37.663  1.00  0.00           O  
ATOM   4649  N   PRO   310      53.933  59.430  37.544  1.00  0.00           N  
ATOM   4650  CD  PRO   310      52.682  58.799  37.090  1.00  0.00           C  
ATOM   4651  HD2 PRO   310      52.926  58.127  36.268  1.00  0.00           H  
ATOM   4652  HD3 PRO   310      51.920  59.543  36.861  1.00  0.00           H  
ATOM   4653  CG  PRO   310      52.145  58.006  38.286  1.00  0.00           C  
ATOM   4654  HG2 PRO   310      51.634  57.088  37.996  1.00  0.00           H  
ATOM   4655  HG3 PRO   310      51.531  58.709  38.847  1.00  0.00           H  
ATOM   4656  CB  PRO   310      53.421  57.693  39.210  1.00  0.00           C  
ATOM   4657  HB2 PRO   310      53.772  56.699  38.934  1.00  0.00           H  
ATOM   4658  HB3 PRO   310      53.199  57.640  40.276  1.00  0.00           H  
ATOM   4659  CA  PRO   310      54.386  58.876  38.826  1.00  0.00           C  
ATOM   4660  HA  PRO   310      54.274  59.701  39.529  1.00  0.00           H  
ATOM   4661  C   PRO   310      55.925  58.585  38.787  1.00  0.00           C  
ATOM   4662  O   PRO   310      56.616  58.914  39.753  1.00  0.00           O  
ATOM   4663  N   GLU   311      56.405  57.984  37.700  1.00  0.00           N  
ATOM   4664  H   GLU   311      55.768  57.724  36.959  1.00  0.00           H  
ATOM   4665  CA  GLU   311      57.899  57.917  37.342  1.00  0.00           C  
ATOM   4666  HA  GLU   311      58.363  57.294  38.107  1.00  0.00           H  
ATOM   4667  CB  GLU   311      58.119  57.225  35.998  1.00  0.00           C  
ATOM   4668  HB2 GLU   311      57.770  56.200  36.123  1.00  0.00           H  
ATOM   4669  HB3 GLU   311      57.511  57.750  35.261  1.00  0.00           H  
ATOM   4670  CG  GLU   311      59.671  57.215  35.605  1.00  0.00           C  
ATOM   4671  HG2 GLU   311      60.018  58.246  35.673  1.00  0.00           H  
ATOM   4672  HG3 GLU   311      60.139  56.698  36.443  1.00  0.00           H  
ATOM   4673  CD  GLU   311      59.921  56.563  34.233  1.00  0.00           C  
ATOM   4674  OE1 GLU   311      59.839  57.241  33.146  1.00  0.00           O  
ATOM   4675  OE2 GLU   311      60.156  55.334  34.165  1.00  0.00           O  
ATOM   4676  C   GLU   311      58.702  59.268  37.535  1.00  0.00           C  
ATOM   4677  O   GLU   311      59.531  59.251  38.405  1.00  0.00           O  
ATOM   4678  N   ALA   312      58.451  60.315  36.773  1.00  0.00           N  
ATOM   4679  H   ALA   312      57.693  60.254  36.107  1.00  0.00           H  
ATOM   4680  CA  ALA   312      58.992  61.612  36.992  1.00  0.00           C  
ATOM   4681  HA  ALA   312      60.068  61.475  36.879  1.00  0.00           H  
ATOM   4682  CB  ALA   312      58.369  62.565  35.929  1.00  0.00           C  
ATOM   4683  HB1 ALA   312      57.321  62.608  36.225  1.00  0.00           H  
ATOM   4684  HB2 ALA   312      58.765  63.579  35.985  1.00  0.00           H  
ATOM   4685  HB3 ALA   312      58.493  62.131  34.937  1.00  0.00           H  
ATOM   4686  C   ALA   312      58.856  62.149  38.349  1.00  0.00           C  
ATOM   4687  O   ALA   312      59.803  62.805  38.835  1.00  0.00           O  
ATOM   4688  N   LEU   313      57.688  62.046  38.993  1.00  0.00           N  
ATOM   4689  H   LEU   313      56.963  61.393  38.734  1.00  0.00           H  
ATOM   4690  CA  LEU   313      57.429  62.590  40.364  1.00  0.00           C  
ATOM   4691  HA  LEU   313      57.859  63.591  40.394  1.00  0.00           H  
ATOM   4692  CB  LEU   313      55.925  62.739  40.675  1.00  0.00           C  
ATOM   4693  HB2 LEU   313      55.506  61.791  40.338  1.00  0.00           H  
ATOM   4694  HB3 LEU   313      55.691  62.681  41.738  1.00  0.00           H  
ATOM   4695  CG  LEU   313      55.091  63.845  40.001  1.00  0.00           C  
ATOM   4696  HG  LEU   313      55.402  63.886  38.957  1.00  0.00           H  
ATOM   4697  CD1 LEU   313      53.654  63.608  40.088  1.00  0.00           C  
ATOM   4698 HD11 LEU   313      53.188  64.150  39.264  1.00  0.00           H  
ATOM   4699 HD12 LEU   313      53.377  62.585  39.834  1.00  0.00           H  
ATOM   4700 HD13 LEU   313      53.288  63.822  41.092  1.00  0.00           H  
ATOM   4701  CD2 LEU   313      55.428  65.208  40.594  1.00  0.00           C  
ATOM   4702 HD21 LEU   313      56.511  65.335  40.597  1.00  0.00           H  
ATOM   4703 HD22 LEU   313      54.952  65.895  39.894  1.00  0.00           H  
ATOM   4704 HD23 LEU   313      55.045  65.316  41.609  1.00  0.00           H  
ATOM   4705  C   LEU   313      58.122  61.848  41.460  1.00  0.00           C  
ATOM   4706  O   LEU   313      58.769  62.479  42.273  1.00  0.00           O  
ATOM   4707  N   ILE   314      58.358  60.522  41.290  1.00  0.00           N  
ATOM   4708  H   ILE   314      57.862  60.060  40.541  1.00  0.00           H  
ATOM   4709  CA  ILE   314      59.356  59.726  41.981  1.00  0.00           C  
ATOM   4710  HA  ILE   314      59.147  59.935  43.030  1.00  0.00           H  
ATOM   4711  CB  ILE   314      59.121  58.239  41.794  1.00  0.00           C  
ATOM   4712  HB  ILE   314      59.058  58.021  40.728  1.00  0.00           H  
ATOM   4713  CG2 ILE   314      60.371  57.469  42.320  1.00  0.00           C  
ATOM   4714 HG21 ILE   314      60.253  56.398  42.156  1.00  0.00           H  
ATOM   4715 HG22 ILE   314      61.227  57.669  41.675  1.00  0.00           H  
ATOM   4716 HG23 ILE   314      60.670  57.800  43.315  1.00  0.00           H  
ATOM   4717  CG1 ILE   314      57.869  57.633  42.507  1.00  0.00           C  
ATOM   4718 HG12 ILE   314      57.922  57.839  43.576  1.00  0.00           H  
ATOM   4719 HG13 ILE   314      56.965  58.168  42.217  1.00  0.00           H  
ATOM   4720  CD1 ILE   314      57.520  56.105  42.501  1.00  0.00           C  
ATOM   4721 HD11 ILE   314      57.150  55.773  41.531  1.00  0.00           H  
ATOM   4722 HD12 ILE   314      58.303  55.456  42.893  1.00  0.00           H  
ATOM   4723 HD13 ILE   314      56.684  55.833  43.145  1.00  0.00           H  
ATOM   4724  C   ILE   314      60.832  60.220  41.763  1.00  0.00           C  
ATOM   4725  O   ILE   314      61.611  60.350  42.709  1.00  0.00           O  
ATOM   4726  N   ASN   315      61.207  60.534  40.490  1.00  0.00           N  
ATOM   4727  H   ASN   315      60.496  60.485  39.774  1.00  0.00           H  
ATOM   4728  CA  ASN   315      62.586  61.003  40.139  1.00  0.00           C  
ATOM   4729  HA  ASN   315      63.289  60.417  40.730  1.00  0.00           H  
ATOM   4730  CB  ASN   315      62.791  60.666  38.665  1.00  0.00           C  
ATOM   4731  HB2 ASN   315      62.545  59.614  38.516  1.00  0.00           H  
ATOM   4732  HB3 ASN   315      62.046  61.255  38.131  1.00  0.00           H  
ATOM   4733  CG  ASN   315      64.234  60.839  38.031  1.00  0.00           C  
ATOM   4734  OD1 ASN   315      65.255  60.403  38.566  1.00  0.00           O  
ATOM   4735  ND2 ASN   315      64.306  61.376  36.856  1.00  0.00           N  
ATOM   4736 HD21 ASN   315      65.157  61.258  36.324  1.00  0.00           H  
ATOM   4737 HD22 ASN   315      63.460  61.643  36.373  1.00  0.00           H  
ATOM   4738  C   ASN   315      62.911  62.453  40.421  1.00  0.00           C  
ATOM   4739  O   ASN   315      64.097  62.812  40.318  1.00  0.00           O  
ATOM   4740  N   ALA   316      61.980  63.302  40.763  1.00  0.00           N  
ATOM   4741  H   ALA   316      61.067  62.940  40.527  1.00  0.00           H  
ATOM   4742  CA  ALA   316      62.186  64.715  41.074  1.00  0.00           C  
ATOM   4743  HA  ALA   316      63.209  64.914  40.755  1.00  0.00           H  
ATOM   4744  CB  ALA   316      61.342  65.572  40.089  1.00  0.00           C  
ATOM   4745  HB1 ALA   316      61.369  66.651  40.244  1.00  0.00           H  
ATOM   4746  HB2 ALA   316      61.755  65.381  39.099  1.00  0.00           H  
ATOM   4747  HB3 ALA   316      60.298  65.291  40.230  1.00  0.00           H  
ATOM   4748  C   ALA   316      62.016  65.102  42.534  1.00  0.00           C  
ATOM   4749  O   ALA   316      62.602  66.121  42.996  1.00  0.00           O  
ATOM   4750  N   GLY   317      61.300  64.211  43.239  1.00  0.00           N  
ATOM   4751  H   GLY   317      61.141  63.338  42.755  1.00  0.00           H  
ATOM   4752  CA  GLY   317      60.724  64.242  44.612  1.00  0.00           C  
ATOM   4753  HA2 GLY   317      60.027  65.076  44.689  1.00  0.00           H  
ATOM   4754  HA3 GLY   317      60.301  63.260  44.824  1.00  0.00           H  
ATOM   4755  C   GLY   317      61.654  64.464  45.762  1.00  0.00           C  
ATOM   4756  O   GLY   317      62.583  63.713  45.837  1.00  0.00           O  
ATOM   4757  N   ASP   318      61.366  65.386  46.694  1.00  0.00           N  
ATOM   4758  H   ASP   318      60.603  66.010  46.473  1.00  0.00           H  
ATOM   4759  CA  ASP   318      62.020  65.599  48.014  1.00  0.00           C  
ATOM   4760  HA  ASP   318      62.996  65.115  48.040  1.00  0.00           H  
ATOM   4761  CB  ASP   318      62.191  67.124  48.189  1.00  0.00           C  
ATOM   4762  HB2 ASP   318      61.210  67.598  48.199  1.00  0.00           H  
ATOM   4763  HB3 ASP   318      62.626  67.289  49.175  1.00  0.00           H  
ATOM   4764  CG  ASP   318      63.249  67.866  47.280  1.00  0.00           C  
ATOM   4765  OD1 ASP   318      64.114  67.271  46.579  1.00  0.00           O  
ATOM   4766  OD2 ASP   318      63.230  69.126  47.351  1.00  0.00           O  
ATOM   4767  C   ASP   318      61.249  64.900  49.138  1.00  0.00           C  
ATOM   4768  O   ASP   318      60.264  65.368  49.690  1.00  0.00           O  
ATOM   4769  N   PHE   319      61.689  63.684  49.509  1.00  0.00           N  
ATOM   4770  H   PHE   319      62.560  63.390  49.090  1.00  0.00           H  
ATOM   4771  CA  PHE   319      61.060  62.775  50.445  1.00  0.00           C  
ATOM   4772  HA  PHE   319      59.992  62.970  50.539  1.00  0.00           H  
ATOM   4773  CB  PHE   319      60.993  61.346  49.802  1.00  0.00           C  
ATOM   4774  HB2 PHE   319      62.023  61.064  49.581  1.00  0.00           H  
ATOM   4775  HB3 PHE   319      60.648  60.719  50.625  1.00  0.00           H  
ATOM   4776  CG  PHE   319      60.062  61.198  48.630  1.00  0.00           C  
ATOM   4777  CD1 PHE   319      58.631  61.169  48.971  1.00  0.00           C  
ATOM   4778  HD1 PHE   319      58.223  61.287  49.964  1.00  0.00           H  
ATOM   4779  CE1 PHE   319      57.745  61.070  47.877  1.00  0.00           C  
ATOM   4780  HE1 PHE   319      56.677  61.039  48.031  1.00  0.00           H  
ATOM   4781  CZ  PHE   319      58.179  60.895  46.545  1.00  0.00           C  
ATOM   4782  HZ  PHE   319      57.475  60.703  45.750  1.00  0.00           H  
ATOM   4783  CE2 PHE   319      59.592  60.807  46.308  1.00  0.00           C  
ATOM   4784  HE2 PHE   319      60.032  60.606  45.342  1.00  0.00           H  
ATOM   4785  CD2 PHE   319      60.462  61.070  47.331  1.00  0.00           C  
ATOM   4786  HD2 PHE   319      61.512  61.094  47.078  1.00  0.00           H  
ATOM   4787  C   PHE   319      61.615  62.848  51.869  1.00  0.00           C  
ATOM   4788  O   PHE   319      61.482  61.943  52.651  1.00  0.00           O  
ATOM   4789  N   HIE   320      62.188  63.968  52.337  1.00  0.00           N  
ATOM   4790  H   HIE   320      62.307  64.807  51.787  1.00  0.00           H  
ATOM   4791  CA  HIE   320      62.897  63.945  53.661  1.00  0.00           C  
ATOM   4792  HA  HIE   320      63.667  63.177  53.591  1.00  0.00           H  
ATOM   4793  CB  HIE   320      63.770  65.232  53.873  1.00  0.00           C  
ATOM   4794  HB2 HIE   320      64.346  65.307  52.950  1.00  0.00           H  
ATOM   4795  HB3 HIE   320      63.085  66.071  53.991  1.00  0.00           H  
ATOM   4796  CG  HIE   320      64.764  65.222  54.978  1.00  0.00           C  
ATOM   4797  ND1 HIE   320      65.515  64.087  55.286  1.00  0.00           N  
ATOM   4798  CE1 HIE   320      66.318  64.488  56.301  1.00  0.00           C  
ATOM   4799  HE1 HIE   320      66.986  63.800  56.797  1.00  0.00           H  
ATOM   4800  NE2 HIE   320      66.178  65.812  56.521  1.00  0.00           N  
ATOM   4801  HE2 HIE   320      66.781  66.365  57.114  1.00  0.00           H  
ATOM   4802  CD2 HIE   320      65.092  66.305  55.755  1.00  0.00           C  
ATOM   4803  HD2 HIE   320      64.708  67.315  55.741  1.00  0.00           H  
ATOM   4804  C   HIE   320      62.109  63.644  54.922  1.00  0.00           C  
ATOM   4805  O   HIE   320      61.092  64.234  55.144  1.00  0.00           O  
ATOM   4806  N   GLY   321      62.526  62.594  55.636  1.00  0.00           N  
ATOM   4807  H   GLY   321      63.426  62.199  55.405  1.00  0.00           H  
ATOM   4808  CA  GLY   321      61.724  62.029  56.712  1.00  0.00           C  
ATOM   4809  HA2 GLY   321      62.395  61.480  57.372  1.00  0.00           H  
ATOM   4810  HA3 GLY   321      61.389  62.850  57.346  1.00  0.00           H  
ATOM   4811  C   GLY   321      60.539  61.139  56.442  1.00  0.00           C  
ATOM   4812  O   GLY   321      59.839  60.721  57.369  1.00  0.00           O  
ATOM   4813  N   LEU   322      60.354  60.644  55.168  1.00  0.00           N  
ATOM   4814  H   LEU   322      61.048  60.852  54.464  1.00  0.00           H  
ATOM   4815  CA  LEU   322      59.245  59.725  54.850  1.00  0.00           C  
ATOM   4816  HA  LEU   322      58.396  60.147  55.388  1.00  0.00           H  
ATOM   4817  CB  LEU   322      58.868  59.704  53.297  1.00  0.00           C  
ATOM   4818  HB2 LEU   322      58.523  60.650  52.879  1.00  0.00           H  
ATOM   4819  HB3 LEU   322      59.796  59.595  52.736  1.00  0.00           H  
ATOM   4820  CG  LEU   322      57.865  58.656  52.881  1.00  0.00           C  
ATOM   4821  HG  LEU   322      58.058  57.685  53.338  1.00  0.00           H  
ATOM   4822  CD1 LEU   322      56.446  59.202  53.101  1.00  0.00           C  
ATOM   4823 HD11 LEU   322      55.734  58.399  52.906  1.00  0.00           H  
ATOM   4824 HD12 LEU   322      56.464  59.582  54.122  1.00  0.00           H  
ATOM   4825 HD13 LEU   322      56.257  60.103  52.517  1.00  0.00           H  
ATOM   4826  CD2 LEU   322      57.851  58.458  51.348  1.00  0.00           C  
ATOM   4827 HD21 LEU   322      56.951  57.961  50.986  1.00  0.00           H  
ATOM   4828 HD22 LEU   322      57.841  59.403  50.806  1.00  0.00           H  
ATOM   4829 HD23 LEU   322      58.717  57.901  50.991  1.00  0.00           H  
ATOM   4830  C   LEU   322      59.478  58.336  55.372  1.00  0.00           C  
ATOM   4831  O   LEU   322      60.533  57.780  55.202  1.00  0.00           O  
ATOM   4832  N   GLN   323      58.478  57.596  55.901  1.00  0.00           N  
ATOM   4833  H   GLN   323      57.541  57.948  55.770  1.00  0.00           H  
ATOM   4834  CA  GLN   323      58.615  56.203  56.279  1.00  0.00           C  
ATOM   4835  HA  GLN   323      59.581  55.745  56.063  1.00  0.00           H  
ATOM   4836  CB  GLN   323      58.369  55.920  57.706  1.00  0.00           C  
ATOM   4837  HB2 GLN   323      57.396  56.300  58.017  1.00  0.00           H  
ATOM   4838  HB3 GLN   323      58.438  54.834  57.770  1.00  0.00           H  
ATOM   4839  CG  GLN   323      59.423  56.623  58.548  1.00  0.00           C  
ATOM   4840  HG2 GLN   323      60.220  55.896  58.706  1.00  0.00           H  
ATOM   4841  HG3 GLN   323      59.848  57.493  58.047  1.00  0.00           H  
ATOM   4842  CD  GLN   323      58.912  57.170  59.871  1.00  0.00           C  
ATOM   4843  OE1 GLN   323      57.724  57.242  60.179  1.00  0.00           O  
ATOM   4844  NE2 GLN   323      59.683  57.843  60.656  1.00  0.00           N  
ATOM   4845 HE21 GLN   323      59.172  58.312  61.390  1.00  0.00           H  
ATOM   4846 HE22 GLN   323      60.652  58.069  60.486  1.00  0.00           H  
ATOM   4847  C   GLN   323      57.648  55.322  55.422  1.00  0.00           C  
ATOM   4848  O   GLN   323      56.412  55.562  55.515  1.00  0.00           O  
ATOM   4849  N   VAL   324      58.207  54.397  54.605  1.00  0.00           N  
ATOM   4850  H   VAL   324      59.194  54.204  54.689  1.00  0.00           H  
ATOM   4851  CA  VAL   324      57.600  53.438  53.713  1.00  0.00           C  
ATOM   4852  HA  VAL   324      56.537  53.494  53.950  1.00  0.00           H  
ATOM   4853  CB  VAL   324      57.828  53.869  52.251  1.00  0.00           C  
ATOM   4854  HB  VAL   324      58.853  54.216  52.126  1.00  0.00           H  
ATOM   4855  CG1 VAL   324      57.609  52.932  51.098  1.00  0.00           C  
ATOM   4856 HG11 VAL   324      57.665  53.498  50.169  1.00  0.00           H  
ATOM   4857 HG12 VAL   324      58.399  52.190  50.985  1.00  0.00           H  
ATOM   4858 HG13 VAL   324      56.671  52.417  51.307  1.00  0.00           H  
ATOM   4859  CG2 VAL   324      56.923  55.061  52.019  1.00  0.00           C  
ATOM   4860 HG21 VAL   324      55.890  54.764  51.838  1.00  0.00           H  
ATOM   4861 HG22 VAL   324      56.922  55.725  52.884  1.00  0.00           H  
ATOM   4862 HG23 VAL   324      57.282  55.633  51.163  1.00  0.00           H  
ATOM   4863  C   VAL   324      57.997  52.043  53.990  1.00  0.00           C  
ATOM   4864  O   VAL   324      59.197  51.855  54.001  1.00  0.00           O  
ATOM   4865  N   LEU   325      57.149  51.049  54.323  1.00  0.00           N  
ATOM   4866  H   LEU   325      56.213  51.314  54.595  1.00  0.00           H  
ATOM   4867  CA  LEU   325      57.534  49.611  54.261  1.00  0.00           C  
ATOM   4868  HA  LEU   325      58.612  49.667  54.408  1.00  0.00           H  
ATOM   4869  CB  LEU   325      57.124  48.769  55.518  1.00  0.00           C  
ATOM   4870  HB2 LEU   325      57.436  49.332  56.397  1.00  0.00           H  
ATOM   4871  HB3 LEU   325      56.054  48.609  55.385  1.00  0.00           H  
ATOM   4872  CG  LEU   325      57.764  47.378  55.730  1.00  0.00           C  
ATOM   4873  HG  LEU   325      58.764  47.507  55.316  1.00  0.00           H  
ATOM   4874  CD1 LEU   325      57.963  47.078  57.203  1.00  0.00           C  
ATOM   4875 HD11 LEU   325      58.544  46.157  57.159  1.00  0.00           H  
ATOM   4876 HD12 LEU   325      58.614  47.823  57.662  1.00  0.00           H  
ATOM   4877 HD13 LEU   325      56.971  47.143  57.649  1.00  0.00           H  
ATOM   4878  CD2 LEU   325      56.944  46.258  55.188  1.00  0.00           C  
ATOM   4879 HD21 LEU   325      55.965  46.337  55.660  1.00  0.00           H  
ATOM   4880 HD22 LEU   325      57.024  46.287  54.101  1.00  0.00           H  
ATOM   4881 HD23 LEU   325      57.251  45.255  55.484  1.00  0.00           H  
ATOM   4882  C   LEU   325      57.119  49.095  52.883  1.00  0.00           C  
ATOM   4883  O   LEU   325      56.098  49.530  52.360  1.00  0.00           O  
ATOM   4884  N   VAL   326      57.940  48.194  52.283  1.00  0.00           N  
ATOM   4885  H   VAL   326      58.831  48.049  52.737  1.00  0.00           H  
ATOM   4886  CA  VAL   326      57.605  47.513  50.965  1.00  0.00           C  
ATOM   4887  HA  VAL   326      56.539  47.648  50.785  1.00  0.00           H  
ATOM   4888  CB  VAL   326      58.244  48.146  49.663  1.00  0.00           C  
ATOM   4889  HB  VAL   326      57.621  47.828  48.827  1.00  0.00           H  
ATOM   4890  CG1 VAL   326      58.226  49.689  49.566  1.00  0.00           C  
ATOM   4891 HG11 VAL   326      58.514  49.967  48.553  1.00  0.00           H  
ATOM   4892 HG12 VAL   326      57.212  50.088  49.593  1.00  0.00           H  
ATOM   4893 HG13 VAL   326      58.830  50.126  50.361  1.00  0.00           H  
ATOM   4894  CG2 VAL   326      59.734  47.761  49.424  1.00  0.00           C  
ATOM   4895 HG21 VAL   326      60.300  48.098  50.293  1.00  0.00           H  
ATOM   4896 HG22 VAL   326      59.755  46.703  49.165  1.00  0.00           H  
ATOM   4897 HG23 VAL   326      60.227  48.227  48.570  1.00  0.00           H  
ATOM   4898  C   VAL   326      57.863  45.969  50.982  1.00  0.00           C  
ATOM   4899  O   VAL   326      58.629  45.482  51.826  1.00  0.00           O  
ATOM   4900  N   GLY   327      57.296  45.159  50.089  1.00  0.00           N  
ATOM   4901  H   GLY   327      56.590  45.557  49.487  1.00  0.00           H  
ATOM   4902  CA  GLY   327      57.865  43.826  49.862  1.00  0.00           C  
ATOM   4903  HA2 GLY   327      58.788  44.036  49.322  1.00  0.00           H  
ATOM   4904  HA3 GLY   327      57.982  43.324  50.822  1.00  0.00           H  
ATOM   4905  C   GLY   327      57.016  42.912  48.920  1.00  0.00           C  
ATOM   4906  O   GLY   327      55.902  43.244  48.520  1.00  0.00           O  
ATOM   4907  N   VAL   328      57.552  41.750  48.626  1.00  0.00           N  
ATOM   4908  H   VAL   328      58.220  41.408  49.302  1.00  0.00           H  
ATOM   4909  CA  VAL   328      57.145  40.912  47.466  1.00  0.00           C  
ATOM   4910  HA  VAL   328      56.124  41.166  47.181  1.00  0.00           H  
ATOM   4911  CB  VAL   328      58.083  41.139  46.252  1.00  0.00           C  
ATOM   4912  HB  VAL   328      57.724  40.441  45.496  1.00  0.00           H  
ATOM   4913  CG1 VAL   328      57.908  42.590  45.702  1.00  0.00           C  
ATOM   4914 HG11 VAL   328      56.898  42.720  45.314  1.00  0.00           H  
ATOM   4915 HG12 VAL   328      58.187  43.296  46.484  1.00  0.00           H  
ATOM   4916 HG13 VAL   328      58.534  42.766  44.827  1.00  0.00           H  
ATOM   4917  CG2 VAL   328      59.598  41.011  46.553  1.00  0.00           C  
ATOM   4918 HG21 VAL   328      59.627  40.138  47.205  1.00  0.00           H  
ATOM   4919 HG22 VAL   328      60.085  40.883  45.586  1.00  0.00           H  
ATOM   4920 HG23 VAL   328      60.049  41.825  47.120  1.00  0.00           H  
ATOM   4921  C   VAL   328      57.143  39.502  47.847  1.00  0.00           C  
ATOM   4922  O   VAL   328      57.771  39.130  48.821  1.00  0.00           O  
ATOM   4923  N   VAL   329      56.314  38.724  47.155  1.00  0.00           N  
ATOM   4924  H   VAL   329      55.924  39.201  46.355  1.00  0.00           H  
ATOM   4925  CA  VAL   329      56.334  37.231  47.196  1.00  0.00           C  
ATOM   4926  HA  VAL   329      56.547  37.121  48.259  1.00  0.00           H  
ATOM   4927  CB  VAL   329      54.963  36.587  46.919  1.00  0.00           C  
ATOM   4928  HB  VAL   329      55.116  35.510  46.857  1.00  0.00           H  
ATOM   4929  CG1 VAL   329      53.969  36.925  48.059  1.00  0.00           C  
ATOM   4930 HG11 VAL   329      53.696  37.981  48.087  1.00  0.00           H  
ATOM   4931 HG12 VAL   329      53.016  36.454  47.816  1.00  0.00           H  
ATOM   4932 HG13 VAL   329      54.281  36.445  48.986  1.00  0.00           H  
ATOM   4933  CG2 VAL   329      54.292  37.036  45.643  1.00  0.00           C  
ATOM   4934 HG21 VAL   329      53.949  38.048  45.854  1.00  0.00           H  
ATOM   4935 HG22 VAL   329      55.029  37.064  44.840  1.00  0.00           H  
ATOM   4936 HG23 VAL   329      53.511  36.318  45.392  1.00  0.00           H  
ATOM   4937  C   VAL   329      57.406  36.514  46.366  1.00  0.00           C
[truncated: 276,436 more chars]
