# Supplementary material for: Discovery and In Vivo Proof of Concept of a Highly Potent Dual Inhibitor of Soluble Epoxide Hydrolase and Acetylcholinesterase for the Treatment of Alzheimer’s Disease
Source: J Med Chem. 2022 Mar 10;65(6):4909–25. doi: 10.1021/acs.jmedchem.1c02150 (PMC8958510; doi:10.1021/acs.jmedchem.1c02150)
Supplement: Supplementary file 2 — jm1c02150_si_002.zip [file jm1c02150_si_002.zip › pdb_for_figure_S1.pdb]

MODEL        1 
ATOM      1  C   ACE A   0     130.578  66.186 -27.026  1.00  0.00           C  
ATOM      2  O   ACE A   0     129.387  65.937 -27.252  1.00  0.00           O  
ATOM      3  CH3 ACE A   0     131.395  67.024 -27.986  1.00  0.00           C  
ATOM      4  N   GLU A   1     131.132  65.725 -25.956  1.00  0.00           N  
ATOM      5  CA  GLU A   1     130.355  64.916 -25.023  1.00  0.00           C  
ATOM      6  C   GLU A   1     129.120  65.659 -24.531  1.00  0.00           C  
ATOM      7  O   GLU A   1     128.002  65.368 -24.957  1.00  0.00           O  
ATOM      8  CB  GLU A   1     131.214  64.491 -23.830  1.00  0.00           C  
ATOM      9  CG  GLU A   1     131.888  63.142 -24.006  1.00  0.00           C  
ATOM     10  CD  GLU A   1     132.589  62.669 -22.751  1.00  0.00           C  
ATOM     11  OE1 GLU A   1     132.373  63.274 -21.681  1.00  0.00           O  
ATOM     12  OE2 GLU A   1     133.361  61.692 -22.834  1.00  0.00           O1-
ATOM     13  N   ASP A   2     129.332  66.625 -23.633  1.00  0.00           N  
ATOM     14  CA  ASP A   2     128.225  67.385 -23.066  1.00  0.00           C  
ATOM     15  C   ASP A   2     127.495  68.230 -24.101  1.00  0.00           C  
ATOM     16  O   ASP A   2     126.424  68.767 -23.788  1.00  0.00           O  
ATOM     17  CB  ASP A   2     128.727  68.267 -21.920  1.00  0.00           C  
ATOM     18  CG  ASP A   2     129.193  67.458 -20.724  1.00  0.00           C  
ATOM     19  OD1 ASP A   2     128.788  66.282 -20.599  1.00  0.00           O  
ATOM     20  OD2 ASP A   2     129.961  67.999 -19.905  1.00  0.00           O1-
ATOM     21  N   ALA A   3     128.039  68.368 -25.315  1.00  0.00           N  
ATOM     22  CA  ALA A   3     127.273  68.949 -26.411  1.00  0.00           C  
ATOM     23  C   ALA A   3     126.077  68.085 -26.790  1.00  0.00           C  
ATOM     24  O   ALA A   3     125.097  68.606 -27.332  1.00  0.00           O  
ATOM     25  CB  ALA A   3     128.182  69.155 -27.630  1.00  0.00           C  
ATOM     26  N   GLU A   4     126.137  66.782 -26.509  1.00  0.00           N  
ATOM     27  CA  GLU A   4     124.997  65.904 -26.736  1.00  0.00           C  
ATOM     28  C   GLU A   4     123.813  66.246 -25.844  1.00  0.00           C  
ATOM     29  O   GLU A   4     122.677  65.915 -26.196  1.00  0.00           O  
ATOM     30  CB  GLU A   4     125.401  64.451 -26.496  1.00  0.00           C  
ATOM     31  CG  GLU A   4     126.474  63.937 -27.418  1.00  0.00           C  
ATOM     32  CD  GLU A   4     125.904  63.162 -28.578  1.00  0.00           C  
ATOM     33  OE1 GLU A   4     124.878  63.598 -29.137  1.00  0.00           O  
ATOM     34  OE2 GLU A   4     126.477  62.113 -28.929  1.00  0.00           O1-
ATOM     35  N   LEU A   5     124.049  66.883 -24.700  1.00  0.00           N  
ATOM     36  CA  LEU A   5     122.976  67.247 -23.785  1.00  0.00           C  
ATOM     37  C   LEU A   5     122.226  68.502 -24.210  1.00  0.00           C  
ATOM     38  O   LEU A   5     121.320  68.933 -23.490  1.00  0.00           O  
ATOM     39  CB  LEU A   5     123.536  67.437 -22.375  1.00  0.00           C  
ATOM     40  CG  LEU A   5     124.331  66.254 -21.816  1.00  0.00           C  
ATOM     41  CD1 LEU A   5     124.794  66.523 -20.388  1.00  0.00           C  
ATOM     42  CD2 LEU A   5     123.517  64.966 -21.894  1.00  0.00           C  
ATOM     43  N   LEU A   6     122.574  69.098 -25.346  1.00  0.00           N  
ATOM     44  CA  LEU A   6     121.923  70.308 -25.837  1.00  0.00           C  
ATOM     45  C   LEU A   6     121.153  69.951 -27.103  1.00  0.00           C  
ATOM     46  O   LEU A   6     121.752  69.575 -28.116  1.00  0.00           O  
ATOM     47  CB  LEU A   6     122.946  71.409 -26.105  1.00  0.00           C  
ATOM     48  CG  LEU A   6     123.938  71.720 -24.980  1.00  0.00           C  
ATOM     49  CD1 LEU A   6     124.838  72.888 -25.360  1.00  0.00           C  
ATOM     50  CD2 LEU A   6     123.212  72.005 -23.675  1.00  0.00           C  
ATOM     51  N   VAL A   7     119.829  70.060 -27.041  1.00  0.00           N  
ATOM     52  CA  VAL A   7     118.958  69.755 -28.168  1.00  0.00           C  
ATOM     53  C   VAL A   7     117.921  70.861 -28.279  1.00  0.00           C  
ATOM     54  O   VAL A   7     117.450  71.388 -27.265  1.00  0.00           O  
ATOM     55  CB  VAL A   7     118.277  68.376 -28.016  1.00  0.00           C  
ATOM     56  CG1 VAL A   7     117.285  68.132 -29.144  1.00  0.00           C  
ATOM     57  CG2 VAL A   7     119.315  67.267 -27.988  1.00  0.00           C  
ATOM     58  N   THR A   8     117.578  71.221 -29.510  1.00  0.00           N  
ATOM     59  CA  THR A   8     116.553  72.214 -29.786  1.00  0.00           C  
ATOM     60  C   THR A   8     115.344  71.523 -30.400  1.00  0.00           C  
ATOM     61  O   THR A   8     115.481  70.758 -31.360  1.00  0.00           O  
ATOM     62  CB  THR A   8     117.085  73.302 -30.722  1.00  0.00           C  
ATOM     63  CG2 THR A   8     115.984  74.298 -31.069  1.00  0.00           C  
ATOM     64  OG1 THR A   8     118.167  73.990 -30.080  1.00  0.00           O  
ATOM     65  N   VAL A   9     114.168  71.783 -29.834  1.00  0.00           N  
ATOM     66  CA  VAL A   9     112.918  71.254 -30.365  1.00  0.00           C  
ATOM     67  C   VAL A   9     112.074  72.422 -30.853  1.00  0.00           C  
ATOM     68  O   VAL A   9     112.503  73.580 -30.785  1.00  0.00           O  
ATOM     69  CB  VAL A   9     112.167  70.413 -29.313  1.00  0.00           C  
ATOM     70  CG1 VAL A   9     112.990  69.195 -28.914  1.00  0.00           C  
ATOM     71  CG2 VAL A   9     111.833  71.256 -28.094  1.00  0.00           C  
ATOM     72  N   ARG A  10     110.870  72.129 -31.348  1.00  0.00           N  
ATOM     73  CA  ARG A  10     110.021  73.170 -31.917  1.00  0.00           C  
ATOM     74  C   ARG A  10     109.610  74.218 -30.893  1.00  0.00           C  
ATOM     75  O   ARG A  10     109.274  75.343 -31.277  1.00  0.00           O  
ATOM     76  CB  ARG A  10     108.773  72.549 -32.546  1.00  0.00           C  
ATOM     77  CG  ARG A  10     109.060  71.666 -33.745  1.00  0.00           C  
ATOM     78  CD  ARG A  10     107.810  71.456 -34.582  1.00  0.00           C  
ATOM     79  NE  ARG A  10     108.046  70.550 -35.702  1.00  0.00           N  
ATOM     80  CZ  ARG A  10     107.143  70.270 -36.636  1.00  0.00           C  
ATOM     81  NH1 ARG A  10     105.942  70.833 -36.589  1.00  0.00           N1+
ATOM     82  NH2 ARG A  10     107.440  69.432 -37.620  1.00  0.00           N  
ATOM     83  N   GLY A  11     109.624  73.879 -29.608  1.00  0.00           N  
ATOM     84  CA  GLY A  11     109.261  74.833 -28.581  1.00  0.00           C  
ATOM     85  C   GLY A  11     110.431  75.675 -28.117  1.00  0.00           C  
ATOM     86  O   GLY A  11     110.251  76.826 -27.707  1.00  0.00           O  
ATOM     87  N   GLY A  12     111.633  75.115 -28.174  1.00  0.00           N  
ATOM     88  CA  GLY A  12     112.808  75.833 -27.719  1.00  0.00           C  
ATOM     89  C   GLY A  12     113.958  74.873 -27.475  1.00  0.00           C  
ATOM     90  O   GLY A  12     113.980  73.762 -28.001  1.00  0.00           O  
ATOM     91  N   ARG A  13     114.906  75.336 -26.668  1.00  0.00           N  
ATOM     92  CA  ARG A  13     116.103  74.572 -26.356  1.00  0.00           C  
ATOM     93  C   ARG A  13     115.914  73.773 -25.069  1.00  0.00           C  
ATOM     94  O   ARG A  13     115.103  74.115 -24.205  1.00  0.00           O  
ATOM     95  CB  ARG A  13     117.313  75.500 -26.230  1.00  0.00           C  
ATOM     96  CG  ARG A  13     117.735  76.160 -27.537  1.00  0.00           C  
ATOM     97  CD  ARG A  13     118.885  77.132 -27.314  1.00  0.00           C  
ATOM     98  NE  ARG A  13     118.455  78.331 -26.599  1.00  0.00           N  
ATOM     99  CZ  ARG A  13     119.275  79.144 -25.940  1.00  0.00           C  
ATOM    100  NH1 ARG A  13     120.574  78.884 -25.892  1.00  0.00           N1+
ATOM    101  NH2 ARG A  13     118.794  80.213 -25.320  1.00  0.00           N  
ATOM    102  N   LEU A  14     116.684  72.692 -24.954  1.00  0.00           N  
ATOM    103  CA  LEU A  14     116.618  71.796 -23.809  1.00  0.00           C  
ATOM    104  C   LEU A  14     118.022  71.373 -23.411  1.00  0.00           C  
ATOM    105  O   LEU A  14     118.905  71.223 -24.259  1.00  0.00           O  
ATOM    106  CB  LEU A  14     115.784  70.542 -24.112  1.00  0.00           C  
ATOM    107  CG  LEU A  14     114.316  70.739 -24.481  1.00  0.00           C  
ATOM    108  CD1 LEU A  14     113.742  69.454 -25.057  1.00  0.00           C  
ATOM    109  CD2 LEU A  14     113.527  71.185 -23.265  1.00  0.00           C  
ATOM    110  N   ARG A  15     118.215  71.167 -22.110  1.00  0.00           N  
ATOM    111  CA  ARG A  15     119.460  70.634 -21.570  1.00  0.00           C  
ATOM    112  C   ARG A  15     119.166  69.311 -20.879  1.00  0.00           C  
ATOM    113  O   ARG A  15     118.343  69.259 -19.959  1.00  0.00           O  
ATOM    114  CB  ARG A  15     120.116  71.610 -20.592  1.00  0.00           C  
ATOM    115  CG  ARG A  15     121.353  71.034 -19.923  1.00  0.00           C  
ATOM    116  CD  ARG A  15     121.969  72.013 -18.947  1.00  0.00           C  
ATOM    117  NE  ARG A  15     122.308  73.285 -19.580  1.00  0.00           N  
ATOM    118  CZ  ARG A  15     123.441  73.516 -20.234  1.00  0.00           C  
ATOM    119  NH1 ARG A  15     124.350  72.557 -20.349  1.00  0.00           N1+
ATOM    120  NH2 ARG A  15     123.666  74.706 -20.777  1.00  0.00           N  
ATOM    121  N   GLY A  16     119.846  68.251 -21.314  1.00  0.00           N  
ATOM    122  CA  GLY A  16     119.645  66.927 -20.774  1.00  0.00           C  
ATOM    123  C   GLY A  16     120.693  66.545 -19.744  1.00  0.00           C  
ATOM    124  O   GLY A  16     121.512  67.355 -19.306  1.00  0.00           O  
ATOM    125  N   ILE A  17     120.655  65.272 -19.355  1.00  0.00           N  
ATOM    126  CA  ILE A  17     121.567  64.718 -18.366  1.00  0.00           C  
ATOM    127  C   ILE A  17     122.078  63.378 -18.880  1.00  0.00           C  
ATOM    128  O   ILE A  17     121.394  62.676 -19.632  1.00  0.00           O  
ATOM    129  CB  ILE A  17     120.888  64.568 -16.980  1.00  0.00           C  
ATOM    130  CG1 ILE A  17     121.905  64.173 -15.902  1.00  0.00           C  
ATOM    131  CG2 ILE A  17     119.742  63.568 -17.045  1.00  0.00           C  
ATOM    132  CD1 ILE A  17     121.301  64.008 -14.517  1.00  0.00           C  
ATOM    133  N   ARG A  18     123.299  63.034 -18.479  1.00  0.00           N  
ATOM    134  CA  ARG A  18     123.960  61.808 -18.906  1.00  0.00           C  
ATOM    135  C   ARG A  18     123.859  60.765 -17.799  1.00  0.00           C  
ATOM    136  O   ARG A  18     124.340  60.990 -16.682  1.00  0.00           O  
ATOM    137  CB  ARG A  18     125.419  62.090 -19.257  1.00  0.00           C  
ATOM    138  CG  ARG A  18     126.241  60.869 -19.615  1.00  0.00           C  
ATOM    139  CD  ARG A  18     127.538  61.304 -20.269  1.00  0.00           C  
ATOM    140  NE  ARG A  18     128.524  60.233 -20.339  1.00  0.00           N  
ATOM    141  CZ  ARG A  18     129.712  60.360 -20.918  1.00  0.00           C  
ATOM    142  NH1 ARG A  18     130.557  59.339 -20.939  1.00  0.00           N1+
ATOM    143  NH2 ARG A  18     130.053  61.512 -21.478  1.00  0.00           N  
ATOM    144  N   LEU A  19     123.238  59.629 -18.109  1.00  0.00           N  
ATOM    145  CA  LEU A  19     123.034  58.556 -17.147  1.00  0.00           C  
ATOM    146  C   LEU A  19     124.048  57.440 -17.359  1.00  0.00           C  
ATOM    147  O   LEU A  19     124.506  57.193 -18.477  1.00  0.00           O  
ATOM    148  CB  LEU A  19     121.618  57.983 -17.245  1.00  0.00           C  
ATOM    149  CG  LEU A  19     120.499  58.787 -16.583  1.00  0.00           C  
ATOM    150  CD1 LEU A  19     120.933  59.290 -15.213  1.00  0.00           C  
ATOM    151  CD2 LEU A  19     120.079  59.934 -17.462  1.00  0.00           C  
ATOM    152  N   LYS A  20     124.377  56.755 -16.270  1.00  0.00           N  
ATOM    153  CA  LYS A  20     125.381  55.700 -16.265  1.00  0.00           C  
ATOM    154  C   LYS A  20     124.701  54.338 -16.224  1.00  0.00           C  
ATOM    155  O   LYS A  20     123.763  54.130 -15.446  1.00  0.00           O  
ATOM    156  CB  LYS A  20     126.324  55.861 -15.069  1.00  0.00           C  
ATOM    157  CG  LYS A  20     127.365  54.764 -14.930  1.00  0.00           C  
ATOM    158  CD  LYS A  20     128.140  54.902 -13.627  1.00  0.00           C  
ATOM    159  CE  LYS A  20     128.797  56.269 -13.508  1.00  0.00           C  
ATOM    160  NZ  LYS A  20     129.547  56.416 -12.228  1.00  0.00           N1+
ATOM    161  N   THR A  21     125.162  53.428 -17.072  1.00  0.00           N  
ATOM    162  CA  THR A  21     124.776  52.027 -17.080  1.00  0.00           C  
ATOM    163  C   THR A  21     126.043  51.190 -17.105  1.00  0.00           C  
ATOM    164  O   THR A  21     127.102  51.673 -17.521  1.00  0.00           O  
ATOM    165  CB  THR A  21     123.900  51.669 -18.292  1.00  0.00           C  
ATOM    166  CG2 THR A  21     122.791  52.694 -18.492  1.00  0.00           C  
ATOM    167  OG1 THR A  21     124.711  51.608 -19.471  1.00  0.00           O  
ATOM    168  N   PRO A  22     125.976  49.931 -16.660  1.00  0.00           N  
ATOM    169  CA  PRO A  22     127.179  49.080 -16.696  1.00  0.00           C  
ATOM    170  C   PRO A  22     127.770  48.902 -18.085  1.00  0.00           C  
ATOM    171  O   PRO A  22     128.938  48.511 -18.197  1.00  0.00           O  
ATOM    172  CB  PRO A  22     126.680  47.746 -16.126  1.00  0.00           C  
ATOM    173  CG  PRO A  22     125.539  48.123 -15.254  1.00  0.00           C  
ATOM    174  CD  PRO A  22     124.867  49.281 -15.939  1.00  0.00           C  
ATOM    175  N   GLY A  23     127.008  49.176 -19.144  1.00  0.00           N  
ATOM    176  CA  GLY A  23     127.497  49.050 -20.501  1.00  0.00           C  
ATOM    177  C   GLY A  23     127.772  50.347 -21.226  1.00  0.00           C  
ATOM    178  O   GLY A  23     128.053  50.314 -22.432  1.00  0.00           O  
ATOM    179  N   GLY A  24     127.702  51.491 -20.552  1.00  0.00           N  
ATOM    180  CA  GLY A  24     127.961  52.759 -21.189  1.00  0.00           C  
ATOM    181  C   GLY A  24     126.927  53.809 -20.840  1.00  0.00           C  
ATOM    182  O   GLY A  24     125.925  53.534 -20.175  1.00  0.00           O  
ATOM    183  N   PRO A  25     127.157  55.041 -21.283  1.00  0.00           N  
ATOM    184  CA  PRO A  25     126.242  56.136 -20.960  1.00  0.00           C  
ATOM    185  C   PRO A  25     125.105  56.272 -21.963  1.00  0.00           C  
ATOM    186  O   PRO A  25     125.165  55.790 -23.096  1.00  0.00           O  
ATOM    187  CB  PRO A  25     127.158  57.365 -21.015  1.00  0.00           C  
ATOM    188  CG  PRO A  25     128.139  57.015 -22.084  1.00  0.00           C  
ATOM    189  CD  PRO A  25     128.367  55.521 -21.974  1.00  0.00           C  
ATOM    190  N   VAL A  26     124.047  56.946 -21.510  1.00  0.00           N  
ATOM    191  CA  VAL A  26     122.929  57.339 -22.355  1.00  0.00           C  
ATOM    192  C   VAL A  26     122.624  58.802 -22.073  1.00  0.00           C  
ATOM    193  O   VAL A  26     123.071  59.375 -21.078  1.00  0.00           O  
ATOM    194  CB  VAL A  26     121.663  56.479 -22.128  1.00  0.00           C  
ATOM    195  CG1 VAL A  26     121.949  55.008 -22.387  1.00  0.00           C  
ATOM    196  CG2 VAL A  26     121.119  56.691 -20.723  1.00  0.00           C  
ATOM    197  N   SER A  27     121.848  59.405 -22.965  1.00  0.00           N  
ATOM    198  CA  SER A  27     121.451  60.799 -22.837  1.00  0.00           C  
ATOM    199  C   SER A  27     119.946  60.856 -22.626  1.00  0.00           C  
ATOM    200  O   SER A  27     119.178  60.373 -23.466  1.00  0.00           O  
ATOM    201  CB  SER A  27     121.860  61.601 -24.071  1.00  0.00           C  
ATOM    202  OG  SER A  27     123.246  61.456 -24.325  1.00  0.00           O  
ATOM    203  N   ALA A  28     119.527  61.435 -21.507  1.00  0.00           N  
ATOM    204  CA  ALA A  28     118.116  61.543 -21.180  1.00  0.00           C  
ATOM    205  C   ALA A  28     117.711  63.005 -21.082  1.00  0.00           C  
ATOM    206  O   ALA A  28     118.494  63.862 -20.661  1.00  0.00           O  
ATOM    207  CB  ALA A  28     117.783  60.831 -19.868  1.00  0.00           C  
ATOM    208  N   PHE A  29     116.472  63.274 -21.481  1.00  0.00           N  
ATOM    209  CA  PHE A  29     115.882  64.608 -21.431  1.00  0.00           C  
ATOM    210  C   PHE A  29     114.561  64.437 -20.692  1.00  0.00           C  
ATOM    211  O   PHE A  29     113.535  64.109 -21.293  1.00  0.00           O  
ATOM    212  CB  PHE A  29     115.713  65.188 -22.828  1.00  0.00           C  
ATOM    213  CG  PHE A  29     117.005  65.302 -23.589  1.00  0.00           C  
ATOM    214  CD1 PHE A  29     117.559  64.193 -24.211  1.00  0.00           C  
ATOM    215  CD2 PHE A  29     117.672  66.512 -23.672  1.00  0.00           C  
ATOM    216  CE1 PHE A  29     118.750  64.290 -24.902  1.00  0.00           C  
ATOM    217  CE2 PHE A  29     118.863  66.616 -24.364  1.00  0.00           C  
ATOM    218  CZ  PHE A  29     119.403  65.503 -24.979  1.00  0.00           C  
ATOM    219  N   LEU A  30     114.605  64.642 -19.379  1.00  0.00           N  
ATOM    220  CA  LEU A  30     113.501  64.324 -18.486  1.00  0.00           C  
ATOM    221  C   LEU A  30     112.743  65.593 -18.129  1.00  0.00           C  
ATOM    222  O   LEU A  30     113.350  66.599 -17.751  1.00  0.00           O  
ATOM    223  CB  LEU A  30     114.024  63.649 -17.218  1.00  0.00           C  
ATOM    224  CG  LEU A  30     115.051  62.536 -17.436  1.00  0.00           C  
ATOM    225  CD1 LEU A  30     115.713  62.149 -16.123  1.00  0.00           C  
ATOM    226  CD2 LEU A  30     114.401  61.324 -18.089  1.00  0.00           C  
ATOM    227  N   GLY A  31     111.419  65.543 -18.240  1.00  0.00           N  
ATOM    228  CA  GLY A  31     110.601  66.675 -17.862  1.00  0.00           C  
ATOM    229  C   GLY A  31     110.366  67.685 -18.957  1.00  0.00           C  
ATOM    230  O   GLY A  31     110.231  68.879 -18.667  1.00  0.00           O  
ATOM    231  N   ILE A  32     110.314  67.249 -20.210  1.00  0.00           N  
ATOM    232  CA  ILE A  32     110.036  68.143 -21.328  1.00  0.00           C  
ATOM    233  C   ILE A  32     108.551  68.486 -21.314  1.00  0.00           C  
ATOM    234  O   ILE A  32     107.709  67.578 -21.345  1.00  0.00           O  
ATOM    235  CB  ILE A  32     110.448  67.509 -22.664  1.00  0.00           C  
ATOM    236  CG1 ILE A  32     111.910  67.059 -22.613  1.00  0.00           C  
ATOM    237  CG2 ILE A  32     110.227  68.484 -23.802  1.00  0.00           C  
ATOM    238  CD1 ILE A  32     112.358  66.318 -23.856  1.00  0.00           C  
ATOM    239  N   PRO A  33     108.181  69.764 -21.261  1.00  0.00           N  
ATOM    240  CA  PRO A  33     106.757  70.121 -21.335  1.00  0.00           C  
ATOM    241  C   PRO A  33     106.227  69.954 -22.751  1.00  0.00           C  
ATOM    242  O   PRO A  33     106.778  70.512 -23.703  1.00  0.00           O  
ATOM    243  CB  PRO A  33     106.738  71.590 -20.896  1.00  0.00           C  
ATOM    244  CG  PRO A  33     108.101  72.102 -21.259  1.00  0.00           C  
ATOM    245  CD  PRO A  33     109.043  70.943 -21.066  1.00  0.00           C  
ATOM    246  N   PHE A  34     105.155  69.174 -22.892  1.00  0.00           N  
ATOM    247  CA  PHE A  34     104.495  69.018 -24.182  1.00  0.00           C  
ATOM    248  C   PHE A  34     103.102  69.626 -24.213  1.00  0.00           C  
ATOM    249  O   PHE A  34     102.419  69.523 -25.237  1.00  0.00           O  
ATOM    250  CB  PHE A  34     104.427  67.537 -24.585  1.00  0.00           C  
ATOM    251  CG  PHE A  34     103.575  66.687 -23.679  1.00  0.00           C  
ATOM    252  CD1 PHE A  34     102.223  66.516 -23.931  1.00  0.00           C  
ATOM    253  CD2 PHE A  34     104.136  66.038 -22.591  1.00  0.00           C  
ATOM    254  CE1 PHE A  34     101.442  65.726 -23.104  1.00  0.00           C  
ATOM    255  CE2 PHE A  34     103.361  65.246 -21.763  1.00  0.00           C  
ATOM    256  CZ  PHE A  34     102.013  65.090 -22.019  1.00  0.00           C  
ATOM    257  N   ALA A  35     102.662  70.260 -23.129  1.00  0.00           N  
ATOM    258  CA  ALA A  35     101.332  70.843 -23.090  1.00  0.00           C  
ATOM    259  C   ALA A  35     101.315  72.004 -22.110  1.00  0.00           C  
ATOM    260  O   ALA A  35     102.134  72.081 -21.191  1.00  0.00           O  
ATOM    261  CB  ALA A  35     100.274  69.803 -22.697  1.00  0.00           C  
ATOM    262  N   GLU A  36     100.371  72.913 -22.328  1.00  0.00           N  
ATOM    263  CA  GLU A  36     100.105  73.949 -21.344  1.00  0.00           C  
ATOM    264  C   GLU A  36      99.617  73.307 -20.048  1.00  0.00           C  
ATOM    265  O   GLU A  36      98.885  72.309 -20.088  1.00  0.00           O  
ATOM    266  CB  GLU A  36      99.059  74.936 -21.865  1.00  0.00           C  
ATOM    267  CG  GLU A  36      99.570  75.893 -22.927  1.00  0.00           C  
ATOM    268  CD  GLU A  36     100.720  76.751 -22.433  1.00  0.00           C  
ATOM    269  OE1 GLU A  36     101.872  76.498 -22.843  1.00  0.00           O  
ATOM    270  OE2 GLU A  36     100.471  77.672 -21.627  1.00  0.00           O1-
ATOM    271  N   PRO A  37     100.003  73.839 -18.891  1.00  0.00           N  
ATOM    272  CA  PRO A  37      99.566  73.259 -17.613  1.00  0.00           C  
ATOM    273  C   PRO A  37      98.053  73.258 -17.500  1.00  0.00           C  
ATOM    274  O   PRO A  37      97.419  74.323 -17.489  1.00  0.00           O  
ATOM    275  CB  PRO A  37     100.203  74.188 -16.570  1.00  0.00           C  
ATOM    276  CG  PRO A  37     101.376  74.791 -17.272  1.00  0.00           C  
ATOM    277  CD  PRO A  37     100.953  74.948 -18.704  1.00  0.00           C  
ATOM    278  N   PRO A  38      97.436  72.078 -17.412  1.00  0.00           N  
ATOM    279  CA  PRO A  38      95.962  71.982 -17.359  1.00  0.00           C  
ATOM    280  C   PRO A  38      95.414  72.323 -15.975  1.00  0.00           C  
ATOM    281  O   PRO A  38      95.000  71.474 -15.187  1.00  0.00           O  
ATOM    282  CB  PRO A  38      95.711  70.522 -17.736  1.00  0.00           C  
ATOM    283  CG  PRO A  38      96.910  69.805 -17.200  1.00  0.00           C  
ATOM    284  CD  PRO A  38      98.078  70.753 -17.342  1.00  0.00           C  
ATOM    285  N   MET A  39      95.403  73.618 -15.668  1.00  0.00           N  
ATOM    286  CA  MET A  39      95.033  74.104 -14.348  1.00  0.00           C  
ATOM    287  C   MET A  39      93.979  75.194 -14.466  1.00  0.00           C  
ATOM    288  O   MET A  39      93.746  75.754 -15.540  1.00  0.00           O  
ATOM    289  CB  MET A  39      96.256  74.634 -13.595  1.00  0.00           C  
ATOM    290  CG  MET A  39      97.358  73.614 -13.450  1.00  0.00           C  
ATOM    291  SD  MET A  39      98.689  74.260 -12.448  1.00  0.00           S  
ATOM    292  CE  MET A  39      97.814  74.579 -10.918  1.00  0.00           C  
ATOM    293  N   GLY A  40      93.345  75.495 -13.334  1.00  0.00           N  
ATOM    294  CA  GLY A  40      92.328  76.517 -13.274  1.00  0.00           C  
ATOM    295  C   GLY A  40      91.140  76.193 -14.154  1.00  0.00           C  
ATOM    296  O   GLY A  40      90.502  75.144 -14.016  1.00  0.00           O  
ATOM    297  N   PRO A  41      90.819  77.094 -15.087  1.00  0.00           N  
ATOM    298  CA  PRO A  41      89.724  76.821 -16.031  1.00  0.00           C  
ATOM    299  C   PRO A  41      90.036  75.711 -17.020  1.00  0.00           C  
ATOM    300  O   PRO A  41      89.133  75.292 -17.755  1.00  0.00           O  
ATOM    301  CB  PRO A  41      89.538  78.163 -16.748  1.00  0.00           C  
ATOM    302  CG  PRO A  41      90.879  78.816 -16.661  1.00  0.00           C  
ATOM    303  CD  PRO A  41      91.446  78.406 -15.328  1.00  0.00           C  
ATOM    304  N   ARG A  42      91.276  75.226 -17.063  1.00  0.00           N  
ATOM    305  CA  ARG A  42      91.671  74.143 -17.953  1.00  0.00           C  
ATOM    306  C   ARG A  42      91.498  72.764 -17.330  1.00  0.00           C  
ATOM    307  O   ARG A  42      91.748  71.762 -18.008  1.00  0.00           O  
ATOM    308  CB  ARG A  42      93.129  74.326 -18.390  1.00  0.00           C  
ATOM    309  CG  ARG A  42      93.335  75.349 -19.497  1.00  0.00           C  
ATOM    310  CD  ARG A  42      94.818  75.579 -19.733  1.00  0.00           C  
ATOM    311  NE  ARG A  42      95.094  76.273 -20.988  1.00  0.00           N  
ATOM    312  CZ  ARG A  42      95.110  77.595 -21.131  1.00  0.00           C  
ATOM    313  NH1 ARG A  42      95.377  78.127 -22.316  1.00  0.00           N1+
ATOM    314  NH2 ARG A  42      94.854  78.385 -20.096  1.00  0.00           N  
ATOM    315  N   ARG A  43      91.091  72.684 -16.064  1.00  0.00           N  
ATOM    316  CA  ARG A  43      90.822  71.392 -15.449  1.00  0.00           C  
ATOM    317  C   ARG A  43      89.654  70.712 -16.154  1.00  0.00           C  
ATOM    318  O   ARG A  43      88.621  71.337 -16.409  1.00  0.00           O  
ATOM    319  CB  ARG A  43      90.520  71.562 -13.959  1.00  0.00           C  
ATOM    320  CG  ARG A  43      90.194  70.257 -13.243  1.00  0.00           C  
ATOM    321  CD  ARG A  43      89.795  70.489 -11.793  1.00  0.00           C  
ATOM    322  NE  ARG A  43      90.930  70.843 -10.946  1.00  0.00           N  
ATOM    323  CZ  ARG A  43      90.824  71.171  -9.662  1.00  0.00           C  
ATOM    324  NH1 ARG A  43      89.633  71.194  -9.078  1.00  0.00           N1+
ATOM    325  NH2 ARG A  43      91.906  71.478  -8.961  1.00  0.00           N  
ATOM    326  N   PHE A  44      89.834  69.429 -16.476  1.00  0.00           N  
ATOM    327  CA  PHE A  44      88.915  68.570 -17.223  1.00  0.00           C  
ATOM    328  C   PHE A  44      88.858  68.904 -18.710  1.00  0.00           C  
ATOM    329  O   PHE A  44      88.096  68.263 -19.440  1.00  0.00           O  
ATOM    330  CB  PHE A  44      87.481  68.596 -16.670  1.00  0.00           C  
ATOM    331  CG  PHE A  44      87.400  68.454 -15.178  1.00  0.00           C  
ATOM    332  CD1 PHE A  44      87.885  67.321 -14.550  1.00  0.00           C  
ATOM    333  CD2 PHE A  44      86.824  69.452 -14.405  1.00  0.00           C  
ATOM    334  CE1 PHE A  44      87.810  67.187 -13.174  1.00  0.00           C  
ATOM    335  CE2 PHE A  44      86.743  69.322 -13.030  1.00  0.00           C  
ATOM    336  CZ  PHE A  44      87.237  68.187 -12.415  1.00  0.00           C  
ATOM    337  N   LEU A  45      89.634  69.876 -19.189  1.00  0.00           N  
ATOM    338  CA  LEU A  45      89.580  70.234 -20.597  1.00  0.00           C  
ATOM    339  C   LEU A  45      90.653  69.497 -21.385  1.00  0.00           C  
ATOM    340  O   LEU A  45      91.656  69.044 -20.822  1.00  0.00           O  
ATOM    341  CB  LEU A  45      89.750  71.743 -20.766  1.00  0.00           C  
ATOM    342  CG  LEU A  45      88.587  72.617 -20.294  1.00  0.00           C  
ATOM    343  CD1 LEU A  45      88.767  74.047 -20.783  1.00  0.00           C  
ATOM    344  CD2 LEU A  45      87.251  72.046 -20.753  1.00  0.00           C  
ATOM    345  N   PRO A  46      90.461  69.345 -22.695  1.00  0.00           N  
ATOM    346  CA  PRO A  46      91.497  68.722 -23.511  1.00  0.00           C  
ATOM    347  C   PRO A  46      92.778  69.526 -23.449  1.00  0.00           C  
ATOM    348  O   PRO A  46      92.754  70.754 -23.245  1.00  0.00           O  
ATOM    349  CB  PRO A  46      90.890  68.736 -24.922  1.00  0.00           C  
ATOM    350  CG  PRO A  46      89.424  68.797 -24.702  1.00  0.00           C  
ATOM    351  CD  PRO A  46      89.239  69.624 -23.468  1.00  0.00           C  
ATOM    352  N   PRO A  47      93.926  68.877 -23.620  1.00  0.00           N  
ATOM    353  CA  PRO A  47      95.196  69.596 -23.504  1.00  0.00           C  
ATOM    354  C   PRO A  47      95.424  70.525 -24.684  1.00  0.00           C  
ATOM    355  O   PRO A  47      94.902  70.321 -25.783  1.00  0.00           O  
ATOM    356  CB  PRO A  47      96.234  68.470 -23.480  1.00  0.00           C  
ATOM    357  CG  PRO A  47      95.597  67.390 -24.291  1.00  0.00           C  
ATOM    358  CD  PRO A  47      94.124  67.459 -23.967  1.00  0.00           C  
ATOM    359  N   GLU A  48      96.213  71.566 -24.435  1.00  0.00           N  
ATOM    360  CA  GLU A  48      96.661  72.477 -25.470  1.00  0.00           C  
ATOM    361  C   GLU A  48      98.176  72.393 -25.595  1.00  0.00           C  
ATOM    362  O   GLU A  48      98.868  72.178 -24.595  1.00  0.00           O  
ATOM    363  CB  GLU A  48      96.245  73.919 -25.160  1.00  0.00           C  
ATOM    364  CG  GLU A  48      94.746  74.089 -24.985  1.00  0.00           C  
ATOM    365  CD  GLU A  48      94.354  75.513 -24.657  1.00  0.00           C  
ATOM    366  OE1 GLU A  48      93.885  76.230 -25.567  1.00  0.00           O  
ATOM    367  OE2 GLU A  48      94.519  75.917 -23.488  1.00  0.00           O1-
ATOM    368  N   PRO A  49      98.717  72.534 -26.805  1.00  0.00           N  
ATOM    369  CA  PRO A  49     100.168  72.391 -26.979  1.00  0.00           C  
ATOM    370  C   PRO A  49     100.932  73.437 -26.180  1.00  0.00           C  
ATOM    371  O   PRO A  49     100.484  74.575 -26.018  1.00  0.00           O  
ATOM    372  CB  PRO A  49     100.367  72.579 -28.487  1.00  0.00           C  
ATOM    373  CG  PRO A  49      99.037  72.269 -29.088  1.00  0.00           C  
ATOM    374  CD  PRO A  49      98.025  72.742 -28.088  1.00  0.00           C  
ATOM    375  N   LYS A  50     102.091  73.031 -25.670  1.00  0.00           N  
ATOM    376  CA  LYS A  50     102.952  73.944 -24.931  1.00  0.00           C  
ATOM    377  C   LYS A  50     103.441  75.064 -25.842  1.00  0.00           C  
ATOM    378  O   LYS A  50     103.955  74.812 -26.936  1.00  0.00           O  
ATOM    379  CB  LYS A  50     104.136  73.177 -24.344  1.00  0.00           C  
ATOM    380  CG  LYS A  50     105.203  74.048 -23.699  1.00  0.00           C  
ATOM    381  CD  LYS A  50     104.715  74.682 -22.405  1.00  0.00           C  
ATOM    382  CE  LYS A  50     105.867  75.347 -21.665  1.00  0.00           C  
ATOM    383  NZ  LYS A  50     105.457  75.903 -20.345  1.00  0.00           N1+
ATOM    384  N   GLN A  51     103.270  76.304 -25.388  1.00  0.00           N  
ATOM    385  CA  GLN A  51     103.743  77.448 -26.148  1.00  0.00           C  
ATOM    386  C   GLN A  51     105.271  77.457 -26.198  1.00  0.00           C  
ATOM    387  O   GLN A  51     105.932  76.985 -25.270  1.00  0.00           O  
ATOM    388  CB  GLN A  51     103.240  78.749 -25.529  1.00  0.00           C  
ATOM    389  CG  GLN A  51     101.725  78.888 -25.501  1.00  0.00           C  
ATOM    390  CD  GLN A  51     101.116  78.976 -26.888  1.00  0.00           C  
ATOM    391  NE2 GLN A  51     100.857  80.197 -27.344  1.00  0.00           N  
ATOM    392  OE1 GLN A  51     100.880  77.959 -27.542  1.00  0.00           O  
ATOM    393  N   PRO A  52     105.854  77.974 -27.281  1.00  0.00           N  
ATOM    394  CA  PRO A  52     107.319  78.048 -27.362  1.00  0.00           C  
ATOM    395  C   PRO A  52     107.897  78.883 -26.230  1.00  0.00           C  
ATOM    396  O   PRO A  52     107.258  79.802 -25.713  1.00  0.00           O  
ATOM    397  CB  PRO A  52     107.567  78.705 -28.724  1.00  0.00           C  
ATOM    398  CG  PRO A  52     106.341  78.396 -29.519  1.00  0.00           C  
ATOM    399  CD  PRO A  52     105.207  78.402 -28.533  1.00  0.00           C  
ATOM    400  N   TRP A  53     109.123  78.551 -25.843  1.00  0.00           N  
ATOM    401  CA  TRP A  53     109.770  79.189 -24.710  1.00  0.00           C  
ATOM    402  C   TRP A  53     111.126  79.742 -25.121  1.00  0.00           C  
ATOM    403  O   TRP A  53     111.805  79.191 -25.992  1.00  0.00           O  
ATOM    404  CB  TRP A  53     109.949  78.211 -23.547  1.00  0.00           C  
ATOM    405  CG  TRP A  53     110.828  77.047 -23.876  1.00  0.00           C  
ATOM    406  CD1 TRP A  53     112.188  76.990 -23.774  1.00  0.00           C  
ATOM    407  CD2 TRP A  53     110.408  75.764 -24.356  1.00  0.00           C  
ATOM    408  CE2 TRP A  53     111.567  74.980 -24.523  1.00  0.00           C  
ATOM    409  CE3 TRP A  53     109.164  75.202 -24.660  1.00  0.00           C  
ATOM    410  NE1 TRP A  53     112.641  75.752 -24.163  1.00  0.00           N  
ATOM    411  CZ2 TRP A  53     111.520  73.666 -24.981  1.00  0.00           C  
ATOM    412  CZ3 TRP A  53     109.119  73.898 -25.115  1.00  0.00           C  
ATOM    413  CH2 TRP A  53     110.289  73.144 -25.272  1.00  0.00           C  
ATOM    414  N   SER A  54     111.511  80.840 -24.483  1.00  0.00           N  
ATOM    415  CA  SER A  54     112.847  81.387 -24.643  1.00  0.00           C  
ATOM    416  C   SER A  54     113.765  80.836 -23.559  1.00  0.00           C  
ATOM    417  O   SER A  54     113.319  80.390 -22.499  1.00  0.00           O  
ATOM    418  CB  SER A  54     112.818  82.915 -24.595  1.00  0.00           C  
ATOM    419  OG  SER A  54     112.200  83.381 -23.408  1.00  0.00           O  
ATOM    420  N   GLY A  55     115.058  80.865 -23.838  1.00  0.00           N  
ATOM    421  CA  GLY A  55     116.019  80.294 -22.925  1.00  0.00           C  
ATOM    422  C   GLY A  55     116.073  78.782 -23.039  1.00  0.00           C  
ATOM    423  O   GLY A  55     115.508  78.167 -23.949  1.00  0.00           O  
ATOM    424  N   VAL A  56     116.770  78.177 -22.083  1.00  0.00           N  
ATOM    425  CA  VAL A  56     116.996  76.737 -22.058  1.00  0.00           C  
ATOM    426  C   VAL A  56     116.182  76.143 -20.918  1.00  0.00           C  
ATOM    427  O   VAL A  56     116.428  76.447 -19.744  1.00  0.00           O  
ATOM    428  CB  VAL A  56     118.486  76.400 -21.901  1.00  0.00           C  
ATOM    429  CG1 VAL A  56     118.695  74.894 -21.941  1.00  0.00           C  
ATOM    430  CG2 VAL A  56     119.301  77.088 -22.985  1.00  0.00           C  
ATOM    431  N   VAL A  57     115.215  75.298 -21.263  1.00  0.00           N  
ATOM    432  CA  VAL A  57     114.441  74.568 -20.266  1.00  0.00           C  
ATOM    433  C   VAL A  57     115.300  73.432 -19.725  1.00  0.00           C  
ATOM    434  O   VAL A  57     115.781  72.587 -20.487  1.00  0.00           O  
ATOM    435  CB  VAL A  57     113.127  74.040 -20.860  1.00  0.00           C  
ATOM    436  CG1 VAL A  57     112.588  72.886 -20.029  1.00  0.00           C  
ATOM    437  CG2 VAL A  57     112.100  75.154 -20.931  1.00  0.00           C  
ATOM    438  N   ASP A  58     115.504  73.419 -18.410  1.00  0.00           N  
ATOM    439  CA  ASP A  58     116.302  72.374 -17.783  1.00  0.00           C  
ATOM    440  C   ASP A  58     115.528  71.062 -17.798  1.00  0.00           C  
ATOM    441  O   ASP A  58     114.418  70.979 -17.263  1.00  0.00           O  
ATOM    442  CB  ASP A  58     116.669  72.772 -16.354  1.00  0.00           C  
ATOM    443  CG  ASP A  58     117.597  71.772 -15.685  1.00  0.00           C  
ATOM    444  OD1 ASP A  58     117.185  70.611 -15.478  1.00  0.00           O  
ATOM    445  OD2 ASP A  58     118.746  72.147 -15.369  1.00  0.00           O1-
ATOM    446  N   ALA A  59     116.111  70.038 -18.415  1.00  0.00           N  
ATOM    447  CA  ALA A  59     115.458  68.741 -18.504  1.00  0.00           C  
ATOM    448  C   ALA A  59     116.342  67.661 -17.901  1.00  0.00           C  
ATOM    449  O   ALA A  59     116.634  66.654 -18.553  1.00  0.00           O  
ATOM    450  CB  ALA A  59     115.118  68.407 -19.957  1.00  0.00           C  
ATOM    451  N   THR A  60     116.770  67.864 -16.656  1.00  0.00           N  
ATOM    452  CA  THR A  60     117.710  66.970 -15.997  1.00  0.00           C  
ATOM    453  C   THR A  60     117.074  66.138 -14.894  1.00  0.00           C  
ATOM    454  O   THR A  60     117.773  65.349 -14.251  1.00  0.00           O  
ATOM    455  CB  THR A  60     118.883  67.770 -15.416  1.00  0.00           C  
ATOM    456  CG2 THR A  60     119.550  68.598 -16.504  1.00  0.00           C  
ATOM    457  OG1 THR A  60     118.401  68.644 -14.388  1.00  0.00           O  
ATOM    458  N   THR A  61     115.776  66.294 -14.651  1.00  0.00           N  
ATOM    459  CA  THR A  61     115.105  65.515 -13.623  1.00  0.00           C  
ATOM    460  C   THR A  61     113.637  65.367 -13.993  1.00  0.00           C  
ATOM    461  O   THR A  61     113.085  66.163 -14.758  1.00  0.00           O  
ATOM    462  CB  THR A  61     115.252  66.162 -12.240  1.00  0.00           C  
ATOM    463  CG2 THR A  61     114.554  67.514 -12.207  1.00  0.00           C  
ATOM    464  OG1 THR A  61     114.673  65.304 -11.246  1.00  0.00           O  
ATOM    465  N   PHE A  62     113.010  64.330 -13.443  1.00  0.00           N  
ATOM    466  CA  PHE A  62     111.594  64.103 -13.685  1.00  0.00           C  
ATOM    467  C   PHE A  62     110.758  65.236 -13.101  1.00  0.00           C  
ATOM    468  O   PHE A  62     111.091  65.818 -12.065  1.00  0.00           O  
ATOM    469  CB  PHE A  62     111.148  62.774 -13.079  1.00  0.00           C  
ATOM    470  CG  PHE A  62     111.711  61.569 -13.773  1.00  0.00           C  
ATOM    471  CD1 PHE A  62     111.300  61.236 -15.053  1.00  0.00           C  
ATOM    472  CD2 PHE A  62     112.637  60.758 -13.138  1.00  0.00           C  
ATOM    473  CE1 PHE A  62     111.814  60.123 -15.693  1.00  0.00           C  
ATOM    474  CE2 PHE A  62     113.154  59.644 -13.773  1.00  0.00           C  
ATOM    475  CZ  PHE A  62     112.742  59.327 -15.051  1.00  0.00           C  
ATOM    476  N   GLN A  63     109.659  65.542 -13.779  1.00  0.00           N  
ATOM    477  CA  GLN A  63     108.742  66.577 -13.332  1.00  0.00           C  
ATOM    478  C   GLN A  63     107.713  65.983 -12.371  1.00  0.00           C  
ATOM    479  O   GLN A  63     107.850  64.854 -11.892  1.00  0.00           O  
ATOM    480  CB  GLN A  63     108.084  67.252 -14.531  1.00  0.00           C  
ATOM    481  CG  GLN A  63     108.781  68.526 -14.963  1.00  0.00           C  
ATOM    482  CD  GLN A  63     108.661  69.631 -13.930  1.00  0.00           C  
ATOM    483  NE2 GLN A  63     109.645  70.521 -13.901  1.00  0.00           N  
ATOM    484  OE1 GLN A  63     107.696  69.682 -13.165  1.00  0.00           O  
ATOM    485  N   SER A  64     106.661  66.745 -12.088  1.00  0.00           N  
ATOM    486  CA  SER A  64     105.706  66.383 -11.053  1.00  0.00           C  
ATOM    487  C   SER A  64     104.784  65.257 -11.509  1.00  0.00           C  
ATOM    488  O   SER A  64     104.515  65.082 -12.701  1.00  0.00           O  
ATOM    489  CB  SER A  64     104.871  67.601 -10.651  1.00  0.00           C  
ATOM    490  OG  SER A  64     105.690  68.643 -10.152  1.00  0.00           O  
ATOM    491  N   VAL A  65     104.300  64.495 -10.534  1.00  0.00           N  
ATOM    492  CA  VAL A  65     103.324  63.438 -10.769  1.00  0.00           C  
ATOM    493  C   VAL A  65     101.930  64.047 -10.777  1.00  0.00           C  
ATOM    494  O   VAL A  65     101.617  64.921  -9.961  1.00  0.00           O  
ATOM    495  CB  VAL A  65     103.454  62.347  -9.689  1.00  0.00           C  
ATOM    496  CG1 VAL A  65     102.392  61.270  -9.866  1.00  0.00           C  
ATOM    497  CG2 VAL A  65     104.853  61.743  -9.705  1.00  0.00           C  
ATOM    498  N   CYX A  66     101.085  63.598 -11.705  1.00  0.00           N  
ATOM    499  CA  CYX A  66      99.704  64.062 -11.713  1.00  0.00           C  
ATOM    500  C   CYX A  66      98.999  63.614 -10.437  1.00  0.00           C  
ATOM    501  O   CYX A  66      99.330  62.579  -9.851  1.00  0.00           O  
ATOM    502  CB  CYX A  66      98.963  63.537 -12.946  1.00  0.00           C  
ATOM    503  SG  CYX A  66      99.716  63.964 -14.545  1.00  0.00           S  
ATOM    504  N   TYR A  67      98.032  64.418  -9.993  1.00  0.00           N  
ATOM    505  CA  TYR A  67      97.323  64.125  -8.751  1.00  0.00           C  
ATOM    506  C   TYR A  67      96.649  62.761  -8.824  1.00  0.00           C  
ATOM    507  O   TYR A  67      95.948  62.449  -9.791  1.00  0.00           O  
ATOM    508  CB  TYR A  67      96.285  65.208  -8.456  1.00  0.00           C  
ATOM    509  CG  TYR A  67      96.769  66.288  -7.517  1.00  0.00           C  
ATOM    510  CD1 TYR A  67      96.739  66.104  -6.142  1.00  0.00           C  
ATOM    511  CD2 TYR A  67      97.252  67.496  -8.006  1.00  0.00           C  
ATOM    512  CE1 TYR A  67      97.179  67.092  -5.277  1.00  0.00           C  
ATOM    513  CE2 TYR A  67      97.691  68.488  -7.151  1.00  0.00           C  
ATOM    514  CZ  TYR A  67      97.653  68.281  -5.788  1.00  0.00           C  
ATOM    515  OH  TYR A  67      98.091  69.266  -4.935  1.00  0.00           O  
ATOM    516  N   GLN A  68      96.859  61.950  -7.790  1.00  0.00           N  
ATOM    517  CA  GLN A  68      96.358  60.586  -7.788  1.00  0.00           C  
ATOM    518  C   GLN A  68      96.310  60.069  -6.359  1.00  0.00           C  
ATOM    519  O   GLN A  68      97.048  60.528  -5.481  1.00  0.00           O  
ATOM    520  CB  GLN A  68      97.229  59.675  -8.659  1.00  0.00           C  
ATOM    521  CG  GLN A  68      98.669  59.552  -8.186  1.00  0.00           C  
ATOM    522  CD  GLN A  68      99.557  58.863  -9.206  1.00  0.00           C  
ATOM    523  NE2 GLN A  68      99.605  59.412 -10.413  1.00  0.00           N  
ATOM    524  OE1 GLN A  68     100.197  57.855  -8.910  1.00  0.00           O  
ATOM    525  N   TYR A  69      95.417  59.105  -6.145  1.00  0.00           N  
ATOM    526  CA  TYR A  69      95.363  58.380  -4.884  1.00  0.00           C  
ATOM    527  C   TYR A  69      96.684  57.665  -4.629  1.00  0.00           C  
ATOM    528  O   TYR A  69      97.327  57.164  -5.555  1.00  0.00           O  
ATOM    529  CB  TYR A  69      94.204  57.377  -4.914  1.00  0.00           C  
ATOM    530  CG  TYR A  69      94.211  56.375  -3.782  1.00  0.00           C  
ATOM    531  CD1 TYR A  69      94.764  55.111  -3.950  1.00  0.00           C  
ATOM    532  CD2 TYR A  69      93.661  56.689  -2.545  1.00  0.00           C  
ATOM    533  CE1 TYR A  69      94.776  54.191  -2.917  1.00  0.00           C  
ATOM    534  CE2 TYR A  69      93.666  55.773  -1.506  1.00  0.00           C  
ATOM    535  CZ  TYR A  69      94.226  54.526  -1.698  1.00  0.00           C  
ATOM    536  OH  TYR A  69      94.236  53.609  -0.671  1.00  0.00           O  
ATOM    537  N   VAL A  70      97.089  57.623  -3.363  1.00  0.00           N  
ATOM    538  CA  VAL A  70      98.337  56.996  -2.943  1.00  0.00           C  
ATOM    539  C   VAL A  70      98.003  55.779  -2.094  1.00  0.00           C  
ATOM    540  O   VAL A  70      97.226  55.877  -1.136  1.00  0.00           O  
ATOM    541  CB  VAL A  70      99.228  57.981  -2.167  1.00  0.00           C  
ATOM    542  CG1 VAL A  70     100.443  57.266  -1.596  1.00  0.00           C  
ATOM    543  CG2 VAL A  70      99.656  59.128  -3.068  1.00  0.00           C  
ATOM    544  N   ASP A  71      98.585  54.634  -2.447  1.00  0.00           N  
ATOM    545  CA  ASP A  71      98.362  53.404  -1.697  1.00  0.00           C  
ATOM    546  C   ASP A  71      99.086  53.490  -0.359  1.00  0.00           C  
ATOM    547  O   ASP A  71     100.317  53.595  -0.317  1.00  0.00           O  
ATOM    548  CB  ASP A  71      98.846  52.202  -2.509  1.00  0.00           C  
ATOM    549  CG  ASP A  71      98.428  50.866  -1.905  1.00  0.00           C  
ATOM    550  OD1 ASP A  71      98.551  50.680  -0.675  1.00  0.00           O  
ATOM    551  OD2 ASP A  71      97.979  49.990  -2.673  1.00  0.00           O1-
ATOM    552  N   THR A  72      98.322  53.446   0.737  1.00  0.00           N  
ATOM    553  CA  THR A  72      98.887  53.542   2.080  1.00  0.00           C  
ATOM    554  C   THR A  72      98.474  52.365   2.956  1.00  0.00           C  
ATOM    555  O   THR A  72      98.454  52.492   4.185  1.00  0.00           O  
ATOM    556  CB  THR A  72      98.482  54.856   2.754  1.00  0.00           C  
ATOM    557  CG2 THR A  72      99.148  56.044   2.070  1.00  0.00           C  
ATOM    558  OG1 THR A  72      97.057  55.003   2.696  1.00  0.00           O  
ATOM    559  N   LEU A  73      98.141  51.227   2.352  1.00  0.00           N  
ATOM    560  CA  LEU A  73      97.736  50.055   3.117  1.00  0.00           C  
ATOM    561  C   LEU A  73      98.916  49.324   3.742  1.00  0.00           C  
ATOM    562  O   LEU A  73      98.718  48.555   4.689  1.00  0.00           O  
ATOM    563  CB  LEU A  73      96.946  49.092   2.226  1.00  0.00           C  
ATOM    564  CG  LEU A  73      95.427  49.282   2.182  1.00  0.00           C  
ATOM    565  CD1 LEU A  73      95.044  50.725   1.887  1.00  0.00           C  
ATOM    566  CD2 LEU A  73      94.810  48.350   1.156  1.00  0.00           C  
ATOM    567  N   TYR A  74     100.130  49.542   3.242  1.00  0.00           N  
ATOM    568  CA  TYR A  74     101.330  48.893   3.771  1.00  0.00           C  
ATOM    569  C   TYR A  74     102.483  49.883   3.754  1.00  0.00           C  
ATOM    570  O   TYR A  74     103.322  49.870   2.844  1.00  0.00           O  
ATOM    571  CB  TYR A  74     101.685  47.644   2.964  1.00  0.00           C  
ATOM    572  CG  TYR A  74     100.570  46.641   2.820  1.00  0.00           C  
ATOM    573  CD1 TYR A  74     100.180  45.849   3.892  1.00  0.00           C  
ATOM    574  CD2 TYR A  74      99.921  46.467   1.606  1.00  0.00           C  
ATOM    575  CE1 TYR A  74      99.166  44.923   3.761  1.00  0.00           C  
ATOM    576  CE2 TYR A  74      98.906  45.541   1.464  1.00  0.00           C  
ATOM    577  CZ  TYR A  74      98.533  44.772   2.546  1.00  0.00           C  
ATOM    578  OH  TYR A  74      97.523  43.847   2.418  1.00  0.00           O  
ATOM    579  N   PRO A  75     102.561  50.759   4.755  1.00  0.00           N  
ATOM    580  CA  PRO A  75     103.649  51.747   4.791  1.00  0.00           C  
ATOM    581  C   PRO A  75     105.015  51.078   4.837  1.00  0.00           C  
ATOM    582  O   PRO A  75     105.271  50.199   5.662  1.00  0.00           O  
ATOM    583  CB  PRO A  75     103.366  52.538   6.074  1.00  0.00           C  
ATOM    584  CG  PRO A  75     101.907  52.348   6.321  1.00  0.00           C  
ATOM    585  CD  PRO A  75     101.590  50.964   5.842  1.00  0.00           C  
ATOM    586  N   GLY A  76     105.897  51.506   3.938  1.00  0.00           N  
ATOM    587  CA  GLY A  76     107.241  50.973   3.879  1.00  0.00           C  
ATOM    588  C   GLY A  76     107.386  49.653   3.156  1.00  0.00           C  
ATOM    589  O   GLY A  76     108.503  49.122   3.095  1.00  0.00           O  
ATOM    590  N   PHE A  77     106.305  49.104   2.606  1.00  0.00           N  
ATOM    591  CA  PHE A  77     106.359  47.837   1.886  1.00  0.00           C  
ATOM    592  C   PHE A  77     106.724  48.104   0.430  1.00  0.00           C  
ATOM    593  O   PHE A  77     106.040  48.871  -0.258  1.00  0.00           O  
ATOM    594  CB  PHE A  77     105.024  47.101   1.990  1.00  0.00           C  
ATOM    595  CG  PHE A  77     104.968  45.823   1.202  1.00  0.00           C  
ATOM    596  CD1 PHE A  77     105.882  44.808   1.433  1.00  0.00           C  
ATOM    597  CD2 PHE A  77     103.989  45.630   0.240  1.00  0.00           C  
ATOM    598  CE1 PHE A  77     105.827  43.628   0.710  1.00  0.00           C  
ATOM    599  CE2 PHE A  77     103.925  44.451  -0.481  1.00  0.00           C  
ATOM    600  CZ  PHE A  77     104.848  43.451  -0.249  1.00  0.00           C  
ATOM    601  N   GLU A  78     107.800  47.465  -0.036  1.00  0.00           N  
ATOM    602  CA  GLU A  78     108.291  47.730  -1.385  1.00  0.00           C  
ATOM    603  C   GLU A  78     107.255  47.360  -2.441  1.00  0.00           C  
ATOM    604  O   GLU A  78     107.109  48.065  -3.447  1.00  0.00           O  
ATOM    605  CB  GLU A  78     109.601  46.976  -1.621  1.00  0.00           C  
ATOM    606  CG  GLU A  78     110.003  46.855  -3.083  1.00  0.00           C  
ATOM    607  CD  GLU A  78     110.691  48.094  -3.623  1.00  0.00           C  
ATOM    608  OE1 GLU A  78     110.614  49.162  -2.979  1.00  0.00           O  
ATOM    609  OE2 GLU A  78     111.319  47.994  -4.699  1.00  0.00           O1-
ATOM    610  N   GLY A  79     106.510  46.273  -2.218  1.00  0.00           N  
ATOM    611  CA  GLY A  79     105.520  45.810  -3.179  1.00  0.00           C  
ATOM    612  C   GLY A  79     104.459  46.832  -3.539  1.00  0.00           C  
ATOM    613  O   GLY A  79     103.906  46.768  -4.641  1.00  0.00           O  
ATOM    614  N   THR A  80     104.158  47.772  -2.644  1.00  0.00           N  
ATOM    615  CA  THR A  80     103.202  48.831  -2.950  1.00  0.00           C  
ATOM    616  C   THR A  80     103.867  50.173  -3.231  1.00  0.00           C  
ATOM    617  O   THR A  80     103.414  50.899  -4.120  1.00  0.00           O  
ATOM    618  CB  THR A  80     102.191  49.009  -1.806  1.00  0.00           C  
ATOM    619  CG2 THR A  80     101.203  47.849  -1.761  1.00  0.00           C  
ATOM    620  OG1 THR A  80     102.876  49.110  -0.550  1.00  0.00           O  
ATOM    621  N   GLU A  81     104.929  50.520  -2.493  1.00  0.00           N  
ATOM    622  CA  GLU A  81     105.545  51.840  -2.635  1.00  0.00           C  
ATOM    623  C   GLU A  81     106.172  52.042  -4.009  1.00  0.00           C  
ATOM    624  O   GLU A  81     106.302  53.184  -4.460  1.00  0.00           O  
ATOM    625  CB  GLU A  81     106.609  52.051  -1.553  1.00  0.00           C  
ATOM    626  CG  GLU A  81     106.112  51.939  -0.116  1.00  0.00           C  
ATOM    627  CD  GLU A  81     105.406  53.184   0.381  1.00  0.00           C  
ATOM    628  OE1 GLU A  81     105.209  53.294   1.610  1.00  0.00           O  
ATOM    629  OE2 GLU A  81     105.046  54.051  -0.445  1.00  0.00           O1-
ATOM    630  N   MET A  82     106.581  50.961  -4.682  1.00  0.00           N  
ATOM    631  CA  MET A  82     107.217  51.110  -5.988  1.00  0.00           C  
ATOM    632  C   MET A  82     106.279  51.719  -7.023  1.00  0.00           C  
ATOM    633  O   MET A  82     106.754  52.297  -8.006  1.00  0.00           O  
ATOM    634  CB  MET A  82     107.741  49.759  -6.487  1.00  0.00           C  
ATOM    635  CG  MET A  82     106.683  48.675  -6.612  1.00  0.00           C  
ATOM    636  SD  MET A  82     107.370  47.102  -7.171  1.00  0.00           S  
ATOM    637  CE  MET A  82     107.751  47.485  -8.884  1.00  0.00           C  
ATOM    638  N   TRP A  83     104.965  51.613  -6.823  1.00  0.00           N  
ATOM    639  CA  TRP A  83     103.993  52.183  -7.746  1.00  0.00           C  
ATOM    640  C   TRP A  83     103.502  53.560  -7.315  1.00  0.00           C  
ATOM    641  O   TRP A  83     102.849  54.245  -8.111  1.00  0.00           O  
ATOM    642  CB  TRP A  83     102.796  51.234  -7.903  1.00  0.00           C  
ATOM    643  CG  TRP A  83     103.195  49.802  -8.132  1.00  0.00           C  
ATOM    644  CD1 TRP A  83     103.228  48.802  -7.204  1.00  0.00           C  
ATOM    645  CD2 TRP A  83     103.630  49.216  -9.368  1.00  0.00           C  
ATOM    646  CE2 TRP A  83     103.905  47.857  -9.111  1.00  0.00           C  
ATOM    647  CE3 TRP A  83     103.814  49.707 -10.665  1.00  0.00           C  
ATOM    648  NE1 TRP A  83     103.651  47.629  -7.784  1.00  0.00           N  
ATOM    649  CZ2 TRP A  83     104.351  46.985 -10.103  1.00  0.00           C  
ATOM    650  CZ3 TRP A  83     104.256  48.839 -11.649  1.00  0.00           C  
ATOM    651  CH2 TRP A  83     104.521  47.493 -11.362  1.00  0.00           C  
ATOM    652  N   ASN A  84     103.809  53.980  -6.090  1.00  0.00           N  
ATOM    653  CA  ASN A  84     103.384  55.268  -5.570  1.00  0.00           C  
ATOM    654  C   ASN A  84     104.236  56.401  -6.140  1.00  0.00           C  
ATOM    655  O   ASN A  84     105.373  56.184  -6.568  1.00  0.00           O  
ATOM    656  CB  ASN A  84     103.465  55.263  -4.045  1.00  0.00           C  
ATOM    657  CG  ASN A  84     102.281  54.568  -3.402  1.00  0.00           C  
ATOM    658  ND2 ASN A  84     102.441  54.164  -2.151  1.00  0.00           N  
ATOM    659  OD1 ASN A  84     101.230  54.405  -4.022  1.00  0.00           O  
ATOM    660  N   PRO A  85     103.703  57.623  -6.154  1.00  0.00           N  
ATOM    661  CA  PRO A  85     104.447  58.753  -6.730  1.00  0.00           C  
ATOM    662  C   PRO A  85     105.773  58.991  -6.022  1.00  0.00           C  
ATOM    663  O   PRO A  85     105.854  58.986  -4.792  1.00  0.00           O  
ATOM    664  CB  PRO A  85     103.490  59.937  -6.541  1.00  0.00           C  
ATOM    665  CG  PRO A  85     102.135  59.316  -6.473  1.00  0.00           C  
ATOM    666  CD  PRO A  85     102.334  58.009  -5.764  1.00  0.00           C  
ATOM    667  N   ASN A  86     106.820  59.197  -6.821  1.00  0.00           N  
ATOM    668  CA  ASN A  86     108.150  59.516  -6.323  1.00  0.00           C  
ATOM    669  C   ASN A  86     108.519  60.974  -6.571  1.00  0.00           C  
ATOM    670  O   ASN A  86     109.689  61.345  -6.432  1.00  0.00           O  
ATOM    671  CB  ASN A  86     109.187  58.587  -6.956  1.00  0.00           C  
ATOM    672  CG  ASN A  86     109.180  58.647  -8.471  1.00  0.00           C  
ATOM    673  ND2 ASN A  86     110.274  58.206  -9.082  1.00  0.00           N  
ATOM    674  OD1 ASN A  86     108.203  59.076  -9.087  1.00  0.00           O  
ATOM    675  N   ARG A  87     107.546  61.797  -6.952  1.00  0.00           N  
ATOM    676  CA  ARG A  87     107.698  63.238  -7.080  1.00  0.00           C  
ATOM    677  C   ARG A  87     106.453  63.885  -6.494  1.00  0.00           C  
ATOM    678  O   ARG A  87     105.452  63.216  -6.225  1.00  0.00           O  
ATOM    679  CB  ARG A  87     107.890  63.667  -8.542  1.00  0.00           C  
ATOM    680  CG  ARG A  87     109.140  63.120  -9.213  1.00  0.00           C  
ATOM    681  CD  ARG A  87     110.403  63.682  -8.582  1.00  0.00           C  
ATOM    682  NE  ARG A  87     111.602  63.302  -9.323  1.00  0.00           N  
ATOM    683  CZ  ARG A  87     112.303  62.195  -9.098  1.00  0.00           C  
ATOM    684  NH1 ARG A  87     113.382  61.933  -9.823  1.00  0.00           N1+
ATOM    685  NH2 ARG A  87     111.925  61.348  -8.152  1.00  0.00           N  
ATOM    686  N   GLU A  88     106.510  65.199  -6.301  1.00  0.00           N  
ATOM    687  CA  GLU A  88     105.383  65.896  -5.699  1.00  0.00           C  
ATOM    688  C   GLU A  88     104.185  65.901  -6.644  1.00  0.00           C  
ATOM    689  O   GLU A  88     104.327  65.953  -7.869  1.00  0.00           O  
ATOM    690  CB  GLU A  88     105.769  67.328  -5.328  1.00  0.00           C  
ATOM    691  CG  GLU A  88     106.159  68.203  -6.504  1.00  0.00           C  
ATOM    692  CD  GLU A  88     106.196  69.674  -6.142  1.00  0.00           C  
ATOM    693  OE1 GLU A  88     106.251  70.513  -7.065  1.00  0.00           O  
ATOM    694  OE2 GLU A  88     106.164  69.992  -4.934  1.00  0.00           O1-
ATOM    695  N   LEU A  89     102.993  65.834  -6.061  1.00  0.00           N  
ATOM    696  CA  LEU A  89     101.771  65.831  -6.850  1.00  0.00           C  
ATOM    697  C   LEU A  89     101.457  67.238  -7.333  1.00  0.00           C  
ATOM    698  O   LEU A  89     101.643  68.218  -6.606  1.00  0.00           O  
ATOM    699  CB  LEU A  89     100.599  65.285  -6.033  1.00  0.00           C  
ATOM    700  CG  LEU A  89     100.690  63.834  -5.557  1.00  0.00           C  
ATOM    701  CD1 LEU A  89      99.458  63.465  -4.746  1.00  0.00           C  
ATOM    702  CD2 LEU A  89     100.855  62.890  -6.734  1.00  0.00           C  
ATOM    703  N   SER A  90     100.977  67.335  -8.569  1.00  0.00           N  
ATOM    704  CA  SER A  90     100.593  68.622  -9.127  1.00  0.00           C  
ATOM    705  C   SER A  90      99.717  68.393 -10.345  1.00  0.00           C  
ATOM    706  O   SER A  90      99.827  67.365 -11.019  1.00  0.00           O  
ATOM    707  CB  SER A  90     101.820  69.461  -9.511  1.00  0.00           C  
ATOM    708  OG  SER A  90     101.427  70.613 -10.234  1.00  0.00           O  
ATOM    709  N   GLU A  91      98.842  69.363 -10.616  1.00  0.00           N  
ATOM    710  CA  GLU A  91      98.116  69.354 -11.878  1.00  0.00           C  
ATOM    711  C   GLU A  91      99.009  69.781 -13.032  1.00  0.00           C  
ATOM    712  O   GLU A  91      98.765  69.395 -14.180  1.00  0.00           O  
ATOM    713  CB  GLU A  91      96.886  70.258 -11.791  1.00  0.00           C  
ATOM    714  CG  GLU A  91      95.883  69.819 -10.742  1.00  0.00           C  
ATOM    715  CD  GLU A  91      94.592  70.606 -10.803  1.00  0.00           C  
ATOM    716  OE1 GLU A  91      93.754  70.314 -11.682  1.00  0.00           O  
ATOM    717  OE2 GLU A  91      94.421  71.525  -9.974  1.00  0.00           O1-
ATOM    718  N   ASP A  92     100.044  70.572 -12.749  1.00  0.00           N  
ATOM    719  CA  ASP A  92     101.084  70.874 -13.731  1.00  0.00           C  
ATOM    720  C   ASP A  92     101.972  69.637 -13.826  1.00  0.00           C  
ATOM    721  O   ASP A  92     103.001  69.510 -13.159  1.00  0.00           O  
ATOM    722  CB  ASP A  92     101.867  72.116 -13.321  1.00  0.00           C  
ATOM    723  CG  ASP A  92     102.875  72.552 -14.373  1.00  0.00           C  
ATOM    724  OD1 ASP A  92     102.912  71.948 -15.467  1.00  0.00           O  
ATOM    725  OD2 ASP A  92     103.636  73.506 -14.101  1.00  0.00           O1-
ATOM    726  N   CYX A  93     101.549  68.694 -14.673  1.00  0.00           N  
ATOM    727  CA  CYX A  93     102.216  67.402 -14.746  1.00  0.00           C  
ATOM    728  C   CYX A  93     102.404  66.876 -16.161  1.00  0.00           C  
ATOM    729  O   CYX A  93     102.972  65.791 -16.320  1.00  0.00           O  
ATOM    730  CB  CYX A  93     101.440  66.357 -13.929  1.00  0.00           C  
ATOM    731  SG  CYX A  93      99.784  65.997 -14.562  1.00  0.00           S  
ATOM    732  N   LEU A  94     101.959  67.598 -17.189  1.00  0.00           N  
ATOM    733  CA  LEU A  94     102.039  67.108 -18.565  1.00  0.00           C  
ATOM    734  C   LEU A  94     103.457  67.328 -19.089  1.00  0.00           C  
ATOM    735  O   LEU A  94     103.767  68.310 -19.768  1.00  0.00           O  
ATOM    736  CB  LEU A  94     100.987  67.788 -19.434  1.00  0.00           C  
ATOM    737  CG  LEU A  94      99.540  67.489 -19.015  1.00  0.00           C  
ATOM    738  CD1 LEU A  94      98.540  68.042 -20.017  1.00  0.00           C  
ATOM    739  CD2 LEU A  94      99.333  65.989 -18.823  1.00  0.00           C  
ATOM    740  N   TYR A  95     104.333  66.380 -18.758  1.00  0.00           N  
ATOM    741  CA  TYR A  95     105.720  66.381 -19.199  1.00  0.00           C  
ATOM    742  C   TYR A  95     106.078  64.997 -19.720  1.00  0.00           C  
ATOM    743  O   TYR A  95     105.502  63.989 -19.297  1.00  0.00           O  
ATOM    744  CB  TYR A  95     106.677  66.783 -18.060  1.00  0.00           C  
ATOM    745  CG  TYR A  95     106.415  68.167 -17.512  1.00  0.00           C  
ATOM    746  CD1 TYR A  95     105.441  68.380 -16.545  1.00  0.00           C  
ATOM    747  CD2 TYR A  95     107.139  69.263 -17.964  1.00  0.00           C  
ATOM    748  CE1 TYR A  95     105.194  69.642 -16.045  1.00  0.00           C  
ATOM    749  CE2 TYR A  95     106.898  70.532 -17.469  1.00  0.00           C  
ATOM    750  CZ  TYR A  95     105.925  70.715 -16.509  1.00  0.00           C  
ATOM    751  OH  TYR A  95     105.678  71.973 -16.012  1.00  0.00           O  
ATOM    752  N   LEU A  96     107.032  64.951 -20.648  1.00  0.00           N  
ATOM    753  CA  LEU A  96     107.490  63.691 -21.211  1.00  0.00           C  
ATOM    754  C   LEU A  96     109.003  63.577 -21.073  1.00  0.00           C  
ATOM    755  O   LEU A  96     109.704  64.550 -20.783  1.00  0.00           O  
ATOM    756  CB  LEU A  96     107.054  63.536 -22.678  1.00  0.00           C  
ATOM    757  CG  LEU A  96     107.409  64.567 -23.755  1.00  0.00           C  
ATOM    758  CD1 LEU A  96     108.846  64.422 -24.249  1.00  0.00           C  
ATOM    759  CD2 LEU A  96     106.433  64.447 -24.921  1.00  0.00           C  
ATOM    760  N   ASN A  97     109.503  62.362 -21.290  1.00  0.00           N  
ATOM    761  CA  ASN A  97     110.913  62.039 -21.132  1.00  0.00           C  
ATOM    762  C   ASN A  97     111.414  61.328 -22.380  1.00  0.00           C  
ATOM    763  O   ASN A  97     110.691  60.526 -22.979  1.00  0.00           O  
ATOM    764  CB  ASN A  97     111.144  61.152 -19.910  1.00  0.00           C  
ATOM    765  CG  ASN A  97     110.304  61.570 -18.727  1.00  0.00           C  
ATOM    766  ND2 ASN A  97     109.181  60.888 -18.527  1.00  0.00           N  
ATOM    767  OD1 ASN A  97     110.654  62.499 -18.002  1.00  0.00           O  
ATOM    768  N   VAL A  98     112.653  61.621 -22.764  1.00  0.00           N  
ATOM    769  CA  VAL A  98     113.275  61.026 -23.940  1.00  0.00           C  
ATOM    770  C   VAL A  98     114.648  60.509 -23.539  1.00  0.00           C  
ATOM    771  O   VAL A  98     115.488  61.279 -23.058  1.00  0.00           O  
ATOM    772  CB  VAL A  98     113.397  62.025 -25.103  1.00  0.00           C  
ATOM    773  CG1 VAL A  98     114.090  61.369 -26.290  1.00  0.00           C  
ATOM    774  CG2 VAL A  98     112.031  62.558 -25.504  1.00  0.00           C  
ATOM    775  N   TRP A  99     114.870  59.213 -23.723  1.00  0.00           N  
ATOM    776  CA  TRP A  99     116.187  58.611 -23.579  1.00  0.00           C  
ATOM    777  C   TRP A  99     116.736  58.318 -24.968  1.00  0.00           C  
ATOM    778  O   TRP A  99     116.039  57.732 -25.803  1.00  0.00           O  
ATOM    779  CB  TRP A  99     116.127  57.319 -22.763  1.00  0.00           C  
ATOM    780  CG  TRP A  99     115.768  57.478 -21.318  1.00  0.00           C  
ATOM    781  CD1 TRP A  99     116.633  57.550 -20.264  1.00  0.00           C  
ATOM    782  CD2 TRP A  99     114.450  57.551 -20.762  1.00  0.00           C  
ATOM    783  CE2 TRP A  99     114.593  57.678 -19.365  1.00  0.00           C  
ATOM    784  CE3 TRP A  99     113.164  57.526 -21.308  1.00  0.00           C  
ATOM    785  NE1 TRP A  99     115.935  57.675 -19.088  1.00  0.00           N  
ATOM    786  CZ2 TRP A  99     113.499  57.780 -18.509  1.00  0.00           C  
ATOM    787  CZ3 TRP A  99     112.079  57.629 -20.456  1.00  0.00           C  
ATOM    788  CH2 TRP A  99     112.254  57.754 -19.072  1.00  0.00           C  
ATOM    789  N   THR A 100     117.977  58.722 -25.212  1.00  0.00           N  
ATOM    790  CA  THR A 100     118.606  58.481 -26.499  1.00  0.00           C  
ATOM    791  C   THR A 100     120.005  57.922 -26.287  1.00  0.00           C  
ATOM    792  O   THR A 100     120.666  58.245 -25.293  1.00  0.00           O  
ATOM    793  CB  THR A 100     118.666  59.767 -27.343  1.00  0.00           C  
ATOM    794  CG2 THR A 100     119.750  60.707 -26.839  1.00  0.00           C  
ATOM    795  OG1 THR A 100     118.924  59.438 -28.713  1.00  0.00           O  
ATOM    796  N   PRO A 101     120.469  57.054 -27.183  1.00  0.00           N  
ATOM    797  CA  PRO A 101     121.777  56.423 -26.986  1.00  0.00           C  
ATOM    798  C   PRO A 101     122.909  57.435 -27.054  1.00  0.00           C  
ATOM    799  O   PRO A 101     122.784  58.522 -27.622  1.00  0.00           O  
ATOM    800  CB  PRO A 101     121.866  55.419 -28.142  1.00  0.00           C  
ATOM    801  CG  PRO A 101     120.449  55.184 -28.555  1.00  0.00           C  
ATOM    802  CD  PRO A 101     119.759  56.494 -28.346  1.00  0.00           C  
ATOM    803  N   TYR A 102     124.030  57.064 -26.440  1.00  0.00           N  
ATOM    804  CA  TYR A 102     125.249  57.834 -26.573  1.00  0.00           C  
ATOM    805  C   TYR A 102     126.311  56.997 -27.275  1.00  0.00           C  
ATOM    806  O   TYR A 102     126.594  55.873 -26.837  1.00  0.00           O  
ATOM    807  CB  TYR A 102     125.790  58.313 -25.220  1.00  0.00           C  
ATOM    808  CG  TYR A 102     127.006  59.180 -25.422  1.00  0.00           C  
ATOM    809  CD1 TYR A 102     126.872  60.519 -25.754  1.00  0.00           C  
ATOM    810  CD2 TYR A 102     128.287  58.649 -25.340  1.00  0.00           C  
ATOM    811  CE1 TYR A 102     127.976  61.312 -25.968  1.00  0.00           C  
ATOM    812  CE2 TYR A 102     129.399  59.436 -25.556  1.00  0.00           C  
ATOM    813  CZ  TYR A 102     129.235  60.768 -25.869  1.00  0.00           C  
ATOM    814  OH  TYR A 102     130.334  61.562 -26.088  1.00  0.00           O  
ATOM    815  N   PRO A 103     126.929  57.503 -28.356  1.00  0.00           N  
ATOM    816  CA  PRO A 103     126.638  58.804 -28.974  1.00  0.00           C  
ATOM    817  C   PRO A 103     125.268  58.843 -29.643  1.00  0.00           C  
ATOM    818  O   PRO A 103     124.707  57.783 -29.922  1.00  0.00           O  
ATOM    819  CB  PRO A 103     127.754  58.957 -30.018  1.00  0.00           C  
ATOM    820  CG  PRO A 103     128.826  58.009 -29.586  1.00  0.00           C  
ATOM    821  CD  PRO A 103     128.098  56.856 -28.972  1.00  0.00           C  
ATOM    822  N   ARG A 104     124.739  60.041 -29.874  1.00  0.00           N  
ATOM    823  CA  ARG A 104     123.429  60.164 -30.493  1.00  0.00           C  
ATOM    824  C   ARG A 104     123.428  59.458 -31.846  1.00  0.00           C  
ATOM    825  O   ARG A 104     124.413  59.541 -32.589  1.00  0.00           O  
ATOM    826  CB  ARG A 104     123.053  61.637 -30.668  1.00  0.00           C  
ATOM    827  CG  ARG A 104     121.631  61.873 -31.152  1.00  0.00           C  
ATOM    828  CD  ARG A 104     121.345  63.355 -31.323  1.00  0.00           C  
ATOM    829  NE  ARG A 104     121.811  64.132 -30.179  1.00  0.00           N  
ATOM    830  CZ  ARG A 104     121.743  65.457 -30.097  1.00  0.00           C  
ATOM    831  NH1 ARG A 104     121.223  66.160 -31.095  1.00  0.00           N1+
ATOM    832  NH2 ARG A 104     122.197  66.079 -29.019  1.00  0.00           N  
ATOM    833  N   PRO A 105     122.361  58.736 -32.185  1.00  0.00           N  
ATOM    834  CA  PRO A 105     122.317  58.060 -33.486  1.00  0.00           C  
ATOM    835  C   PRO A 105     122.358  59.057 -34.635  1.00  0.00           C  
ATOM    836  O   PRO A 105     121.678  60.085 -34.617  1.00  0.00           O  
ATOM    837  CB  PRO A 105     120.986  57.301 -33.447  1.00  0.00           C  
ATOM    838  CG  PRO A 105     120.688  57.134 -31.996  1.00  0.00           C  
ATOM    839  CD  PRO A 105     121.213  58.373 -31.337  1.00  0.00           C  
ATOM    840  N   THR A 106     123.175  58.738 -35.639  1.00  0.00           N  
ATOM    841  CA  THR A 106     123.284  59.555 -36.841  1.00  0.00           C  
ATOM    842  C   THR A 106     122.285  59.157 -37.919  1.00  0.00           C  
ATOM    843  O   THR A 106     121.994  59.968 -38.807  1.00  0.00           O  
ATOM    844  CB  THR A 106     124.705  59.469 -37.408  1.00  0.00           C  
ATOM    845  CG2 THR A 106     125.697  60.096 -36.440  1.00  0.00           C  
ATOM    846  OG1 THR A 106     125.056  58.095 -37.616  1.00  0.00           O  
ATOM    847  N   SER A 107     121.760  57.935 -37.864  1.00  0.00           N  
ATOM    848  CA  SER A 107     120.701  57.459 -38.735  1.00  0.00           C  
ATOM    849  C   SER A 107     119.410  57.284 -37.940  1.00  0.00           C  
ATOM    850  O   SER A 107     119.452  56.956 -36.750  1.00  0.00           O  
ATOM    851  CB  SER A 107     121.079  56.127 -39.394  1.00  0.00           C  
ATOM    852  OG  SER A 107     121.495  55.185 -38.422  1.00  0.00           O  
ATOM    853  N   PRO A 108     118.253  57.508 -38.562  1.00  0.00           N  
ATOM    854  CA  PRO A 108     116.986  57.417 -37.824  1.00  0.00           C  
ATOM    855  C   PRO A 108     116.814  56.061 -37.153  1.00  0.00           C  
ATOM    856  O   PRO A 108     117.065  55.011 -37.749  1.00  0.00           O  
ATOM    857  CB  PRO A 108     115.932  57.657 -38.911  1.00  0.00           C  
ATOM    858  CG  PRO A 108     116.641  58.496 -39.927  1.00  0.00           C  
ATOM    859  CD  PRO A 108     118.056  57.984 -39.943  1.00  0.00           C  
ATOM    860  N   THR A 109     116.385  56.096 -35.893  1.00  0.00           N  
ATOM    861  CA  THR A 109     116.295  54.934 -35.033  1.00  0.00           C  
ATOM    862  C   THR A 109     114.851  54.703 -34.600  1.00  0.00           C  
ATOM    863  O   THR A 109     114.136  55.666 -34.304  1.00  0.00           O  
ATOM    864  CB  THR A 109     117.192  55.118 -33.793  1.00  0.00           C  
ATOM    865  CG2 THR A 109     117.090  53.931 -32.848  1.00  0.00           C  
ATOM    866  OG1 THR A 109     118.555  55.267 -34.210  1.00  0.00           O  
ATOM    867  N   PRO A 110     114.387  53.451 -34.575  1.00  0.00           N  
ATOM    868  CA  PRO A 110     113.021  53.181 -34.112  1.00  0.00           C  
ATOM    869  C   PRO A 110     112.799  53.679 -32.691  1.00  0.00           C  
ATOM    870  O   PRO A 110     113.695  53.643 -31.844  1.00  0.00           O  
ATOM    871  CB  PRO A 110     112.910  51.653 -34.194  1.00  0.00           C  
ATOM    872  CG  PRO A 110     114.322  51.157 -34.318  1.00  0.00           C  
ATOM    873  CD  PRO A 110     115.049  52.228 -35.059  1.00  0.00           C  
ATOM    874  N   VAL A 111     111.580  54.147 -32.438  1.00  0.00           N  
ATOM    875  CA  VAL A 111     111.220  54.787 -31.180  1.00  0.00           C  
ATOM    876  C   VAL A 111     110.260  53.881 -30.421  1.00  0.00           C  
ATOM    877  O   VAL A 111     109.305  53.348 -31.000  1.00  0.00           O  
ATOM    878  CB  VAL A 111     110.594  56.172 -31.416  1.00  0.00           C  
ATOM    879  CG1 VAL A 111     110.412  56.905 -30.093  1.00  0.00           C  
ATOM    880  CG2 VAL A 111     111.456  56.982 -32.371  1.00  0.00           C  
ATOM    881  N   LEU A 112     110.520  53.706 -29.128  1.00  0.00           N  
ATOM    882  CA  LEU A 112     109.620  53.015 -28.213  1.00  0.00           C  
ATOM    883  C   LEU A 112     108.944  54.057 -27.331  1.00  0.00           C  
ATOM    884  O   LEU A 112     109.624  54.848 -26.669  1.00  0.00           O  
ATOM    885  CB  LEU A 112     110.379  51.998 -27.361  1.00  0.00           C  
ATOM    886  CG  LEU A 112     110.712  50.651 -28.003  1.00  0.00           C  
ATOM    887  CD1 LEU A 112     111.653  49.865 -27.108  1.00  0.00           C  
ATOM    888  CD2 LEU A 112     109.438  49.863 -28.262  1.00  0.00           C  
ATOM    889  N   VAL A 113     107.615  54.062 -27.328  1.00  0.00           N  
ATOM    890  CA  VAL A 113     106.831  55.004 -26.537  1.00  0.00           C  
ATOM    891  C   VAL A 113     106.097  54.220 -25.458  1.00  0.00           C  
ATOM    892  O   VAL A 113     105.273  53.349 -25.763  1.00  0.00           O  
ATOM    893  CB  VAL A 113     105.852  55.802 -27.407  1.00  0.00           C  
ATOM    894  CG1 VAL A 113     105.082  56.800 -26.554  1.00  0.00           C  
ATOM    895  CG2 VAL A 113     106.599  56.513 -28.513  1.00  0.00           C  
ATOM    896  N   TRP A 114     106.391  54.538 -24.199  1.00  0.00           N  
ATOM    897  CA  TRP A 114     105.846  53.827 -23.051  1.00  0.00           C  
ATOM    898  C   TRP A 114     104.655  54.583 -22.479  1.00  0.00           C  
ATOM    899  O   TRP A 114     104.716  55.804 -22.298  1.00  0.00           O  
ATOM    900  CB  TRP A 114     106.914  53.642 -21.974  1.00  0.00           C  
ATOM    901  CG  TRP A 114     106.386  53.067 -20.690  1.00  0.00           C  
ATOM    902  CD1 TRP A 114     106.233  53.719 -19.499  1.00  0.00           C  
ATOM    903  CD2 TRP A 114     105.937  51.724 -20.472  1.00  0.00           C  
ATOM    904  CE2 TRP A 114     105.529  51.633 -19.125  1.00  0.00           C  
ATOM    905  CE3 TRP A 114     105.841  50.591 -21.283  1.00  0.00           C  
ATOM    906  NE1 TRP A 114     105.721  52.863 -18.554  1.00  0.00           N  
ATOM    907  CZ2 TRP A 114     105.033  50.453 -18.574  1.00  0.00           C  
ATOM    908  CZ3 TRP A 114     105.350  49.421 -20.734  1.00  0.00           C  
ATOM    909  CH2 TRP A 114     104.952  49.360 -19.393  1.00  0.00           C  
ATOM    910  N   ILE A 115     103.579  53.854 -22.192  1.00  0.00           N  
ATOM    911  CA  ILE A 115     102.399  54.398 -21.529  1.00  0.00           C  
ATOM    912  C   ILE A 115     102.182  53.584 -20.261  1.00  0.00           C  
ATOM    913  O   ILE A 115     101.868  52.388 -20.331  1.00  0.00           O  
ATOM    914  CB  ILE A 115     101.157  54.356 -22.428  1.00  0.00           C  
ATOM    915  CG1 ILE A 115     101.421  55.090 -23.745  1.00  0.00           C  
ATOM    916  CG2 ILE A 115      99.963  54.961 -21.706  1.00  0.00           C  
ATOM    917  CD1 ILE A 115     100.225  55.116 -24.674  1.00  0.00           C  
ATOM    918  N   TYR A 116     102.343  54.222 -19.104  1.00  0.00           N  
ATOM    919  CA  TYR A 116     102.234  53.506 -17.841  1.00  0.00           C  
ATOM    920  C   TYR A 116     100.783  53.129 -17.545  1.00  0.00           C  
ATOM    921  O   TYR A 116      99.835  53.763 -18.017  1.00  0.00           O  
ATOM    922  CB  TYR A 116     102.803  54.344 -16.690  1.00  0.00           C  
ATOM    923  CG  TYR A 116     102.160  55.708 -16.495  1.00  0.00           C  
ATOM    924  CD1 TYR A 116     100.940  55.844 -15.843  1.00  0.00           C  
ATOM    925  CD2 TYR A 116     102.795  56.864 -16.936  1.00  0.00           C  
ATOM    926  CE1 TYR A 116     100.357  57.088 -15.658  1.00  0.00           C  
ATOM    927  CE2 TYR A 116     102.220  58.115 -16.753  1.00  0.00           C  
ATOM    928  CZ  TYR A 116     101.003  58.219 -16.113  1.00  0.00           C  
ATOM    929  OH  TYR A 116     100.431  59.456 -15.930  1.00  0.00           O  
ATOM    930  N   GLY A 117     100.624  52.079 -16.736  1.00  0.00           N  
ATOM    931  CA  GLY A 117      99.329  51.666 -16.243  1.00  0.00           C  
ATOM    932  C   GLY A 117      99.037  52.218 -14.857  1.00  0.00           C  
ATOM    933  O   GLY A 117      99.708  53.122 -14.354  1.00  0.00           O  
ATOM    934  N   GLY A 118      98.005  51.651 -14.235  1.00  0.00           N  
ATOM    935  CA  GLY A 118      97.556  52.114 -12.936  1.00  0.00           C  
ATOM    936  C   GLY A 118      96.063  52.373 -12.870  1.00  0.00           C  
ATOM    937  O   GLY A 118      95.619  53.311 -12.199  1.00  0.00           O  
ATOM    938  N   GLY A 119      95.279  51.556 -13.574  1.00  0.00           N  
ATOM    939  CA  GLY A 119      93.830  51.623 -13.492  1.00  0.00           C  
ATOM    940  C   GLY A 119      93.222  52.940 -13.905  1.00  0.00           C  
ATOM    941  O   GLY A 119      92.088  53.239 -13.515  1.00  0.00           O  
ATOM    942  N   PHE A 120      93.945  53.745 -14.682  1.00  0.00           N  
ATOM    943  CA  PHE A 120      93.541  55.085 -15.098  1.00  0.00           C  
ATOM    944  C   PHE A 120      93.351  56.044 -13.925  1.00  0.00           C  
ATOM    945  O   PHE A 120      92.843  57.154 -14.118  1.00  0.00           O  
ATOM    946  CB  PHE A 120      92.263  55.059 -15.951  1.00  0.00           C  
ATOM    947  CG  PHE A 120      92.431  54.378 -17.281  1.00  0.00           C  
ATOM    948  CD1 PHE A 120      93.141  54.987 -18.302  1.00  0.00           C  
ATOM    949  CD2 PHE A 120      91.861  53.137 -17.516  1.00  0.00           C  
ATOM    950  CE1 PHE A 120      93.292  54.366 -19.528  1.00  0.00           C  
ATOM    951  CE2 PHE A 120      92.008  52.511 -18.742  1.00  0.00           C  
ATOM    952  CZ  PHE A 120      92.725  53.127 -19.749  1.00  0.00           C  
ATOM    953  N   TYR A 121      93.738  55.651 -12.708  1.00  0.00           N  
ATOM    954  CA  TYR A 121      93.652  56.535 -11.554  1.00  0.00           C  
ATOM    955  C   TYR A 121      95.005  56.856 -10.935  1.00  0.00           C  
ATOM    956  O   TYR A 121      95.063  57.689 -10.024  1.00  0.00           O  
ATOM    957  CB  TYR A 121      92.736  55.929 -10.473  1.00  0.00           C  
ATOM    958  CG  TYR A 121      93.350  54.749  -9.752  1.00  0.00           C  
ATOM    959  CD1 TYR A 121      94.078  54.927  -8.582  1.00  0.00           C  
ATOM    960  CD2 TYR A 121      93.214  53.459 -10.249  1.00  0.00           C  
ATOM    961  CE1 TYR A 121      94.655  53.856  -7.928  1.00  0.00           C  
ATOM    962  CE2 TYR A 121      93.786  52.381  -9.598  1.00  0.00           C  
ATOM    963  CZ  TYR A 121      94.504  52.585  -8.438  1.00  0.00           C  
ATOM    964  OH  TYR A 121      95.079  51.520  -7.782  1.00  0.00           O  
ATOM    965  N   SER A 122      96.085  56.228 -11.395  1.00  0.00           N  
ATOM    966  CA  SER A 122      97.397  56.388 -10.785  1.00  0.00           C  
ATOM    967  C   SER A 122      98.470  56.146 -11.841  1.00  0.00           C  
ATOM    968  O   SER A 122      98.174  55.881 -13.011  1.00  0.00           O  
ATOM    969  CB  SER A 122      97.569  55.433  -9.602  1.00  0.00           C  
ATOM    970  OG  SER A 122      97.590  54.086 -10.046  1.00  0.00           O  
ATOM    971  N   GLY A 123      99.721  56.230 -11.416  1.00  0.00           N  
ATOM    972  CA  GLY A 123     100.852  55.966 -12.279  1.00  0.00           C  
ATOM    973  C   GLY A 123     101.626  57.234 -12.613  1.00  0.00           C  
ATOM    974  O   GLY A 123     101.124  58.358 -12.514  1.00  0.00           O  
ATOM    975  N   ALA A 124     102.875  57.034 -13.025  1.00  0.00           N  
ATOM    976  CA  ALA A 124     103.756  58.132 -13.393  1.00  0.00           C  
ATOM    977  C   ALA A 124     104.891  57.579 -14.241  1.00  0.00           C  
ATOM    978  O   ALA A 124     105.303  56.429 -14.071  1.00  0.00           O  
ATOM    979  CB  ALA A 124     104.313  58.850 -12.157  1.00  0.00           C  
ATOM    980  N   SER A 125     105.392  58.409 -15.154  1.00  0.00           N  
ATOM    981  CA  SER A 125     106.521  58.004 -15.982  1.00  0.00           C  
ATOM    982  C   SER A 125     107.853  58.097 -15.251  1.00  0.00           C  
ATOM    983  O   SER A 125     108.873  57.667 -15.801  1.00  0.00           O  
ATOM    984  CB  SER A 125     106.579  58.854 -17.253  1.00  0.00           C  
ATOM    985  OG  SER A 125     106.778  60.220 -16.938  1.00  0.00           O  
ATOM    986  N   SER A 126     107.866  58.635 -14.035  1.00  0.00           N  
ATOM    987  CA  SER A 126     109.091  58.845 -13.278  1.00  0.00           C  
ATOM    988  C   SER A 126     109.454  57.670 -12.380  1.00  0.00           C  
ATOM    989  O   SER A 126     110.505  57.712 -11.730  1.00  0.00           O  
ATOM    990  CB  SER A 126     108.969  60.113 -12.428  1.00  0.00           C  
ATOM    991  OG  SER A 126     107.784  60.100 -11.651  1.00  0.00           O  
ATOM    992  N   LEU A 127     108.618  56.634 -12.323  1.00  0.00           N  
ATOM    993  CA  LEU A 127     108.875  55.517 -11.425  1.00  0.00           C  
ATOM    994  C   LEU A 127     110.173  54.812 -11.801  1.00  0.00           C  
ATOM    995  O   LEU A 127     110.533  54.710 -12.977  1.00  0.00           O  
ATOM    996  CB  LEU A 127     107.710  54.527 -11.454  1.00  0.00           C  
ATOM    997  CG  LEU A 127     106.331  55.092 -11.114  1.00  0.00           C  
ATOM    998  CD1 LEU A 127     105.284  53.982 -11.038  1.00  0.00           C  
ATOM    999  CD2 LEU A 127     106.390  55.875  -9.814  1.00  0.00           C  
ATOM   1000  N   ASP A 128     110.879  54.324 -10.776  1.00  0.00           N  
ATOM   1001  CA  ASP A 128     112.169  53.678 -10.998  1.00  0.00           C  
ATOM   1002  C   ASP A 128     112.046  52.468 -11.915  1.00  0.00           C  
ATOM   1003  O   ASP A 128     112.973  52.172 -12.677  1.00  0.00           O  
ATOM   1004  CB  ASP A 128     112.789  53.270  -9.659  1.00  0.00           C  
ATOM   1005  CG  ASP A 128     113.214  54.466  -8.818  1.00  0.00           C  
ATOM   1006  OD1 ASP A 128     113.134  55.610  -9.315  1.00  0.00           O  
ATOM   1007  OD2 ASP A 128     113.632  54.262  -7.659  1.00  0.00           O1-
ATOM   1008  N   VAL A 129     110.910  51.767 -11.869  1.00  0.00           N  
ATOM   1009  CA  VAL A 129     110.749  50.566 -12.680  1.00  0.00           C  
ATOM   1010  C   VAL A 129     110.586  50.904 -14.160  1.00  0.00           C  
ATOM   1011  O   VAL A 129     110.772  50.030 -15.016  1.00  0.00           O  
ATOM   1012  CB  VAL A 129     109.569  49.726 -12.141  1.00  0.00           C  
ATOM   1013  CG1 VAL A 129     108.232  50.407 -12.412  1.00  0.00           C  
ATOM   1014  CG2 VAL A 129     109.596  48.318 -12.713  1.00  0.00           C  
ATOM   1015  N   TYR A 130     110.274  52.158 -14.492  1.00  0.00           N  
ATOM   1016  CA  TYR A 130     110.136  52.593 -15.877  1.00  0.00           C  
ATOM   1017  C   TYR A 130     111.377  53.321 -16.387  1.00  0.00           C  
ATOM   1018  O   TYR A 130     111.291  54.067 -17.370  1.00  0.00           O  
ATOM   1019  CB  TYR A 130     108.910  53.491 -16.036  1.00  0.00           C  
ATOM   1020  CG  TYR A 130     107.611  52.875 -15.570  1.00  0.00           C  
ATOM   1021  CD1 TYR A 130     107.389  51.504 -15.662  1.00  0.00           C  
ATOM   1022  CD2 TYR A 130     106.604  53.666 -15.037  1.00  0.00           C  
ATOM   1023  CE1 TYR A 130     106.197  50.945 -15.232  1.00  0.00           C  
ATOM   1024  CE2 TYR A 130     105.412  53.115 -14.606  1.00  0.00           C  
ATOM   1025  CZ  TYR A 130     105.213  51.756 -14.705  1.00  0.00           C  
ATOM   1026  OH  TYR A 130     104.024  51.215 -14.275  1.00  0.00           O  
ATOM   1027  N   ASP A 131     112.521  53.129 -15.737  1.00  0.00           N  
ATOM   1028  CA  ASP A 131     113.759  53.785 -16.148  1.00  0.00           C  
ATOM   1029  C   ASP A 131     114.223  53.196 -17.476  1.00  0.00           C  
ATOM   1030  O   ASP A 131     114.600  52.022 -17.546  1.00  0.00           O  
ATOM   1031  CB  ASP A 131     114.818  53.612 -15.063  1.00  0.00           C  
ATOM   1032  CG  ASP A 131     116.093  54.380 -15.356  1.00  0.00           C  
ATOM   1033  OD1 ASP A 131     116.143  55.125 -16.360  1.00  0.00           O  
ATOM   1034  OD2 ASP A 131     117.053  54.235 -14.570  1.00  0.00           O1-
ATOM   1035  N   GLY A 132     114.202  54.009 -18.530  1.00  0.00           N  
ATOM   1036  CA  GLY A 132     114.516  53.528 -19.861  1.00  0.00           C  
ATOM   1037  C   GLY A 132     115.984  53.575 -20.237  1.00  0.00           C  
ATOM   1038  O   GLY A 132     116.321  53.463 -21.419  1.00  0.00           O  
ATOM   1039  N   ARG A 133     116.870  53.721 -19.248  1.00  0.00           N  
ATOM   1040  CA  ARG A 133     118.293  53.843 -19.553  1.00  0.00           C  
ATOM   1041  C   ARG A 133     118.903  52.513 -19.980  1.00  0.00           C  
ATOM   1042  O   ARG A 133     119.894  52.499 -20.718  1.00  0.00           O  
ATOM   1043  CB  ARG A 133     119.049  54.408 -18.347  1.00  0.00           C  
ATOM   1044  CG  ARG A 133     119.290  53.409 -17.225  1.00  0.00           C  
ATOM   1045  CD  ARG A 133     120.111  54.017 -16.095  1.00  0.00           C  
ATOM   1046  NE  ARG A 133     119.388  55.078 -15.401  1.00  0.00           N  
ATOM   1047  CZ  ARG A 133     119.915  55.848 -14.454  1.00  0.00           C  
ATOM   1048  NH1 ARG A 133     121.179  55.685 -14.088  1.00  0.00           N1+
ATOM   1049  NH2 ARG A 133     119.178  56.787 -13.876  1.00  0.00           N  
ATOM   1050  N   PHE A 134     118.336  51.391 -19.532  1.00  0.00           N  
ATOM   1051  CA  PHE A 134     118.914  50.096 -19.878  1.00  0.00           C  
ATOM   1052  C   PHE A 134     118.418  49.606 -21.233  1.00  0.00           C  
ATOM   1053  O   PHE A 134     119.178  48.989 -21.988  1.00  0.00           O  
ATOM   1054  CB  PHE A 134     118.602  49.073 -18.785  1.00  0.00           C  
ATOM   1055  CG  PHE A 134     119.086  49.479 -17.423  1.00  0.00           C  
ATOM   1056  CD1 PHE A 134     120.404  49.273 -17.052  1.00  0.00           C  
ATOM   1057  CD2 PHE A 134     118.225  50.074 -16.517  1.00  0.00           C  
ATOM   1058  CE1 PHE A 134     120.853  49.649 -15.799  1.00  0.00           C  
ATOM   1059  CE2 PHE A 134     118.667  50.452 -15.265  1.00  0.00           C  
ATOM   1060  CZ  PHE A 134     119.982  50.239 -14.904  1.00  0.00           C  
ATOM   1061  N   LEU A 135     117.150  49.873 -21.554  1.00  0.00           N  
ATOM   1062  CA  LEU A 135     116.617  49.506 -22.863  1.00  0.00           C  
ATOM   1063  C   LEU A 135     117.294  50.298 -23.973  1.00  0.00           C  
ATOM   1064  O   LEU A 135     117.537  49.769 -25.065  1.00  0.00           O  
ATOM   1065  CB  LEU A 135     115.107  49.739 -22.894  1.00  0.00           C  
ATOM   1066  CG  LEU A 135     114.193  48.553 -23.207  1.00  0.00           C  
ATOM   1067  CD1 LEU A 135     112.745  49.011 -23.240  1.00  0.00           C  
ATOM   1068  CD2 LEU A 135     114.578  47.890 -24.519  1.00  0.00           C  
ATOM   1069  N   VAL A 136     117.599  51.569 -23.714  1.00  0.00           N  
ATOM   1070  CA  VAL A 136     118.215  52.412 -24.732  1.00  0.00           C  
ATOM   1071  C   VAL A 136     119.679  52.034 -24.929  1.00  0.00           C  
ATOM   1072  O   VAL A 136     120.180  52.004 -26.059  1.00  0.00           O  
ATOM   1073  CB  VAL A 136     118.041  53.894 -24.352  1.00  0.00           C  
ATOM   1074  CG1 VAL A 136     118.998  54.778 -25.132  1.00  0.00           C  
ATOM   1075  CG2 VAL A 136     116.605  54.320 -24.599  1.00  0.00           C  
ATOM   1076  N   GLN A 137     120.383  51.716 -23.843  1.00  0.00           N  
ATOM   1077  CA  GLN A 137     121.799  51.383 -23.962  1.00  0.00           C  
ATOM   1078  C   GLN A 137     121.993  50.028 -24.634  1.00  0.00           C  
ATOM   1079  O   GLN A 137     122.756  49.907 -25.599  1.00  0.00           O  
ATOM   1080  CB  GLN A 137     122.460  51.403 -22.583  1.00  0.00           C  
ATOM   1081  CG  GLN A 137     123.978  51.528 -22.618  1.00  0.00           C  
ATOM   1082  CD  GLN A 137     124.670  50.238 -23.015  1.00  0.00           C  
ATOM   1083  NE2 GLN A 137     125.814  50.361 -23.677  1.00  0.00           N  
ATOM   1084  OE1 GLN A 137     124.179  49.144 -22.734  1.00  0.00           O  
ATOM   1085  N   ALA A 138     121.308  48.996 -24.136  1.00  0.00           N  
ATOM   1086  CA  ALA A 138     121.572  47.636 -24.593  1.00  0.00           C  
ATOM   1087  C   ALA A 138     121.084  47.398 -26.017  1.00  0.00           C  
ATOM   1088  O   ALA A 138     121.647  46.557 -26.728  1.00  0.00           O  
ATOM   1089  CB  ALA A 138     120.925  46.630 -23.642  1.00  0.00           C  
ATOM   1090  N   GLU A 139     120.054  48.120 -26.453  1.00  0.00           N  
ATOM   1091  CA  GLU A 139     119.437  47.873 -27.748  1.00  0.00           C  
ATOM   1092  C   GLU A 139     119.493  49.064 -28.694  1.00  0.00           C  
ATOM   1093  O   GLU A 139     118.950  48.976 -29.802  1.00  0.00           O  
ATOM   1094  CB  GLU A 139     117.979  47.433 -27.558  1.00  0.00           C  
ATOM   1095  CG  GLU A 139     117.848  46.078 -26.881  1.00  0.00           C  
ATOM   1096  CD  GLU A 139     118.435  44.952 -27.716  1.00  0.00           C  
ATOM   1097  OE1 GLU A 139     118.311  45.002 -28.958  1.00  0.00           O  
ATOM   1098  OE2 GLU A 139     119.023  44.019 -27.130  1.00  0.00           O1-
ATOM   1099  N   ARG A 140     120.123  50.169 -28.291  1.00  0.00           N  
ATOM   1100  CA  ARG A 140     120.416  51.290 -29.188  1.00  0.00           C  
ATOM   1101  C   ARG A 140     119.149  51.864 -29.818  1.00  0.00           C  
ATOM   1102  O   ARG A 140     119.137  52.245 -30.989  1.00  0.00           O  
ATOM   1103  CB  ARG A 140     121.418  50.876 -30.269  1.00  0.00           C  
ATOM   1104  CG  ARG A 140     122.773  50.433 -29.732  1.00  0.00           C  
ATOM   1105  CD  ARG A 140     123.580  51.615 -29.220  1.00  0.00           C  
ATOM   1106  NE  ARG A 140     123.822  52.602 -30.270  1.00  0.00           N  
ATOM   1107  CZ  ARG A 140     124.476  53.745 -30.090  1.00  0.00           C  
ATOM   1108  NH1 ARG A 140     124.962  54.056 -28.894  1.00  0.00           N1+
ATOM   1109  NH2 ARG A 140     124.644  54.580 -31.106  1.00  0.00           N  
ATOM   1110  N   THR A 141     118.075  51.926 -29.041  1.00  0.00           N  
ATOM   1111  CA  THR A 141     116.818  52.498 -29.497  1.00  0.00           C  
ATOM   1112  C   THR A 141     116.546  53.808 -28.768  1.00  0.00           C  
ATOM   1113  O   THR A 141     117.229  54.167 -27.806  1.00  0.00           O  
ATOM   1114  CB  THR A 141     115.658  51.517 -29.285  1.00  0.00           C  
ATOM   1115  CG2 THR A 141     115.227  51.510 -27.825  1.00  0.00           C  
ATOM   1116  OG1 THR A 141     114.545  51.912 -30.096  1.00  0.00           O  
ATOM   1117  N   VAL A 142     115.533  54.527 -29.248  1.00  0.00           N  
ATOM   1118  CA  VAL A 142     115.073  55.764 -28.629  1.00  0.00           C  
ATOM   1119  C   VAL A 142     113.791  55.470 -27.863  1.00  0.00           C  
ATOM   1120  O   VAL A 142     112.830  54.936 -28.431  1.00  0.00           O  
ATOM   1121  CB  VAL A 142     114.849  56.864 -29.681  1.00  0.00           C  
ATOM   1122  CG1 VAL A 142     114.193  58.084 -29.050  1.00  0.00           C  
ATOM   1123  CG2 VAL A 142     116.167  57.244 -30.331  1.00  0.00           C  
ATOM   1124  N   LEU A 143     113.772  55.813 -26.577  1.00  0.00           N  
ATOM   1125  CA  LEU A 143     112.630  55.547 -25.713  1.00  0.00           C  
ATOM   1126  C   LEU A 143     112.004  56.861 -25.267  1.00  0.00           C  
ATOM   1127  O   LEU A 143     112.712  57.794 -24.874  1.00  0.00           O  
ATOM   1128  CB  LEU A 143     113.041  54.710 -24.497  1.00  0.00           C  
ATOM   1129  CG  LEU A 143     111.957  53.867 -23.811  1.00  0.00           C  
ATOM   1130  CD1 LEU A 143     112.593  52.734 -23.024  1.00  0.00           C  
ATOM   1131  CD2 LEU A 143     111.087  54.711 -22.893  1.00  0.00           C  
ATOM   1132  N   VAL A 144     110.676  56.922 -25.329  1.00  0.00           N  
ATOM   1133  CA  VAL A 144     109.897  58.073 -24.891  1.00  0.00           C  
ATOM   1134  C   VAL A 144     108.812  57.585 -23.938  1.00  0.00           C  
ATOM   1135  O   VAL A 144     108.216  56.524 -24.158  1.00  0.00           O  
ATOM   1136  CB  VAL A 144     109.268  58.824 -26.087  1.00  0.00           C  
ATOM   1137  CG1 VAL A 144     108.538  60.079 -25.618  1.00  0.00           C  
ATOM   1138  CG2 VAL A 144     110.326  59.165 -27.131  1.00  0.00           C  
ATOM   1139  N   SER A 145     108.564  58.351 -22.875  1.00  0.00           N  
ATOM   1140  CA  SER A 145     107.447  58.097 -21.974  1.00  0.00           C  
ATOM   1141  C   SER A 145     106.857  59.429 -21.539  1.00  0.00           C  
ATOM   1142  O   SER A 145     107.592  60.395 -21.323  1.00  0.00           O  
ATOM   1143  CB  SER A 145     107.871  57.281 -20.745  1.00  0.00           C  
ATOM   1144  OG  SER A 145     108.787  57.996 -19.935  1.00  0.00           O  
ATOM   1145  N   MET A 146     105.532  59.480 -21.417  1.00  0.00           N  
ATOM   1146  CA  MET A 146     104.838  60.709 -21.069  1.00  0.00           C  
ATOM   1147  C   MET A 146     104.003  60.515 -19.810  1.00  0.00           C  
ATOM   1148  O   MET A 146     103.690  59.391 -19.406  1.00  0.00           O  
ATOM   1149  CB  MET A 146     103.935  61.186 -22.216  1.00  0.00           C  
ATOM   1150  CG  MET A 146     102.538  60.569 -22.224  1.00  0.00           C  
ATOM   1151  SD  MET A 146     102.517  58.783 -22.484  1.00  0.00           S  
ATOM   1152  CE  MET A 146     102.996  58.676 -24.208  1.00  0.00           C  
ATOM   1153  N   ASN A 147     103.656  61.635 -19.185  1.00  0.00           N  
ATOM   1154  CA  ASN A 147     102.657  61.670 -18.129  1.00  0.00           C  
ATOM   1155  C   ASN A 147     101.321  62.077 -18.729  1.00  0.00           C  
ATOM   1156  O   ASN A 147     101.263  62.924 -19.625  1.00  0.00           O  
ATOM   1157  CB  ASN A 147     103.047  62.649 -17.020  1.00  0.00           C  
ATOM   1158  CG  ASN A 147     103.940  62.020 -15.971  1.00  0.00           C  
ATOM   1159  ND2 ASN A 147     104.237  62.776 -14.921  1.00  0.00           N  
ATOM   1160  OD1 ASN A 147     104.363  60.872 -16.102  1.00  0.00           O  
ATOM   1161  N   TYR A 148     100.249  61.460 -18.242  1.00  0.00           N  
ATOM   1162  CA  TYR A 148      98.902  61.817 -18.648  1.00  0.00           C  
ATOM   1163  C   TYR A 148      98.027  61.901 -17.408  1.00  0.00           C  
ATOM   1164  O   TYR A 148      98.285  61.237 -16.402  1.00  0.00           O  
ATOM   1165  CB  TYR A 148      98.320  60.813 -19.662  1.00  0.00           C  
ATOM   1166  CG  TYR A 148      98.221  59.390 -19.162  1.00  0.00           C  
ATOM   1167  CD1 TYR A 148      99.290  58.514 -19.286  1.00  0.00           C  
ATOM   1168  CD2 TYR A 148      97.051  58.919 -18.579  1.00  0.00           C  
ATOM   1169  CE1 TYR A 148      99.203  57.209 -18.834  1.00  0.00           C  
ATOM   1170  CE2 TYR A 148      96.954  57.615 -18.122  1.00  0.00           C  
ATOM   1171  CZ  TYR A 148      98.034  56.766 -18.253  1.00  0.00           C  
ATOM   1172  OH  TYR A 148      97.946  55.470 -17.802  1.00  0.00           O  
ATOM   1173  N   ARG A 149      96.997  62.737 -17.487  1.00  0.00           N  
ATOM   1174  CA  ARG A 149      96.125  62.956 -16.342  1.00  0.00           C  
ATOM   1175  C   ARG A 149      95.324  61.697 -16.032  1.00  0.00           C  
ATOM   1176  O   ARG A 149      94.768  61.062 -16.935  1.00  0.00           O  
ATOM   1177  CB  ARG A 149      95.192  64.133 -16.615  1.00  0.00           C  
ATOM   1178  CG  ARG A 149      95.878  65.484 -16.542  1.00  0.00           C  
ATOM   1179  CD  ARG A 149      94.960  66.587 -17.019  1.00  0.00           C  
ATOM   1180  NE  ARG A 149      94.837  66.604 -18.472  1.00  0.00           N  
ATOM   1181  CZ  ARG A 149      93.979  67.371 -19.135  1.00  0.00           C  
ATOM   1182  NH1 ARG A 149      93.161  68.174 -18.469  1.00  0.00           N1+
ATOM   1183  NH2 ARG A 149      93.934  67.332 -20.461  1.00  0.00           N  
ATOM   1184  N   VAL A 150      95.264  61.338 -14.751  1.00  0.00           N  
ATOM   1185  CA  VAL A 150      94.574  60.136 -14.306  1.00  0.00           C  
ATOM   1186  C   VAL A 150      93.461  60.527 -13.341  1.00  0.00           C  
ATOM   1187  O   VAL A 150      93.424  61.638 -12.805  1.00  0.00           O  
ATOM   1188  CB  VAL A 150      95.539  59.127 -13.653  1.00  0.00           C  
ATOM   1189  CG1 VAL A 150      96.540  58.630 -14.676  1.00  0.00           C  
ATOM   1190  CG2 VAL A 150      96.256  59.757 -12.458  1.00  0.00           C  
ATOM   1191  N   GLY A 151      92.536  59.591 -13.133  1.00  0.00           N  
ATOM   1192  CA  GLY A 151      91.449  59.838 -12.204  1.00  0.00           C  
ATOM   1193  C   GLY A 151      90.459  60.860 -12.736  1.00  0.00           C  
ATOM   1194  O   GLY A 151      90.205  60.960 -13.941  1.00  0.00           O  
ATOM   1195  N   ALA A 152      89.891  61.635 -11.808  1.00  0.00           N  
ATOM   1196  CA  ALA A 152      88.909  62.650 -12.180  1.00  0.00           C  
ATOM   1197  C   ALA A 152      89.509  63.688 -13.120  1.00  0.00           C  
ATOM   1198  O   ALA A 152      88.842  64.152 -14.053  1.00  0.00           O  
ATOM   1199  CB  ALA A 152      88.355  63.329 -10.927  1.00  0.00           C  
ATOM   1200  N   PHE A 153      90.766  64.067 -12.892  1.00  0.00           N  
ATOM   1201  CA  PHE A 153      91.396  65.096 -13.710  1.00  0.00           C  
ATOM   1202  C   PHE A 153      91.568  64.658 -15.156  1.00  0.00           C  
ATOM   1203  O   PHE A 153      91.595  65.509 -16.051  1.00  0.00           O  
ATOM   1204  CB  PHE A 153      92.747  65.478 -13.103  1.00  0.00           C  
ATOM   1205  CG  PHE A 153      92.677  65.788 -11.632  1.00  0.00           C  
ATOM   1206  CD1 PHE A 153      92.348  67.060 -11.192  1.00  0.00           C  
ATOM   1207  CD2 PHE A 153      92.925  64.802 -10.690  1.00  0.00           C  
ATOM   1208  CE1 PHE A 153      92.276  67.344  -9.840  1.00  0.00           C  
ATOM   1209  CE2 PHE A 153      92.853  65.080  -9.338  1.00  0.00           C  
ATOM   1210  CZ  PHE A 153      92.528  66.351  -8.914  1.00  0.00           C  
ATOM   1211  N   GLY A 154      91.659  63.356 -15.406  1.00  0.00           N  
ATOM   1212  CA  GLY A 154      91.875  62.867 -16.751  1.00  0.00           C  
ATOM   1213  C   GLY A 154      90.685  62.166 -17.372  1.00  0.00           C  
ATOM   1214  O   GLY A 154      90.632  62.013 -18.596  1.00  0.00           O  
ATOM   1215  N   PHE A 155      89.716  61.731 -16.556  1.00  0.00           N  
ATOM   1216  CA  PHE A 155      88.650  60.896 -17.097  1.00  0.00           C  
ATOM   1217  C   PHE A 155      87.270  61.171 -16.510  1.00  0.00           C  
ATOM   1218  O   PHE A 155      86.325  60.444 -16.840  1.00  0.00           O  
ATOM   1219  CB  PHE A 155      89.017  59.417 -16.923  1.00  0.00           C  
ATOM   1220  CG  PHE A 155      90.243  59.024 -17.690  1.00  0.00           C  
ATOM   1221  CD1 PHE A 155      90.165  58.753 -19.046  1.00  0.00           C  
ATOM   1222  CD2 PHE A 155      91.479  58.971 -17.069  1.00  0.00           C  
ATOM   1223  CE1 PHE A 155      91.293  58.413 -19.765  1.00  0.00           C  
ATOM   1224  CE2 PHE A 155      92.614  58.632 -17.785  1.00  0.00           C  
ATOM   1225  CZ  PHE A 155      92.520  58.353 -19.134  1.00  0.00           C  
ATOM   1226  N   LEU A 156      87.108  62.191 -15.671  1.00  0.00           N  
ATOM   1227  CA  LEU A 156      85.770  62.596 -15.262  1.00  0.00           C  
ATOM   1228  C   LEU A 156      85.013  63.092 -16.486  1.00  0.00           C  
ATOM   1229  O   LEU A 156      85.482  63.991 -17.192  1.00  0.00           O  
ATOM   1230  CB  LEU A 156      85.829  63.678 -14.188  1.00  0.00           C  
ATOM   1231  CG  LEU A 156      84.486  64.221 -13.695  1.00  0.00           C  
ATOM   1232  CD1 LEU A 156      84.476  64.309 -12.180  1.00  0.00           C  
ATOM   1233  CD2 LEU A 156      84.190  65.582 -14.309  1.00  0.00           C  
ATOM   1234  N   ALA A 157      83.851  62.504 -16.747  1.00  0.00           N  
ATOM   1235  CA  ALA A 157      83.099  62.788 -17.961  1.00  0.00           C  
ATOM   1236  C   ALA A 157      81.657  63.102 -17.607  1.00  0.00           C  
ATOM   1237  O   ALA A 157      80.982  62.299 -16.954  1.00  0.00           O  
ATOM   1238  CB  ALA A 157      83.162  61.610 -18.937  1.00  0.00           C  
ATOM   1239  N   LEU A 158      81.195  64.277 -18.027  1.00  0.00           N  
ATOM   1240  CA  LEU A 158      79.773  64.579 -18.144  1.00  0.00           C  
ATOM   1241  C   LEU A 158      79.474  64.599 -19.636  1.00  0.00           C  
ATOM   1242  O   LEU A 158      79.592  65.650 -20.285  1.00  0.00           O  
ATOM   1243  CB  LEU A 158      79.423  65.917 -17.488  1.00  0.00           C  
ATOM   1244  CG  LEU A 158      79.570  65.947 -15.966  1.00  0.00           C  
ATOM   1245  CD1 LEU A 158      79.400  67.358 -15.436  1.00  0.00           C  
ATOM   1246  CD2 LEU A 158      78.561  65.014 -15.322  1.00  0.00           C  
ATOM   1247  N   PRO A 159      79.116  63.461 -20.233  1.00  0.00           N  
ATOM   1248  CA  PRO A 159      79.060  63.378 -21.699  1.00  0.00           C  
ATOM   1249  C   PRO A 159      78.066  64.364 -22.294  1.00  0.00           C  
ATOM   1250  O   PRO A 159      76.985  64.597 -21.748  1.00  0.00           O  
ATOM   1251  CB  PRO A 159      78.637  61.926 -21.955  1.00  0.00           C  
ATOM   1252  CG  PRO A 159      79.051  61.188 -20.719  1.00  0.00           C  
ATOM   1253  CD  PRO A 159      78.852  62.161 -19.593  1.00  0.00           C  
ATOM   1254  N   GLY A 160      78.453  64.951 -23.424  1.00  0.00           N  
ATOM   1255  CA  GLY A 160      77.661  65.948 -24.103  1.00  0.00           C  
ATOM   1256  C   GLY A 160      78.037  67.379 -23.780  1.00  0.00           C  
ATOM   1257  O   GLY A 160      77.659  68.287 -24.529  1.00  0.00           O  
ATOM   1258  N   SER A 161      78.771  67.603 -22.695  1.00  0.00           N  
ATOM   1259  CA  SER A 161      79.142  68.948 -22.287  1.00  0.00           C  
ATOM   1260  C   SER A 161      80.527  69.315 -22.810  1.00  0.00           C  
ATOM   1261  O   SER A 161      81.356  68.454 -23.117  1.00  0.00           O  
ATOM   1262  CB  SER A 161      79.116  69.077 -20.764  1.00  0.00           C  
ATOM   1263  OG  SER A 161      80.165  68.326 -20.179  1.00  0.00           O  
ATOM   1264  N   ARG A 162      80.768  70.621 -22.903  1.00  0.00           N  
ATOM   1265  CA  ARG A 162      82.072  71.144 -23.288  1.00  0.00           C  
ATOM   1266  C   ARG A 162      83.015  71.282 -22.099  1.00  0.00           C  
ATOM   1267  O   ARG A 162      84.234  71.147 -22.261  1.00  0.00           O  
ATOM   1268  CB  ARG A 162      81.894  72.497 -23.991  1.00  0.00           C  
ATOM   1269  CG  ARG A 162      83.172  73.295 -24.222  1.00  0.00           C  
ATOM   1270  CD  ARG A 162      84.192  72.516 -25.039  1.00  0.00           C  
ATOM   1271  NE  ARG A 162      85.510  73.144 -24.992  1.00  0.00           N  
ATOM   1272  CZ  ARG A 162      86.657  72.482 -25.107  1.00  0.00           C  
ATOM   1273  NH1 ARG A 162      86.651  71.165 -25.265  1.00  0.00           N1+
ATOM   1274  NH2 ARG A 162      87.810  73.134 -25.054  1.00  0.00           N  
ATOM   1275  N   GLU A 163      82.474  71.509 -20.899  1.00  0.00           N  
ATOM   1276  CA  GLU A 163      83.315  71.785 -19.739  1.00  0.00           C  
ATOM   1277  C   GLU A 163      84.028  70.537 -19.233  1.00  0.00           C  
ATOM   1278  O   GLU A 163      85.084  70.645 -18.599  1.00  0.00           O  
ATOM   1279  CB  GLU A 163      82.475  72.401 -18.619  1.00  0.00           C  
ATOM   1280  CG  GLU A 163      81.728  73.669 -19.012  1.00  0.00           C  
ATOM   1281  CD  GLU A 163      80.404  73.386 -19.702  1.00  0.00           C  
ATOM   1282  OE1 GLU A 163      80.154  72.216 -20.062  1.00  0.00           O  
ATOM   1283  OE2 GLU A 163      79.612  74.335 -19.879  1.00  0.00           O1-
ATOM   1284  N   ALA A 164      83.474  69.353 -19.486  1.00  0.00           N  
ATOM   1285  CA  ALA A 164      84.082  68.097 -19.043  1.00  0.00           C  
ATOM   1286  C   ALA A 164      83.679  66.991 -20.001  1.00  0.00           C  
ATOM   1287  O   ALA A 164      82.761  66.207 -19.729  1.00  0.00           O  
ATOM   1288  CB  ALA A 164      83.675  67.756 -17.609  1.00  0.00           C  
ATOM   1289  N   PRO A 165      84.353  66.893 -21.151  1.00  0.00           N  
ATOM   1290  CA  PRO A 165      83.971  65.875 -22.140  1.00  0.00           C  
ATOM   1291  C   PRO A 165      84.463  64.479 -21.809  1.00  0.00           C  
ATOM   1292  O   PRO A 165      83.898  63.506 -22.327  1.00  0.00           O  
ATOM   1293  CB  PRO A 165      84.620  66.388 -23.431  1.00  0.00           C  
ATOM   1294  CG  PRO A 165      85.846  67.100 -22.945  1.00  0.00           C  
ATOM   1295  CD  PRO A 165      85.469  67.732 -21.624  1.00  0.00           C  
ATOM   1296  N   GLY A 166      85.486  64.346 -20.972  1.00  0.00           N  
ATOM   1297  CA  GLY A 166      86.074  63.057 -20.685  1.00  0.00           C  
ATOM   1298  C   GLY A 166      87.154  62.682 -21.683  1.00  0.00           C  
ATOM   1299  O   GLY A 166      87.346  63.319 -22.722  1.00  0.00           O  
ATOM   1300  N   ASN A 167      87.887  61.623 -21.337  1.00  0.00           N  
ATOM   1301  CA  ASN A 167      88.957  61.063 -22.160  1.00  0.00           C  
ATOM   1302  C   ASN A 167      90.099  62.047 -22.394  1.00  0.00           C  
ATOM   1303  O   ASN A 167      90.933  61.826 -23.280  1.00  0.00           O  
ATOM   1304  CB  ASN A 167      88.419  60.559 -23.506  1.00  0.00           C  
ATOM   1305  CG  ASN A 167      87.362  59.487 -23.343  1.00  0.00           C  
ATOM   1306  ND2 ASN A 167      86.435  59.417 -24.289  1.00  0.00           N  
ATOM   1307  OD1 ASN A 167      87.379  58.731 -22.375  1.00  0.00           O  
ATOM   1308  N   VAL A 168      90.169  63.129 -21.613  1.00  0.00           N  
ATOM   1309  CA  VAL A 168      91.249  64.092 -21.812  1.00  0.00           C  
ATOM   1310  C   VAL A 168      92.597  63.471 -21.462  1.00  0.00           C  
ATOM   1311  O   VAL A 168      93.632  63.869 -22.010  1.00  0.00           O  
ATOM   1312  CB  VAL A 168      90.984  65.387 -21.016  1.00  0.00           C  
ATOM   1313  CG1 VAL A 168      89.715  66.063 -21.520  1.00  0.00           C  
ATOM   1314  CG2 VAL A 168      90.886  65.108 -19.522  1.00  0.00           C  
ATOM   1315  N   GLY A 169      92.611  62.478 -20.571  1.00  0.00           N  
ATOM   1316  CA  GLY A 169      93.845  61.755 -20.309  1.00  0.00           C  
ATOM   1317  C   GLY A 169      94.352  61.013 -21.531  1.00  0.00           C  
ATOM   1318  O   GLY A 169      95.561  60.925 -21.759  1.00  0.00           O  
ATOM   1319  N   LEU A 170      93.434  60.467 -22.334  1.00  0.00           N  
ATOM   1320  CA  LEU A 170      93.828  59.857 -23.600  1.00  0.00           C  
ATOM   1321  C   LEU A 170      94.304  60.907 -24.595  1.00  0.00           C  
ATOM   1322  O   LEU A 170      95.217  60.645 -25.386  1.00  0.00           O  
ATOM   1323  CB  LEU A 170      92.665  59.057 -24.189  1.00  0.00           C  
ATOM   1324  CG  LEU A 170      92.229  57.788 -23.455  1.00  0.00           C  
ATOM   1325  CD1 LEU A 170      90.953  57.231 -24.064  1.00  0.00           C  
ATOM   1326  CD2 LEU A 170      93.335  56.751 -23.500  1.00  0.00           C  
ATOM   1327  N   LEU A 171      93.700  62.095 -24.572  1.00  0.00           N  
ATOM   1328  CA  LEU A 171      94.180  63.179 -25.418  1.00  0.00           C  
ATOM   1329  C   LEU A 171      95.549  63.678 -24.968  1.00  0.00           C  
ATOM   1330  O   LEU A 171      96.338  64.135 -25.802  1.00  0.00           O  
ATOM   1331  CB  LEU A 171      93.165  64.320 -25.434  1.00  0.00           C  
ATOM   1332  CG  LEU A 171      91.800  63.959 -26.023  1.00  0.00           C  
ATOM   1333  CD1 LEU A 171      90.854  65.144 -25.939  1.00  0.00           C  
ATOM   1334  CD2 LEU A 171      91.944  63.478 -27.463  1.00  0.00           C  
ATOM   1335  N   ASP A 172      95.851  63.599 -23.666  1.00  0.00           N  
ATOM   1336  CA  ASP A 172      97.207  63.899 -23.210  1.00  0.00           C  
ATOM   1337  C   ASP A 172      98.216  62.958 -23.856  1.00  0.00           C  
ATOM   1338  O   ASP A 172      99.297  63.387 -24.275  1.00  0.00           O  
ATOM   1339  CB  ASP A 172      97.305  63.799 -21.683  1.00  0.00           C  
ATOM   1340  CG  ASP A 172      96.437  64.818 -20.960  1.00  0.00           C  
ATOM   1341  OD1 ASP A 172      96.043  65.827 -21.577  1.00  0.00           O  
ATOM   1342  OD2 ASP A 172      96.159  64.609 -19.758  1.00  0.00           O1-
ATOM   1343  N   GLN A 173      97.880  61.667 -23.941  1.00  0.00           N  
ATOM   1344  CA  GLN A 173      98.781  60.710 -24.576  1.00  0.00           C  
ATOM   1345  C   GLN A 173      98.924  60.996 -26.064  1.00  0.00           C  
ATOM   1346  O   GLN A 173     100.019  60.873 -26.624  1.00  0.00           O  
ATOM   1347  CB  GLN A 173      98.274  59.283 -24.366  1.00  0.00           C  
ATOM   1348  CG  GLN A 173      98.031  58.884 -22.922  1.00  0.00           C  
ATOM   1349  CD  GLN A 173      97.407  57.503 -22.811  1.00  0.00           C  
ATOM   1350  NE2 GLN A 173      97.156  57.060 -21.585  1.00  0.00           N  
ATOM   1351  OE1 GLN A 173      97.153  56.845 -23.819  1.00  0.00           O  
ATOM   1352  N   ARG A 174      97.822  61.366 -26.722  1.00  0.00           N  
ATOM   1353  CA  ARG A 174      97.868  61.643 -28.153  1.00  0.00           C  
ATOM   1354  C   ARG A 174      98.740  62.857 -28.445  1.00  0.00           C  
ATOM   1355  O   ARG A 174      99.582  62.829 -29.350  1.00  0.00           O  
ATOM   1356  CB  ARG A 174      96.450  61.847 -28.689  1.00  0.00           C  
ATOM   1357  CG  ARG A 174      96.383  62.383 -30.109  1.00  0.00           C  
ATOM   1358  CD  ARG A 174      94.941  62.599 -30.542  1.00  0.00           C  
ATOM   1359  NE  ARG A 174      94.230  61.331 -30.675  1.00  0.00           N  
ATOM   1360  CZ  ARG A 174      92.915  61.221 -30.833  1.00  0.00           C  
ATOM   1361  NH1 ARG A 174      92.151  62.306 -30.871  1.00  0.00           N1+
ATOM   1362  NH2 ARG A 174      92.362  60.022 -30.950  1.00  0.00           N  
ATOM   1363  N   LEU A 175      98.555  63.936 -27.679  1.00  0.00           N  
ATOM   1364  CA  LEU A 175      99.381  65.124 -27.860  1.00  0.00           C  
ATOM   1365  C   LEU A 175     100.859  64.793 -27.697  1.00  0.00           C  
ATOM   1366  O   LEU A 175     101.702  65.292 -28.452  1.00  0.00           O  
ATOM   1367  CB  LEU A 175      98.956  66.210 -26.876  1.00  0.00           C  
ATOM   1368  CG  LEU A 175      99.732  67.523 -26.953  1.00  0.00           C  
ATOM   1369  CD1 LEU A 175      99.636  68.124 -28.347  1.00  0.00           C  
ATOM   1370  CD2 LEU A 175      99.214  68.496 -25.910  1.00  0.00           C  
ATOM   1371  N   ALA A 176     101.189  63.938 -26.727  1.00  0.00           N  
ATOM   1372  CA  ALA A 176     102.563  63.471 -26.584  1.00  0.00           C  
ATOM   1373  C   ALA A 176     103.018  62.676 -27.801  1.00  0.00           C  
ATOM   1374  O   ALA A 176     104.208  62.688 -28.135  1.00  0.00           O  
ATOM   1375  CB  ALA A 176     102.700  62.627 -25.316  1.00  0.00           C  
ATOM   1376  N   LEU A 177     102.093  61.981 -28.472  1.00  0.00           N  
ATOM   1377  CA  LEU A 177     102.453  61.244 -29.681  1.00  0.00           C  
ATOM   1378  C   LEU A 177     102.650  62.185 -30.861  1.00  0.00           C  
ATOM   1379  O   LEU A 177     103.541  61.971 -31.691  1.00  0.00           O  
ATOM   1380  CB  LEU A 177     101.385  60.198 -30.002  1.00  0.00           C  
ATOM   1381  CG  LEU A 177     101.281  59.040 -29.008  1.00  0.00           C  
ATOM   1382  CD1 LEU A 177     100.262  58.010 -29.466  1.00  0.00           C  
ATOM   1383  CD2 LEU A 177     102.643  58.403 -28.811  1.00  0.00           C  
ATOM   1384  N   GLN A 178     101.816  63.221 -30.964  1.00  0.00           N  
ATOM   1385  CA  GLN A 178     102.058  64.262 -31.956  1.00  0.00           C  
ATOM   1386  C   GLN A 178     103.381  64.970 -31.696  1.00  0.00           C  
ATOM   1387  O   GLN A 178     104.071  65.363 -32.643  1.00  0.00           O  
ATOM   1388  CB  GLN A 178     100.902  65.265 -31.959  1.00  0.00           C  
ATOM   1389  CG  GLN A 178      99.561  64.663 -32.358  1.00  0.00           C  
ATOM   1390  CD  GLN A 178      98.398  65.613 -32.135  1.00  0.00           C  
ATOM   1391  NE2 GLN A 178      97.290  65.366 -32.829  1.00  0.00           N  
ATOM   1392  OE1 GLN A 178      98.492  66.557 -31.348  1.00  0.00           O  
ATOM   1393  N   TRP A 179     103.756  65.129 -30.424  1.00  0.00           N  
ATOM   1394  CA  TRP A 179     105.049  65.723 -30.103  1.00  0.00           C  
ATOM   1395  C   TRP A 179     106.193  64.839 -30.584  1.00  0.00           C  
ATOM   1396  O   TRP A 179     107.215  65.345 -31.061  1.00  0.00           O  
ATOM   1397  CB  TRP A 179     105.151  65.971 -28.596  1.00  0.00           C  
ATOM   1398  CG  TRP A 179     106.376  66.730 -28.167  1.00  0.00           C  
ATOM   1399  CD1 TRP A 179     106.461  68.070 -27.908  1.00  0.00           C  
ATOM   1400  CD2 TRP A 179     107.686  66.194 -27.939  1.00  0.00           C  
ATOM   1401  CE2 TRP A 179     108.514  67.265 -27.547  1.00  0.00           C  
ATOM   1402  CE3 TRP A 179     108.238  64.913 -28.027  1.00  0.00           C  
ATOM   1403  NE1 TRP A 179     107.744  68.398 -27.536  1.00  0.00           N  
ATOM   1404  CZ2 TRP A 179     109.863  67.093 -27.248  1.00  0.00           C  
ATOM   1405  CZ3 TRP A 179     109.577  64.745 -27.730  1.00  0.00           C  
ATOM   1406  CH2 TRP A 179     110.375  65.829 -27.345  1.00  0.00           C  
ATOM   1407  N   VAL A 180     106.040  63.518 -30.467  1.00  0.00           N  
ATOM   1408  CA  VAL A 180     107.086  62.601 -30.916  1.00  0.00           C  
ATOM   1409  C   VAL A 180     107.246  62.673 -32.430  1.00  0.00           C  
ATOM   1410  O   VAL A 180     108.366  62.619 -32.954  1.00  0.00           O  
ATOM   1411  CB  VAL A 180     106.777  61.169 -30.440  1.00  0.00           C  
ATOM   1412  CG1 VAL A 180     107.732  60.161 -31.080  1.00  0.00           C  
ATOM   1413  CG2 VAL A 180     106.863  61.091 -28.927  1.00  0.00           C  
ATOM   1414  N   GLN A 181     106.135  62.805 -33.156  1.00  0.00           N  
ATOM   1415  CA  GLN A 181     106.216  62.949 -34.605  1.00  0.00           C  
ATOM   1416  C   GLN A 181     106.992  64.201 -34.994  1.00  0.00           C  
ATOM   1417  O   GLN A 181     107.794  64.178 -35.934  1.00  0.00           O  
ATOM   1418  CB  GLN A 181     104.812  62.982 -35.208  1.00  0.00           C  
ATOM   1419  CG  GLN A 181     104.155  61.619 -35.303  1.00  0.00           C  
ATOM   1420  CD  GLN A 181     104.890  60.696 -36.251  1.00  0.00           C  
ATOM   1421  NE2 GLN A 181     105.518  59.662 -35.704  1.00  0.00           N  
ATOM   1422  OE1 GLN A 181     104.903  60.917 -37.462  1.00  0.00           O  
ATOM   1423  N   GLU A 182     106.782  65.297 -34.271  1.00  0.00           N  
ATOM   1424  CA  GLU A 182     107.360  66.579 -34.640  1.00  0.00           C  
ATOM   1425  C   GLU A 182     108.750  66.812 -34.065  1.00  0.00           C  
ATOM   1426  O   GLU A 182     109.435  67.737 -34.514  1.00  0.00           O  
ATOM   1427  CB  GLU A 182     106.434  67.716 -34.196  1.00  0.00           C  
ATOM   1428  CG  GLU A 182     105.076  67.702 -34.875  1.00  0.00           C  
ATOM   1429  CD  GLU A 182     104.161  68.801 -34.372  1.00  0.00           C  
ATOM   1430  OE1 GLU A 182     102.944  68.730 -34.640  1.00  0.00           O  
ATOM   1431  OE2 GLU A 182     104.659  69.735 -33.707  1.00  0.00           O1-
ATOM   1432  N   ASN A 183     109.194  66.006 -33.099  1.00  0.00           N  
ATOM   1433  CA  ASN A 183     110.430  66.340 -32.401  1.00  0.00           C  
ATOM   1434  C   ASN A 183     111.389  65.185 -32.171  1.00  0.00           C  
ATOM   1435  O   ASN A 183     112.549  65.453 -31.842  1.00  0.00           O  
ATOM   1436  CB  ASN A 183     110.109  66.980 -31.042  1.00  0.00           C  
ATOM   1437  CG  ASN A 183     109.352  68.280 -31.180  1.00  0.00           C  
ATOM   1438  ND2 ASN A 183     108.040  68.227 -30.984  1.00  0.00           N  
ATOM   1439  OD1 ASN A 183     109.940  69.326 -31.457  1.00  0.00           O  
ATOM   1440  N   VAL A 184     110.975  63.925 -32.321  1.00  0.00           N  
ATOM   1441  CA  VAL A 184     111.863  62.832 -31.940  1.00  0.00           C  
ATOM   1442  C   VAL A 184     113.063  62.724 -32.874  1.00  0.00           C  
ATOM   1443  O   VAL A 184     114.062  62.088 -32.519  1.00  0.00           O  
ATOM   1444  CB  VAL A 184     111.092  61.499 -31.876  1.00  0.00           C  
ATOM   1445  CG1 VAL A 184     110.995  60.860 -33.254  1.00  0.00           C  
ATOM   1446  CG2 VAL A 184     111.742  60.553 -30.872  1.00  0.00           C  
ATOM   1447  N   ALA A 185     113.000  63.338 -34.060  1.00  0.00           N  
ATOM   1448  CA  ALA A 185     114.147  63.309 -34.962  1.00  0.00           C  
ATOM   1449  C   ALA A 185     115.318  64.110 -34.408  1.00  0.00           C  
ATOM   1450  O   ALA A 185     116.478  63.770 -34.670  1.00  0.00           O  
ATOM   1451  CB  ALA A 185     113.752  63.832 -36.343  1.00  0.00           C  
ATOM   1452  N   ALA A 186     115.038  65.165 -33.637  1.00  0.00           N  
ATOM   1453  CA  ALA A 186     116.105  65.947 -33.022  1.00  0.00           C  
ATOM   1454  C   ALA A 186     116.929  65.130 -32.037  1.00  0.00           C  
ATOM   1455  O   ALA A 186     118.035  65.548 -31.675  1.00  0.00           O  
ATOM   1456  CB  ALA A 186     115.523  67.172 -32.316  1.00  0.00           C  
ATOM   1457  N   PHE A 187     116.422  63.983 -31.593  1.00  0.00           N  
ATOM   1458  CA  PHE A 187     117.153  63.106 -30.691  1.00  0.00           C  
ATOM   1459  C   PHE A 187     117.758  61.904 -31.401  1.00  0.00           C  
ATOM   1460  O   PHE A 187     118.356  61.048 -30.741  1.00  0.00           O  
ATOM   1461  CB  PHE A 187     116.235  62.629 -29.561  1.00  0.00           C  
ATOM   1462  CG  PHE A 187     115.640  63.744 -28.752  1.00  0.00           C  
ATOM   1463  CD1 PHE A 187     114.463  64.354 -29.150  1.00  0.00           C  
ATOM   1464  CD2 PHE A 187     116.254  64.179 -27.588  1.00  0.00           C  
ATOM   1465  CE1 PHE A 187     113.912  65.380 -28.407  1.00  0.00           C  
ATOM   1466  CE2 PHE A 187     115.706  65.204 -26.843  1.00  0.00           C  
ATOM   1467  CZ  PHE A 187     114.533  65.804 -27.253  1.00  0.00           C  
ATOM   1468  N   GLY A 188     117.624  61.824 -32.722  1.00  0.00           N  
ATOM   1469  CA  GLY A 188     118.094  60.681 -33.477  1.00  0.00           C  
ATOM   1470  C   GLY A 188     117.059  59.607 -33.721  1.00  0.00           C  
ATOM   1471  O   GLY A 188     117.420  58.516 -34.177  1.00  0.00           O  
ATOM   1472  N   GLY A 189     115.789  59.879 -33.441  1.00  0.00           N  
ATOM   1473  CA  GLY A 189     114.740  58.886 -33.543  1.00  0.00           C  
ATOM   1474  C   GLY A 189     113.982  58.973 -34.854  1.00  0.00           C  
ATOM   1475  O   GLY A 189     113.876  60.036 -35.460  1.00  0.00           O  
ATOM   1476  N   ASP A 190     113.446  57.831 -35.281  1.00  0.00           N  
ATOM   1477  CA  ASP A 190     112.731  57.735 -36.543  1.00  0.00           C  
ATOM   1478  C   ASP A 190     111.237  57.844 -36.293  1.00  0.00           C  
ATOM   1479  O   ASP A 190     110.636  56.892 -35.770  1.00  0.00           O  
ATOM   1480  CB  ASP A 190     113.057  56.414 -37.237  1.00  0.00           C  
ATOM   1481  CG  ASP A 190     112.415  56.296 -38.605  1.00  0.00           C  
ATOM   1482  OD1 ASP A 190     111.781  57.271 -39.065  1.00  0.00           O  
ATOM   1483  OD2 ASP A 190     112.542  55.220 -39.226  1.00  0.00           O1-
ATOM   1484  N   PRO A 191     110.589  58.954 -36.658  1.00  0.00           N  
ATOM   1485  CA  PRO A 191     109.132  59.048 -36.479  1.00  0.00           C  
ATOM   1486  C   PRO A 191     108.337  58.119 -37.387  1.00  0.00           C  
ATOM   1487  O   PRO A 191     107.121  57.995 -37.193  1.00  0.00           O  
ATOM   1488  CB  PRO A 191     108.836  60.520 -36.793  1.00  0.00           C  
ATOM   1489  CG  PRO A 191     109.940  60.932 -37.712  1.00  0.00           C  
ATOM   1490  CD  PRO A 191     111.157  60.175 -37.254  1.00  0.00           C  
ATOM   1491  N   THR A 192     108.968  57.473 -38.366  1.00  0.00           N  
ATOM   1492  CA  THR A 192     108.283  56.509 -39.219  1.00  0.00           C  
ATOM   1493  C   THR A 192     108.325  55.094 -38.653  1.00  0.00           C  
ATOM   1494  O   THR A 192     107.792  54.174 -39.281  1.00  0.00           O  
ATOM   1495  CB  THR A 192     108.882  56.516 -40.635  1.00  0.00           C  
ATOM   1496  CG2 THR A 192     108.903  57.929 -41.202  1.00  0.00           C  
ATOM   1497  OG1 THR A 192     110.220  56.002 -40.603  1.00  0.00           O  
ATOM   1498  N   SER A 193     108.930  54.902 -37.473  1.00  0.00           N  
ATOM   1499  CA  SER A 193     109.025  53.594 -36.819  1.00  0.00           C  
ATOM   1500  C   SER A 193     108.786  53.811 -35.320  1.00  0.00           C  
ATOM   1501  O   SER A 193     109.716  53.809 -34.510  1.00  0.00           O  
ATOM   1502  CB  SER A 193     110.375  52.933 -37.093  1.00  0.00           C  
ATOM   1503  OG  SER A 193     110.440  51.634 -36.532  1.00  0.00           O  
ATOM   1504  N   VAL A 194     107.520  53.999 -34.952  1.00  0.00           N  
ATOM   1505  CA  VAL A 194     107.117  54.267 -33.574  1.00  0.00           C  
ATOM   1506  C   VAL A 194     106.280  53.094 -33.078  1.00  0.00           C  
ATOM   1507  O   VAL A 194     105.254  52.751 -33.681  1.00  0.00           O  
ATOM   1508  CB  VAL A 194     106.338  55.585 -33.458  1.00  0.00           C  
ATOM   1509  CG1 VAL A 194     105.830  55.776 -32.036  1.00  0.00           C  
ATOM   1510  CG2 VAL A 194     107.212  56.758 -33.880  1.00  0.00           C  
ATOM   1511  N   THR A 195     106.709  52.491 -31.970  1.00  0.00           N  
ATOM   1512  CA  THR A 195     106.039  51.343 -31.365  1.00  0.00           C  
ATOM   1513  C   THR A 195     105.541  51.735 -29.978  1.00  0.00           C  
ATOM   1514  O   THR A 195     106.345  51.951 -29.064  1.00  0.00           O  
ATOM   1515  CB  THR A 195     106.983  50.144 -31.279  1.00  0.00           C  
ATOM   1516  CG2 THR A 195     106.307  48.981 -30.572  1.00  0.00           C  
ATOM   1517  OG1 THR A 195     107.367  49.735 -32.599  1.00  0.00           O  
ATOM   1518  N   LEU A 196     104.221  51.826 -29.820  1.00  0.00           N  
ATOM   1519  CA  LEU A 196     103.631  52.033 -28.505  1.00  0.00           C  
ATOM   1520  C   LEU A 196     103.645  50.734 -27.713  1.00  0.00           C  
ATOM   1521  O   LEU A 196     103.301  49.670 -28.235  1.00  0.00           O  
ATOM   1522  CB  LEU A 196     102.189  52.527 -28.618  1.00  0.00           C  
ATOM   1523  CG  LEU A 196     101.863  53.735 -29.485  1.00  0.00           C  
ATOM   1524  CD1 LEU A 196     100.438  54.193 -29.208  1.00  0.00           C  
ATOM   1525  CD2 LEU A 196     102.851  54.851 -29.228  1.00  0.00           C  
ATOM   1526  N   PHE A 197     104.042  50.822 -26.448  1.00  0.00           N  
ATOM   1527  CA  PHE A 197     103.906  49.696 -25.536  1.00  0.00           C  
ATOM   1528  C   PHE A 197     103.529  50.209 -24.158  1.00  0.00           C  
ATOM   1529  O   PHE A 197     103.989  51.270 -23.727  1.00  0.00           O  
ATOM   1530  CB  PHE A 197     105.176  48.822 -25.470  1.00  0.00           C  
ATOM   1531  CG  PHE A 197     106.367  49.466 -24.803  1.00  0.00           C  
ATOM   1532  CD1 PHE A 197     106.752  50.764 -25.098  1.00  0.00           C  
ATOM   1533  CD2 PHE A 197     107.131  48.737 -23.905  1.00  0.00           C  
ATOM   1534  CE1 PHE A 197     107.859  51.328 -24.490  1.00  0.00           C  
ATOM   1535  CE2 PHE A 197     108.240  49.296 -23.295  1.00  0.00           C  
ATOM   1536  CZ  PHE A 197     108.603  50.593 -23.586  1.00  0.00           C  
ATOM   1537  N   GLY A 198     102.663  49.457 -23.486  1.00  0.00           N  
ATOM   1538  CA  GLY A 198     102.157  49.832 -22.187  1.00  0.00           C  
ATOM   1539  C   GLY A 198     101.742  48.594 -21.426  1.00  0.00           C  
ATOM   1540  O   GLY A 198     101.774  47.478 -21.947  1.00  0.00           O  
ATOM   1541  N   GLU A 199     101.352  48.805 -20.173  1.00  0.00           N  
ATOM   1542  CA  GLU A 199     100.928  47.723 -19.302  1.00  0.00           C  
ATOM   1543  C   GLU A 199      99.691  48.175 -18.541  1.00  0.00           C  
ATOM   1544  O   GLU A 199      99.504  49.370 -18.298  1.00  0.00           O  
ATOM   1545  CB  GLU A 199     102.062  47.311 -18.347  1.00  0.00           C  
ATOM   1546  CG  GLU A 199     101.844  46.000 -17.611  1.00  0.00           C  
ATOM   1547  CD  GLU A 199     101.206  46.198 -16.253  1.00  0.00           C  
ATOM   1548  OE1 GLU A 199     101.123  47.360 -15.806  1.00  0.00           O  
ATOM   1549  OE2 GLU A 199     100.788  45.196 -15.634  1.00  0.00           O1-
ATOM   1550  N   SER A 200      98.831  47.212 -18.196  1.00  0.00           N  
ATOM   1551  CA  SER A 200      97.598  47.460 -17.439  1.00  0.00           C  
ATOM   1552  C   SER A 200      96.774  48.498 -18.193  1.00  0.00           C  
ATOM   1553  O   SER A 200      96.467  48.269 -19.376  1.00  0.00           O  
ATOM   1554  CB  SER A 200      97.976  47.821 -15.999  1.00  0.00           C  
ATOM   1555  OG  SER A 200      97.148  47.164 -15.053  1.00  0.00           O  
ATOM   1556  N   ALA A 201      96.408  49.630 -17.583  1.00  0.00           N  
ATOM   1557  CA  ALA A 201      95.665  50.663 -18.299  1.00  0.00           C  
ATOM   1558  C   ALA A 201      96.474  51.281 -19.430  1.00  0.00           C  
ATOM   1559  O   ALA A 201      95.883  51.841 -20.359  1.00  0.00           O  
ATOM   1560  CB  ALA A 201      95.210  51.759 -17.332  1.00  0.00           C  
ATOM   1561  N   GLY A 202      97.805  51.201 -19.370  1.00  0.00           N  
ATOM   1562  CA  GLY A 202      98.613  51.653 -20.491  1.00  0.00           C  
ATOM   1563  C   GLY A 202      98.459  50.754 -21.702  1.00  0.00           C  
ATOM   1564  O   GLY A 202      98.452  51.227 -22.842  1.00  0.00           O  
ATOM   1565  N   ALA A 203      98.329  49.445 -21.472  1.00  0.00           N  
ATOM   1566  CA  ALA A 203      98.030  48.529 -22.567  1.00  0.00           C  
ATOM   1567  C   ALA A 203      96.639  48.789 -23.127  1.00  0.00           C  
ATOM   1568  O   ALA A 203      96.442  48.774 -24.347  1.00  0.00           O  
ATOM   1569  CB  ALA A 203      98.162  47.081 -22.094  1.00  0.00           C  
ATOM   1570  N   ALA A 204      95.663  49.035 -22.251  1.00  0.00           N  
ATOM   1571  CA  ALA A 204      94.332  49.407 -22.717  1.00  0.00           C  
ATOM   1572  C   ALA A 204      94.370  50.718 -23.494  1.00  0.00           C  
ATOM   1573  O   ALA A 204      93.678  50.868 -24.508  1.00  0.00           O  
ATOM   1574  CB  ALA A 204      93.369  49.506 -21.533  1.00  0.00           C  
ATOM   1575  N   SER A 205      95.182  51.676 -23.035  1.00  0.00           N  
ATOM   1576  CA  SER A 205      95.325  52.943 -23.749  1.00  0.00           C  
ATOM   1577  C   SER A 205      95.887  52.731 -25.148  1.00  0.00           C  
ATOM   1578  O   SER A 205      95.462  53.393 -26.103  1.00  0.00           O  
ATOM   1579  CB  SER A 205      96.223  53.897 -22.960  1.00  0.00           C  
ATOM   1580  OG  SER A 205      95.610  54.310 -21.750  1.00  0.00           O  
ATOM   1581  N   VAL A 206      96.856  51.823 -25.287  1.00  0.00           N  
ATOM   1582  CA  VAL A 206      97.396  51.511 -26.607  1.00  0.00           C  
ATOM   1583  C   VAL A 206      96.298  50.962 -27.507  1.00  0.00           C  
ATOM   1584  O   VAL A 206      96.152  51.376 -28.664  1.00  0.00           O  
ATOM   1585  CB  VAL A 206      98.571  50.522 -26.492  1.00  0.00           C  
ATOM   1586  CG1 VAL A 206      98.975  50.038 -27.865  1.00  0.00           C  
ATOM   1587  CG2 VAL A 206      99.755  51.168 -25.786  1.00  0.00           C  
ATOM   1588  N   GLY A 207      95.504  50.024 -26.984  1.00  0.00           N  
ATOM   1589  CA  GLY A 207      94.424  49.457 -27.774  1.00  0.00           C  
ATOM   1590  C   GLY A 207      93.412  50.497 -28.207  1.00  0.00           C  
ATOM   1591  O   GLY A 207      92.883  50.438 -29.320  1.00  0.00           O  
ATOM   1592  N   MET A 208      93.137  51.473 -27.340  1.00  0.00           N  
ATOM   1593  CA  MET A 208      92.207  52.534 -27.706  1.00  0.00           C  
ATOM   1594  C   MET A 208      92.792  53.459 -28.767  1.00  0.00           C  
ATOM   1595  O   MET A 208      92.043  54.019 -29.575  1.00  0.00           O  
ATOM   1596  CB  MET A 208      91.799  53.321 -26.462  1.00  0.00           C  
ATOM   1597  CG  MET A 208      91.059  52.472 -25.442  1.00  0.00           C  
ATOM   1598  SD  MET A 208      90.521  53.402 -24.004  1.00  0.00           S  
ATOM   1599  CE  MET A 208      89.980  52.083 -22.918  1.00  0.00           C  
ATOM   1600  N   HIS A 209      94.116  53.632 -28.790  1.00  0.00           N  
ATOM   1601  CA  HIS A 209      94.721  54.404 -29.871  1.00  0.00           C  
ATOM   1602  C   HIS A 209      94.671  53.643 -31.191  1.00  0.00           C  
ATOM   1603  O   HIS A 209      94.536  54.257 -32.254  1.00  0.00           O  
ATOM   1604  CB  HIS A 209      96.162  54.784 -29.518  1.00  0.00           C  
ATOM   1605  CG  HIS A 209      96.265  55.825 -28.446  1.00  0.00           C  
ATOM   1606  CD2 HIS A 209      96.920  55.823 -27.261  1.00  0.00           C  
ATOM   1607  ND1 HIS A 209      95.640  57.050 -28.535  1.00  0.00           N  
ATOM   1608  CE1 HIS A 209      95.903  57.758 -27.451  1.00  0.00           C  
ATOM   1609  NE2 HIS A 209      96.679  57.036 -26.662  1.00  0.00           N  
ATOM   1610  N   LEU A 210      94.764  52.311 -31.141  1.00  0.00           N  
ATOM   1611  CA  LEU A 210      94.575  51.508 -32.344  1.00  0.00           C  
ATOM   1612  C   LEU A 210      93.172  51.667 -32.912  1.00  0.00           C  
ATOM   1613  O   LEU A 210      92.985  51.596 -34.132  1.00  0.00           O  
ATOM   1614  CB  LEU A 210      94.854  50.036 -32.041  1.00  0.00           C  
ATOM   1615  CG  LEU A 210      96.318  49.648 -31.857  1.00  0.00           C  
ATOM   1616  CD1 LEU A 210      96.426  48.226 -31.345  1.00  0.00           C  
ATOM   1617  CD2 LEU A 210      97.057  49.797 -33.173  1.00  0.00           C  
ATOM   1618  N   LEU A 211      92.180  51.886 -32.053  1.00  0.00           N  
ATOM   1619  CA  LEU A 211      90.788  51.976 -32.469  1.00  0.00           C  
ATOM   1620  C   LEU A 211      90.316  53.408 -32.685  1.00  0.00           C  
ATOM   1621  O   LEU A 211      89.150  53.612 -33.037  1.00  0.00           O  
ATOM   1622  CB  LEU A 211      89.887  51.290 -31.439  1.00  0.00           C  
ATOM   1623  CG  LEU A 211      90.263  49.847 -31.099  1.00  0.00           C  
ATOM   1624  CD1 LEU A 211      89.290  49.262 -30.088  1.00  0.00           C  
ATOM   1625  CD2 LEU A 211      90.317  48.999 -32.359  1.00  0.00           C  
ATOM   1626  N   SER A 212      91.181  54.401 -32.482  1.00  0.00           N  
ATOM   1627  CA  SER A 212      90.818  55.792 -32.716  1.00  0.00           C  
ATOM   1628  C   SER A 212      91.565  56.306 -33.938  1.00  0.00           C  
ATOM   1629  O   SER A 212      92.806  56.300 -33.943  1.00  0.00           O  
ATOM   1630  CB  SER A 212      91.133  56.653 -31.495  1.00  0.00           C  
ATOM   1631  OG  SER A 212      90.434  57.886 -31.549  1.00  0.00           O  
ATOM   1632  N   PRO A 213      90.864  56.743 -34.981  1.00  0.00           N  
ATOM   1633  CA  PRO A 213      91.533  57.153 -36.230  1.00  0.00           C  
ATOM   1634  C   PRO A 213      92.540  58.277 -36.027  1.00  0.00           C  
ATOM   1635  O   PRO A 213      93.657  58.188 -36.560  1.00  0.00           O  
ATOM   1636  CB  PRO A 213      90.365  57.592 -37.128  1.00  0.00           C  
ATOM   1637  CG  PRO A 213      89.202  56.805 -36.626  1.00  0.00           C  
ATOM   1638  CD  PRO A 213      89.400  56.655 -35.138  1.00  0.00           C  
ATOM   1639  N   PRO A 214      92.213  59.354 -35.292  1.00  0.00           N  
ATOM   1640  CA  PRO A 214      93.197  60.446 -35.160  1.00  0.00           C  
ATOM   1641  C   PRO A 214      94.497  60.035 -34.490  1.00  0.00           C  
ATOM   1642  O   PRO A 214      95.481  60.780 -34.577  1.00  0.00           O  
ATOM   1643  CB  PRO A 214      92.453  61.498 -34.326  1.00  0.00           C  
ATOM   1644  CG  PRO A 214      91.022  61.203 -34.539  1.00  0.00           C  
ATOM   1645  CD  PRO A 214      90.955  59.713 -34.608  1.00  0.00           C  
ATOM   1646  N   SER A 215      94.541  58.880 -33.826  1.00  0.00           N  
ATOM   1647  CA  SER A 215      95.768  58.408 -33.201  1.00  0.00           C  
ATOM   1648  C   SER A 215      96.488  57.343 -34.015  1.00  0.00           C  
ATOM   1649  O   SER A 215      97.684  57.122 -33.795  1.00  0.00           O  
ATOM   1650  CB  SER A 215      95.473  57.852 -31.800  1.00  0.00           C  
ATOM   1651  OG  SER A 215      94.859  58.830 -30.978  1.00  0.00           O  
ATOM   1652  N   ARG A 216      95.798  56.690 -34.953  1.00  0.00           N  
ATOM   1653  CA  ARG A 216      96.407  55.589 -35.690  1.00  0.00           C  
ATOM   1654  C   ARG A 216      97.579  56.058 -36.545  1.00  0.00           C  
ATOM   1655  O   ARG A 216      98.536  55.303 -36.755  1.00  0.00           O  
ATOM   1656  CB  ARG A 216      95.353  54.893 -36.552  1.00  0.00           C  
ATOM   1657  CG  ARG A 216      95.852  53.649 -37.264  1.00  0.00           C  
ATOM   1658  CD  ARG A 216      96.348  52.608 -36.277  1.00  0.00           C  
ATOM   1659  NE  ARG A 216      97.012  51.499 -36.956  1.00  0.00           N  
ATOM   1660  CZ  ARG A 216      98.316  51.454 -37.210  1.00  0.00           C  
ATOM   1661  NH1 ARG A 216      99.102  52.455 -36.836  1.00  0.00           N1+
ATOM   1662  NH2 ARG A 216      98.835  50.406 -37.836  1.00  0.00           N  
ATOM   1663  N   GLY A 217      97.534  57.295 -37.033  1.00  0.00           N  
ATOM   1664  CA  GLY A 217      98.618  57.826 -37.832  1.00  0.00           C  
ATOM   1665  C   GLY A 217      99.862  58.230 -37.073  1.00  0.00           C  
ATOM   1666  O   GLY A 217     100.847  58.629 -37.699  1.00  0.00           O  
ATOM   1667  N   LEU A 218      99.857  58.129 -35.745  1.00  0.00           N  
ATOM   1668  CA  LEU A 218     100.971  58.584 -34.925  1.00  0.00           C  
ATOM   1669  C   LEU A 218     101.922  57.463 -34.524  1.00  0.00           C  
ATOM   1670  O   LEU A 218     102.935  57.733 -33.871  1.00  0.00           O  
ATOM   1671  CB  LEU A 218     100.444  59.286 -33.671  1.00  0.00           C  
ATOM   1672  CG  LEU A 218      99.416  60.385 -33.943  1.00  0.00           C  
ATOM   1673  CD1 LEU A 218      98.886  60.967 -32.642  1.00  0.00           C  
ATOM   1674  CD2 LEU A 218     100.017  61.473 -34.821  1.00  0.00           C  
ATOM   1675  N   PHE A 219     101.625  56.221 -34.893  1.00  0.00           N  
ATOM   1676  CA  PHE A 219     102.502  55.102 -34.575  1.00  0.00           C  
ATOM   1677  C   PHE A 219     102.234  53.986 -35.575  1.00  0.00           C  
ATOM   1678  O   PHE A 219     101.294  54.049 -36.370  1.00  0.00           O  
ATOM   1679  CB  PHE A 219     102.303  54.621 -33.131  1.00  0.00           C  
ATOM   1680  CG  PHE A 219     100.934  54.065 -32.857  1.00  0.00           C  
ATOM   1681  CD1 PHE A 219      99.853  54.908 -32.670  1.00  0.00           C  
ATOM   1682  CD2 PHE A 219     100.734  52.698 -32.776  1.00  0.00           C  
ATOM   1683  CE1 PHE A 219      98.594  54.399 -32.415  1.00  0.00           C  
ATOM   1684  CE2 PHE A 219      99.479  52.183 -32.520  1.00  0.00           C  
ATOM   1685  CZ  PHE A 219      98.407  53.034 -32.340  1.00  0.00           C  
ATOM   1686  N   HIS A 220     103.077  52.958 -35.522  1.00  0.00           N  
ATOM   1687  CA  HIS A 220     103.043  51.885 -36.507  1.00  0.00           C  
ATOM   1688  C   HIS A 220     102.997  50.490 -35.909  1.00  0.00           C  
ATOM   1689  O   HIS A 220     102.663  49.545 -36.634  1.00  0.00           O  
ATOM   1690  CB  HIS A 220     104.258  51.991 -37.439  1.00  0.00           C  
ATOM   1691  CG  HIS A 220     104.511  53.384 -37.925  1.00  0.00           C  
ATOM   1692  CD2 HIS A 220     104.136  54.014 -39.063  1.00  0.00           C  
ATOM   1693  ND1 HIS A 220     105.206  54.316 -37.183  1.00  0.00           N  
ATOM   1694  CE1 HIS A 220     105.258  55.455 -37.849  1.00  0.00           C  
ATOM   1695  NE2 HIS A 220     104.619  55.298 -38.994  1.00  0.00           N  
ATOM   1696  N   ARG A 221     103.314  50.324 -34.629  1.00  0.00           N  
ATOM   1697  CA  ARG A 221     103.242  49.034 -33.963  1.00  0.00           C  
ATOM   1698  C   ARG A 221     102.731  49.239 -32.546  1.00  0.00           C  
ATOM   1699  O   ARG A 221     102.715  50.357 -32.024  1.00  0.00           O  
ATOM   1700  CB  ARG A 221     104.601  48.327 -33.956  1.00  0.00           C  
ATOM   1701  CG  ARG A 221     104.963  47.743 -35.301  1.00  0.00           C  
ATOM   1702  CD  ARG A 221     106.454  47.581 -35.464  1.00  0.00           C  
ATOM   1703  NE  ARG A 221     106.784  47.261 -36.846  1.00  0.00           N  
ATOM   1704  CZ  ARG A 221     108.009  47.321 -37.352  1.00  0.00           C  
ATOM   1705  NH1 ARG A 221     109.023  47.695 -36.586  1.00  0.00           N1+
ATOM   1706  NH2 ARG A 221     108.218  47.012 -38.624  1.00  0.00           N  
ATOM   1707  N   ALA A 222     102.310  48.139 -31.926  1.00  0.00           N  
ATOM   1708  CA  ALA A 222     101.668  48.199 -30.624  1.00  0.00           C  
ATOM   1709  C   ALA A 222     102.034  46.966 -29.813  1.00  0.00           C  
ATOM   1710  O   ALA A 222     102.076  45.854 -30.345  1.00  0.00           O  
ATOM   1711  CB  ALA A 222     100.147  48.303 -30.763  1.00  0.00           C  
ATOM   1712  N   VAL A 223     102.304  47.178 -28.527  1.00  0.00           N  
ATOM   1713  CA  VAL A 223     102.517  46.100 -27.570  1.00  0.00           C  
ATOM   1714  C   VAL A 223     101.573  46.320 -26.397  1.00  0.00           C  
ATOM   1715  O   VAL A 223     101.552  47.406 -25.806  1.00  0.00           O  
ATOM   1716  CB  VAL A 223     103.977  46.029 -27.085  1.00  0.00           C  
ATOM   1717  CG1 VAL A 223     104.154  44.900 -26.076  1.00  0.00           C  
ATOM   1718  CG2 VAL A 223     104.927  45.860 -28.259  1.00  0.00           C  
ATOM   1719  N   LEU A 224     100.789  45.295 -26.071  1.00  0.00           N  
ATOM   1720  CA  LEU A 224      99.809  45.346 -24.990  1.00  0.00           C  
ATOM   1721  C   LEU A 224     100.194  44.305 -23.950  1.00  0.00           C  
ATOM   1722  O   LEU A 224     100.077  43.100 -24.198  1.00  0.00           O  
ATOM   1723  CB  LEU A 224      98.395  45.100 -25.514  1.00  0.00           C  
ATOM   1724  CG  LEU A 224      97.781  46.213 -26.367  1.00  0.00           C  
ATOM   1725  CD1 LEU A 224      98.234  46.129 -27.820  1.00  0.00           C  
ATOM   1726  CD2 LEU A 224      96.270  46.177 -26.269  1.00  0.00           C  
ATOM   1727  N   GLN A 225     100.657  44.764 -22.792  1.00  0.00           N  
ATOM   1728  CA  GLN A 225     101.102  43.886 -21.717  1.00  0.00           C  
ATOM   1729  C   GLN A 225     100.044  43.889 -20.622  1.00  0.00           C  
ATOM   1730  O   GLN A 225      99.789  44.928 -20.005  1.00  0.00           O  
ATOM   1731  CB  GLN A 225     102.454  44.336 -21.168  1.00  0.00           C  
ATOM   1732  CG  GLN A 225     103.523  44.530 -22.232  1.00  0.00           C  
ATOM   1733  CD  GLN A 225     104.812  45.088 -21.663  1.00  0.00           C  
ATOM   1734  NE2 GLN A 225     104.948  45.038 -20.341  1.00  0.00           N  
ATOM   1735  OE1 GLN A 225     105.677  45.557 -22.401  1.00  0.00           O  
ATOM   1736  N   SER A 226      99.421  42.730 -20.397  1.00  0.00           N  
ATOM   1737  CA  SER A 226      98.487  42.535 -19.287  1.00  0.00           C  
ATOM   1738  C   SER A 226      97.363  43.567 -19.296  1.00  0.00           C  
ATOM   1739  O   SER A 226      97.001  44.124 -18.258  1.00  0.00           O  
ATOM   1740  CB  SER A 226      99.219  42.556 -17.944  1.00  0.00           C  
ATOM   1741  OG  SER A 226     100.257  41.593 -17.915  1.00  0.00           O  
ATOM   1742  N   GLY A 227      96.808  43.831 -20.468  1.00  0.00           N  
ATOM   1743  CA  GLY A 227      95.719  44.781 -20.561  1.00  0.00           C  
ATOM   1744  C   GLY A 227      95.178  44.830 -21.972  1.00  0.00           C  
ATOM   1745  O   GLY A 227      95.852  44.450 -22.935  1.00  0.00           O  
ATOM   1746  N   ALA A 228      93.945  45.317 -22.073  1.00  0.00           N  
ATOM   1747  CA  ALA A 228      93.246  45.400 -23.346  1.00  0.00           C  
ATOM   1748  C   ALA A 228      92.154  46.447 -23.220  1.00  0.00           C  
ATOM   1749  O   ALA A 228      91.645  46.669 -22.116  1.00  0.00           O  
ATOM   1750  CB  ALA A 228      92.650  44.040 -23.738  1.00  0.00           C  
ATOM   1751  N   PRO A 229      91.776  47.111 -24.315  1.00  0.00           N  
ATOM   1752  CA  PRO A 229      90.723  48.131 -24.214  1.00  0.00           C  
ATOM   1753  C   PRO A 229      89.331  47.553 -24.034  1.00  0.00           C  
ATOM   1754  O   PRO A 229      88.420  48.294 -23.643  1.00  0.00           O  
ATOM   1755  CB  PRO A 229      90.844  48.892 -25.542  1.00  0.00           C  
ATOM   1756  CG  PRO A 229      91.393  47.886 -26.488  1.00  0.00           C  
ATOM   1757  CD  PRO A 229      92.326  47.017 -25.679  1.00  0.00           C  
ATOM   1758  N   ASN A 230      89.134  46.261 -24.293  1.00  0.00           N  
ATOM   1759  CA  ASN A 230      87.814  45.646 -24.231  1.00  0.00           C  
ATOM   1760  C   ASN A 230      87.500  45.010 -22.882  1.00  0.00           C  
ATOM   1761  O   ASN A 230      86.430  44.411 -22.734  1.00  0.00           O  
ATOM   1762  CB  ASN A 230      87.668  44.595 -25.338  1.00  0.00           C  
ATOM   1763  CG  ASN A 230      88.869  43.675 -25.430  1.00  0.00           C  
ATOM   1764  ND2 ASN A 230      88.627  42.372 -25.339  1.00  0.00           N  
ATOM   1765  OD1 ASN A 230      90.003  44.130 -25.577  1.00  0.00           O  
ATOM   1766  N   GLY A 231      88.388  45.126 -21.898  1.00  0.00           N  
ATOM   1767  CA  GLY A 231      88.136  44.588 -20.580  1.00  0.00           C  
ATOM   1768  C   GLY A 231      86.913  45.195 -19.915  1.00  0.00           C  
ATOM   1769  O   GLY A 231      86.436  46.269 -20.294  1.00  0.00           O  
ATOM   1770  N   PRO A 232      86.381  44.508 -18.898  1.00  0.00           N  
ATOM   1771  CA  PRO A 232      85.214  45.040 -18.175  1.00  0.00           C  
ATOM   1772  C   PRO A 232      85.524  46.253 -17.308  1.00  0.00           C  
ATOM   1773  O   PRO A 232      84.589  46.860 -16.770  1.00  0.00           O  
ATOM   1774  CB  PRO A 232      84.767  43.851 -17.315  1.00  0.00           C  
ATOM   1775  CG  PRO A 232      86.030  43.083 -17.080  1.00  0.00           C  
ATOM   1776  CD  PRO A 232      86.839  43.221 -18.345  1.00  0.00           C  
ATOM   1777  N   TRP A 233      86.798  46.623 -17.158  1.00  0.00           N  
ATOM   1778  CA  TRP A 233      87.203  47.746 -16.326  1.00  0.00           C  
ATOM   1779  C   TRP A 233      87.725  48.939 -17.114  1.00  0.00           C  
ATOM   1780  O   TRP A 233      87.780  50.041 -16.564  1.00  0.00           O  
ATOM   1781  CB  TRP A 233      88.295  47.303 -15.342  1.00  0.00           C  
ATOM   1782  CG  TRP A 233      89.434  46.632 -16.047  1.00  0.00           C  
ATOM   1783  CD1 TRP A 233      89.565  45.299 -16.304  1.00  0.00           C  
ATOM   1784  CD2 TRP A 233      90.586  47.265 -16.618  1.00  0.00           C  
ATOM   1785  CE2 TRP A 233      91.377  46.250 -17.194  1.00  0.00           C  
ATOM   1786  CE3 TRP A 233      91.030  48.590 -16.691  1.00  0.00           C  
ATOM   1787  NE1 TRP A 233      90.730  45.060 -16.989  1.00  0.00           N  
ATOM   1788  CZ2 TRP A 233      92.586  46.517 -17.835  1.00  0.00           C  
ATOM   1789  CZ3 TRP A 233      92.232  48.854 -17.329  1.00  0.00           C  
ATOM   1790  CH2 TRP A 233      92.995  47.822 -17.892  1.00  0.00           C  
ATOM   1791  N   ALA A 234      88.105  48.748 -18.379  1.00  0.00           N  
ATOM   1792  CA  ALA A 234      88.798  49.784 -19.134  1.00  0.00           C  
ATOM   1793  C   ALA A 234      87.875  50.880 -19.651  1.00  0.00           C  
ATOM   1794  O   ALA A 234      88.359  51.973 -19.963  1.00  0.00           O  
ATOM   1795  CB  ALA A 234      89.556  49.157 -20.306  1.00  0.00           C  
ATOM   1796  N   THR A 235      86.572  50.625 -19.753  1.00  0.00           N  
ATOM   1797  CA  THR A 235      85.630  51.604 -20.278  1.00  0.00           C  
ATOM   1798  C   THR A 235      84.420  51.708 -19.359  1.00  0.00           C  
ATOM   1799  O   THR A 235      84.196  50.867 -18.486  1.00  0.00           O  
ATOM   1800  CB  THR A 235      85.178  51.248 -21.703  1.00  0.00           C  
ATOM   1801  CG2 THR A 235      86.355  51.298 -22.667  1.00  0.00           C  
ATOM   1802  OG1 THR A 235      84.610  49.933 -21.713  1.00  0.00           O  
ATOM   1803  N   VAL A 236      83.634  52.764 -19.570  1.00  0.00           N  
ATOM   1804  CA  VAL A 236      82.416  53.001 -18.805  1.00  0.00           C  
ATOM   1805  C   VAL A 236      81.396  53.649 -19.731  1.00  0.00           C  
ATOM   1806  O   VAL A 236      81.751  54.310 -20.710  1.00  0.00           O  
ATOM   1807  CB  VAL A 236      82.686  53.877 -17.556  1.00  0.00           C  
ATOM   1808  CG1 VAL A 236      82.937  55.328 -17.957  1.00  0.00           C  
ATOM   1809  CG2 VAL A 236      81.538  53.775 -16.559  1.00  0.00           C  
ATOM   1810  N   GLY A 237      80.114  53.441 -19.424  1.00  0.00           N  
ATOM   1811  CA  GLY A 237      79.062  54.026 -20.226  1.00  0.00           C  
ATOM   1812  C   GLY A 237      78.788  55.476 -19.870  1.00  0.00           C  
ATOM   1813  O   GLY A 237      79.157  55.962 -18.801  1.00  0.00           O  
ATOM   1814  N   MET A 238      78.121  56.167 -20.798  1.00  0.00           N  
ATOM   1815  CA  MET A 238      77.804  57.580 -20.600  1.00  0.00           C  
ATOM   1816  C   MET A 238      76.924  57.790 -19.374  1.00  0.00           C  
ATOM   1817  O   MET A 238      77.148  58.723 -18.594  1.00  0.00           O  
ATOM   1818  CB  MET A 238      77.122  58.146 -21.847  1.00  0.00           C  
ATOM   1819  CG  MET A 238      78.069  58.459 -22.996  1.00  0.00           C  
ATOM   1820  SD  MET A 238      77.220  59.002 -24.496  1.00  0.00           S  
ATOM   1821  CE  MET A 238      76.048  60.184 -23.837  1.00  0.00           C  
ATOM   1822  N   GLY A 239      75.914  56.937 -19.191  1.00  0.00           N  
ATOM   1823  CA  GLY A 239      75.031  57.092 -18.047  1.00  0.00           C  
ATOM   1824  C   GLY A 239      75.743  56.879 -16.724  1.00  0.00           C  
ATOM   1825  O   GLY A 239      75.507  57.609 -15.758  1.00  0.00           O  
ATOM   1826  N   GLU A 240      76.625  55.878 -16.662  1.00  0.00           N  
ATOM   1827  CA  GLU A 240      77.354  55.617 -15.425  1.00  0.00           C  
ATOM   1828  C   GLU A 240      78.425  56.674 -15.181  1.00  0.00           C  
ATOM   1829  O   GLU A 240      78.667  57.066 -14.033  1.00  0.00           O  
ATOM   1830  CB  GLU A 240      77.967  54.215 -15.464  1.00  0.00           C  
ATOM   1831  CG  GLU A 240      78.766  53.826 -14.220  1.00  0.00           C  
ATOM   1832  CD  GLU A 240      77.909  53.698 -12.972  1.00  0.00           C  
ATOM   1833  OE1 GLU A 240      76.673  53.575 -13.099  1.00  0.00           O  
ATOM   1834  OE2 GLU A 240      78.476  53.721 -11.858  1.00  0.00           O1-
ATOM   1835  N   ALA A 241      79.072  57.154 -16.248  1.00  0.00           N  
ATOM   1836  CA  ALA A 241      80.070  58.208 -16.094  1.00  0.00           C  
ATOM   1837  C   ALA A 241      79.445  59.485 -15.548  1.00  0.00           C  
ATOM   1838  O   ALA A 241      80.023  60.146 -14.677  1.00  0.00           O  
ATOM   1839  CB  ALA A 241      80.762  58.480 -17.429  1.00  0.00           C  
ATOM   1840  N   ARG A 242      78.260  59.847 -16.047  1.00  0.00           N  
ATOM   1841  CA  ARG A 242      77.563  61.016 -15.520  1.00  0.00           C  
ATOM   1842  C   ARG A 242      77.214  60.834 -14.049  1.00  0.00           C  
ATOM   1843  O   ARG A 242      77.282  61.789 -13.265  1.00  0.00           O  
ATOM   1844  CB  ARG A 242      76.303  61.290 -16.342  1.00  0.00           C  
ATOM   1845  CG  ARG A 242      75.389  62.350 -15.744  1.00  0.00           C  
ATOM   1846  CD  ARG A 242      74.337  62.802 -16.744  1.00  0.00           C  
ATOM   1847  NE  ARG A 242      74.945  63.361 -17.949  1.00  0.00           N  
ATOM   1848  CZ  ARG A 242      75.300  64.635 -18.085  1.00  0.00           C  
ATOM   1849  NH1 ARG A 242      75.107  65.488 -17.087  1.00  0.00           N1+
ATOM   1850  NH2 ARG A 242      75.847  65.057 -19.217  1.00  0.00           N  
ATOM   1851  N   ARG A 243      76.844  59.614 -13.652  1.00  0.00           N  
ATOM   1852  CA  ARG A 243      76.474  59.376 -12.261  1.00  0.00           C  
ATOM   1853  C   ARG A 243      77.692  59.437 -11.348  1.00  0.00           C  
ATOM   1854  O   ARG A 243      77.625  60.002 -10.250  1.00  0.00           O  
ATOM   1855  CB  ARG A 243      75.775  58.024 -12.122  1.00  0.00           C  
ATOM   1856  CG  ARG A 243      75.208  57.773 -10.735  1.00  0.00           C  
ATOM   1857  CD  ARG A 243      74.955  56.293 -10.482  1.00  0.00           C  
ATOM   1858  NE  ARG A 243      76.195  55.523 -10.426  1.00  0.00           N  
ATOM   1859  CZ  ARG A 243      77.009  55.493  -9.374  1.00  0.00           C  
ATOM   1860  NH1 ARG A 243      76.722  56.200  -8.288  1.00  0.00           N1+
ATOM   1861  NH2 ARG A 243      78.114  54.761  -9.409  1.00  0.00           N  
ATOM   1862  N   ARG A 244      78.810  58.851 -11.783  1.00  0.00           N  
ATOM   1863  CA  ARG A 244      80.028  58.894 -10.981  1.00  0.00           C  
ATOM   1864  C   ARG A 244      80.550  60.320 -10.848  1.00  0.00           C  
ATOM   1865  O   ARG A 244      80.990  60.726  -9.766  1.00  0.00           O  
ATOM   1866  CB  ARG A 244      81.087  57.978 -11.592  1.00  0.00           C  
ATOM   1867  CG  ARG A 244      80.703  56.500 -11.587  1.00  0.00           C  
ATOM   1868  CD  ARG A 244      81.795  55.642 -12.207  1.00  0.00           C  
ATOM   1869  NE  ARG A 244      81.466  54.220 -12.187  1.00  0.00           N  
ATOM   1870  CZ  ARG A 244      82.264  53.261 -12.647  1.00  0.00           C  
ATOM   1871  NH1 ARG A 244      83.445  53.571 -13.164  1.00  0.00           N1+
ATOM   1872  NH2 ARG A 244      81.883  51.992 -12.589  1.00  0.00           N  
ATOM   1873  N   ALA A 245      80.501  61.099 -11.931  1.00  0.00           N  
ATOM   1874  CA  ALA A 245      80.905  62.498 -11.847  1.00  0.00           C  
ATOM   1875  C   ALA A 245      79.979  63.285 -10.930  1.00  0.00           C  
ATOM   1876  O   ALA A 245      80.434  64.140 -10.161  1.00  0.00           O  
ATOM   1877  CB  ALA A 245      80.938  63.125 -13.241  1.00  0.00           C  
ATOM   1878  N   THR A 246      78.675  63.007 -10.993  1.00  0.00           N  
ATOM   1879  CA  THR A 246      77.725  63.730 -10.154  1.00  0.00           C  
ATOM   1880  C   THR A 246      77.891  63.357  -8.685  1.00  0.00           C  
ATOM   1881  O   THR A 246      77.789  64.220  -7.805  1.00  0.00           O  
ATOM   1882  CB  THR A 246      76.298  63.456 -10.629  1.00  0.00           C  
ATOM   1883  CG2 THR A 246      75.288  64.234  -9.795  1.00  0.00           C  
ATOM   1884  OG1 THR A 246      76.175  63.845 -12.004  1.00  0.00           O  
ATOM   1885  N   GLN A 247      78.158  62.079  -8.402  1.00  0.00           N  
ATOM   1886  CA  GLN A 247      78.359  61.660  -7.018  1.00  0.00           C  
ATOM   1887  C   GLN A 247      79.619  62.283  -6.430  1.00  0.00           C  
ATOM   1888  O   GLN A 247      79.624  62.698  -5.265  1.00  0.00           O  
ATOM   1889  CB  GLN A 247      78.418  60.134  -6.931  1.00  0.00           C  
ATOM   1890  CG  GLN A 247      78.703  59.591  -5.535  1.00  0.00           C  
ATOM   1891  CD  GLN A 247      77.619  59.937  -4.529  1.00  0.00           C  
ATOM   1892  NE2 GLN A 247      77.968  59.899  -3.247  1.00  0.00           N  
ATOM   1893  OE1 GLN A 247      76.482  60.236  -4.897  1.00  0.00           O  
ATOM   1894  N   LEU A 248      80.696  62.361  -7.217  1.00  0.00           N  
ATOM   1895  CA  LEU A 248      81.907  63.024  -6.740  1.00  0.00           C  
ATOM   1896  C   LEU A 248      81.637  64.486  -6.413  1.00  0.00           C  
ATOM   1897  O   LEU A 248      82.102  64.998  -5.388  1.00  0.00           O  
ATOM   1898  CB  LEU A 248      83.026  62.908  -7.777  1.00  0.00           C  
ATOM   1899  CG  LEU A 248      84.326  63.629  -7.398  1.00  0.00           C  
ATOM   1900  CD1 LEU A 248      84.978  62.978  -6.184  1.00  0.00           C  
ATOM   1901  CD2 LEU A 248      85.300  63.686  -8.565  1.00  0.00           C  
ATOM   1902  N   ALA A 249      80.881  65.173  -7.274  1.00  0.00           N  
ATOM   1903  CA  ALA A 249      80.550  66.571  -7.018  1.00  0.00           C  
ATOM   1904  C   ALA A 249      79.757  66.723  -5.727  1.00  0.00           C  
ATOM   1905  O   ALA A 249      80.031  67.622  -4.924  1.00  0.00           O  
ATOM   1906  CB  ALA A 249      79.771  67.149  -8.198  1.00  0.00           C  
ATOM   1907  N   HIS A 250      78.768  65.852  -5.510  1.00  0.00           N  
ATOM   1908  CA  HIS A 250      77.966  65.935  -4.294  1.00  0.00           C  
ATOM   1909  C   HIS A 250      78.821  65.726  -3.051  1.00  0.00           C  
ATOM   1910  O   HIS A 250      78.601  66.373  -2.020  1.00  0.00           O  
ATOM   1911  CB  HIS A 250      76.832  64.911  -4.344  1.00  0.00           C  
ATOM   1912  CG  HIS A 250      76.092  64.767  -3.050  1.00  0.00           C  
ATOM   1913  CD2 HIS A 250      75.050  65.463  -2.536  1.00  0.00           C  
ATOM   1914  ND1 HIS A 250      76.413  63.809  -2.112  1.00  0.00           N  
ATOM   1915  CE1 HIS A 250      75.599  63.919  -1.077  1.00  0.00           C  
ATOM   1916  NE2 HIS A 250      74.762  64.914  -1.309  1.00  0.00           N  
ATOM   1917  N   LEU A 251      79.807  64.831  -3.131  1.00  0.00           N  
ATOM   1918  CA  LEU A 251      80.659  64.545  -1.983  1.00  0.00           C  
ATOM   1919  C   LEU A 251      81.581  65.704  -1.641  1.00  0.00           C  
ATOM   1920  O   LEU A 251      82.023  65.807  -0.490  1.00  0.00           O  
ATOM   1921  CB  LEU A 251      81.480  63.287  -2.246  1.00  0.00           C  
ATOM   1922  CG  LEU A 251      80.660  62.002  -2.304  1.00  0.00           C  
ATOM   1923  CD1 LEU A 251      81.434  60.932  -3.040  1.00  0.00           C  
ATOM   1924  CD2 LEU A 251      80.301  61.542  -0.900  1.00  0.00           C  
ATOM   1925  N   VAL A 252      81.884  66.568  -2.603  1.00  0.00           N  
ATOM   1926  CA  VAL A 252      82.705  67.742  -2.356  1.00  0.00           C  
ATOM   1927  C   VAL A 252      81.857  69.015  -2.297  1.00  0.00           C  
ATOM   1928  O   VAL A 252      82.392  70.119  -2.376  1.00  0.00           O  
ATOM   1929  CB  VAL A 252      83.832  67.868  -3.393  1.00  0.00           C  
ATOM   1930  CG1 VAL A 252      84.703  66.629  -3.359  1.00  0.00           C  
ATOM   1931  CG2 VAL A 252      83.261  68.085  -4.783  1.00  0.00           C  
ATOM   1932  N   GLY A 253      80.543  68.878  -2.152  1.00  0.00           N  
ATOM   1933  CA  GLY A 253      79.700  70.041  -1.961  1.00  0.00           C  
ATOM   1934  C   GLY A 253      79.252  70.728  -3.229  1.00  0.00           C  
ATOM   1935  O   GLY A 253      78.912  71.912  -3.190  1.00  0.00           O  
ATOM   1936  N   CYX A 254      79.239  70.022  -4.357  1.00  0.00           N  
ATOM   1937  CA  CYX A 254      78.797  70.590  -5.619  1.00  0.00           C  
ATOM   1938  C   CYX A 254      77.532  69.884  -6.079  1.00  0.00           C  
ATOM   1939  O   CYX A 254      77.536  68.654  -6.212  1.00  0.00           O  
ATOM   1940  CB  CYX A 254      79.891  70.477  -6.677  1.00  0.00           C  
ATOM   1941  SG  CYX A 254      81.415  71.375  -6.286  1.00  0.00           S  
ATOM   1942  N   PRO A 255      76.432  70.605  -6.333  1.00  0.00           N  
ATOM   1943  CA  PRO A 255      76.347  72.064  -6.225  1.00  0.00           C  
ATOM   1944  C   PRO A 255      76.076  72.524  -4.798  1.00  0.00           C  
ATOM   1945  O   PRO A 255      75.609  71.726  -3.984  1.00  0.00           O  
ATOM   1946  CB  PRO A 255      75.168  72.401  -7.138  1.00  0.00           C  
ATOM   1947  CG  PRO A 255      74.268  71.222  -6.995  1.00  0.00           C  
ATOM   1948  CD  PRO A 255      75.169  70.020  -6.820  1.00  0.00           C  
ATOM   1949  N   PRO A 256      76.381  73.784  -4.495  1.00  0.00           N  
ATOM   1950  CA  PRO A 256      76.019  74.328  -3.180  1.00  0.00           C  
ATOM   1951  C   PRO A 256      74.508  74.328  -3.004  1.00  0.00           C  
ATOM   1952  O   PRO A 256      73.767  74.785  -3.877  1.00  0.00           O  
ATOM   1953  CB  PRO A 256      76.591  75.751  -3.214  1.00  0.00           C  
ATOM   1954  CG  PRO A 256      77.641  75.720  -4.283  1.00  0.00           C  
ATOM   1955  CD  PRO A 256      77.140  74.750  -5.306  1.00  0.00           C  
ATOM   1956  N   GLY A 257      74.056  73.801  -1.868  1.00  0.00           N  
ATOM   1957  CA  GLY A 257      72.637  73.654  -1.605  1.00  0.00           C  
ATOM   1958  C   GLY A 257      71.855  74.951  -1.658  1.00  0.00           C  
ATOM   1959  O   GLY A 257      72.064  75.842  -0.828  1.00  0.00           O  
ATOM   1960  N   GLY A 258      70.950  75.072  -2.627  1.00  0.00           N  
ATOM   1961  CA  GLY A 258      70.708  74.019  -3.599  1.00  0.00           C  
ATOM   1962  C   GLY A 258      70.732  74.517  -5.031  1.00  0.00           C  
ATOM   1963  O   GLY A 258      70.242  73.849  -5.942  1.00  0.00           O  
ATOM   1964  N   THR A 259      71.312  75.699  -5.227  1.00  0.00           N  
ATOM   1965  CA  THR A 259      71.370  76.321  -6.547  1.00  0.00           C  
ATOM   1966  C   THR A 259      72.374  75.577  -7.419  1.00  0.00           C  
ATOM   1967  O   THR A 259      73.585  75.647  -7.186  1.00  0.00           O  
ATOM   1968  CB  THR A 259      71.749  77.794  -6.418  1.00  0.00           C  
ATOM   1969  CG2 THR A 259      70.836  78.492  -5.418  1.00  0.00           C  
ATOM   1970  OG1 THR A 259      73.106  77.903  -5.971  1.00  0.00           O  
ATOM   1971  N   GLY A 260      71.876  74.870  -8.422  1.00  0.00           N  
ATOM   1972  CA  GLY A 260      72.733  74.130  -9.327  1.00  0.00           C  
ATOM   1973  C   GLY A 260      71.973  73.010  -9.995  1.00  0.00           C  
ATOM   1974  O   GLY A 260      70.875  72.632  -9.586  1.00  0.00           O  
ATOM   1975  N   GLY A 261      72.586  72.476 -11.048  1.00  0.00           N  
ATOM   1976  CA  GLY A 261      71.981  71.389 -11.792  1.00  0.00           C  
ATOM   1977  C   GLY A 261      72.717  71.028 -13.066  1.00  0.00           C  
ATOM   1978  O   GLY A 261      73.276  69.933 -13.176  1.00  0.00           O  
ATOM   1979  N   ASN A 262      72.728  71.943 -14.034  1.00  0.00           N  
ATOM   1980  CA  ASN A 262      73.327  71.660 -15.329  1.00  0.00           C  
ATOM   1981  C   ASN A 262      74.842  71.498 -15.202  1.00  0.00           C  
ATOM   1982  O   ASN A 262      75.449  71.784 -14.165  1.00  0.00           O  
ATOM   1983  CB  ASN A 262      72.981  72.759 -16.335  1.00  0.00           C  
ATOM   1984  CG  ASN A 262      73.375  74.140 -15.854  1.00  0.00           C  
ATOM   1985  ND2 ASN A 262      72.429  74.847 -15.247  1.00  0.00           N  
ATOM   1986  OD1 ASN A 262      74.514  74.572 -16.036  1.00  0.00           O  
ATOM   1987  N   ASP A 263      75.453  71.032 -16.294  1.00  0.00           N  
ATOM   1988  CA  ASP A 263      76.857  70.637 -16.256  1.00  0.00           C  
ATOM   1989  C   ASP A 263      77.787  71.832 -16.099  1.00  0.00           C  
ATOM   1990  O   ASP A 263      78.871  71.697 -15.519  1.00  0.00           O  
ATOM   1991  CB  ASP A 263      77.210  69.854 -17.520  1.00  0.00           C  
ATOM   1992  CG  ASP A 263      76.334  68.630 -17.711  1.00  0.00           C  
ATOM   1993  OD1 ASP A 263      75.564  68.298 -16.785  1.00  0.00           O  
ATOM   1994  OD2 ASP A 263      76.413  68.003 -18.788  1.00  0.00           O1-
ATOM   1995  N   THR A 264      77.392  73.001 -16.607  1.00  0.00           N  
ATOM   1996  CA  THR A 264      78.251  74.177 -16.505  1.00  0.00           C  
ATOM   1997  C   THR A 264      78.443  74.590 -15.050  1.00  0.00           C  
ATOM   1998  O   THR A 264      79.569  74.853 -14.613  1.00  0.00           O  
ATOM   1999  CB  THR A 264      77.666  75.327 -17.326  1.00  0.00           C  
ATOM   2000  CG2 THR A 264      78.573  76.547 -17.259  1.00  0.00           C  
ATOM   2001  OG1 THR A 264      77.534  74.919 -18.693  1.00  0.00           O  
ATOM   2002  N   GLU A 265      77.354  74.639 -14.280  1.00  0.00           N  
ATOM   2003  CA  GLU A 265      77.466  75.005 -12.871  1.00  0.00           C  
ATOM   2004  C   GLU A 265      78.212  73.936 -12.081  1.00  0.00           C  
ATOM   2005  O   GLU A 265      78.971  74.253 -11.157  1.00  0.00           O  
ATOM   2006  CB  GLU A 265      76.077  75.236 -12.276  1.00  0.00           C  
ATOM   2007  CG  GLU A 265      75.120  75.982 -13.191  1.00  0.00           C  
ATOM   2008  CD  GLU A 265      73.709  76.051 -12.634  1.00  0.00           C  
ATOM   2009  OE1 GLU A 265      73.280  77.151 -12.226  1.00  0.00           O  
ATOM   2010  OE2 GLU A 265      73.031  75.003 -12.599  1.00  0.00           O1-
ATOM   2011  N   LEU A 266      78.014  72.664 -12.433  1.00  0.00           N  
ATOM   2012  CA  LEU A 266      78.626  71.581 -11.670  1.00  0.00           C  
ATOM   2013  C   LEU A 266      80.135  71.544 -11.876  1.00  0.00           C  
ATOM   2014  O   LEU A 266      80.896  71.405 -10.910  1.00  0.00           O  
ATOM   2015  CB  LEU A 266      77.992  70.247 -12.062  1.00  0.00           C  
ATOM   2016  CG  LEU A 266      78.029  69.122 -11.028  1.00  0.00           C  
ATOM   2017  CD1 LEU A 266      77.314  69.541  -9.751  1.00  0.00           C  
ATOM   2018  CD2 LEU A 266      77.408  67.859 -11.601  1.00  0.00           C  
ATOM   2019  N   VAL A 267      80.588  71.671 -13.124  1.00  0.00           N  
ATOM   2020  CA  VAL A 267      82.021  71.654 -13.398  1.00  0.00           C  
ATOM   2021  C   VAL A 267      82.686  72.909 -12.846  1.00  0.00           C  
ATOM   2022  O   VAL A 267      83.812  72.856 -12.335  1.00  0.00           O  
ATOM   2023  CB  VAL A 267      82.271  71.490 -14.908  1.00  0.00           C  
ATOM   2024  CG1 VAL A 267      83.753  71.596 -15.221  1.00  0.00           C  
ATOM   2025  CG2 VAL A 267      81.724  70.155 -15.386  1.00  0.00           C  
ATOM   2026  N   ALA A 268      82.002  74.054 -12.931  1.00  0.00           N  
ATOM   2027  CA  ALA A 268      82.551  75.288 -12.379  1.00  0.00           C  
ATOM   2028  C   ALA A 268      82.775  75.168 -10.878  1.00  0.00           C  
ATOM   2029  O   ALA A 268      83.769  75.678 -10.347  1.00  0.00           O  
ATOM   2030  CB  ALA A 268      81.624  76.462 -12.691  1.00  0.00           C  
ATOM   2031  N   CYX A 269      81.860  74.494 -10.177  1.00  0.00           N  
ATOM   2032  CA  CYX A 269      82.064  74.232  -8.756  1.00  0.00           C  
ATOM   2033  C   CYX A 269      83.202  73.243  -8.538  1.00  0.00           C  
ATOM   2034  O   CYX A 269      83.977  73.381  -7.585  1.00  0.00           O  
ATOM   2035  CB  CYX A 269      80.769  73.713  -8.130  1.00  0.00           C  
ATOM   2036  SG  CYX A 269      80.862  73.334  -6.359  1.00  0.00           S  
ATOM   2037  N   LEU A 270      83.316  72.236  -9.408  1.00  0.00           N  
ATOM   2038  CA  LEU A 270      84.404  71.272  -9.284  1.00  0.00           C  
ATOM   2039  C   LEU A 270      85.760  71.928  -9.485  1.00  0.00           C  
ATOM   2040  O   LEU A 270      86.745  71.522  -8.857  1.00  0.00           O  
ATOM   2041  CB  LEU A 270      84.225  70.136 -10.290  1.00  0.00           C  
ATOM   2042  CG  LEU A 270      83.183  69.067  -9.970  1.00  0.00           C  
ATOM   2043  CD1 LEU A 270      83.092  68.071 -11.111  1.00  0.00           C  
ATOM   2044  CD2 LEU A 270      83.529  68.362  -8.667  1.00  0.00           C  
ATOM   2045  N   ARG A 271      85.836  72.936 -10.356  1.00  0.00           N  
ATOM   2046  CA  ARG A 271      87.119  73.556 -10.657  1.00  0.00           C  
ATOM   2047  C   ARG A 271      87.616  74.455  -9.532  1.00  0.00           C  
ATOM   2048  O   ARG A 271      88.802  74.799  -9.514  1.00  0.00           O  
ATOM   2049  CB  ARG A 271      87.027  74.340 -11.969  1.00  0.00           C  
ATOM   2050  CG  ARG A 271      87.033  73.457 -13.215  1.00  0.00           C  
ATOM   2051  CD  ARG A 271      87.422  74.245 -14.458  1.00  0.00           C  
ATOM   2052  NE  ARG A 271      86.271  74.585 -15.290  1.00  0.00           N  
ATOM   2053  CZ  ARG A 271      85.967  73.974 -16.431  1.00  0.00           C  
ATOM   2054  NH1 ARG A 271      86.731  72.989 -16.888  1.00  0.00           N1+
ATOM   2055  NH2 ARG A 271      84.899  74.349 -17.121  1.00  0.00           N  
ATOM   2056  N   THR A 272      86.751  74.836  -8.593  1.00  0.00           N  
ATOM   2057  CA  THR A 272      87.170  75.643  -7.454  1.00  0.00           C  
ATOM   2058  C   THR A 272      87.680  74.806  -6.289  1.00  0.00           C  
ATOM   2059  O   THR A 272      88.294  75.358  -5.370  1.00  0.00           O  
ATOM   2060  CB  THR A 272      86.018  76.526  -6.959  1.00  0.00           C  
ATOM   2061  CG2 THR A 272      85.445  77.354  -8.103  1.00  0.00           C  
ATOM   2062  OG1 THR A 272      84.987  75.704  -6.401  1.00  0.00           O  
ATOM   2063  N   ARG A 273      87.442  73.505  -6.303  1.00  0.00           N  
ATOM   2064  CA  ARG A 273      87.860  72.645  -5.208  1.00  0.00           C  
ATOM   2065  C   ARG A 273      89.341  72.298  -5.341  1.00  0.00           C  
ATOM   2066  O   ARG A 273      89.841  72.135  -6.457  1.00  0.00           O  
ATOM   2067  CB  ARG A 273      87.026  71.369  -5.189  1.00  0.00           C  
ATOM   2068  CG  ARG A 273      85.553  71.606  -4.903  1.00  0.00           C  
ATOM   2069  CD  ARG A 273      85.351  72.149  -3.499  1.00  0.00           C  
ATOM   2070  NE  ARG A 273      83.937  72.310  -3.178  1.00  0.00           N  
ATOM   2071  CZ  ARG A 273      83.244  73.423  -3.397  1.00  0.00           C  
ATOM   2072  NH1 ARG A 273      83.836  74.480  -3.938  1.00  0.00           N1+
ATOM   2073  NH2 ARG A 273      81.959  73.480  -3.075  1.00  0.00           N  
ATOM   2074  N   PRO A 274      90.065  72.198  -4.227  1.00  0.00           N  
ATOM   2075  CA  PRO A 274      91.464  71.759  -4.299  1.00  0.00           C  
ATOM   2076  C   PRO A 274      91.563  70.363  -4.893  1.00  0.00           C  
ATOM   2077  O   PRO A 274      90.675  69.526  -4.722  1.00  0.00           O  
ATOM   2078  CB  PRO A 274      91.923  71.783  -2.835  1.00  0.00           C  
ATOM   2079  CG  PRO A 274      90.989  72.739  -2.160  1.00  0.00           C  
ATOM   2080  CD  PRO A 274      89.669  72.566  -2.856  1.00  0.00           C  
ATOM   2081  N   ALA A 275      92.664  70.123  -5.609  1.00  0.00           N  
ATOM   2082  CA  ALA A 275      92.832  68.854  -6.309  1.00  0.00           C  
ATOM   2083  C   ALA A 275      92.817  67.676  -5.344  1.00  0.00           C  
ATOM   2084  O   ALA A 275      92.238  66.625  -5.645  1.00  0.00           O  
ATOM   2085  CB  ALA A 275      94.130  68.868  -7.116  1.00  0.00           C  
ATOM   2086  N   GLN A 276      93.445  67.831  -4.176  1.00  0.00           N  
ATOM   2087  CA  GLN A 276      93.494  66.730  -3.221  1.00  0.00           C  
ATOM   2088  C   GLN A 276      92.107  66.389  -2.690  1.00  0.00           C  
ATOM   2089  O   GLN A 276      91.825  65.219  -2.407  1.00  0.00           O  
ATOM   2090  CB  GLN A 276      94.440  67.071  -2.069  1.00  0.00           C  
ATOM   2091  CG  GLN A 276      94.731  65.903  -1.135  1.00  0.00           C  
ATOM   2092  CD  GLN A 276      95.479  64.774  -1.822  1.00  0.00           C  
ATOM   2093  NE2 GLN A 276      94.919  63.572  -1.764  1.00  0.00           N  
ATOM   2094  OE1 GLN A 276      96.548  64.982  -2.399  1.00  0.00           O  
ATOM   2095  N   VAL A 277      91.232  67.389  -2.556  1.00  0.00           N  
ATOM   2096  CA  VAL A 277      89.871  67.131  -2.093  1.00  0.00           C  
ATOM   2097  C   VAL A 277      89.152  66.192  -3.052  1.00  0.00           C  
ATOM   2098  O   VAL A 277      88.431  65.280  -2.628  1.00  0.00           O  
ATOM   2099  CB  VAL A 277      89.110  68.458  -1.911  1.00  0.00           C  
ATOM   2100  CG1 VAL A 277      87.635  68.198  -1.649  1.00  0.00           C  
ATOM   2101  CG2 VAL A 277      89.715  69.262  -0.771  1.00  0.00           C  
ATOM   2102  N   LEU A 278      89.347  66.388  -4.359  1.00  0.00           N  
ATOM   2103  CA  LEU A 278      88.738  65.490  -5.335  1.00  0.00           C  
ATOM   2104  C   LEU A 278      89.333  64.091  -5.241  1.00  0.00           C  
ATOM   2105  O   LEU A 278      88.618  63.094  -5.398  1.00  0.00           O  
ATOM   2106  CB  LEU A 278      88.906  66.052  -6.745  1.00  0.00           C  
ATOM   2107  CG  LEU A 278      88.291  67.429  -7.009  1.00  0.00           C  
ATOM   2108  CD1 LEU A 278      88.467  67.817  -8.468  1.00  0.00           C  
ATOM   2109  CD2 LEU A 278      86.821  67.458  -6.618  1.00  0.00           C  
ATOM   2110  N   VAL A 279      90.638  64.000  -4.981  1.00  0.00           N  
ATOM   2111  CA  VAL A 279      91.290  62.702  -4.856  1.00  0.00           C  
ATOM   2112  C   VAL A 279      90.734  61.928  -3.667  1.00  0.00           C  
ATOM   2113  O   VAL A 279      90.502  60.716  -3.752  1.00  0.00           O  
ATOM   2114  CB  VAL A 279      92.814  62.887  -4.745  1.00  0.00           C  
ATOM   2115  CG1 VAL A 279      93.488  61.569  -4.405  1.00  0.00           C  
ATOM   2116  CG2 VAL A 279      93.372  63.467  -6.035  1.00  0.00           C  
ATOM   2117  N   ASN A 280      90.498  62.613  -2.545  1.00  0.00           N  
ATOM   2118  CA  ASN A 280      90.120  61.940  -1.308  1.00  0.00           C  
ATOM   2119  C   ASN A 280      88.742  61.295  -1.370  1.00  0.00           C  
ATOM   2120  O   ASN A 280      88.398  60.529  -0.467  1.00  0.00           O  
ATOM   2121  CB  ASN A 280      90.168  62.925  -0.137  1.00  0.00           C  
ATOM   2122  CG  ASN A 280      91.555  63.495   0.091  1.00  0.00           C  
ATOM   2123  ND2 ASN A 280      91.625  64.615   0.801  1.00  0.00           N  
ATOM   2124  OD1 ASN A 280      92.553  62.934  -0.363  1.00  0.00           O  
ATOM   2125  N   HIS A 281      87.950  61.577  -2.403  1.00  0.00           N  
ATOM   2126  CA  HIS A 281      86.610  61.016  -2.527  1.00  0.00           C  
ATOM   2127  C   HIS A 281      86.472  60.143  -3.769  1.00  0.00           C  
ATOM   2128  O   HIS A 281      85.354  59.785  -4.153  1.00  0.00           O  
ATOM   2129  CB  HIS A 281      85.571  62.137  -2.534  1.00  0.00           C  
ATOM   2130  CG  HIS A 281      85.559  62.951  -1.276  1.00  0.00           C  
ATOM   2131  CD2 HIS A 281      86.128  64.144  -0.979  1.00  0.00           C  
ATOM   2132  ND1 HIS A 281      84.901  62.546  -0.135  1.00  0.00           N  
ATOM   2133  CE1 HIS A 281      85.063  63.456   0.810  1.00  0.00           C  
ATOM   2134  NE2 HIS A 281      85.804  64.435   0.324  1.00  0.00           N  
ATOM   2135  N   GLU A 282      87.596  59.772  -4.388  1.00  0.00           N  
ATOM   2136  CA  GLU A 282      87.560  59.067  -5.665  1.00  0.00           C  
ATOM   2137  C   GLU A 282      86.906  57.696  -5.534  1.00  0.00           C  
ATOM   2138  O   GLU A 282      86.077  57.312  -6.367  1.00  0.00           O  
ATOM   2139  CB  GLU A 282      88.977  58.931  -6.216  1.00  0.00           C  
ATOM   2140  CG  GLU A 282      89.048  58.422  -7.640  1.00  0.00           C  
ATOM   2141  CD  GLU A 282      90.474  58.179  -8.081  1.00  0.00           C  
ATOM   2142  OE1 GLU A 282      91.159  57.359  -7.436  1.00  0.00           O  
ATOM   2143  OE2 GLU A 282      90.914  58.820  -9.058  1.00  0.00           O1-
ATOM   2144  N   TRP A 283      87.269  56.938  -4.500  1.00  0.00           N  
ATOM   2145  CA  TRP A 283      86.760  55.580  -4.356  1.00  0.00           C  
ATOM   2146  C   TRP A 283      85.318  55.528  -3.866  1.00  0.00           C  
ATOM   2147  O   TRP A 283      84.699  54.461  -3.937  1.00  0.00           O  
ATOM   2148  CB  TRP A 283      87.660  54.779  -3.409  1.00  0.00           C  
ATOM   2149  CG  TRP A 283      89.062  54.607  -3.926  1.00  0.00           C  
ATOM   2150  CD1 TRP A 283      90.175  55.288  -3.523  1.00  0.00           C  
ATOM   2151  CD2 TRP A 283      89.496  53.703  -4.951  1.00  0.00           C  
ATOM   2152  CE2 TRP A 283      90.885  53.889  -5.112  1.00  0.00           C  
ATOM   2153  CE3 TRP A 283      88.846  52.753  -5.747  1.00  0.00           C  
ATOM   2154  NE1 TRP A 283      91.274  54.861  -4.229  1.00  0.00           N  
ATOM   2155  CZ2 TRP A 283      91.634  53.161  -6.035  1.00  0.00           C  
ATOM   2156  CZ3 TRP A 283      89.592  52.032  -6.663  1.00  0.00           C  
ATOM   2157  CH2 TRP A 283      90.970  52.239  -6.799  1.00  0.00           C  
ATOM   2158  N   HIS A 284      84.766  56.645  -3.386  1.00  0.00           N  
ATOM   2159  CA  HIS A 284      83.397  56.634  -2.877  1.00  0.00           C  
ATOM   2160  C   HIS A 284      82.375  56.419  -3.986  1.00  0.00           C  
ATOM   2161  O   HIS A 284      81.281  55.909  -3.724  1.00  0.00           O  
ATOM   2162  CB  HIS A 284      83.089  57.942  -2.147  1.00  0.00           C  
ATOM   2163  CG  HIS A 284      83.829  58.114  -0.857  1.00  0.00           C  
ATOM   2164  CD2 HIS A 284      84.613  57.263  -0.154  1.00  0.00           C  
ATOM   2165  ND1 HIS A 284      83.800  59.291  -0.138  1.00  0.00           N  
ATOM   2166  CE1 HIS A 284      84.537  59.158   0.950  1.00  0.00           C  
ATOM   2167  NE2 HIS A 284      85.041  57.936   0.964  1.00  0.00           N  
ATOM   2168  N   VAL A 285      82.704  56.799  -5.225  1.00  0.00           N  
ATOM   2169  CA  VAL A 285      81.715  56.813  -6.297  1.00  0.00           C  
ATOM   2170  C   VAL A 285      81.559  55.464  -6.987  1.00  0.00           C  
ATOM   2171  O   VAL A 285      80.774  55.357  -7.939  1.00  0.00           O  
ATOM   2172  CB  VAL A 285      82.054  57.898  -7.341  1.00  0.00           C  
ATOM   2173  CG1 VAL A 285      82.195  59.256  -6.667  1.00  0.00           C  
ATOM   2174  CG2 VAL A 285      83.317  57.536  -8.097  1.00  0.00           C  
ATOM   2175  N   LEU A 286      82.270  54.433  -6.542  1.00  0.00           N  
ATOM   2176  CA  LEU A 286      82.072  53.113  -7.124  1.00  0.00           C  
ATOM   2177  C   LEU A 286      80.730  52.540  -6.668  1.00  0.00           C  
ATOM   2178  O   LEU A 286      80.325  52.743  -5.519  1.00  0.00           O  
ATOM   2179  CB  LEU A 286      83.209  52.170  -6.737  1.00  0.00           C  
ATOM   2180  CG  LEU A 286      84.521  52.361  -7.502  1.00  0.00           C  
ATOM   2181  CD1 LEU A 286      85.581  51.387  -7.003  1.00  0.00           C  
ATOM   2182  CD2 LEU A 286      84.300  52.205  -9.005  1.00  0.00           C  
ATOM   2183  N   PRO A 287      80.019  51.821  -7.543  1.00  0.00           N  
ATOM   2184  CA  PRO A 287      78.653  51.395  -7.192  1.00  0.00           C  
ATOM   2185  C   PRO A 287      78.599  50.304  -6.133  1.00  0.00           C  
ATOM   2186  O   PRO A 287      77.625  50.254  -5.372  1.00  0.00           O  
ATOM   2187  CB  PRO A 287      78.084  50.914  -8.533  1.00  0.00           C  
ATOM   2188  CG  PRO A 287      79.282  50.488  -9.313  1.00  0.00           C  
ATOM   2189  CD  PRO A 287      80.398  51.412  -8.907  1.00  0.00           C  
ATOM   2190  N   GLN A 288      79.601  49.429  -6.059  1.00  0.00           N  
ATOM   2191  CA  GLN A 288      79.628  48.383  -5.045  1.00  0.00           C  
ATOM   2192  C   GLN A 288      81.074  48.009  -4.754  1.00  0.00           C  
ATOM   2193  O   GLN A 288      81.998  48.417  -5.463  1.00  0.00           O  
ATOM   2194  CB  GLN A 288      78.833  47.145  -5.479  1.00  0.00           C  
ATOM   2195  CG  GLN A 288      79.432  46.396  -6.662  1.00  0.00           C  
ATOM   2196  CD  GLN A 288      79.114  47.053  -7.989  1.00  0.00           C  
ATOM   2197  NE2 GLN A 288      80.030  46.936  -8.945  1.00  0.00           N  
ATOM   2198  OE1 GLN A 288      78.058  47.664  -8.152  1.00  0.00           O  
ATOM   2199  N   GLU A 289      81.260  47.222  -3.697  1.00  0.00           N  
ATOM   2200  CA  GLU A 289      82.595  46.755  -3.354  1.00  0.00           C  
ATOM   2201  C   GLU A 289      83.077  45.765  -4.407  1.00  0.00           C  
ATOM   2202  O   GLU A 289      82.303  44.957  -4.930  1.00  0.00           O  
ATOM   2203  CB  GLU A 289      82.608  46.119  -1.961  1.00  0.00           C  
ATOM   2204  CG  GLU A 289      82.195  44.656  -1.911  1.00  0.00           C  
ATOM   2205  CD  GLU A 289      82.328  44.057  -0.525  1.00  0.00           C  
ATOM   2206  OE1 GLU A 289      81.369  44.166   0.268  1.00  0.00           O  
ATOM   2207  OE2 GLU A 289      83.397  43.482  -0.224  1.00  0.00           O1-
ATOM   2208  N   SER A 290      84.362  45.845  -4.734  1.00  0.00           N  
ATOM   2209  CA  SER A 290      84.903  45.082  -5.850  1.00  0.00           C  
ATOM   2210  C   SER A 290      86.416  45.211  -5.845  1.00  0.00           C  
ATOM   2211  O   SER A 290      86.997  45.962  -5.058  1.00  0.00           O  
ATOM   2212  CB  SER A 290      84.340  45.571  -7.184  1.00  0.00           C  
ATOM   2213  OG  SER A 290      84.647  46.942  -7.370  1.00  0.00           O  
ATOM   2214  N   VAL A 291      87.044  44.457  -6.744  1.00  0.00           N  
ATOM   2215  CA  VAL A 291      88.451  44.601  -7.076  1.00  0.00           C  
ATOM   2216  C   VAL A 291      88.547  44.704  -8.591  1.00  0.00           C  
ATOM   2217  O   VAL A 291      87.665  44.250  -9.322  1.00  0.00           O  
ATOM   2218  CB  VAL A 291      89.308  43.431  -6.551  1.00  0.00           C  
ATOM   2219  CG1 VAL A 291      89.314  43.422  -5.031  1.00  0.00           C  
ATOM   2220  CG2 VAL A 291      88.789  42.107  -7.096  1.00  0.00           C  
ATOM   2221  N   PHE A 292      89.629  45.330  -9.056  1.00  0.00           N  
ATOM   2222  CA  PHE A 292      89.860  45.550 -10.484  1.00  0.00           C  
ATOM   2223  C   PHE A 292      88.756  46.399 -11.113  1.00  0.00           C  
ATOM   2224  O   PHE A 292      88.394  46.202 -12.274  1.00  0.00           O  
ATOM   2225  CB  PHE A 292      90.010  44.219 -11.232  1.00  0.00           C  
ATOM   2226  CG  PHE A 292      91.123  44.210 -12.240  1.00  0.00           C  
ATOM   2227  CD1 PHE A 292      91.332  45.297 -13.073  1.00  0.00           C  
ATOM   2228  CD2 PHE A 292      91.970  43.120 -12.343  1.00  0.00           C  
ATOM   2229  CE1 PHE A 292      92.358  45.290 -13.999  1.00  0.00           C  
ATOM   2230  CE2 PHE A 292      92.999  43.108 -13.269  1.00  0.00           C  
ATOM   2231  CZ  PHE A 292      93.193  44.195 -14.095  1.00  0.00           C  
ATOM   2232  N   ARG A 293      88.205  47.344 -10.349  1.00  0.00           N  
ATOM   2233  CA  ARG A 293      87.236  48.312 -10.849  1.00  0.00           C  
ATOM   2234  C   ARG A 293      87.677  49.708 -10.440  1.00  0.00           C  
ATOM   2235  O   ARG A 293      88.099  49.924  -9.299  1.00  0.00           O  
ATOM   2236  CB  ARG A 293      85.823  48.044 -10.317  1.00  0.00           C  
ATOM   2237  CG  ARG A 293      85.215  46.735 -10.778  1.00  0.00           C  
ATOM   2238  CD  ARG A 293      84.965  46.740 -12.272  1.00  0.00           C  
ATOM   2239  NE  ARG A 293      84.425  45.464 -12.728  1.00  0.00           N  
ATOM   2240  CZ  ARG A 293      85.165  44.460 -13.185  1.00  0.00           C  
ATOM   2241  NH1 ARG A 293      86.484  44.579 -13.256  1.00  0.00           N1+
ATOM   2242  NH2 ARG A 293      84.582  43.335 -13.575  1.00  0.00           N  
ATOM   2243  N   PHE A 294      87.561  50.657 -11.366  1.00  0.00           N  
ATOM   2244  CA  PHE A 294      88.110  51.992 -11.185  1.00  0.00           C  
ATOM   2245  C   PHE A 294      87.071  53.042 -11.551  1.00  0.00           C  
ATOM   2246  O   PHE A 294      86.276  52.859 -12.476  1.00  0.00           O  
ATOM   2247  CB  PHE A 294      89.379  52.171 -12.020  1.00  0.00           C  
ATOM   2248  CG  PHE A 294      90.316  51.002 -11.936  1.00  0.00           C  
ATOM   2249  CD1 PHE A 294      91.002  50.732 -10.763  1.00  0.00           C  
ATOM   2250  CD2 PHE A 294      90.500  50.162 -13.023  1.00  0.00           C  
ATOM   2251  CE1 PHE A 294      91.861  49.651 -10.679  1.00  0.00           C  
ATOM   2252  CE2 PHE A 294      91.357  49.080 -12.944  1.00  0.00           C  
ATOM   2253  CZ  PHE A 294      92.039  48.826 -11.770  1.00  0.00           C  
ATOM   2254  N   SER A 295      87.105  54.157 -10.819  1.00  0.00           N  
ATOM   2255  CA  SER A 295      86.003  55.115 -10.854  1.00  0.00           C  
ATOM   2256  C   SER A 295      85.958  55.880 -12.170  1.00  0.00           C  
ATOM   2257  O   SER A 295      84.897  55.997 -12.795  1.00  0.00           O  
ATOM   2258  CB  SER A 295      86.124  56.088  -9.681  1.00  0.00           C  
ATOM   2259  OG  SER A 295      86.118  55.402  -8.441  1.00  0.00           O  
ATOM   2260  N   PHE A 296      87.091  56.424 -12.602  1.00  0.00           N  
ATOM   2261  CA  PHE A 296      87.137  57.314 -13.759  1.00  0.00           C  
ATOM   2262  C   PHE A 296      88.032  56.684 -14.821  1.00  0.00           C  
ATOM   2263  O   PHE A 296      89.261  56.683 -14.693  1.00  0.00           O  
ATOM   2264  CB  PHE A 296      87.613  58.703 -13.349  1.00  0.00           C  
ATOM   2265  CG  PHE A 296      86.728  59.356 -12.319  1.00  0.00           C  
ATOM   2266  CD1 PHE A 296      85.502  59.892 -12.681  1.00  0.00           C  
ATOM   2267  CD2 PHE A 296      87.114  59.416 -10.989  1.00  0.00           C  
ATOM   2268  CE1 PHE A 296      84.680  60.484 -11.736  1.00  0.00           C  
ATOM   2269  CE2 PHE A 296      86.295  60.009 -10.040  1.00  0.00           C  
ATOM   2270  CZ  PHE A 296      85.078  60.543 -10.415  1.00  0.00           C  
ATOM   2271  N   VAL A 297      87.402  56.152 -15.865  1.00  0.00           N  
ATOM   2272  CA  VAL A 297      88.080  55.426 -16.934  1.00  0.00           C  
ATOM   2273  C   VAL A 297      87.608  56.012 -18.261  1.00  0.00           C  
ATOM   2274  O   VAL A 297      86.668  56.822 -18.271  1.00  0.00           O  
ATOM   2275  CB  VAL A 297      87.797  53.916 -16.839  1.00  0.00           C  
ATOM   2276  CG1 VAL A 297      88.366  53.343 -15.545  1.00  0.00           C  
ATOM   2277  CG2 VAL A 297      86.304  53.649 -16.940  1.00  0.00           C  
ATOM   2278  N   PRO A 298      88.233  55.667 -19.389  1.00  0.00           N  
ATOM   2279  CA  PRO A 298      87.730  56.142 -20.683  1.00  0.00           C  
ATOM   2280  C   PRO A 298      86.245  55.855 -20.856  1.00  0.00           C  
ATOM   2281  O   PRO A 298      85.740  54.809 -20.443  1.00  0.00           O  
ATOM   2282  CB  PRO A 298      88.581  55.367 -21.690  1.00  0.00           C  
ATOM   2283  CG  PRO A 298      89.883  55.201 -20.987  1.00  0.00           C  
ATOM   2284  CD  PRO A 298      89.543  55.003 -19.530  1.00  0.00           C  
ATOM   2285  N   VAL A 299      85.540  56.810 -21.457  1.00  0.00           N  
ATOM   2286  CA  VAL A 299      84.095  56.741 -21.631  1.00  0.00           C  
ATOM   2287  C   VAL A 299      83.788  56.553 -23.110  1.00  0.00           C  
ATOM   2288  O   VAL A 299      84.443  57.148 -23.974  1.00  0.00           O  
ATOM   2289  CB  VAL A 299      83.407  58.004 -21.073  1.00  0.00           C  
ATOM   2290  CG1 VAL A 299      83.986  59.258 -21.712  1.00  0.00           C  
ATOM   2291  CG2 VAL A 299      81.900  57.938 -21.274  1.00  0.00           C  
ATOM   2292  N   VAL A 300      82.804  55.705 -23.400  1.00  0.00           N  
ATOM   2293  CA  VAL A 300      82.338  55.478 -24.764  1.00  0.00           C  
ATOM   2294  C   VAL A 300      81.247  56.509 -25.038  1.00  0.00           C  
ATOM   2295  O   VAL A 300      80.112  56.367 -24.582  1.00  0.00           O  
ATOM   2296  CB  VAL A 300      81.829  54.048 -24.961  1.00  0.00           C  
ATOM   2297  CG1 VAL A 300      81.304  53.863 -26.377  1.00  0.00           C  
ATOM   2298  CG2 VAL A 300      82.931  53.046 -24.662  1.00  0.00           C  
ATOM   2299  N   ASP A 301      81.593  57.555 -25.790  1.00  0.00           N  
ATOM   2300  CA  ASP A 301      80.660  58.638 -26.061  1.00  0.00           C  
ATOM   2301  C   ASP A 301      80.559  59.010 -27.534  1.00  0.00           C  
ATOM   2302  O   ASP A 301      79.805  59.931 -27.869  1.00  0.00           O  
ATOM   2303  CB  ASP A 301      81.042  59.887 -25.253  1.00  0.00           C  
ATOM   2304  CG  ASP A 301      82.380  60.465 -25.671  1.00  0.00           C  
ATOM   2305  OD1 ASP A 301      83.235  59.697 -26.164  1.00  0.00           O  
ATOM   2306  OD2 ASP A 301      82.578  61.687 -25.506  1.00  0.00           O1-
ATOM   2307  N   GLY A 302      81.290  58.336 -28.419  1.00  0.00           N  
ATOM   2308  CA  GLY A 302      81.232  58.599 -29.838  1.00  0.00           C  
ATOM   2309  C   GLY A 302      82.349  59.473 -30.371  1.00  0.00           C  
ATOM   2310  O   GLY A 302      82.589  59.471 -31.584  1.00  0.00           O  
ATOM   2311  N   ASP A 303      83.036  60.218 -29.504  1.00  0.00           N  
ATOM   2312  CA  ASP A 303      84.106  61.104 -29.948  1.00  0.00           C  
ATOM   2313  C   ASP A 303      85.411  60.329 -30.105  1.00  0.00           C  
ATOM   2314  O   ASP A 303      85.739  59.884 -31.210  1.00  0.00           O  
ATOM   2315  CB  ASP A 303      84.274  62.271 -28.971  1.00  0.00           C  
ATOM   2316  CG  ASP A 303      85.120  63.399 -29.540  1.00  0.00           C  
ATOM   2317  OD1 ASP A 303      85.544  63.303 -30.712  1.00  0.00           O  
ATOM   2318  OD2 ASP A 303      85.358  64.387 -28.813  1.00  0.00           O1-
ATOM   2319  N   PHE A 304      86.159  60.159 -29.009  1.00  0.00           N  
ATOM   2320  CA  PHE A 304      87.413  59.413 -29.081  1.00  0.00           C  
ATOM   2321  C   PHE A 304      87.168  57.971 -29.505  1.00  0.00           C  
ATOM   2322  O   PHE A 304      87.940  57.406 -30.289  1.00  0.00           O  
ATOM   2323  CB  PHE A 304      88.136  59.458 -27.733  1.00  0.00           C  
ATOM   2324  CG  PHE A 304      89.576  59.015 -27.797  1.00  0.00           C  
ATOM   2325  CD1 PHE A 304      89.908  57.669 -27.817  1.00  0.00           C  
ATOM   2326  CD2 PHE A 304      90.599  59.949 -27.829  1.00  0.00           C  
ATOM   2327  CE1 PHE A 304      91.230  57.264 -27.877  1.00  0.00           C  
ATOM   2328  CE2 PHE A 304      91.921  59.551 -27.884  1.00  0.00           C  
ATOM   2329  CZ  PHE A 304      92.238  58.205 -27.910  1.00  0.00           C  
ATOM   2330  N   LEU A 305      86.106  57.359 -28.988  1.00  0.00           N  
ATOM   2331  CA  LEU A 305      85.688  56.012 -29.363  1.00  0.00           C  
ATOM   2332  C   LEU A 305      84.286  56.109 -29.947  1.00  0.00           C  
ATOM   2333  O   LEU A 305      83.321  56.350 -29.214  1.00  0.00           O  
ATOM   2334  CB  LEU A 305      85.721  55.070 -28.158  1.00  0.00           C  
ATOM   2335  CG  LEU A 305      87.092  54.805 -27.536  1.00  0.00           C  
ATOM   2336  CD1 LEU A 305      86.953  54.239 -26.131  1.00  0.00           C  
ATOM   2337  CD2 LEU A 305      87.895  53.861 -28.416  1.00  0.00           C  
ATOM   2338  N   SER A 306      84.173  55.925 -31.266  1.00  0.00           N  
ATOM   2339  CA  SER A 306      82.879  56.000 -31.937  1.00  0.00           C  
ATOM   2340  C   SER A 306      81.958  54.842 -31.577  1.00  0.00           C  
ATOM   2341  O   SER A 306      80.771  54.889 -31.918  1.00  0.00           O  
ATOM   2342  CB  SER A 306      83.077  56.048 -33.453  1.00  0.00           C  
ATOM   2343  OG  SER A 306      83.748  54.889 -33.917  1.00  0.00           O  
ATOM   2344  N   ASP A 307      82.473  53.814 -30.911  1.00  0.00           N  
ATOM   2345  CA  ASP A 307      81.681  52.677 -30.464  1.00  0.00           C  
ATOM   2346  C   ASP A 307      82.475  51.974 -29.370  1.00  0.00           C  
ATOM   2347  O   ASP A 307      83.607  52.356 -29.061  1.00  0.00           O  
ATOM   2348  CB  ASP A 307      81.353  51.737 -31.630  1.00  0.00           C  
ATOM   2349  CG  ASP A 307      80.034  51.006 -31.444  1.00  0.00           C  
ATOM   2350  OD1 ASP A 307      79.647  50.747 -30.285  1.00  0.00           O  
ATOM   2351  OD2 ASP A 307      79.385  50.688 -32.463  1.00  0.00           O1-
ATOM   2352  N   THR A 308      81.870  50.946 -28.778  1.00  0.00           N  
ATOM   2353  CA  THR A 308      82.560  50.183 -27.751  1.00  0.00           C  
ATOM   2354  C   THR A 308      83.819  49.547 -28.335  1.00  0.00           C  
ATOM   2355  O   THR A 308      83.869  49.237 -29.529  1.00  0.00           O  
ATOM   2356  CB  THR A 308      81.655  49.094 -27.178  1.00  0.00           C  
ATOM   2357  CG2 THR A 308      80.422  49.703 -26.530  1.00  0.00           C  
ATOM   2358  OG1 THR A 308      81.254  48.207 -28.229  1.00  0.00           O  
ATOM   2359  N   PRO A 309      84.860  49.356 -27.519  1.00  0.00           N  
ATOM   2360  CA  PRO A 309      86.061  48.670 -28.023  1.00  0.00           C  
ATOM   2361  C   PRO A 309      85.762  47.321 -28.652  1.00  0.00           C  
ATOM   2362  O   PRO A 309      86.371  46.975 -29.670  1.00  0.00           O  
ATOM   2363  CB  PRO A 309      86.931  48.539 -26.767  1.00  0.00           C  
ATOM   2364  CG  PRO A 309      86.517  49.687 -25.916  1.00  0.00           C  
ATOM   2365  CD  PRO A 309      85.039  49.844 -26.141  1.00  0.00           C  
ATOM   2366  N   GLU A 310      84.822  46.557 -28.088  1.00  0.00           N  
ATOM   2367  CA  GLU A 310      84.454  45.279 -28.691  1.00  0.00           C  
ATOM   2368  C   GLU A 310      83.892  45.469 -30.095  1.00  0.00           C  
ATOM   2369  O   GLU A 310      84.256  44.735 -31.021  1.00  0.00           O  
ATOM   2370  CB  GLU A 310      83.447  44.543 -27.807  1.00  0.00           C  
ATOM   2371  CG  GLU A 310      82.795  43.358 -28.506  1.00  0.00           C  
ATOM   2372  CD  GLU A 310      82.154  42.377 -27.546  1.00  0.00           C  
ATOM   2373  OE1 GLU A 310      81.651  42.811 -26.489  1.00  0.00           O  
ATOM   2374  OE2 GLU A 310      82.161  41.165 -27.852  1.00  0.00           O1-
ATOM   2375  N   ALA A 311      83.007  46.453 -30.273  1.00  0.00           N  
ATOM   2376  CA  ALA A 311      82.433  46.702 -31.592  1.00  0.00           C  
ATOM   2377  C   ALA A 311      83.503  47.109 -32.596  1.00  0.00           C  
ATOM   2378  O   ALA A 311      83.515  46.622 -33.734  1.00  0.00           O  
ATOM   2379  CB  ALA A 311      81.350  47.776 -31.500  1.00  0.00           C  
ATOM   2380  N   LEU A 312      84.415  47.998 -32.194  1.00  0.00           N  
ATOM   2381  CA  LEU A 312      85.465  48.442 -33.105  1.00  0.00           C  
ATOM   2382  C   LEU A 312      86.468  47.332 -33.394  1.00  0.00           C  
ATOM   2383  O   LEU A 312      86.995  47.253 -34.509  1.00  0.00           O  
ATOM   2384  CB  LEU A 312      86.173  49.667 -32.527  1.00  0.00           C  
ATOM   2385  CG  LEU A 312      85.261  50.851 -32.195  1.00  0.00           C  
ATOM   2386  CD1 LEU A 312      86.011  51.917 -31.405  1.00  0.00           C  
ATOM   2387  CD2 LEU A 312      84.671  51.438 -33.468  1.00  0.00           C  
ATOM   2388  N   ILE A 313      86.743  46.471 -32.412  1.00  0.00           N  
ATOM   2389  CA  ILE A 313      87.650  45.349 -32.640  1.00  0.00           C  
ATOM   2390  C   ILE A 313      87.032  44.350 -33.611  1.00  0.00           C  
ATOM   2391  O   ILE A 313      87.718  43.812 -34.490  1.00  0.00           O  
ATOM   2392  CB  ILE A 313      88.023  44.686 -31.301  1.00  0.00           C  
ATOM   2393  CG1 ILE A 313      88.974  45.584 -30.508  1.00  0.00           C  
ATOM   2394  CG2 ILE A 313      88.644  43.311 -31.529  1.00  0.00           C  
ATOM   2395  CD1 ILE A 313      89.078  45.218 -29.043  1.00  0.00           C  
ATOM   2396  N   ASN A 314      85.729  44.091 -33.477  1.00  0.00           N  
ATOM   2397  CA  ASN A 314      85.072  43.137 -34.364  1.00  0.00           C  
ATOM   2398  C   ASN A 314      84.957  43.669 -35.787  1.00  0.00           C  
ATOM   2399  O   ASN A 314      85.044  42.892 -36.744  1.00  0.00           O  
ATOM   2400  CB  ASN A 314      83.685  42.781 -33.826  1.00  0.00           C  
ATOM   2401  CG  ASN A 314      83.740  42.067 -32.491  1.00  0.00           C  
ATOM   2402  ND2 ASN A 314      82.672  42.191 -31.712  1.00  0.00           N  
ATOM   2403  OD1 ASN A 314      84.728  41.406 -32.165  1.00  0.00           O  
ATOM   2404  N   ALA A 315      84.761  44.976 -35.946  1.00  0.00           N  
ATOM   2405  CA  ALA A 315      84.584  45.594 -37.252  1.00  0.00           C  
ATOM   2406  C   ALA A 315      85.866  46.212 -37.794  1.00  0.00           C  
ATOM   2407  O   ALA A 315      85.812  46.974 -38.763  1.00  0.00           O  
ATOM   2408  CB  ALA A 315      83.486  46.657 -37.186  1.00  0.00           C  
ATOM   2409  N   GLY A 316      87.013  45.899 -37.199  1.00  0.00           N  
ATOM   2410  CA  GLY A 316      88.255  46.542 -37.574  1.00  0.00           C  
ATOM   2411  C   GLY A 316      88.978  45.845 -38.713  1.00  0.00           C  
ATOM   2412  O   GLY A 316      88.850  44.641 -38.919  1.00  0.00           O  
ATOM   2413  N   ASP A 317      89.746  46.637 -39.458  1.00  0.00           N  
ATOM   2414  CA  ASP A 317      90.617  46.150 -40.523  1.00  0.00           C  
ATOM   2415  C   ASP A 317      92.052  46.426 -40.091  1.00  0.00           C  
ATOM   2416  O   ASP A 317      92.489  47.581 -40.078  1.00  0.00           O  
ATOM   2417  CB  ASP A 317      90.287  46.835 -41.848  1.00  0.00           C  
ATOM   2418  CG  ASP A 317      91.097  46.291 -43.012  1.00  0.00           C  
ATOM   2419  OD1 ASP A 317      91.826  45.291 -42.833  1.00  0.00           O  
ATOM   2420  OD2 ASP A 317      90.999  46.869 -44.114  1.00  0.00           O1-
ATOM   2421  N   PHE A 318      92.781  45.370 -39.733  1.00  0.00           N  
ATOM   2422  CA  PHE A 318      94.103  45.505 -39.134  1.00  0.00           C  
ATOM   2423  C   PHE A 318      95.214  44.974 -40.037  1.00  0.00           C  
ATOM   2424  O   PHE A 318      96.282  44.593 -39.551  1.00  0.00           O  
ATOM   2425  CB  PHE A 318      94.144  44.803 -37.778  1.00  0.00           C  
ATOM   2426  CG  PHE A 318      93.087  45.272 -36.821  1.00  0.00           C  
ATOM   2427  CD1 PHE A 318      93.259  46.441 -36.098  1.00  0.00           C  
ATOM   2428  CD2 PHE A 318      91.923  44.545 -36.644  1.00  0.00           C  
ATOM   2429  CE1 PHE A 318      92.288  46.876 -35.216  1.00  0.00           C  
ATOM   2430  CE2 PHE A 318      90.948  44.973 -35.764  1.00  0.00           C  
ATOM   2431  CZ  PHE A 318      91.130  46.140 -35.049  1.00  0.00           C  
ATOM   2432  N   HIS A 319      94.985  44.949 -41.348  1.00  0.00           N  
ATOM   2433  CA  HIS A 319      96.017  44.489 -42.268  1.00  0.00           C  
ATOM   2434  C   HIS A 319      97.210  45.436 -42.252  1.00  0.00           C  
ATOM   2435  O   HIS A 319      97.055  46.660 -42.266  1.00  0.00           O  
ATOM   2436  CB  HIS A 319      95.455  44.365 -43.685  1.00  0.00           C  
ATOM   2437  CG  HIS A 319      94.677  43.106 -43.913  1.00  0.00           C  
ATOM   2438  CD2 HIS A 319      95.072  41.878 -44.323  1.00  0.00           C  
ATOM   2439  ND1 HIS A 319      93.319  43.018 -43.692  1.00  0.00           N  
ATOM   2440  CE1 HIS A 319      92.910  41.792 -43.966  1.00  0.00           C  
ATOM   2441  NE2 HIS A 319      93.954  41.080 -44.350  1.00  0.00           N  
ATOM   2442  N   GLY A 320      98.409  44.859 -42.209  1.00  0.00           N  
ATOM   2443  CA  GLY A 320      99.630  45.633 -42.166  1.00  0.00           C  
ATOM   2444  C   GLY A 320     100.096  46.025 -40.781  1.00  0.00           C  
ATOM   2445  O   GLY A 320     101.107  46.729 -40.662  1.00  0.00           O  
ATOM   2446  N   LEU A 321      99.401  45.592 -39.734  1.00  0.00           N  
ATOM   2447  CA  LEU A 321      99.757  45.920 -38.362  1.00  0.00           C  
ATOM   2448  C   LEU A 321     100.410  44.719 -37.691  1.00  0.00           C  
ATOM   2449  O   LEU A 321     100.031  43.572 -37.943  1.00  0.00           O  
ATOM   2450  CB  LEU A 321      98.517  46.357 -37.576  1.00  0.00           C  
ATOM   2451  CG  LEU A 321      98.637  46.582 -36.067  1.00  0.00           C  
ATOM   2452  CD1 LEU A 321      99.610  47.709 -35.751  1.00  0.00           C  
ATOM   2453  CD2 LEU A 321      97.268  46.860 -35.457  1.00  0.00           C  
ATOM   2454  N   GLN A 322     101.404  44.988 -36.848  1.00  0.00           N  
ATOM   2455  CA  GLN A 322     102.047  43.966 -36.034  1.00  0.00           C  
ATOM   2456  C   GLN A 322     101.825  44.301 -34.567  1.00  0.00           C  
ATOM   2457  O   GLN A 322     102.102  45.425 -34.134  1.00  0.00           O  
ATOM   2458  CB  GLN A 322     103.546  43.861 -36.336  1.00  0.00           C  
ATOM   2459  CG  GLN A 322     103.875  43.549 -37.789  1.00  0.00           C  
ATOM   2460  CD  GLN A 322     103.890  44.789 -38.660  1.00  0.00           C  
ATOM   2461  NE2 GLN A 322     103.284  44.693 -39.839  1.00  0.00           N  
ATOM   2462  OE1 GLN A 322     104.434  45.824 -38.275  1.00  0.00           O  
ATOM   2463  N   VAL A 323     101.318  43.332 -33.809  1.00  0.00           N  
ATOM   2464  CA  VAL A 323     100.988  43.526 -32.404  1.00  0.00           C  
ATOM   2465  C   VAL A 323     101.679  42.453 -31.578  1.00  0.00           C  
ATOM   2466  O   VAL A 323     101.785  41.296 -32.001  1.00  0.00           O  
ATOM   2467  CB  VAL A 323      99.463  43.495 -32.161  1.00  0.00           C  
ATOM   2468  CG1 VAL A 323      99.147  43.875 -30.723  1.00  0.00           C  
ATOM   2469  CG2 VAL A 323      98.747  44.425 -33.122  1.00  0.00           C  
ATOM   2470  N   LEU A 324     102.153  42.844 -30.400  1.00  0.00           N  
ATOM   2471  CA  LEU A 324     102.715  41.932 -29.414  1.00  0.00           C  
ATOM   2472  C   LEU A 324     101.866  42.039 -28.155  1.00  0.00           C  
ATOM   2473  O   LEU A 324     101.805  43.105 -27.537  1.00  0.00           O  
ATOM   2474  CB  LEU A 324     104.178  42.278 -29.127  1.00  0.00           C  
ATOM   2475  CG  LEU A 324     105.150  41.165 -28.733  1.00  0.00           C  
ATOM   2476  CD1 LEU A 324     106.552  41.729 -28.577  1.00  0.00           C  
ATOM   2477  CD2 LEU A 324     104.715  40.495 -27.453  1.00  0.00           C  
ATOM   2478  N   VAL A 325     101.198  40.948 -27.789  1.00  0.00           N  
ATOM   2479  CA  VAL A 325     100.350  40.921 -26.605  1.00  0.00           C  
ATOM   2480  C   VAL A 325     100.852  39.831 -25.670  1.00  0.00           C  
ATOM   2481  O   VAL A 325     101.595  38.931 -26.066  1.00  0.00           O  
ATOM   2482  CB  VAL A 325      98.867  40.695 -26.954  1.00  0.00           C  
ATOM   2483  CG1 VAL A 325      98.342  41.840 -27.796  1.00  0.00           C  
ATOM   2484  CG2 VAL A 325      98.691  39.369 -27.678  1.00  0.00           C  
ATOM   2485  N   GLY A 326     100.432  39.920 -24.413  1.00  0.00           N  
ATOM   2486  CA  GLY A 326     100.825  38.914 -23.443  1.00  0.00           C  
ATOM   2487  C   GLY A 326     100.266  39.225 -22.073  1.00  0.00           C  
ATOM   2488  O   GLY A 326      99.659  40.276 -21.840  1.00  0.00           O  
ATOM   2489  N   VAL A 327     100.484  38.275 -21.163  1.00  0.00           N  
ATOM   2490  CA  VAL A 327      99.998  38.337 -19.792  1.00  0.00           C  
ATOM   2491  C   VAL A 327     101.064  37.733 -18.885  1.00  0.00           C  
ATOM   2492  O   VAL A 327     102.028  37.119 -19.346  1.00  0.00           O  
ATOM   2493  CB  VAL A 327      98.658  37.587 -19.612  1.00  0.00           C  
ATOM   2494  CG1 VAL A 327      97.559  38.224 -20.451  1.00  0.00           C  
ATOM   2495  CG2 VAL A 327      98.823  36.122 -19.972  1.00  0.00           C  
ATOM   2496  N   VAL A 328     100.880  37.911 -17.582  1.00  0.00           N  
ATOM   2497  CA  VAL A 328     101.719  37.263 -16.592  1.00  0.00           C  
ATOM   2498  C   VAL A 328     101.008  36.012 -16.089  1.00  0.00           C  
ATOM   2499  O   VAL A 328      99.823  35.802 -16.334  1.00  0.00           O  
ATOM   2500  CB  VAL A 328     102.090  38.211 -15.420  1.00  0.00           C  
ATOM   2501  CG1 VAL A 328     102.807  39.452 -15.933  1.00  0.00           C  
ATOM   2502  CG2 VAL A 328     100.857  38.581 -14.611  1.00  0.00           C  
ATOM   2503  N   LYS A 329     101.742  35.173 -15.356  1.00  0.00           N  
ATOM   2504  CA  LYS A 329     101.207  33.884 -14.933  1.00  0.00           C  
ATOM   2505  C   LYS A 329     100.062  34.027 -13.933  1.00  0.00           C  
ATOM   2506  O   LYS A 329      99.168  33.174 -13.900  1.00  0.00           O  
ATOM   2507  CB  LYS A 329     102.329  33.029 -14.341  1.00  0.00           C  
ATOM   2508  CG  LYS A 329     101.914  31.612 -13.979  1.00  0.00           C  
ATOM   2509  CD  LYS A 329     103.096  30.794 -13.488  1.00  0.00           C  
ATOM   2510  CE  LYS A 329     102.631  29.537 -12.771  1.00  0.00           C  
ATOM   2511  NZ  LYS A 329     101.815  29.857 -11.564  1.00  0.00           N1+
ATOM   2512  N   ASP A 330     100.056  35.092 -13.118  1.00  0.00           N  
ATOM   2513  CA  ASP A 330      99.075  35.252 -12.033  1.00  0.00           C  
ATOM   2514  C   ASP A 330      98.527  36.681 -12.043  1.00  0.00           C  
ATOM   2515  O   ASP A 330      98.895  37.506 -11.204  1.00  0.00           O  
ATOM   2516  CB  ASP A 330      99.708  34.899 -10.691  1.00  0.00           C  
ATOM   2517  CG  ASP A 330     100.210  33.470 -10.643  1.00  0.00           C  
ATOM   2518  OD1 ASP A 330      99.377  32.541 -10.712  1.00  0.00           O  
ATOM   2519  OD2 ASP A 330     101.440  33.276 -10.552  1.00  0.00           O1-
ATOM   2520  N   GLU A 331      97.610  36.952 -12.976  1.00  0.00           N  
ATOM   2521  CA  GLU A 331      97.125  38.316 -13.173  1.00  0.00           C  
ATOM   2522  C   GLU A 331      96.280  38.802 -12.000  1.00  0.00           C  
ATOM   2523  O   GLU A 331      96.386  39.966 -11.593  1.00  0.00           O  
ATOM   2524  CB  GLU A 331      96.322  38.404 -14.471  1.00  0.00           C  
ATOM   2525  CG  GLU A 331      97.148  38.281 -15.740  1.00  0.00           C  
ATOM   2526  CD  GLU A 331      97.921  39.546 -16.067  1.00  0.00           C  
ATOM   2527  OE1 GLU A 331      97.870  40.508 -15.272  1.00  0.00           O  
ATOM   2528  OE2 GLU A 331      98.578  39.581 -17.126  1.00  0.00           O1-
ATOM   2529  N   GLY A 332      95.428  37.940 -11.452  1.00  0.00           N  
ATOM   2530  CA  GLY A 332      94.468  38.343 -10.446  1.00  0.00           C  
ATOM   2531  C   GLY A 332      94.887  38.148  -9.006  1.00  0.00           C  
ATOM   2532  O   GLY A 332      94.090  38.436  -8.105  1.00  0.00           O  
ATOM   2533  N   SER A 333      96.115  37.698  -8.752  1.00  0.00           N  
ATOM   2534  CA  SER A 333      96.480  37.258  -7.410  1.00  0.00           C  
ATOM   2535  C   SER A 333      96.527  38.421  -6.423  1.00  0.00           C  
ATOM   2536  O   SER A 333      95.918  38.354  -5.349  1.00  0.00           O  
ATOM   2537  CB  SER A 333      97.819  36.521  -7.449  1.00  0.00           C  
ATOM   2538  OG  SER A 333      98.821  37.325  -8.038  1.00  0.00           O  
ATOM   2539  N   TYR A 334      97.242  39.499  -6.762  1.00  0.00           N  
ATOM   2540  CA  TYR A 334      97.437  40.567  -5.783  1.00  0.00           C  
ATOM   2541  C   TYR A 334      96.142  41.323  -5.499  1.00  0.00           C  
ATOM   2542  O   TYR A 334      95.971  41.850  -4.394  1.00  0.00           O  
ATOM   2543  CB  TYR A 334      98.544  41.528  -6.243  1.00  0.00           C  
ATOM   2544  CG  TYR A 334      98.063  42.846  -6.819  1.00  0.00           C  
ATOM   2545  CD1 TYR A 334      97.710  43.910  -5.991  1.00  0.00           C  
ATOM   2546  CD2 TYR A 334      97.983  43.035  -8.191  1.00  0.00           C  
ATOM   2547  CE1 TYR A 334      97.261  45.105  -6.514  1.00  0.00           C  
ATOM   2548  CE2 TYR A 334      97.549  44.235  -8.721  1.00  0.00           C  
ATOM   2549  CZ  TYR A 334      97.188  45.265  -7.879  1.00  0.00           C  
ATOM   2550  OH  TYR A 334      96.753  46.463  -8.399  1.00  0.00           O  
ATOM   2551  N   PHE A 335      95.225  41.393  -6.469  1.00  0.00           N  
ATOM   2552  CA  PHE A 335      93.968  42.105  -6.252  1.00  0.00           C  
ATOM   2553  C   PHE A 335      93.142  41.500  -5.124  1.00  0.00           C  
ATOM   2554  O   PHE A 335      92.301  42.195  -4.544  1.00  0.00           O  
ATOM   2555  CB  PHE A 335      93.129  42.120  -7.533  1.00  0.00           C  
ATOM   2556  CG  PHE A 335      93.754  42.888  -8.662  1.00  0.00           C  
ATOM   2557  CD1 PHE A 335      93.549  44.254  -8.785  1.00  0.00           C  
ATOM   2558  CD2 PHE A 335      94.537  42.245  -9.605  1.00  0.00           C  
ATOM   2559  CE1 PHE A 335      94.121  44.965  -9.823  1.00  0.00           C  
ATOM   2560  CE2 PHE A 335      95.112  42.951 -10.648  1.00  0.00           C  
ATOM   2561  CZ  PHE A 335      94.902  44.312 -10.757  1.00  0.00           C  
ATOM   2562  N   LEU A 336      93.367  40.226  -4.795  1.00  0.00           N  
ATOM   2563  CA  LEU A 336      92.511  39.550  -3.828  1.00  0.00           C  
ATOM   2564  C   LEU A 336      92.660  40.130  -2.425  1.00  0.00           C  
ATOM   2565  O   LEU A 336      91.702  40.096  -1.645  1.00  0.00           O  
ATOM   2566  CB  LEU A 336      92.812  38.051  -3.835  1.00  0.00           C  
ATOM   2567  CG  LEU A 336      92.687  37.400  -5.219  1.00  0.00           C  
ATOM   2568  CD1 LEU A 336      93.050  35.923  -5.190  1.00  0.00           C  
ATOM   2569  CD2 LEU A 336      91.287  37.594  -5.779  1.00  0.00           C  
ATOM   2570  N   VAL A 337      93.828  40.681  -2.085  1.00  0.00           N  
ATOM   2571  CA  VAL A 337      94.035  41.228  -0.746  1.00  0.00           C  
ATOM   2572  C   VAL A 337      93.498  42.650  -0.676  1.00  0.00           C  
ATOM   2573  O   VAL A 337      93.667  43.339   0.336  1.00  0.00           O  
ATOM   2574  CB  VAL A 337      95.518  41.189  -0.330  1.00  0.00           C  
ATOM   2575  CG1 VAL A 337      96.048  39.761  -0.373  1.00  0.00           C  
ATOM   2576  CG2 VAL A 337      96.352  42.129  -1.198  1.00  0.00           C  
ATOM   2577  N   TYR A 338      92.844  43.098  -1.747  1.00  0.00           N  
ATOM   2578  CA  TYR A 338      92.244  44.424  -1.802  1.00  0.00           C  
ATOM   2579  C   TYR A 338      90.721  44.384  -1.738  1.00  0.00           C  
ATOM   2580  O   TYR A 338      90.065  45.333  -2.177  1.00  0.00           O  
ATOM   2581  CB  TYR A 338      92.700  45.156  -3.065  1.00  0.00           C  
ATOM   2582  CG  TYR A 338      94.083  45.743  -2.945  1.00  0.00           C  
ATOM   2583  CD1 TYR A 338      95.209  44.973  -3.197  1.00  0.00           C  
ATOM   2584  CD2 TYR A 338      94.263  47.067  -2.568  1.00  0.00           C  
ATOM   2585  CE1 TYR A 338      96.479  45.506  -3.081  1.00  0.00           C  
ATOM   2586  CE2 TYR A 338      95.528  47.609  -2.450  1.00  0.00           C  
ATOM   2587  CZ  TYR A 338      96.632  46.824  -2.707  1.00  0.00           C  
ATOM   2588  OH  TYR A 338      97.894  47.358  -2.591  1.00  0.00           O  
ATOM   2589  N   GLY A 339      90.140  43.311  -1.202  1.00  0.00           N  
ATOM   2590  CA  GLY A 339      88.692  43.252  -1.120  1.00  0.00           C  
ATOM   2591  C   GLY A 339      88.081  41.876  -0.947  1.00  0.00           C  
ATOM   2592  O   GLY A 339      86.956  41.758  -0.456  1.00  0.00           O  
ATOM   2593  N   ALA A 340      88.793  40.833  -1.348  1.00  0.00           N  
ATOM   2594  CA  ALA A 340      88.254  39.486  -1.215  1.00  0.00           C  
ATOM   2595  C   ALA A 340      88.354  39.026   0.236  1.00  0.00           C  
ATOM   2596  O   ALA A 340      89.413  39.175   0.855  1.00  0.00           O  
ATOM   2597  CB  ALA A 340      88.995  38.517  -2.132  1.00  0.00           C  
ATOM   2598  N   PRO A 341      87.286  38.474   0.810  1.00  0.00           N  
ATOM   2599  CA  PRO A 341      87.336  38.065   2.220  1.00  0.00           C  
ATOM   2600  C   PRO A 341      88.260  36.877   2.438  1.00  0.00           C  
ATOM   2601  O   PRO A 341      88.398  35.995   1.587  1.00  0.00           O  
ATOM   2602  CB  PRO A 341      85.880  37.703   2.537  1.00  0.00           C  
ATOM   2603  CG  PRO A 341      85.275  37.370   1.215  1.00  0.00           C  
ATOM   2604  CD  PRO A 341      85.954  38.262   0.216  1.00  0.00           C  
ATOM   2605  N   GLY A 342      88.897  36.867   3.608  1.00  0.00           N  
ATOM   2606  CA  GLY A 342      89.837  35.828   3.965  1.00  0.00           C  
ATOM   2607  C   GLY A 342      91.230  35.991   3.398  1.00  0.00           C  
ATOM   2608  O   GLY A 342      92.079  35.119   3.629  1.00  0.00           O  
ATOM   2609  N   PHE A 343      91.504  37.072   2.674  1.00  0.00           N  
ATOM   2610  CA  PHE A 343      92.783  37.255   2.005  1.00  0.00           C  
ATOM   2611  C   PHE A 343      93.651  38.261   2.749  1.00  0.00           C  
ATOM   2612  O   PHE A 343      93.175  39.317   3.175  1.00  0.00           O  
ATOM   2613  CB  PHE A 343      92.583  37.704   0.555  1.00  0.00           C  
ATOM   2614  CG  PHE A 343      92.337  36.569  -0.394  1.00  0.00           C  
ATOM   2615  CD1 PHE A 343      93.397  35.910  -0.992  1.00  0.00           C  
ATOM   2616  CD2 PHE A 343      91.049  36.152  -0.678  1.00  0.00           C  
ATOM   2617  CE1 PHE A 343      93.177  34.861  -1.861  1.00  0.00           C  
ATOM   2618  CE2 PHE A 343      90.822  35.106  -1.551  1.00  0.00           C  
ATOM   2619  CZ  PHE A 343      91.887  34.459  -2.142  1.00  0.00           C  
ATOM   2620  N   SER A 344      94.928  37.920   2.894  1.00  0.00           N  
ATOM   2621  CA  SER A 344      95.913  38.783   3.525  1.00  0.00           C  
ATOM   2622  C   SER A 344      97.269  38.480   2.906  1.00  0.00           C  
ATOM   2623  O   SER A 344      97.601  37.316   2.676  1.00  0.00           O  
ATOM   2624  CB  SER A 344      95.951  38.571   5.043  1.00  0.00           C  
ATOM   2625  OG  SER A 344      97.091  39.178   5.621  1.00  0.00           O  
ATOM   2626  N   LYS A 345      98.045  39.529   2.625  1.00  0.00           N  
ATOM   2627  CA  LYS A 345      99.363  39.303   2.045  1.00  0.00           C  
ATOM   2628  C   LYS A 345     100.356  38.753   3.059  1.00  0.00           C  
ATOM   2629  O   LYS A 345     101.437  38.306   2.662  1.00  0.00           O  
ATOM   2630  CB  LYS A 345      99.913  40.593   1.436  1.00  0.00           C  
ATOM   2631  CG  LYS A 345     100.725  41.445   2.400  1.00  0.00           C  
ATOM   2632  CD  LYS A 345     101.417  42.587   1.672  1.00  0.00           C  
ATOM   2633  CE  LYS A 345     102.322  43.375   2.604  1.00  0.00           C  
ATOM   2634  NZ  LYS A 345     103.390  42.530   3.210  1.00  0.00           N1+
ATOM   2635  N   ASP A 346     100.012  38.763   4.345  1.00  0.00           N  
ATOM   2636  CA  ASP A 346     100.913  38.337   5.403  1.00  0.00           C  
ATOM   2637  C   ASP A 346     100.569  36.957   5.956  1.00  0.00           C  
ATOM   2638  O   ASP A 346     101.122  36.560   6.985  1.00  0.00           O  
ATOM   2639  CB  ASP A 346     100.924  39.381   6.523  1.00  0.00           C  
ATOM   2640  CG  ASP A 346     101.461  40.726   6.055  1.00  0.00           C  
ATOM   2641  OD1 ASP A 346     102.500  40.739   5.361  1.00  0.00           O  
ATOM   2642  OD2 ASP A 346     100.841  41.766   6.365  1.00  0.00           O1-
ATOM   2643  N   ASN A 347      99.674  36.220   5.302  1.00  0.00           N  
ATOM   2644  CA  ASN A 347      99.475  34.805   5.601  1.00  0.00           C  
ATOM   2645  C   ASN A 347      99.313  34.065   4.276  1.00  0.00           C  
ATOM   2646  O   ASN A 347      99.564  34.618   3.200  1.00  0.00           O  
ATOM   2647  CB  ASN A 347      98.297  34.590   6.567  1.00  0.00           C  
ATOM   2648  CG  ASN A 347      96.969  35.090   6.021  1.00  0.00           C  
ATOM   2649  ND2 ASN A 347      96.080  35.487   6.925  1.00  0.00           N  
ATOM   2650  OD1 ASN A 347      96.736  35.112   4.812  1.00  0.00           O  
ATOM   2651  N   GLU A 348      98.888  32.805   4.350  1.00  0.00           N  
ATOM   2652  CA  GLU A 348      98.774  31.967   3.164  1.00  0.00           C  
ATOM   2653  C   GLU A 348      97.439  32.111   2.452  1.00  0.00           C  
ATOM   2654  O   GLU A 348      97.281  31.557   1.358  1.00  0.00           O  
ATOM   2655  CB  GLU A 348      98.995  30.495   3.530  1.00  0.00           C  
ATOM   2656  CG  GLU A 348     100.320  30.229   4.217  1.00  0.00           C  
ATOM   2657  CD  GLU A 348     101.494  30.809   3.456  1.00  0.00           C  
ATOM   2658  OE1 GLU A 348     101.626  30.519   2.247  1.00  0.00           O  
ATOM   2659  OE2 GLU A 348     102.280  31.564   4.065  1.00  0.00           O1-
ATOM   2660  N   SER A 349      96.484  32.827   3.045  1.00  0.00           N  
ATOM   2661  CA  SER A 349      95.184  33.085   2.423  1.00  0.00           C  
ATOM   2662  C   SER A 349      94.486  31.788   2.016  1.00  0.00           C  
ATOM   2663  O   SER A 349      93.910  31.677   0.932  1.00  0.00           O  
ATOM   2664  CB  SER A 349      95.333  34.025   1.225  1.00  0.00           C  
ATOM   2665  OG  SER A 349      95.706  35.322   1.654  1.00  0.00           O  
ATOM   2666  N   LEU A 350      94.543  30.791   2.900  1.00  0.00           N  
ATOM   2667  CA  LEU A 350      93.862  29.516   2.679  1.00  0.00           C  
ATOM   2668  C   LEU A 350      92.383  29.709   3.008  1.00  0.00           C  
ATOM   2669  O   LEU A 350      91.901  29.405   4.102  1.00  0.00           O  
ATOM   2670  CB  LEU A 350      94.498  28.412   3.515  1.00  0.00           C  
ATOM   2671  CG  LEU A 350      95.957  28.109   3.168  1.00  0.00           C  
ATOM   2672  CD1 LEU A 350      96.549  27.112   4.148  1.00  0.00           C  
ATOM   2673  CD2 LEU A 350      96.069  27.593   1.742  1.00  0.00           C  
ATOM   2674  N   ILE A 351      91.653  30.233   2.025  1.00  0.00           N  
ATOM   2675  CA  ILE A 351      90.269  30.633   2.242  1.00  0.00           C  
ATOM   2676  C   ILE A 351      89.368  29.405   2.312  1.00  0.00           C  
ATOM   2677  O   ILE A 351      89.669  28.339   1.769  1.00  0.00           O  
ATOM   2678  CB  ILE A 351      89.800  31.604   1.145  1.00  0.00           C  
ATOM   2679  CG1 ILE A 351      89.968  30.965  -0.234  1.00  0.00           C  
ATOM   2680  CG2 ILE A 351      90.569  32.913   1.230  1.00  0.00           C  
ATOM   2681  CD1 ILE A 351      89.404  31.793  -1.365  1.00  0.00           C  
ATOM   2682  N   SER A 352      88.239  29.571   2.992  1.00  0.00           N  
ATOM   2683  CA  SER A 352      87.227  28.534   3.070  1.00  0.00           C  
ATOM   2684  C   SER A 352      86.332  28.573   1.835  1.00  0.00           C  
ATOM   2685  O   SER A 352      86.409  29.482   1.003  1.00  0.00           O  
ATOM   2686  CB  SER A 352      86.383  28.705   4.328  1.00  0.00           C  
ATOM   2687  OG  SER A 352      85.601  29.885   4.237  1.00  0.00           O  
ATOM   2688  N   ARG A 353      85.463  27.565   1.727  1.00  0.00           N  
ATOM   2689  CA  ARG A 353      84.518  27.519   0.616  1.00  0.00           C  
ATOM   2690  C   ARG A 353      83.555  28.698   0.664  1.00  0.00           C  
ATOM   2691  O   ARG A 353      83.228  29.285  -0.373  1.00  0.00           O  
ATOM   2692  CB  ARG A 353      83.751  26.198   0.638  1.00  0.00           C  
ATOM   2693  CG  ARG A 353      82.672  26.083  -0.425  1.00  0.00           C  
ATOM   2694  CD  ARG A 353      83.271  25.938  -1.813  1.00  0.00           C  
ATOM   2695  NE  ARG A 353      82.240  25.740  -2.827  1.00  0.00           N  
ATOM   2696  CZ  ARG A 353      82.483  25.593  -4.125  1.00  0.00           C  
ATOM   2697  NH1 ARG A 353      83.729  25.621  -4.577  1.00  0.00           N1+
ATOM   2698  NH2 ARG A 353      81.479  25.420  -4.971  1.00  0.00           N  
ATOM   2699  N   ALA A 354      83.088  29.057   1.863  1.00  0.00           N  
ATOM   2700  CA  ALA A 354      82.178  30.189   1.989  1.00  0.00           C  
ATOM   2701  C   ALA A 354      82.852  31.485   1.559  1.00  0.00           C  
ATOM   2702  O   ALA A 354      82.236  32.323   0.890  1.00  0.00           O  
ATOM   2703  CB  ALA A 354      81.670  30.298   3.427  1.00  0.00           C  
ATOM   2704  N   GLU A 355      84.122  31.663   1.932  1.00  0.00           N  
ATOM   2705  CA  GLU A 355      84.850  32.863   1.533  1.00  0.00           C  
ATOM   2706  C   GLU A 355      85.069  32.900   0.025  1.00  0.00           C  
ATOM   2707  O   GLU A 355      84.984  33.968  -0.592  1.00  0.00           O  
ATOM   2708  CB  GLU A 355      86.179  32.940   2.285  1.00  0.00           C  
ATOM   2709  CG  GLU A 355      86.013  33.320   3.750  1.00  0.00           C  
ATOM   2710  CD  GLU A 355      87.288  33.165   4.555  1.00  0.00           C  
ATOM   2711  OE1 GLU A 355      88.170  32.387   4.137  1.00  0.00           O  
ATOM   2712  OE2 GLU A 355      87.404  33.822   5.611  1.00  0.00           O1-
ATOM   2713  N   PHE A 356      85.340  31.742  -0.585  1.00  0.00           N  
ATOM   2714  CA  PHE A 356      85.491  31.685  -2.036  1.00  0.00           C  
ATOM   2715  C   PHE A 356      84.204  32.091  -2.743  1.00  0.00           C  
ATOM   2716  O   PHE A 356      84.237  32.847  -3.722  1.00  0.00           O  
ATOM   2717  CB  PHE A 356      85.922  30.280  -2.462  1.00  0.00           C  
ATOM   2718  CG  PHE A 356      85.911  30.063  -3.952  1.00  0.00           C  
ATOM   2719  CD1 PHE A 356      86.950  30.527  -4.744  1.00  0.00           C  
ATOM   2720  CD2 PHE A 356      84.865  29.386  -4.561  1.00  0.00           C  
ATOM   2721  CE1 PHE A 356      86.942  30.326  -6.114  1.00  0.00           C  
ATOM   2722  CE2 PHE A 356      84.852  29.182  -5.929  1.00  0.00           C  
ATOM   2723  CZ  PHE A 356      85.892  29.653  -6.706  1.00  0.00           C  
ATOM   2724  N   LEU A 357      83.058  31.603  -2.259  1.00  0.00           N  
ATOM   2725  CA  LEU A 357      81.787  31.940  -2.894  1.00  0.00           C  
ATOM   2726  C   LEU A 357      81.475  33.427  -2.759  1.00  0.00           C  
ATOM   2727  O   LEU A 357      80.992  34.053  -3.710  1.00  0.00           O  
ATOM   2728  CB  LEU A 357      80.661  31.090  -2.301  1.00  0.00           C  
ATOM   2729  CG  LEU A 357      80.786  29.576  -2.509  1.00  0.00           C  
ATOM   2730  CD1 LEU A 357      79.663  28.833  -1.804  1.00  0.00           C  
ATOM   2731  CD2 LEU A 357      80.814  29.228  -3.991  1.00  0.00           C  
ATOM   2732  N   ALA A 358      81.745  34.013  -1.590  1.00  0.00           N  
ATOM   2733  CA  ALA A 358      81.561  35.453  -1.437  1.00  0.00           C  
ATOM   2734  C   ALA A 358      82.579  36.239  -2.254  1.00  0.00           C  
ATOM   2735  O   ALA A 358      82.263  37.324  -2.756  1.00  0.00           O  
ATOM   2736  CB  ALA A 358      81.651  35.848   0.038  1.00  0.00           C  
ATOM   2737  N   GLY A 359      83.798  35.715  -2.397  1.00  0.00           N  
ATOM   2738  CA  GLY A 359      84.813  36.420  -3.160  1.00  0.00           C  
ATOM   2739  C   GLY A 359      84.507  36.494  -4.641  1.00  0.00           C  
ATOM   2740  O   GLY A 359      84.948  37.424  -5.323  1.00  0.00           O  
ATOM   2741  N   VAL A 360      83.752  35.521  -5.160  1.00  0.00           N  
ATOM   2742  CA  VAL A 360      83.355  35.550  -6.565  1.00  0.00           C  
ATOM   2743  C   VAL A 360      82.485  36.769  -6.851  1.00  0.00           C  
ATOM   2744  O   VAL A 360      82.579  37.378  -7.925  1.00  0.00           O  
ATOM   2745  CB  VAL A 360      82.645  34.235  -6.944  1.00  0.00           C  
ATOM   2746  CG1 VAL A 360      81.957  34.355  -8.295  1.00  0.00           C  
ATOM   2747  CG2 VAL A 360      83.639  33.084  -6.961  1.00  0.00           C  
ATOM   2748  N   ARG A 361      81.635  37.153  -5.894  1.00  0.00           N  
ATOM   2749  CA  ARG A 361      80.789  38.329  -6.076  1.00  0.00           C  
ATOM   2750  C   ARG A 361      81.585  39.623  -5.988  1.00  0.00           C  
ATOM   2751  O   ARG A 361      81.132  40.654  -6.496  1.00  0.00           O  
ATOM   2752  CB  ARG A 361      79.660  38.344  -5.041  1.00  0.00           C  
ATOM   2753  CG  ARG A 361      78.866  37.047  -4.945  1.00  0.00           C  
ATOM   2754  CD  ARG A 361      78.417  36.551  -6.311  1.00  0.00           C  
ATOM   2755  NE  ARG A 361      77.454  37.441  -6.954  1.00  0.00           N  
ATOM   2756  CZ  ARG A 361      76.134  37.297  -6.877  1.00  0.00           C  
ATOM   2757  NH1 ARG A 361      75.614  36.296  -6.179  1.00  0.00           N1+
ATOM   2758  NH2 ARG A 361      75.333  38.152  -7.499  1.00  0.00           N  
ATOM   2759  N   VAL A 362      82.750  39.589  -5.352  1.00  0.00           N  
ATOM   2760  CA  VAL A 362      83.646  40.738  -5.311  1.00  0.00           C  
ATOM   2761  C   VAL A 362      84.514  40.817  -6.563  1.00  0.00           C  
ATOM   2762  O   VAL A 362      84.742  41.900  -7.095  1.00  0.00           O  
ATOM   2763  CB  VAL A 362      84.502  40.683  -4.033  1.00  0.00           C  
ATOM   2764  CG1 VAL A 362      85.482  41.857  -3.981  1.00  0.00           C  
ATOM   2765  CG2 VAL A 362      83.611  40.667  -2.811  1.00  0.00           C  
ATOM   2766  N   GLY A 363      85.028  39.687  -7.049  1.00  0.00           N  
ATOM   2767  CA  GLY A 363      85.844  39.718  -8.250  1.00  0.00           C  
ATOM   2768  C   GLY A 363      85.030  39.833  -9.521  1.00  0.00           C  
ATOM   2769  O   GLY A 363      85.544  40.262 -10.560  1.00  0.00           O  
ATOM   2770  N   VAL A 364      83.761  39.443  -9.467  1.00  0.00           N  
ATOM   2771  CA  VAL A 364      82.866  39.591 -10.608  1.00  0.00           C  
ATOM   2772  C   VAL A 364      81.634  40.368 -10.162  1.00  0.00           C  
ATOM   2773  O   VAL A 364      80.575  39.769  -9.931  1.00  0.00           O  
ATOM   2774  CB  VAL A 364      82.480  38.230 -11.203  1.00  0.00           C  
ATOM   2775  CG1 VAL A 364      81.848  38.435 -12.551  1.00  0.00           C  
ATOM   2776  CG2 VAL A 364      83.702  37.328 -11.313  1.00  0.00           C  
ATOM   2777  N   PRO A 365      81.721  41.687 -10.031  1.00  0.00           N  
ATOM   2778  CA  PRO A 365      80.599  42.455  -9.485  1.00  0.00           C  
ATOM   2779  C   PRO A 365      79.511  42.722 -10.516  1.00  0.00           C  
ATOM   2780  O   PRO A 365      79.733  42.695 -11.729  1.00  0.00           O  
ATOM   2781  CB  PRO A 365      81.261  43.763  -9.042  1.00  0.00           C  
ATOM   2782  CG  PRO A 365      82.398  43.930 -10.000  1.00  0.00           C  
ATOM   2783  CD  PRO A 365      82.894  42.538 -10.309  1.00  0.00           C  
ATOM   2784  N   GLN A 366      78.311  42.980  -9.994  1.00  0.00           N  
ATOM   2785  CA  GLN A 366      77.126  43.399 -10.741  1.00  0.00           C  
ATOM   2786  C   GLN A 366      76.577  42.330 -11.677  1.00  0.00           C  
ATOM   2787  O   GLN A 366      75.719  42.639 -12.514  1.00  0.00           O  
ATOM   2788  CB  GLN A 366      77.380  44.679 -11.544  1.00  0.00           C  
ATOM   2789  CG  GLN A 366      77.356  45.943 -10.711  1.00  0.00           C  
ATOM   2790  CD  GLN A 366      77.597  47.190 -11.537  1.00  0.00           C  
ATOM   2791  NE2 GLN A 366      76.678  48.144 -11.449  1.00  0.00           N  
ATOM   2792  OE1 GLN A 366      78.595  47.292 -12.251  1.00  0.00           O  
ATOM   2793  N   VAL A 367      77.035  41.090 -11.570  1.00  0.00           N  
ATOM   2794  CA  VAL A 367      76.448  40.008 -12.344  1.00  0.00           C  
ATOM   2795  C   VAL A 367      75.364  39.339 -11.508  1.00  0.00           C  
ATOM   2796  O   VAL A 367      75.336  39.439 -10.278  1.00  0.00           O  
ATOM   2797  CB  VAL A 367      77.504  38.988 -12.813  1.00  0.00           C  
ATOM   2798  CG1 VAL A 367      78.544  39.671 -13.685  1.00  0.00           C  
ATOM   2799  CG2 VAL A 367      78.158  38.301 -11.622  1.00  0.00           C  
ATOM   2800  N   SER A 368      74.450  38.653 -12.189  1.00  0.00           N  
ATOM   2801  CA  SER A 368      73.326  38.023 -11.518  1.00  0.00           C  
ATOM   2802  C   SER A 368      73.796  36.835 -10.679  1.00  0.00           C  
ATOM   2803  O   SER A 368      74.926  36.351 -10.803  1.00  0.00           O  
ATOM   2804  CB  SER A 368      72.283  37.572 -12.538  1.00  0.00           C  
ATOM   2805  OG  SER A 368      72.841  36.648 -13.458  1.00  0.00           O  
ATOM   2806  N   ASP A 369      72.901  36.367  -9.806  1.00  0.00           N  
ATOM   2807  CA  ASP A 369      73.198  35.188  -8.999  1.00  0.00           C  
ATOM   2808  C   ASP A 369      73.383  33.951  -9.865  1.00  0.00           C  
ATOM   2809  O   ASP A 369      74.204  33.085  -9.542  1.00  0.00           O  
ATOM   2810  CB  ASP A 369      72.085  34.956  -7.977  1.00  0.00           C  
ATOM   2811  CG  ASP A 369      71.974  36.082  -6.968  1.00  0.00           C  
ATOM   2812  OD1 ASP A 369      72.742  37.062  -7.079  1.00  0.00           O  
ATOM   2813  OD2 ASP A 369      71.118  35.986  -6.063  1.00  0.00           O1-
ATOM   2814  N   LEU A 370      72.632  33.849 -10.965  1.00  0.00           N  
ATOM   2815  CA  LEU A 370      72.797  32.716 -11.868  1.00  0.00           C  
ATOM   2816  C   LEU A 370      74.150  32.761 -12.567  1.00  0.00           C  
ATOM   2817  O   LEU A 370      74.801  31.724 -12.739  1.00  0.00           O  
ATOM   2818  CB  LEU A 370      71.662  32.690 -12.893  1.00  0.00           C  
ATOM   2819  CG  LEU A 370      71.723  31.585 -13.951  1.00  0.00           C  
ATOM   2820  CD1 LEU A 370      71.635  30.211 -13.304  1.00  0.00           C  
ATOM   2821  CD2 LEU A 370      70.623  31.768 -14.988  1.00  0.00           C  
ATOM   2822  N   ALA A 371      74.589  33.954 -12.978  1.00  0.00           N  
ATOM   2823  CA  ALA A 371      75.903  34.078 -13.600  1.00  0.00           C  
ATOM   2824  C   ALA A 371      77.007  33.692 -12.626  1.00  0.00           C  
ATOM   2825  O   ALA A 371      77.973  33.018 -13.003  1.00  0.00           O  
ATOM   2826  CB  ALA A 371      76.111  35.502 -14.115  1.00  0.00           C  
ATOM   2827  N   ALA A 372      76.877  34.108 -11.363  1.00  0.00           N  
ATOM   2828  CA  ALA A 372      77.857  33.728 -10.352  1.00  0.00           C  
ATOM   2829  C   ALA A 372      77.923  32.215 -10.189  1.00  0.00           C  
ATOM   2830  O   ALA A 372      79.008  31.651 -10.004  1.00  0.00           O  
ATOM   2831  CB  ALA A 372      77.523  34.396  -9.019  1.00  0.00           C  
ATOM   2832  N   GLU A 373      76.772  31.540 -10.254  1.00  0.00           N  
ATOM   2833  CA  GLU A 373      76.773  30.082 -10.192  1.00  0.00           C  
ATOM   2834  C   GLU A 373      77.543  29.486 -11.363  1.00  0.00           C  
ATOM   2835  O   GLU A 373      78.281  28.508 -11.197  1.00  0.00           O  
ATOM   2836  CB  GLU A 373      75.338  29.551 -10.163  1.00  0.00           C  
ATOM   2837  CG  GLU A 373      74.568  29.882  -8.890  1.00  0.00           C  
ATOM   2838  CD  GLU A 373      75.089  29.136  -7.674  1.00  0.00           C  
ATOM   2839  OE1 GLU A 373      75.796  28.121  -7.851  1.00  0.00           O  
ATOM   2840  OE2 GLU A 373      74.791  29.565  -6.539  1.00  0.00           O1-
ATOM   2841  N   ALA A 374      77.389  30.067 -12.556  1.00  0.00           N  
ATOM   2842  CA  ALA A 374      78.143  29.588 -13.710  1.00  0.00           C  
ATOM   2843  C   ALA A 374      79.640  29.775 -13.504  1.00  0.00           C  
ATOM   2844  O   ALA A 374      80.439  28.918 -13.900  1.00  0.00           O  
ATOM   2845  CB  ALA A 374      77.678  30.303 -14.978  1.00  0.00           C  
ATOM   2846  N   VAL A 375      80.042  30.887 -12.882  1.00  0.00           N  
ATOM   2847  CA  VAL A 375      81.455  31.086 -12.567  1.00  0.00           C  
ATOM   2848  C   VAL A 375      81.933  30.009 -11.600  1.00  0.00           C  
ATOM   2849  O   VAL A 375      82.975  29.376 -11.810  1.00  0.00           O  
ATOM   2850  CB  VAL A 375      81.692  32.499 -11.999  1.00  0.00           C  
ATOM   2851  CG1 VAL A 375      83.169  32.704 -11.702  1.00  0.00           C  
ATOM   2852  CG2 VAL A 375      81.185  33.566 -12.965  1.00  0.00           C  
ATOM   2853  N   VAL A 376      81.165  29.776 -10.531  1.00  0.00           N  
ATOM   2854  CA  VAL A 376      81.540  28.767  -9.543  1.00  0.00           C  
ATOM   2855  C   VAL A 376      81.607  27.385 -10.182  1.00  0.00           C  
ATOM   2856  O   VAL A 376      82.445  26.555  -9.812  1.00  0.00           O  
ATOM   2857  CB  VAL A 376      80.560  28.793  -8.354  1.00  0.00           C  
ATOM   2858  CG1 VAL A 376      80.908  27.702  -7.357  1.00  0.00           C  
ATOM   2859  CG2 VAL A 376      80.583  30.152  -7.678  1.00  0.00           C  
ATOM   2860  N   LEU A 377      80.733  27.116 -11.154  1.00  0.00           N  
ATOM   2861  CA  LEU A 377      80.769  25.824 -11.833  1.00  0.00           C  
ATOM   2862  C   LEU A 377      82.100  25.614 -12.543  1.00  0.00           C  
ATOM   2863  O   LEU A 377      82.722  24.552 -12.423  1.00  0.00           O  
ATOM   2864  CB  LEU A 377      79.610  25.715 -12.826  1.00  0.00           C  
ATOM   2865  CG  LEU A 377      79.691  24.528 -13.792  1.00  0.00           C  
ATOM   2866  CD1 LEU A 377      79.553  23.208 -13.045  1.00  0.00           C  
ATOM   2867  CD2 LEU A 377      78.645  24.643 -14.892  1.00  0.00           C  
ATOM   2868  N   HIS A 378      82.560  26.624 -13.284  1.00  0.00           N  
ATOM   2869  CA  HIS A 378      83.756  26.445 -14.099  1.00  0.00           C  
ATOM   2870  C   HIS A 378      85.014  26.373 -13.243  1.00  0.00           C  
ATOM   2871  O   HIS A 378      85.927  25.593 -13.540  1.00  0.00           O  
ATOM   2872  CB  HIS A 378      83.871  27.574 -15.123  1.00  0.00           C  
ATOM   2873  CG  HIS A 378      85.074  27.466 -16.008  1.00  0.00           C  
ATOM   2874  CD2 HIS A 378      85.196  27.104 -17.306  1.00  0.00           C  
ATOM   2875  ND1 HIS A 378      86.350  27.756 -15.571  1.00  0.00           N  
ATOM   2876  CE1 HIS A 378      87.205  27.570 -16.560  1.00  0.00           C  
ATOM   2877  NE2 HIS A 378      86.530  27.175 -17.624  1.00  0.00           N  
ATOM   2878  N   TYR A 379      85.081  27.170 -12.178  1.00  0.00           N  
ATOM   2879  CA  TYR A 379      86.311  27.334 -11.414  1.00  0.00           C  
ATOM   2880  C   TYR A 379      86.369  26.478 -10.156  1.00  0.00           C  
ATOM   2881  O   TYR A 379      87.381  26.513  -9.449  1.00  0.00           O  
ATOM   2882  CB  TYR A 379      86.509  28.811 -11.054  1.00  0.00           C  
ATOM   2883  CG  TYR A 379      86.899  29.654 -12.246  1.00  0.00           C  
ATOM   2884  CD1 TYR A 379      88.232  29.813 -12.599  1.00  0.00           C  
ATOM   2885  CD2 TYR A 379      85.935  30.276 -13.030  1.00  0.00           C  
ATOM   2886  CE1 TYR A 379      88.597  30.574 -13.693  1.00  0.00           C  
ATOM   2887  CE2 TYR A 379      86.292  31.043 -14.128  1.00  0.00           C  
ATOM   2888  CZ  TYR A 379      87.626  31.187 -14.453  1.00  0.00           C  
ATOM   2889  OH  TYR A 379      87.996  31.944 -15.540  1.00  0.00           O  
ATOM   2890  N   THR A 380      85.327  25.711  -9.857  1.00  0.00           N  
ATOM   2891  CA  THR A 380      85.384  24.750  -8.764  1.00  0.00           C  
ATOM   2892  C   THR A 380      85.955  23.442  -9.295  1.00  0.00           C  
ATOM   2893  O   THR A 380      85.461  22.901 -10.290  1.00  0.00           O  
ATOM   2894  CB  THR A 380      84.007  24.515  -8.144  1.00  0.00           C  
ATOM   2895  CG2 THR A 380      84.076  23.413  -7.098  1.00  0.00           C  
ATOM   2896  OG1 THR A 380      83.543  25.722  -7.524  1.00  0.00           O  
ATOM   2897  N   ASP A 381      87.013  22.957  -8.653  1.00  0.00           N  
ATOM   2898  CA  ASP A 381      87.489  21.597  -8.877  1.00  0.00           C  
ATOM   2899  C   ASP A 381      86.572  20.683  -8.079  1.00  0.00           C  
ATOM   2900  O   ASP A 381      86.713  20.549  -6.863  1.00  0.00           O  
ATOM   2901  CB  ASP A 381      88.944  21.451  -8.453  1.00  0.00           C  
ATOM   2902  CG  ASP A 381      89.514  20.081  -8.774  1.00  0.00           C  
ATOM   2903  OD1 ASP A 381      88.788  19.247  -9.358  1.00  0.00           O  
ATOM   2904  OD2 ASP A 381      90.693  19.837  -8.441  1.00  0.00           O1-
ATOM   2905  N   TRP A 382      85.612  20.060  -8.759  1.00  0.00           N  
ATOM   2906  CA  TRP A 382      84.586  19.300  -8.052  1.00  0.00           C  
ATOM   2907  C   TRP A 382      85.110  18.004  -7.454  1.00  0.00           C  
ATOM   2908  O   TRP A 382      84.357  17.307  -6.770  1.00  0.00           O  
ATOM   2909  CB  TRP A 382      83.414  19.039  -8.993  1.00  0.00           C  
ATOM   2910  CG  TRP A 382      82.728  20.318  -9.365  1.00  0.00           C  
ATOM   2911  CD1 TRP A 382      82.837  20.998 -10.545  1.00  0.00           C  
ATOM   2912  CD2 TRP A 382      81.860  21.095  -8.532  1.00  0.00           C  
ATOM   2913  CE2 TRP A 382      81.464  22.224  -9.277  1.00  0.00           C  
ATOM   2914  CE3 TRP A 382      81.372  20.942  -7.230  1.00  0.00           C  
ATOM   2915  NE1 TRP A 382      82.072  22.141 -10.503  1.00  0.00           N  
ATOM   2916  CZ2 TRP A 382      80.602  23.192  -8.764  1.00  0.00           C  
ATOM   2917  CZ3 TRP A 382      80.518  21.904  -6.723  1.00  0.00           C  
ATOM   2918  CH2 TRP A 382      80.142  23.014  -7.488  1.00  0.00           C  
ATOM   2919  N   LEU A 383      86.381  17.673  -7.678  1.00  0.00           N  
ATOM   2920  CA  LEU A 383      86.988  16.571  -6.951  1.00  0.00           C  
ATOM   2921  C   LEU A 383      87.544  17.037  -5.609  1.00  0.00           C  
ATOM   2922  O   LEU A 383      87.676  16.229  -4.680  1.00  0.00           O  
ATOM   2923  CB  LEU A 383      88.071  15.923  -7.803  1.00  0.00           C  
ATOM   2924  CG  LEU A 383      88.588  14.558  -7.351  1.00  0.00           C  
ATOM   2925  CD1 LEU A 383      87.453  13.548  -7.322  1.00  0.00           C  
ATOM   2926  CD2 LEU A 383      89.716  14.082  -8.257  1.00  0.00           C  
ATOM   2927  N   HIS A 384      87.863  18.328  -5.493  1.00  0.00           N  
ATOM   2928  CA  HIS A 384      88.306  18.940  -4.238  1.00  0.00           C  
ATOM   2929  C   HIS A 384      87.611  20.290  -4.087  1.00  0.00           C  
ATOM   2930  O   HIS A 384      88.254  21.346  -4.104  1.00  0.00           O  
ATOM   2931  CB  HIS A 384      89.828  19.104  -4.217  1.00  0.00           C  
ATOM   2932  CG  HIS A 384      90.580  17.911  -4.720  1.00  0.00           C  
ATOM   2933  CD2 HIS A 384      90.975  17.565  -5.968  1.00  0.00           C  
ATOM   2934  ND1 HIS A 384      91.032  16.912  -3.884  1.00  0.00           N  
ATOM   2935  CE1 HIS A 384      91.666  15.999  -4.597  1.00  0.00           C  
ATOM   2936  NE2 HIS A 384      91.646  16.372  -5.864  1.00  0.00           N  
ATOM   2937  N   PRO A 385      86.281  20.290  -3.941  1.00  0.00           N  
ATOM   2938  CA  PRO A 385      85.537  21.560  -3.969  1.00  0.00           C  
ATOM   2939  C   PRO A 385      85.771  22.447  -2.757  1.00  0.00           C  
ATOM   2940  O   PRO A 385      85.307  23.595  -2.759  1.00  0.00           O  
ATOM   2941  CB  PRO A 385      84.075  21.104  -4.037  1.00  0.00           C  
ATOM   2942  CG  PRO A 385      84.076  19.786  -3.333  1.00  0.00           C  
ATOM   2943  CD  PRO A 385      85.407  19.142  -3.637  1.00  0.00           C  
ATOM   2944  N   GLU A 386      86.467  21.965  -1.725  1.00  0.00           N  
ATOM   2945  CA  GLU A 386      86.673  22.751  -0.515  1.00  0.00           C  
ATOM   2946  C   GLU A 386      88.143  22.818  -0.114  1.00  0.00           C  
ATOM   2947  O   GLU A 386      88.452  23.196   1.020  1.00  0.00           O  
ATOM   2948  CB  GLU A 386      85.829  22.195   0.636  1.00  0.00           C  
ATOM   2949  CG  GLU A 386      84.342  22.143   0.323  1.00  0.00           C  
ATOM   2950  CD  GLU A 386      83.479  22.331   1.552  1.00  0.00           C  
ATOM   2951  OE1 GLU A 386      84.031  22.322   2.672  1.00  0.00           O  
ATOM   2952  OE2 GLU A 386      82.250  22.496   1.397  1.00  0.00           O1-
ATOM   2953  N   ASP A 387      89.050  22.466  -1.015  1.00  0.00           N  
ATOM   2954  CA  ASP A 387      90.475  22.580  -0.730  1.00  0.00           C  
ATOM   2955  C   ASP A 387      90.870  24.051  -0.721  1.00  0.00           C  
ATOM   2956  O   ASP A 387      90.717  24.729  -1.746  1.00  0.00           O  
ATOM   2957  CB  ASP A 387      91.289  21.807  -1.763  1.00  0.00           C  
ATOM   2958  CG  ASP A 387      92.769  21.773  -1.433  1.00  0.00           C  
ATOM   2959  OD1 ASP A 387      93.117  21.381  -0.299  1.00  0.00           O  
ATOM   2960  OD2 ASP A 387      93.585  22.130  -2.309  1.00  0.00           O1-
ATOM   2961  N   PRO A 388      91.365  24.586   0.399  1.00  0.00           N  
ATOM   2962  CA  PRO A 388      91.623  26.037   0.464  1.00  0.00           C  
ATOM   2963  C   PRO A 388      92.648  26.523  -0.546  1.00  0.00           C  
ATOM   2964  O   PRO A 388      92.475  27.606  -1.120  1.00  0.00           O  
ATOM   2965  CB  PRO A 388      92.106  26.238   1.908  1.00  0.00           C  
ATOM   2966  CG  PRO A 388      91.570  25.060   2.662  1.00  0.00           C  
ATOM   2967  CD  PRO A 388      91.605  23.921   1.691  1.00  0.00           C  
ATOM   2968  N   ALA A 389      93.714  25.754  -0.780  1.00  0.00           N  
ATOM   2969  CA  ALA A 389      94.728  26.177  -1.740  1.00  0.00           C  
ATOM   2970  C   ALA A 389      94.155  26.262  -3.149  1.00  0.00           C  
ATOM   2971  O   ALA A 389      94.431  27.219  -3.882  1.00  0.00           O  
ATOM   2972  CB  ALA A 389      95.923  25.225  -1.701  1.00  0.00           C  
ATOM   2973  N   ARG A 390      93.351  25.271  -3.548  1.00  0.00           N  
ATOM   2974  CA  ARG A 390      92.758  25.304  -4.881  1.00  0.00           C  
ATOM   2975  C   ARG A 390      91.758  26.443  -5.010  1.00  0.00           C  
ATOM   2976  O   ARG A 390      91.701  27.111  -6.049  1.00  0.00           O  
ATOM   2977  CB  ARG A 390      92.090  23.966  -5.199  1.00  0.00           C  
ATOM   2978  CG  ARG A 390      93.065  22.836  -5.489  1.00  0.00           C  
ATOM   2979  CD  ARG A 390      92.333  21.552  -5.856  1.00  0.00           C  
ATOM   2980  NE  ARG A 390      93.255  20.494  -6.261  1.00  0.00           N  
ATOM   2981  CZ  ARG A 390      93.815  19.629  -5.421  1.00  0.00           C  
ATOM   2982  NH1 ARG A 390      93.547  19.694  -4.124  1.00  0.00           N1+
ATOM   2983  NH2 ARG A 390      94.642  18.699  -5.877  1.00  0.00           N  
ATOM   2984  N   LEU A 391      90.958  26.682  -3.968  1.00  0.00           N  
ATOM   2985  CA  LEU A 391      90.018  27.795  -4.010  1.00  0.00           C  
ATOM   2986  C   LEU A 391      90.747  29.131  -4.097  1.00  0.00           C  
ATOM   2987  O   LEU A 391      90.262  30.062  -4.751  1.00  0.00           O  
ATOM   2988  CB  LEU A 391      89.101  27.752  -2.788  1.00  0.00           C  
ATOM   2989  CG  LEU A 391      88.171  26.538  -2.692  1.00  0.00           C  
ATOM   2990  CD1 LEU A 391      87.443  26.521  -1.359  1.00  0.00           C  
ATOM   2991  CD2 LEU A 391      87.178  26.524  -3.842  1.00  0.00           C  
ATOM   2992  N   ARG A 392      91.917  29.237  -3.461  1.00  0.00           N  
ATOM   2993  CA  ARG A 392      92.719  30.452  -3.570  1.00  0.00           C  
ATOM   2994  C   ARG A 392      93.165  30.682  -5.010  1.00  0.00           C  
ATOM   2995  O   ARG A 392      92.949  31.759  -5.576  1.00  0.00           O  
ATOM   2996  CB  ARG A 392      93.925  30.364  -2.632  1.00  0.00           C  
ATOM   2997  CG  ARG A 392      94.845  31.584  -2.649  1.00  0.00           C  
ATOM   2998  CD  ARG A 392      96.103  31.319  -1.834  1.00  0.00           C  
ATOM   2999  NE  ARG A 392      96.881  30.222  -2.401  1.00  0.00           N  
ATOM   3000  CZ  ARG A 392      97.750  29.484  -1.718  1.00  0.00           C  
ATOM   3001  NH1 ARG A 392      97.956  29.715  -0.428  1.00  0.00           N1+
ATOM   3002  NH2 ARG A 392      98.408  28.504  -2.325  1.00  0.00           N  
ATOM   3003  N   GLU A 393      93.784  29.669  -5.624  1.00  0.00           N  
ATOM   3004  CA  GLU A 393      94.204  29.790  -7.016  1.00  0.00           C  
ATOM   3005  C   GLU A 393      93.014  29.958  -7.953  1.00  0.00           C  
ATOM   3006  O   GLU A 393      93.142  30.585  -9.010  1.00  0.00           O  
ATOM   3007  CB  GLU A 393      95.034  28.572  -7.428  1.00  0.00           C  
ATOM   3008  CG  GLU A 393      96.540  28.746  -7.251  1.00  0.00           C  
ATOM   3009  CD  GLU A 393      96.967  28.800  -5.795  1.00  0.00           C  
ATOM   3010  OE1 GLU A 393      97.026  27.733  -5.149  1.00  0.00           O  
ATOM   3011  OE2 GLU A 393      97.246  29.912  -5.295  1.00  0.00           O1-
ATOM   3012  N   ALA A 394      91.853  29.412  -7.588  1.00  0.00           N  
ATOM   3013  CA  ALA A 394      90.681  29.533  -8.448  1.00  0.00           C  
ATOM   3014  C   ALA A 394      90.187  30.972  -8.498  1.00  0.00           C  
ATOM   3015  O   ALA A 394      89.899  31.505  -9.576  1.00  0.00           O  
ATOM   3016  CB  ALA A 394      89.573  28.597  -7.965  1.00  0.00           C  
ATOM   3017  N   LEU A 395      90.090  31.621  -7.335  1.00  0.00           N  
ATOM   3018  CA  LEU A 395      89.618  33.001  -7.298  1.00  0.00           C  
ATOM   3019  C   LEU A 395      90.610  33.941  -7.978  1.00  0.00           C  
ATOM   3020  O   LEU A 395      90.206  34.913  -8.626  1.00  0.00           O  
ATOM   3021  CB  LEU A 395      89.365  33.430  -5.853  1.00  0.00           C  
ATOM   3022  CG  LEU A 395      88.629  34.762  -5.698  1.00  0.00           C  
ATOM   3023  CD1 LEU A 395      87.241  34.671  -6.317  1.00  0.00           C  
ATOM   3024  CD2 LEU A 395      88.551  35.187  -4.238  1.00  0.00           C  
ATOM   3025  N   SER A 396      91.910  33.668  -7.841  1.00  0.00           N  
ATOM   3026  CA  SER A 396      92.902  34.430  -8.592  1.00  0.00           C  
ATOM   3027  C   SER A 396      92.690  34.269 -10.091  1.00  0.00           C  
ATOM   3028  O   SER A 396      92.776  35.246 -10.845  1.00  0.00           O  
ATOM   3029  CB  SER A 396      94.312  33.993  -8.199  1.00  0.00           C  
ATOM   3030  OG  SER A 396      95.277  34.571  -9.062  1.00  0.00           O  
ATOM   3031  N   ASP A 397      92.405  33.043 -10.541  1.00  0.00           N  
ATOM   3032  CA  ASP A 397      92.110  32.819 -11.953  1.00  0.00           C  
ATOM   3033  C   ASP A 397      90.827  33.528 -12.370  1.00  0.00           C  
ATOM   3034  O   ASP A 397      90.741  34.055 -13.485  1.00  0.00           O  
ATOM   3035  CB  ASP A 397      92.015  31.320 -12.244  1.00  0.00           C  
ATOM   3036  CG  ASP A 397      93.376  30.640 -12.293  1.00  0.00           C  
ATOM   3037  OD1 ASP A 397      94.345  31.276 -12.756  1.00  0.00           O  
ATOM   3038  OD2 ASP A 397      93.475  29.467 -11.873  1.00  0.00           O1-
ATOM   3039  N   VAL A 398      89.820  33.554 -11.492  1.00  0.00           N  
ATOM   3040  CA  VAL A 398      88.572  34.247 -11.812  1.00  0.00           C  
ATOM   3041  C   VAL A 398      88.840  35.720 -12.095  1.00  0.00           C  
ATOM   3042  O   VAL A 398      88.412  36.263 -13.121  1.00  0.00           O  
ATOM   3043  CB  VAL A 398      87.545  34.076 -10.677  1.00  0.00           C  
ATOM   3044  CG1 VAL A 398      86.358  34.989 -10.911  1.00  0.00           C  
ATOM   3045  CG2 VAL A 398      87.079  32.634 -10.582  1.00  0.00           C  
ATOM   3046  N   VAL A 399      89.560  36.385 -11.191  1.00  0.00           N  
ATOM   3047  CA  VAL A 399      89.854  37.803 -11.373  1.00  0.00           C  
ATOM   3048  C   VAL A 399      90.765  38.014 -12.577  1.00  0.00           C  
ATOM   3049  O   VAL A 399      90.576  38.954 -13.358  1.00  0.00           O  
ATOM   3050  CB  VAL A 399      90.462  38.382 -10.082  1.00  0.00           C  
ATOM   3051  CG1 VAL A 399      90.919  39.826 -10.291  1.00  0.00           C  
ATOM   3052  CG2 VAL A 399      89.453  38.290  -8.946  1.00  0.00           C  
ATOM   3053  N   GLY A 400      91.747  37.132 -12.765  1.00  0.00           N  
ATOM   3054  CA  GLY A 400      92.693  37.318 -13.854  1.00  0.00           C  
ATOM   3055  C   GLY A 400      92.088  37.049 -15.220  1.00  0.00           C  
ATOM   3056  O   GLY A 400      92.307  37.810 -16.167  1.00  0.00           O  
ATOM   3057  N   ASP A 401      91.329  35.956 -15.349  1.00  0.00           N  
ATOM   3058  CA  ASP A 401      90.734  35.622 -16.642  1.00  0.00           C  
ATOM   3059  C   ASP A 401      89.679  36.645 -17.040  1.00  0.00           C  
ATOM   3060  O   ASP A 401      89.669  37.132 -18.176  1.00  0.00           O  
ATOM   3061  CB  ASP A 401      90.121  34.223 -16.605  1.00  0.00           C  
ATOM   3062  CG  ASP A 401      91.133  33.151 -16.269  1.00  0.00           C  
ATOM   3063  OD1 ASP A 401      92.346  33.425 -16.373  1.00  0.00           O  
ATOM   3064  OD2 ASP A 401      90.711  32.035 -15.902  1.00  0.00           O1-
ATOM   3065  N   HIS A 402      88.778  36.973 -16.111  1.00  0.00           N  
ATOM   3066  CA  HIS A 402      87.699  37.913 -16.395  1.00  0.00           C  
ATOM   3067  C   HIS A 402      88.230  39.288 -16.786  1.00  0.00           C  
ATOM   3068  O   HIS A 402      87.650  39.953 -17.652  1.00  0.00           O  
ATOM   3069  CB  HIS A 402      86.785  38.014 -15.170  1.00  0.00           C  
ATOM   3070  CG  HIS A 402      85.738  39.079 -15.267  1.00  0.00           C  
ATOM   3071  CD2 HIS A 402      85.370  40.047 -14.395  1.00  0.00           C  
ATOM   3072  ND1 HIS A 402      84.911  39.216 -16.362  1.00  0.00           N  
ATOM   3073  CE1 HIS A 402      84.084  40.228 -16.163  1.00  0.00           C  
ATOM   3074  NE2 HIS A 402      84.342  40.748 -14.976  1.00  0.00           N  
ATOM   3075  N   ASN A 403      89.333  39.724 -16.180  1.00  0.00           N  
ATOM   3076  CA  ASN A 403      89.809  41.089 -16.359  1.00  0.00           C  
ATOM   3077  C   ASN A 403      90.952  41.223 -17.356  1.00  0.00           C  
ATOM   3078  O   ASN A 403      91.040  42.251 -18.035  1.00  0.00           O  
ATOM   3079  CB  ASN A 403      90.255  41.674 -15.014  1.00  0.00           C  
ATOM   3080  CG  ASN A 403      89.086  42.075 -14.131  1.00  0.00           C  
ATOM   3081  ND2 ASN A 403      89.047  41.531 -12.920  1.00  0.00           N  
ATOM   3082  OD1 ASN A 403      88.230  42.864 -14.533  1.00  0.00           O  
ATOM   3083  N   VAL A 404      91.830  40.227 -17.468  1.00  0.00           N  
ATOM   3084  CA  VAL A 404      93.033  40.390 -18.279  1.00  0.00           C  
ATOM   3085  C   VAL A 404      93.125  39.334 -19.376  1.00  0.00           C  
ATOM   3086  O   VAL A 404      93.093  39.665 -20.566  1.00  0.00           O  
ATOM   3087  CB  VAL A 404      94.301  40.360 -17.404  1.00  0.00           C  
ATOM   3088  CG1 VAL A 404      95.520  40.662 -18.250  1.00  0.00           C  
ATOM   3089  CG2 VAL A 404      94.187  41.350 -16.248  1.00  0.00           C  
ATOM   3090  N   VAL A 405      93.245  38.061 -18.984  1.00  0.00           N  
ATOM   3091  CA  VAL A 405      93.651  37.016 -19.926  1.00  0.00           C  
ATOM   3092  C   VAL A 405      92.638  36.874 -21.056  1.00  0.00           C  
ATOM   3093  O   VAL A 405      93.005  36.771 -22.233  1.00  0.00           O  
ATOM   3094  CB  VAL A 405      93.859  35.678 -19.192  1.00  0.00           C  
ATOM   3095  CG1 VAL A 405      94.221  34.580 -20.186  1.00  0.00           C  
ATOM   3096  CG2 VAL A 405      94.937  35.815 -18.137  1.00  0.00           C  
ATOM   3097  N   CYX A 406      91.357  36.864 -20.723  1.00  0.00           N  
ATOM   3098  CA  CYX A 406      90.343  36.622 -21.743  1.00  0.00           C  
ATOM   3099  C   CYX A 406      90.027  37.868 -22.568  1.00  0.00           C  
ATOM   3100  O   CYX A 406      89.750  37.741 -23.768  1.00  0.00           O  
ATOM   3101  CB  CYX A 406      89.075  36.056 -21.100  1.00  0.00           C  
ATOM   3102  SG  CYX A 406      89.375  34.466 -20.310  1.00  0.00           S  
ATOM   3103  N   PRO A 407      90.029  39.077 -21.991  1.00  0.00           N  
ATOM   3104  CA  PRO A 407      89.996  40.266 -22.862  1.00  0.00           C  
ATOM   3105  C   PRO A 407      91.190  40.344 -23.801  1.00  0.00           C  
ATOM   3106  O   PRO A 407      91.039  40.759 -24.958  1.00  0.00           O  
ATOM   3107  CB  PRO A 407      89.966  41.429 -21.862  1.00  0.00           C  
ATOM   3108  CG  PRO A 407      89.287  40.859 -20.669  1.00  0.00           C  
ATOM   3109  CD  PRO A 407      89.765  39.434 -20.583  1.00  0.00           C  
ATOM   3110  N   VAL A 408      92.377  39.942 -23.340  1.00  0.00           N  
ATOM   3111  CA  VAL A 408      93.544  39.924 -24.218  1.00  0.00           C  
ATOM   3112  C   VAL A 408      93.398  38.839 -25.281  1.00  0.00           C  
ATOM   3113  O   VAL A 408      93.684  39.067 -26.463  1.00  0.00           O  
ATOM   3114  CB  VAL A 408      94.831  39.742 -23.389  1.00  0.00           C  
ATOM   3115  CG1 VAL A 408      95.993  39.326 -24.277  1.00  0.00           C  
ATOM   3116  CG2 VAL A 408      95.166  41.029 -22.642  1.00  0.00           C  
ATOM   3117  N   ALA A 409      92.934  37.650 -24.884  1.00  0.00           N  
ATOM   3118  CA  ALA A 409      92.800  36.549 -25.834  1.00  0.00           C  
ATOM   3119  C   ALA A 409      91.782  36.873 -26.919  1.00  0.00           C  
ATOM   3120  O   ALA A 409      91.979  36.523 -28.089  1.00  0.00           O  
ATOM   3121  CB  ALA A 409      92.412  35.265 -25.102  1.00  0.00           C  
ATOM   3122  N   GLN A 410      90.685  37.538 -26.554  1.00  0.00           N  
ATOM   3123  CA  GLN A 410      89.703  37.925 -27.560  1.00  0.00           C  
ATOM   3124  C   GLN A 410      90.281  38.953 -28.522  1.00  0.00           C  
ATOM   3125  O   GLN A 410      90.028  38.892 -29.731  1.00  0.00           O  
ATOM   3126  CB  GLN A 410      88.443  38.469 -26.890  1.00  0.00           C  
ATOM   3127  CG  GLN A 410      87.343  38.823 -27.874  1.00  0.00           C  
ATOM   3128  CD  GLN A 410      86.079  39.292 -27.190  1.00  0.00           C  
ATOM   3129  NE2 GLN A 410      84.964  38.638 -27.497  1.00  0.00           N  
ATOM   3130  OE1 GLN A 410      86.103  40.227 -26.390  1.00  0.00           O  
ATOM   3131  N   LEU A 411      91.062  39.904 -28.003  1.00  0.00           N  
ATOM   3132  CA  LEU A 411      91.686  40.906 -28.860  1.00  0.00           C  
ATOM   3133  C   LEU A 411      92.697  40.267 -29.804  1.00  0.00           C  
ATOM   3134  O   LEU A 411      92.682  40.527 -31.012  1.00  0.00           O  
ATOM   3135  CB  LEU A 411      92.352  41.984 -28.003  1.00  0.00           C  
ATOM   3136  CG  LEU A 411      93.177  43.049 -28.732  1.00  0.00           C  
ATOM   3137  CD1 LEU A 411      92.312  43.821 -29.706  1.00  0.00           C  
ATOM   3138  CD2 LEU A 411      93.834  43.998 -27.744  1.00  0.00           C  
ATOM   3139  N   ALA A 412      93.578  39.419 -29.267  1.00  0.00           N  
ATOM   3140  CA  ALA A 412      94.627  38.812 -30.081  1.00  0.00           C  
ATOM   3141  C   ALA A 412      94.038  37.997 -31.225  1.00  0.00           C  
ATOM   3142  O   ALA A 412      94.455  38.137 -32.381  1.00  0.00           O  
ATOM   3143  CB  ALA A 412      95.526  37.938 -29.207  1.00  0.00           C  
ATOM   3144  N   GLY A 413      93.062  37.139 -30.921  1.00  0.00           N  
ATOM   3145  CA  GLY A 413      92.476  36.304 -31.958  1.00  0.00           C  
ATOM   3146  C   GLY A 413      91.757  37.110 -33.022  1.00  0.00           C  
ATOM   3147  O   GLY A 413      91.815  36.781 -34.208  1.00  0.00           O  
ATOM   3148  N   ARG A 414      91.073  38.180 -32.612  1.00  0.00           N  
ATOM   3149  CA  ARG A 414      90.381  39.027 -33.578  1.00  0.00           C  
ATOM   3150  C   ARG A 414      91.367  39.788 -34.457  1.00  0.00           C  
ATOM   3151  O   ARG A 414      91.137  39.944 -35.662  1.00  0.00           O  
ATOM   3152  CB  ARG A 414      89.449  39.993 -32.851  1.00  0.00           C  
ATOM   3153  CG  ARG A 414      88.097  39.400 -32.500  1.00  0.00           C  
ATOM   3154  CD  ARG A 414      87.188  39.383 -33.717  1.00  0.00           C  
ATOM   3155  NE  ARG A 414      85.901  38.752 -33.443  1.00  0.00           N  
ATOM   3156  CZ  ARG A 414      84.856  38.808 -34.263  1.00  0.00           C  
ATOM   3157  NH1 ARG A 414      84.943  39.475 -35.406  1.00  0.00           N1+
ATOM   3158  NH2 ARG A 414      83.722  38.202 -33.937  1.00  0.00           N  
ATOM   3159  N   LEU A 415      92.468  40.272 -33.876  1.00  0.00           N  
ATOM   3160  CA  LEU A 415      93.458  41.002 -34.663  1.00  0.00           C  
ATOM   3161  C   LEU A 415      94.108  40.093 -35.698  1.00  0.00           C  
ATOM   3162  O   LEU A 415      94.240  40.461 -36.871  1.00  0.00           O  
ATOM   3163  CB  LEU A 415      94.522  41.610 -33.746  1.00  0.00           C  
ATOM   3164  CG  LEU A 415      94.114  42.744 -32.803  1.00  0.00           C  
ATOM   3165  CD1 LEU A 415      95.287  43.153 -31.929  1.00  0.00           C  
ATOM   3166  CD2 LEU A 415      93.597  43.931 -33.584  1.00  0.00           C  
ATOM   3167  N   ALA A 416      94.523  38.896 -35.276  1.00  0.00           N  
ATOM   3168  CA  ALA A 416      95.191  37.973 -36.186  1.00  0.00           C  
ATOM   3169  C   ALA A 416      94.264  37.498 -37.296  1.00  0.00           C  
ATOM   3170  O   ALA A 416      94.717  37.269 -38.424  1.00  0.00           O  
ATOM   3171  CB  ALA A 416      95.740  36.779 -35.407  1.00  0.00           C  
ATOM   3172  N   ALA A 417      92.972  37.346 -37.003  1.00  0.00           N  
ATOM   3173  CA  ALA A 417      92.018  36.876 -37.997  1.00  0.00           C  
ATOM   3174  C   ALA A 417      91.544  37.975 -38.935  1.00  0.00           C  
ATOM   3175  O   ALA A 417      90.879  37.669 -39.930  1.00  0.00           O  
ATOM   3176  CB  ALA A 417      90.808  36.241 -37.307  1.00  0.00           C  
ATOM   3177  N   GLN A 418      91.862  39.239 -38.652  1.00  0.00           N  
ATOM   3178  CA  GLN A 418      91.402  40.349 -39.477  1.00  0.00           C  
ATOM   3179  C   GLN A 418      92.559  41.157 -40.054  1.00  0.00           C  
ATOM   3180  O   GLN A 418      92.385  42.336 -40.381  1.00  0.00           O  
ATOM   3181  CB  GLN A 418      90.457  41.252 -38.682  1.00  0.00           C  
ATOM   3182  CG  GLN A 418      89.202  40.541 -38.189  1.00  0.00           C  
ATOM   3183  CD  GLN A 418      88.349  41.411 -37.284  1.00  0.00           C  
ATOM   3184  NE2 GLN A 418      88.595  42.715 -37.310  1.00  0.00           N  
ATOM   3185  OE1 GLN A 418      87.479  40.914 -36.572  1.00  0.00           O  
ATOM   3186  N   GLY A 419      93.738  40.551 -40.185  1.00  0.00           N  
ATOM   3187  CA  GLY A 419      94.808  41.174 -40.938  1.00  0.00           C  
ATOM   3188  C   GLY A 419      96.134  41.304 -40.219  1.00  0.00           C  
ATOM   3189  O   GLY A 419      97.195  41.162 -40.834  1.00  0.00           O  
ATOM   3190  N   ALA A 420      96.091  41.572 -38.919  1.00  0.00           N  
ATOM   3191  CA  ALA A 420      97.303  41.876 -38.177  1.00  0.00           C  
ATOM   3192  C   ALA A 420      98.121  40.620 -37.903  1.00  0.00           C  
ATOM   3193  O   ALA A 420      97.593  39.507 -37.819  1.00  0.00           O  
ATOM   3194  CB  ALA A 420      96.964  42.570 -36.858  1.00  0.00           C  
ATOM   3195  N   ARG A 421      99.430  40.813 -37.771  1.00  0.00           N  
ATOM   3196  CA  ARG A 421     100.346  39.770 -37.329  1.00  0.00           C  
ATOM   3197  C   ARG A 421     100.574  39.933 -35.830  1.00  0.00           C  
ATOM   3198  O   ARG A 421     101.011  40.997 -35.377  1.00  0.00           O  
ATOM   3199  CB  ARG A 421     101.665  39.849 -38.096  1.00  0.00           C  
ATOM   3200  CG  ARG A 421     102.713  38.857 -37.633  1.00  0.00           C  
ATOM   3201  CD  ARG A 421     103.450  38.269 -38.818  1.00  0.00           C  
ATOM   3202  NE  ARG A 421     104.544  37.397 -38.406  1.00  0.00           N  
ATOM   3203  CZ  ARG A 421     105.199  36.587 -39.230  1.00  0.00           C  
ATOM   3204  NH1 ARG A 421     104.864  36.532 -40.512  1.00  0.00           N1+
ATOM   3205  NH2 ARG A 421     106.185  35.828 -38.771  1.00  0.00           N  
ATOM   3206  N   VAL A 422     100.283  38.881 -35.067  1.00  0.00           N  
ATOM   3207  CA  VAL A 422     100.216  38.946 -33.612  1.00  0.00           C  
ATOM   3208  C   VAL A 422     101.216  37.967 -33.013  1.00  0.00           C  
ATOM   3209  O   VAL A 422     101.347  36.834 -33.485  1.00  0.00           O  
ATOM   3210  CB  VAL A 422      98.789  38.638 -33.108  1.00  0.00           C  
ATOM   3211  CG1 VAL A 422      98.714  38.724 -31.587  1.00  0.00           C  
ATOM   3212  CG2 VAL A 422      97.786  39.578 -33.750  1.00  0.00           C  
ATOM   3213  N   TYR A 423     101.915  38.406 -31.968  1.00  0.00           N  
ATOM   3214  CA  TYR A 423     102.790  37.546 -31.180  1.00  0.00           C  
ATOM   3215  C   TYR A 423     102.333  37.578 -29.730  1.00  0.00           C  
ATOM   3216  O   TYR A 423     102.120  38.656 -29.167  1.00  0.00           O  
ATOM   3217  CB  TYR A 423     104.252  37.984 -31.287  1.00  0.00           C  
ATOM   3218  CG  TYR A 423     104.836  37.837 -32.672  1.00  0.00           C  
ATOM   3219  CD1 TYR A 423     104.719  38.857 -33.605  1.00  0.00           C  
ATOM   3220  CD2 TYR A 423     105.507  36.678 -33.046  1.00  0.00           C  
ATOM   3221  CE1 TYR A 423     105.251  38.731 -34.872  1.00  0.00           C  
ATOM   3222  CE2 TYR A 423     106.044  36.543 -34.313  1.00  0.00           C  
ATOM   3223  CZ  TYR A 423     105.912  37.574 -35.222  1.00  0.00           C  
ATOM   3224  OH  TYR A 423     106.441  37.454 -36.486  1.00  0.00           O  
ATOM   3225  N   ALA A 424     102.186  36.401 -29.129  1.00  0.00           N  
ATOM   3226  CA  ALA A 424     101.657  36.268 -27.781  1.00  0.00           C  
ATOM   3227  C   ALA A 424     102.682  35.602 -26.874  1.00  0.00           C  
ATOM   3228  O   ALA A 424     103.494  34.786 -27.320  1.00  0.00           O  
ATOM   3229  CB  ALA A 424     100.350  35.466 -27.779  1.00  0.00           C  
ATOM   3230  N   TYR A 425     102.640  35.961 -25.592  1.00  0.00           N  
ATOM   3231  CA  TYR A 425     103.559  35.413 -24.604  1.00  0.00           C  
ATOM   3232  C   TYR A 425     102.839  35.247 -23.274  1.00  0.00           C  
ATOM   3233  O   TYR A 425     101.773  35.821 -23.040  1.00  0.00           O  
ATOM   3234  CB  TYR A 425     104.799  36.307 -24.410  1.00  0.00           C  
ATOM   3235  CG  TYR A 425     104.499  37.639 -23.749  1.00  0.00           C  
ATOM   3236  CD1 TYR A 425     104.468  37.765 -22.364  1.00  0.00           C  
ATOM   3237  CD2 TYR A 425     104.248  38.770 -24.512  1.00  0.00           C  
ATOM   3238  CE1 TYR A 425     104.186  38.977 -21.760  1.00  0.00           C  
ATOM   3239  CE2 TYR A 425     103.972  39.990 -23.917  1.00  0.00           C  
ATOM   3240  CZ  TYR A 425     103.939  40.086 -22.540  1.00  0.00           C  
ATOM   3241  OH  TYR A 425     103.657  41.291 -21.941  1.00  0.00           O  
ATOM   3242  N   VAL A 426     103.445  34.453 -22.397  1.00  0.00           N  
ATOM   3243  CA  VAL A 426     103.043  34.363 -21.000  1.00  0.00           C  
ATOM   3244  C   VAL A 426     104.309  34.454 -20.162  1.00  0.00           C  
ATOM   3245  O   VAL A 426     105.213  33.621 -20.305  1.00  0.00           O  
ATOM   3246  CB  VAL A 426     102.271  33.070 -20.690  1.00  0.00           C  
ATOM   3247  CG1 VAL A 426     102.163  32.875 -19.189  1.00  0.00           C  
ATOM   3248  CG2 VAL A 426     100.883  33.127 -21.311  1.00  0.00           C  
ATOM   3249  N   PHE A 427     104.383  35.472 -19.308  1.00  0.00           N  
ATOM   3250  CA  PHE A 427     105.562  35.706 -18.484  1.00  0.00           C  
ATOM   3251  C   PHE A 427     105.449  34.876 -17.212  1.00  0.00           C  
ATOM   3252  O   PHE A 427     104.537  35.090 -16.406  1.00  0.00           O  
ATOM   3253  CB  PHE A 427     105.687  37.194 -18.162  1.00  0.00           C  
ATOM   3254  CG  PHE A 427     107.013  37.587 -17.577  1.00  0.00           C  
ATOM   3255  CD1 PHE A 427     107.207  37.597 -16.205  1.00  0.00           C  
ATOM   3256  CD2 PHE A 427     108.062  37.963 -18.400  1.00  0.00           C  
ATOM   3257  CE1 PHE A 427     108.428  37.968 -15.665  1.00  0.00           C  
ATOM   3258  CE2 PHE A 427     109.284  38.333 -17.864  1.00  0.00           C  
ATOM   3259  CZ  PHE A 427     109.467  38.335 -16.496  1.00  0.00           C  
ATOM   3260  N   GLU A 428     106.372  33.933 -17.026  1.00  0.00           N  
ATOM   3261  CA  GLU A 428     106.265  32.955 -15.953  1.00  0.00           C  
ATOM   3262  C   GLU A 428     107.397  33.009 -14.941  1.00  0.00           C  
ATOM   3263  O   GLU A 428     107.446  32.151 -14.051  1.00  0.00           O  
ATOM   3264  CB  GLU A 428     106.189  31.536 -16.537  1.00  0.00           C  
ATOM   3265  CG  GLU A 428     104.920  31.258 -17.308  1.00  0.00           C  
ATOM   3266  CD  GLU A 428     104.771  29.795 -17.661  1.00  0.00           C  
ATOM   3267  OE1 GLU A 428     105.798  29.085 -17.741  1.00  0.00           O  
ATOM   3268  OE2 GLU A 428     103.621  29.354 -17.853  1.00  0.00           O1-
ATOM   3269  N   HIS A 429     108.306  33.972 -15.040  1.00  0.00           N  
ATOM   3270  CA  HIS A 429     109.410  34.065 -14.095  1.00  0.00           C  
ATOM   3271  C   HIS A 429     109.030  34.999 -12.952  1.00  0.00           C  
ATOM   3272  O   HIS A 429     108.723  36.174 -13.178  1.00  0.00           O  
ATOM   3273  CB  HIS A 429     110.688  34.562 -14.768  1.00  0.00           C  
ATOM   3274  CG  HIS A 429     111.804  34.824 -13.804  1.00  0.00           C  
ATOM   3275  CD2 HIS A 429     112.400  35.977 -13.422  1.00  0.00           C  
ATOM   3276  ND1 HIS A 429     112.415  33.820 -13.084  1.00  0.00           N  
ATOM   3277  CE1 HIS A 429     113.349  34.342 -12.310  1.00  0.00           C  
ATOM   3278  NE2 HIS A 429     113.360  35.649 -12.496  1.00  0.00           N  
ATOM   3279  N   ARG A 430     109.054  34.477 -11.730  1.00  0.00           N  
ATOM   3280  CA  ARG A 430     108.851  35.291 -10.539  1.00  0.00           C  
ATOM   3281  C   ARG A 430     110.197  35.861 -10.108  1.00  0.00           C  
ATOM   3282  O   ARG A 430     111.149  35.107  -9.873  1.00  0.00           O  
ATOM   3283  CB  ARG A 430     108.221  34.469  -9.417  1.00  0.00           C  
ATOM   3284  CG  ARG A 430     108.160  35.187  -8.077  1.00  0.00           C  
ATOM   3285  CD  ARG A 430     107.557  34.296  -7.002  1.00  0.00           C  
ATOM   3286  NE  ARG A 430     107.750  34.841  -5.661  1.00  0.00           N  
ATOM   3287  CZ  ARG A 430     106.838  35.545  -4.999  1.00  0.00           C  
ATOM   3288  NH1 ARG A 430     105.658  35.793  -5.552  1.00  0.00           N1+
ATOM   3289  NH2 ARG A 430     107.104  36.000  -3.781  1.00  0.00           N  
ATOM   3290  N   ALA A 431     110.277  37.187 -10.019  1.00  0.00           N  
ATOM   3291  CA  ALA A 431     111.526  37.841  -9.657  1.00  0.00           C  
ATOM   3292  C   ALA A 431     112.010  37.363  -8.295  1.00  0.00           C  
ATOM   3293  O   ALA A 431     111.221  37.179  -7.364  1.00  0.00           O  
ATOM   3294  CB  ALA A 431     111.347  39.360  -9.648  1.00  0.00           C  
ATOM   3295  N   SER A 432     113.324  37.155  -8.185  1.00  0.00           N  
ATOM   3296  CA  SER A 432     113.907  36.719  -6.923  1.00  0.00           C  
ATOM   3297  C   SER A 432     113.810  37.785  -5.839  1.00  0.00           C  
ATOM   3298  O   SER A 432     113.867  37.452  -4.651  1.00  0.00           O  
ATOM   3299  CB  SER A 432     115.369  36.326  -7.134  1.00  0.00           C  
ATOM   3300  OG  SER A 432     116.111  37.420  -7.646  1.00  0.00           O  
ATOM   3301  N   THR A 433     113.671  39.055  -6.217  1.00  0.00           N  
ATOM   3302  CA  THR A 433     113.568  40.153  -5.268  1.00  0.00           C  
ATOM   3303  C   THR A 433     112.120  40.537  -4.979  1.00  0.00           C  
ATOM   3304  O   THR A 433     111.868  41.603  -4.406  1.00  0.00           O  
ATOM   3305  CB  THR A 433     114.344  41.364  -5.786  1.00  0.00           C  
ATOM   3306  CG2 THR A 433     115.835  41.061  -5.831  1.00  0.00           C  
ATOM   3307  OG1 THR A 433     113.890  41.689  -7.104  1.00  0.00           O  
ATOM   3308  N   LEU A 434     111.169  39.688  -5.359  1.00  0.00           N  
ATOM   3309  CA  LEU A 434     109.759  40.015  -5.200  1.00  0.00           C  
ATOM   3310  C   LEU A 434     109.367  39.979  -3.728  1.00  0.00           C  
ATOM   3311  O   LEU A 434     109.625  38.996  -3.027  1.00  0.00           O  
ATOM   3312  CB  LEU A 434     108.903  39.045  -6.011  1.00  0.00           C  
ATOM   3313  CG  LEU A 434     107.440  39.419  -6.233  1.00  0.00           C  
ATOM   3314  CD1 LEU A 434     107.327  40.846  -6.718  1.00  0.00           C  
ATOM   3315  CD2 LEU A 434     106.822  38.475  -7.239  1.00  0.00           C  
ATOM   3316  N   SER A 435     108.740  41.060  -3.261  1.00  0.00           N  
ATOM   3317  CA  SER A 435     108.386  41.196  -1.855  1.00  0.00           C  
ATOM   3318  C   SER A 435     106.991  40.677  -1.528  1.00  0.00           C  
ATOM   3319  O   SER A 435     106.685  40.471  -0.349  1.00  0.00           O  
ATOM   3320  CB  SER A 435     108.493  42.664  -1.428  1.00  0.00           C  
ATOM   3321  OG  SER A 435     107.712  43.492  -2.272  1.00  0.00           O  
ATOM   3322  N   TRP A 436     106.141  40.470  -2.532  1.00  0.00           N  
ATOM   3323  CA  TRP A 436     104.820  39.913  -2.299  1.00  0.00           C  
ATOM   3324  C   TRP A 436     104.934  38.446  -1.877  1.00  0.00           C  
ATOM   3325  O   TRP A 436     105.953  37.797  -2.130  1.00  0.00           O  
ATOM   3326  CB  TRP A 436     103.963  40.050  -3.557  1.00  0.00           C  
ATOM   3327  CG  TRP A 436     103.580  41.472  -3.882  1.00  0.00           C  
ATOM   3328  CD1 TRP A 436     104.181  42.299  -4.787  1.00  0.00           C  
ATOM   3329  CD2 TRP A 436     102.504  42.226  -3.306  1.00  0.00           C  
ATOM   3330  CE2 TRP A 436     102.518  43.501  -3.909  1.00  0.00           C  
ATOM   3331  CE3 TRP A 436     101.533  41.948  -2.337  1.00  0.00           C  
ATOM   3332  NE1 TRP A 436     103.549  43.519  -4.810  1.00  0.00           N  
ATOM   3333  CZ2 TRP A 436     101.598  44.496  -3.575  1.00  0.00           C  
ATOM   3334  CZ3 TRP A 436     100.621  42.936  -2.007  1.00  0.00           C  
ATOM   3335  CH2 TRP A 436     100.660  44.194  -2.626  1.00  0.00           C  
ATOM   3336  N   PRO A 437     103.906  37.903  -1.216  1.00  0.00           N  
ATOM   3337  CA  PRO A 437     103.975  36.507  -0.766  1.00  0.00           C  
ATOM   3338  C   PRO A 437     104.111  35.532  -1.927  1.00  0.00           C  
ATOM   3339  O   PRO A 437     103.717  35.806  -3.064  1.00  0.00           O  
ATOM   3340  CB  PRO A 437     102.649  36.301  -0.024  1.00  0.00           C  
ATOM   3341  CG  PRO A 437     101.754  37.382  -0.524  1.00  0.00           C  
ATOM   3342  CD  PRO A 437     102.655  38.549  -0.782  1.00  0.00           C  
ATOM   3343  N   LEU A 438     104.673  34.363  -1.609  1.00  0.00           N  
ATOM   3344  CA  LEU A 438     104.965  33.359  -2.628  1.00  0.00           C  
ATOM   3345  C   LEU A 438     103.701  32.891  -3.338  1.00  0.00           C  
ATOM   3346  O   LEU A 438     103.723  32.632  -4.547  1.00  0.00           O  
ATOM   3347  CB  LEU A 438     105.694  32.174  -1.991  1.00  0.00           C  
ATOM   3348  CG  LEU A 438     106.430  31.171  -2.882  1.00  0.00           C  
ATOM   3349  CD1 LEU A 438     107.571  30.541  -2.104  1.00  0.00           C  
ATOM   3350  CD2 LEU A 438     105.496  30.089  -3.402  1.00  0.00           C  
ATOM   3351  N   TRP A 439     102.586  32.776  -2.611  1.00  0.00           N  
ATOM   3352  CA  TRP A 439     101.386  32.209  -3.218  1.00  0.00           C  
ATOM   3353  C   TRP A 439     100.830  33.081  -4.334  1.00  0.00           C  
ATOM   3354  O   TRP A 439     100.042  32.591  -5.148  1.00  0.00           O  
ATOM   3355  CB  TRP A 439     100.306  31.958  -2.162  1.00  0.00           C  
ATOM   3356  CG  TRP A 439      99.758  33.181  -1.483  1.00  0.00           C  
ATOM   3357  CD1 TRP A 439     100.128  33.674  -0.265  1.00  0.00           C  
ATOM   3358  CD2 TRP A 439      98.719  34.046  -1.967  1.00  0.00           C  
ATOM   3359  CE2 TRP A 439      98.522  35.046  -0.992  1.00  0.00           C  
ATOM   3360  CE3 TRP A 439      97.942  34.075  -3.129  1.00  0.00           C  
ATOM   3361  NE1 TRP A 439      99.393  34.796   0.036  1.00  0.00           N  
ATOM   3362  CZ2 TRP A 439      97.582  36.063  -1.145  1.00  0.00           C  
ATOM   3363  CZ3 TRP A 439      97.008  35.087  -3.279  1.00  0.00           C  
ATOM   3364  CH2 TRP A 439      96.837  36.066  -2.293  1.00  0.00           C  
ATOM   3365  N   MET A 440     101.225  34.350  -4.404  1.00  0.00           N  
ATOM   3366  CA  MET A 440     100.774  35.198  -5.497  1.00  0.00           C  
ATOM   3367  C   MET A 440     101.477  34.894  -6.818  1.00  0.00           C  
ATOM   3368  O   MET A 440     101.052  35.417  -7.853  1.00  0.00           O  
ATOM   3369  CB  MET A 440     100.978  36.670  -5.143  1.00  0.00           C  
ATOM   3370  CG  MET A 440     100.021  37.180  -4.082  1.00  0.00           C  
ATOM   3371  SD  MET A 440     100.234  38.933  -3.743  1.00  0.00           S  
ATOM   3372  CE  MET A 440      99.003  39.160  -2.462  1.00  0.00           C  
ATOM   3373  N   GLY A 441     102.527  34.070  -6.811  1.00  0.00           N  
ATOM   3374  CA  GLY A 441     103.284  33.756  -8.001  1.00  0.00           C  
ATOM   3375  C   GLY A 441     103.885  34.938  -8.734  1.00  0.00           C  
ATOM   3376  O   GLY A 441     104.747  35.650  -8.203  1.00  0.00           O  
ATOM   3377  N   VAL A 442     103.444  35.142  -9.971  1.00  0.00           N  
ATOM   3378  CA  VAL A 442     103.922  36.251 -10.794  1.00  0.00           C  
ATOM   3379  C   VAL A 442     102.805  37.283 -10.895  1.00  0.00           C  
ATOM   3380  O   VAL A 442     101.976  37.205 -11.811  1.00  0.00           O  
ATOM   3381  CB  VAL A 442     104.369  35.768 -12.184  1.00  0.00           C  
ATOM   3382  CG1 VAL A 442     105.112  36.885 -12.925  1.00  0.00           C  
ATOM   3383  CG2 VAL A 442     105.244  34.531 -12.077  1.00  0.00           C  
ATOM   3384  N   PRO A 443     102.755  38.269 -10.005  1.00  0.00           N  
ATOM   3385  CA  PRO A 443     101.581  39.143  -9.934  1.00  0.00           C  
ATOM   3386  C   PRO A 443     101.539  40.139 -11.083  1.00  0.00           C  
ATOM   3387  O   PRO A 443     102.485  40.309 -11.856  1.00  0.00           O  
ATOM   3388  CB  PRO A 443     101.741  39.857  -8.585  1.00  0.00           C  
ATOM   3389  CG  PRO A 443     102.820  39.094  -7.852  1.00  0.00           C  
ATOM   3390  CD  PRO A 443     103.710  38.562  -8.927  1.00  0.00           C  
ATOM   3391  N   HID A 444     100.394  40.808 -11.170  1.00  0.00           N  
ATOM   3392  CA  HID A 444     100.134  41.803 -12.201  1.00  0.00           C  
ATOM   3393  C   HID A 444     101.154  42.934 -12.127  1.00  0.00           C  
ATOM   3394  O   HID A 444     101.259  43.622 -11.108  1.00  0.00           O  
ATOM   3395  CB  HID A 444      98.712  42.332 -12.012  1.00  0.00           C  
ATOM   3396  CG  HID A 444      98.286  43.353 -13.018  1.00  0.00           C  
ATOM   3397  CD2 HID A 444      98.146  44.696 -12.918  1.00  0.00           C  
ATOM   3398  ND1 HID A 444      97.888  43.022 -14.295  1.00  0.00           N  
ATOM   3399  CE1 HID A 444      97.543  44.118 -14.946  1.00  0.00           C  
ATOM   3400  NE2 HID A 444      97.690  45.148 -14.132  1.00  0.00           N  
ATOM   3401  N   GLY A 445     101.916  43.112 -13.205  1.00  0.00           N  
ATOM   3402  CA  GLY A 445     102.850  44.212 -13.319  1.00  0.00           C  
ATOM   3403  C   GLY A 445     104.308  43.864 -13.121  1.00  0.00           C  
ATOM   3404  O   GLY A 445     105.163  44.735 -13.317  1.00  0.00           O  
ATOM   3405  N   TYR A 446     104.630  42.625 -12.753  1.00  0.00           N  
ATOM   3406  CA  TYR A 446     105.991  42.270 -12.374  1.00  0.00           C  
ATOM   3407  C   TYR A 446     106.761  41.585 -13.498  1.00  0.00           C  
ATOM   3408  O   TYR A 446     107.716  40.845 -13.239  1.00  0.00           O  
ATOM   3409  CB  TYR A 446     105.975  41.426 -11.101  1.00  0.00           C  
ATOM   3410  CG  TYR A 446     105.686  42.296  -9.906  1.00  0.00           C  
ATOM   3411  CD1 TYR A 446     106.692  43.055  -9.326  1.00  0.00           C  
ATOM   3412  CD2 TYR A 446     104.398  42.416  -9.398  1.00  0.00           C  
ATOM   3413  CE1 TYR A 446     106.436  43.880  -8.250  1.00  0.00           C  
ATOM   3414  CE2 TYR A 446     104.131  43.241  -8.319  1.00  0.00           C  
ATOM   3415  CZ  TYR A 446     105.156  43.971  -7.749  1.00  0.00           C  
ATOM   3416  OH  TYR A 446     104.909  44.794  -6.676  1.00  0.00           O  
ATOM   3417  N   GLH A 447     106.370  41.836 -14.746  1.00  0.00           N  
ATOM   3418  CA  GLH A 447     107.241  41.611 -15.889  1.00  0.00           C  
ATOM   3419  C   GLH A 447     107.895  42.897 -16.371  1.00  0.00           C  
ATOM   3420  O   GLH A 447     108.837  42.835 -17.169  1.00  0.00           O  
ATOM   3421  CB  GLH A 447     106.456  40.977 -17.048  1.00  0.00           C  
ATOM   3422  CG  GLH A 447     105.797  41.974 -17.998  1.00  0.00           C  
ATOM   3423  CD  GLH A 447     104.602  42.696 -17.392  1.00  0.00           C  
ATOM   3424  OE1 GLH A 447     104.325  42.515 -16.186  1.00  0.00           O  
ATOM   3425  OE2 GLH A 447     103.931  43.448 -18.130  1.00  0.00           O  
ATOM   3426  N   ILE A 448     107.424  44.051 -15.891  1.00  0.00           N  
ATOM   3427  CA  ILE A 448     107.903  45.338 -16.390  1.00  0.00           C  
ATOM   3428  C   ILE A 448     109.381  45.523 -16.077  1.00  0.00           C  
ATOM   3429  O   ILE A 448     110.160  45.965 -16.930  1.00  0.00           O  
ATOM   3430  CB  ILE A 448     107.056  46.480 -15.801  1.00  0.00           C  
ATOM   3431  CG1 ILE A 448     105.581  46.275 -16.143  1.00  0.00           C  
ATOM   3432  CG2 ILE A 448     107.541  47.825 -16.310  1.00  0.00           C  
ATOM   3433  CD1 ILE A 448     104.680  47.366 -15.619  1.00  0.00           C  
ATOM   3434  N   GLU A 449     109.790  45.186 -14.851  1.00  0.00           N  
ATOM   3435  CA  GLU A 449     111.172  45.405 -14.436  1.00  0.00           C  
ATOM   3436  C   GLU A 449     112.157  44.625 -15.299  1.00  0.00           C  
ATOM   3437  O   GLU A 449     113.302  45.056 -15.476  1.00  0.00           O  
ATOM   3438  CB  GLU A 449     111.339  45.034 -12.962  1.00  0.00           C  
ATOM   3439  CG  GLU A 449     110.824  43.650 -12.602  1.00  0.00           C  
ATOM   3440  CD  GLU A 449     110.656  43.468 -11.105  1.00  0.00           C  
ATOM   3441  OE1 GLU A 449     111.588  42.950 -10.455  1.00  0.00           O  
ATOM   3442  OE2 GLU A 449     109.592  43.858 -10.577  1.00  0.00           O1-
ATOM   3443  N   PHE A 450     111.738  43.484 -15.847  1.00  0.00           N  
ATOM   3444  CA  PHE A 450     112.624  42.740 -16.733  1.00  0.00           C  
ATOM   3445  C   PHE A 450     112.601  43.294 -18.152  1.00  0.00           C  
ATOM   3446  O   PHE A 450     113.615  43.221 -18.855  1.00  0.00           O  
ATOM   3447  CB  PHE A 450     112.252  41.258 -16.724  1.00  0.00           C  
ATOM   3448  CG  PHE A 450     112.554  40.571 -15.424  1.00  0.00           C  
ATOM   3449  CD1 PHE A 450     111.612  40.538 -14.408  1.00  0.00           C  
ATOM   3450  CD2 PHE A 450     113.783  39.968 -15.212  1.00  0.00           C  
ATOM   3451  CE1 PHE A 450     111.889  39.913 -13.209  1.00  0.00           C  
ATOM   3452  CE2 PHE A 450     114.064  39.340 -14.014  1.00  0.00           C  
ATOM   3453  CZ  PHE A 450     113.115  39.313 -13.011  1.00  0.00           C  
ATOM   3454  N   ILE A 451     111.472  43.863 -18.579  1.00  0.00           N  
ATOM   3455  CA  ILE A 451     111.394  44.468 -19.906  1.00  0.00           C  
ATOM   3456  C   ILE A 451     112.279  45.708 -19.985  1.00  0.00           C  
ATOM   3457  O   ILE A 451     112.887  45.987 -21.026  1.00  0.00           O  
ATOM   3458  CB  ILE A 451     109.931  44.793 -20.258  1.00  0.00           C  
ATOM   3459  CG1 ILE A 451     109.084  43.517 -20.275  1.00  0.00           C  
ATOM   3460  CG2 ILE A 451     109.841  45.516 -21.596  1.00  0.00           C  
ATOM   3461  CD1 ILE A 451     109.564  42.475 -21.258  1.00  0.00           C  
ATOM   3462  N   PHE A 452     112.369  46.470 -18.895  1.00  0.00           N  
ATOM   3463  CA  PHE A 452     113.174  47.684 -18.858  1.00  0.00           C  
ATOM   3464  C   PHE A 452     114.615  47.433 -18.424  1.00  0.00           C  
ATOM   3465  O   PHE A 452     115.355  48.396 -18.198  1.00  0.00           O  
ATOM   3466  CB  PHE A 452     112.529  48.722 -17.933  1.00  0.00           C  
ATOM   3467  CG  PHE A 452     111.385  49.469 -18.560  1.00  0.00           C  
ATOM   3468  CD1 PHE A 452     111.603  50.657 -19.239  1.00  0.00           C  
ATOM   3469  CD2 PHE A 452     110.091  48.987 -18.466  1.00  0.00           C  
ATOM   3470  CE1 PHE A 452     110.553  51.349 -19.816  1.00  0.00           C  
ATOM   3471  CE2 PHE A 452     109.034  49.674 -19.041  1.00  0.00           C  
ATOM   3472  CZ  PHE A 452     109.266  50.856 -19.715  1.00  0.00           C  
ATOM   3473  N   GLY A 453     115.026  46.174 -18.296  1.00  0.00           N  
ATOM   3474  CA  GLY A 453     116.403  45.870 -17.947  1.00  0.00           C  
ATOM   3475  C   GLY A 453     116.819  46.292 -16.556  1.00  0.00           C  
ATOM   3476  O   GLY A 453     118.012  46.491 -16.309  1.00  0.00           O  
ATOM   3477  N   ILE A 454     115.860  46.426 -15.633  1.00  0.00           N  
ATOM   3478  CA  ILE A 454     116.200  46.822 -14.261  1.00  0.00           C  
ATOM   3479  C   ILE A 454     117.208  45.886 -13.607  1.00  0.00           C  
ATOM   3480  O   ILE A 454     118.054  46.372 -12.839  1.00  0.00           O  
ATOM   3481  CB  ILE A 454     114.919  47.000 -13.433  1.00  0.00           C  
ATOM   3482  CG1 ILE A 454     113.982  47.994 -14.118  1.00  0.00           C  
ATOM   3483  CG2 ILE A 454     115.243  47.480 -12.023  1.00  0.00           C  
ATOM   3484  CD1 ILE A 454     114.615  49.345 -14.385  1.00  0.00           C  
ATOM   3485  N   PRO A 455     117.191  44.563 -13.832  1.00  0.00           N  
ATOM   3486  CA  PRO A 455     118.220  43.711 -13.206  1.00  0.00           C  
ATOM   3487  C   PRO A 455     119.653  44.111 -13.526  1.00  0.00           C  
ATOM   3488  O   PRO A 455     120.569  43.688 -12.810  1.00  0.00           O  
ATOM   3489  CB  PRO A 455     117.897  42.315 -13.753  1.00  0.00           C  
ATOM   3490  CG  PRO A 455     116.448  42.342 -13.970  1.00  0.00           C  
ATOM   3491  CD  PRO A 455     116.126  43.738 -14.438  1.00  0.00           C  
ATOM   3492  N   LEU A 456     119.880  44.911 -14.570  1.00  0.00           N  
ATOM   3493  CA  LEU A 456     121.225  45.387 -14.868  1.00  0.00           C  
ATOM   3494  C   LEU A 456     121.703  46.460 -13.899  1.00  0.00           C  
ATOM   3495  O   LEU A 456     122.904  46.750 -13.872  1.00  0.00           O  
ATOM   3496  CB  LEU A 456     121.292  45.923 -16.298  1.00  0.00           C  
ATOM   3497  CG  LEU A 456     121.230  44.881 -17.413  1.00  0.00           C  
ATOM   3498  CD1 LEU A 456     121.342  45.554 -18.770  1.00  0.00           C  
ATOM   3499  CD2 LEU A 456     122.327  43.844 -17.229  1.00  0.00           C  
ATOM   3500  N   ASP A 457     120.807  47.048 -13.115  1.00  0.00           N  
ATOM   3501  CA  ASP A 457     121.183  48.062 -12.140  1.00  0.00           C  
ATOM   3502  C   ASP A 457     122.122  47.454 -11.103  1.00  0.00           C  
ATOM   3503  O   ASP A 457     121.717  46.533 -10.377  1.00  0.00           O  
ATOM   3504  CB  ASP A 457     119.930  48.629 -11.472  1.00  0.00           C  
ATOM   3505  CG  ASP A 457     120.206  49.874 -10.639  1.00  0.00           C  
ATOM   3506  OD1 ASP A 457     121.313  50.011 -10.078  1.00  0.00           O  
ATOM   3507  OD2 ASP A 457     119.293  50.722 -10.539  1.00  0.00           O1-
ATOM   3508  N   PRO A 458     123.366  47.932 -10.995  1.00  0.00           N  
ATOM   3509  CA  PRO A 458     124.319  47.299 -10.066  1.00  0.00           C  
ATOM   3510  C   PRO A 458     123.927  47.417  -8.604  1.00  0.00           C  
ATOM   3511  O   PRO A 458     124.444  46.650  -7.781  1.00  0.00           O  
ATOM   3512  CB  PRO A 458     125.634  48.042 -10.346  1.00  0.00           C  
ATOM   3513  CG  PRO A 458     125.437  48.716 -11.670  1.00  0.00           C  
ATOM   3514  CD  PRO A 458     123.979  49.033 -11.754  1.00  0.00           C  
ATOM   3515  N   SER A 459     123.042  48.349  -8.247  1.00  0.00           N  
ATOM   3516  CA  SER A 459     122.630  48.500  -6.858  1.00  0.00           C  
ATOM   3517  C   SER A 459     121.561  47.500  -6.440  1.00  0.00           C  
ATOM   3518  O   SER A 459     121.248  47.420  -5.247  1.00  0.00           O  
ATOM   3519  CB  SER A 459     122.120  49.922  -6.609  1.00  0.00           C  
ATOM   3520  OG  SER A 459     120.987  50.204  -7.410  1.00  0.00           O  
ATOM   3521  N   ARG A 460     120.994  46.748  -7.377  1.00  0.00           N  
ATOM   3522  CA  ARG A 460     119.982  45.753  -7.058  1.00  0.00           C  
ATOM   3523  C   ARG A 460     120.636  44.405  -6.764  1.00  0.00           C  
ATOM   3524  O   ARG A 460     121.836  44.209  -6.961  1.00  0.00           O  
ATOM   3525  CB  ARG A 460     118.983  45.617  -8.204  1.00  0.00           C  
ATOM   3526  CG  ARG A 460     118.536  46.934  -8.801  1.00  0.00           C  
ATOM   3527  CD  ARG A 460     117.317  47.506  -8.109  1.00  0.00           C  
ATOM   3528  NE  ARG A 460     116.840  48.697  -8.807  1.00  0.00           N  
ATOM   3529  CZ  ARG A 460     115.736  49.363  -8.488  1.00  0.00           C  
ATOM   3530  NH1 ARG A 460     114.982  48.956  -7.477  1.00  0.00           N1+
ATOM   3531  NH2 ARG A 460     115.385  50.436  -9.183  1.00  0.00           N  
ATOM   3532  N   ASN A 461     119.821  43.464  -6.291  1.00  0.00           N  
ATOM   3533  CA  ASN A 461     120.286  42.140  -5.895  1.00  0.00           C  
ATOM   3534  C   ASN A 461     119.662  41.052  -6.766  1.00  0.00           C  
ATOM   3535  O   ASN A 461     119.283  39.983  -6.284  1.00  0.00           O  
ATOM   3536  CB  ASN A 461     120.000  41.882  -4.416  1.00  0.00           C  
ATOM   3537  CG  ASN A 461     120.807  40.722  -3.856  1.00  0.00           C  
ATOM   3538  ND2 ASN A 461     120.341  40.154  -2.748  1.00  0.00           N  
ATOM   3539  OD1 ASN A 461     121.837  40.341  -4.414  1.00  0.00           O  
ATOM   3540  N   TYR A 462     119.546  41.313  -8.064  1.00  0.00           N  
ATOM   3541  CA  TYR A 462     119.100  40.282  -8.987  1.00  0.00           C  
ATOM   3542  C   TYR A 462     120.210  39.259  -9.218  1.00  0.00           C  
ATOM   3543  O   TYR A 462     121.396  39.529  -9.007  1.00  0.00           O  
ATOM   3544  CB  TYR A 462     118.674  40.897 -10.320  1.00  0.00           C  
ATOM   3545  CG  TYR A 462     117.378  41.675 -10.268  1.00  0.00           C  
ATOM   3546  CD1 TYR A 462     117.363  43.013  -9.899  1.00  0.00           C  
ATOM   3547  CD2 TYR A 462     116.171  41.072 -10.598  1.00  0.00           C  
ATOM   3548  CE1 TYR A 462     116.184  43.729  -9.857  1.00  0.00           C  
ATOM   3549  CE2 TYR A 462     114.985  41.780 -10.556  1.00  0.00           C  
ATOM   3550  CZ  TYR A 462     114.998  43.108 -10.185  1.00  0.00           C  
ATOM   3551  OH  TYR A 462     113.823  43.821 -10.142  1.00  0.00           O  
ATOM   3552  N   THR A 463     119.810  38.069  -9.659  1.00  0.00           N  
ATOM   3553  CA  THR A 463     120.766  37.013  -9.950  1.00  0.00           C  
ATOM   3554  C   THR A 463     121.402  37.227 -11.323  1.00  0.00           C  
ATOM   3555  O   THR A 463     120.933  38.020 -12.143  1.00  0.00           O  
ATOM   3556  CB  THR A 463     120.094  35.640  -9.900  1.00  0.00           C  
ATOM   3557  CG2 THR A 463     119.275  35.490  -8.627  1.00  0.00           C  
ATOM   3558  OG1 THR A 463     119.233  35.486 -11.036  1.00  0.00           O  
ATOM   3559  N   ALA A 464     122.491  36.496 -11.569  1.00  0.00           N  
ATOM   3560  CA  ALA A 464     123.143  36.563 -12.872  1.00  0.00           C  
ATOM   3561  C   ALA A 464     122.245  36.015 -13.973  1.00  0.00           C  
ATOM   3562  O   ALA A 464     122.257  36.533 -15.096  1.00  0.00           O  
ATOM   3563  CB  ALA A 464     124.469  35.804 -12.837  1.00  0.00           C  
ATOM   3564  N   GLU A 465     121.458  34.979 -13.671  1.00  0.00           N  
ATOM   3565  CA  GLU A 465     120.540  34.429 -14.662  1.00  0.00           C  
ATOM   3566  C   GLU A 465     119.444  35.424 -15.023  1.00  0.00           C  
ATOM   3567  O   GLU A 465     119.002  35.465 -16.177  1.00  0.00           O  
ATOM   3568  CB  GLU A 465     119.916  33.129 -14.147  1.00  0.00           C  
ATOM   3569  CG  GLU A 465     120.906  32.012 -13.826  1.00  0.00           C  
ATOM   3570  CD  GLU A 465     121.663  32.242 -12.528  1.00  0.00           C  
ATOM   3571  OE1 GLU A 465     122.883  31.976 -12.495  1.00  0.00           O  
ATOM   3572  OE2 GLU A 465     121.040  32.697 -11.544  1.00  0.00           O1-
ATOM   3573  N   GLU A 466     118.995  36.231 -14.057  1.00  0.00           N  
ATOM   3574  CA  GLU A 466     117.938  37.197 -14.338  1.00  0.00           C  
ATOM   3575  C   GLU A 466     118.438  38.350 -15.199  1.00  0.00           C  
ATOM   3576  O   GLU A 466     117.663  38.922 -15.973  1.00  0.00           O  
ATOM   3577  CB  GLU A 466     117.341  37.716 -13.030  1.00  0.00           C  
ATOM   3578  CG  GLU A 466     116.481  36.687 -12.314  1.00  0.00           C  
ATOM   3579  CD  GLU A 466     116.006  37.154 -10.953  1.00  0.00           C  
ATOM   3580  OE1 GLU A 466     116.824  37.716 -10.193  1.00  0.00           O  
ATOM   3581  OE2 GLU A 466     114.812  36.959 -10.644  1.00  0.00           O1-
ATOM   3582  N   LYS A 467     119.719  38.708 -15.082  1.00  0.00           N  
ATOM   3583  CA  LYS A 467     120.275  39.729 -15.964  1.00  0.00           C  
ATOM   3584  C   LYS A 467     120.324  39.236 -17.405  1.00  0.00           C  
ATOM   3585  O   LYS A 467     119.979  39.978 -18.333  1.00  0.00           O  
ATOM   3586  CB  LYS A 467     121.670  40.137 -15.490  1.00  0.00           C  
ATOM   3587  CG  LYS A 467     121.705  40.763 -14.104  1.00  0.00           C  
ATOM   3588  CD  LYS A 467     123.121  41.172 -13.726  1.00  0.00           C  
ATOM   3589  CE  LYS A 467     123.175  41.784 -12.336  1.00  0.00           C  
ATOM   3590  NZ  LYS A 467     124.565  42.163 -11.958  1.00  0.00           N1+
ATOM   3591  N   ILE A 468     120.750  37.987 -17.611  1.00  0.00           N  
ATOM   3592  CA  ILE A 468     120.722  37.402 -18.948  1.00  0.00           C  
ATOM   3593  C   ILE A 468     119.289  37.324 -19.458  1.00  0.00           C  
ATOM   3594  O   ILE A 468     119.011  37.615 -20.628  1.00  0.00           O  
ATOM   3595  CB  ILE A 468     121.396  36.017 -18.938  1.00  0.00           C  
ATOM   3596  CG1 ILE A 468     122.849  36.133 -18.472  1.00  0.00           C  
ATOM   3597  CG2 ILE A 468     121.320  35.371 -20.315  1.00  0.00           C  
ATOM   3598  CD1 ILE A 468     123.565  34.802 -18.363  1.00  0.00           C  
ATOM   3599  N   PHE A 469     118.355  36.946 -18.582  1.00  0.00           N  
ATOM   3600  CA  PHE A 469     116.954  36.851 -18.977  1.00  0.00           C  
ATOM   3601  C   PHE A 469     116.398  38.213 -19.379  1.00  0.00           C  
ATOM   3602  O   PHE A 469     115.610  38.311 -20.328  1.00  0.00           O  
ATOM   3603  CB  PHE A 469     116.143  36.236 -17.836  1.00  0.00           C  
ATOM   3604  CG  PHE A 469     114.667  36.184 -18.095  1.00  0.00           C  
ATOM   3605  CD1 PHE A 469     114.170  35.587 -19.240  1.00  0.00           C  
ATOM   3606  CD2 PHE A 469     113.774  36.717 -17.180  1.00  0.00           C  
ATOM   3607  CE1 PHE A 469     112.809  35.537 -19.477  1.00  0.00           C  
ATOM   3608  CE2 PHE A 469     112.413  36.668 -17.408  1.00  0.00           C  
ATOM   3609  CZ  PHE A 469     111.930  36.075 -18.559  1.00  0.00           C  
ATOM   3610  N   ALA A 470     116.809  39.276 -18.682  1.00  0.00           N  
ATOM   3611  CA  ALA A 470     116.348  40.618 -19.029  1.00  0.00           C  
ATOM   3612  C   ALA A 470     116.900  41.066 -20.378  1.00  0.00           C  
ATOM   3613  O   ALA A 470     116.182  41.683 -21.174  1.00  0.00           O  
ATOM   3614  CB  ALA A 470     116.744  41.609 -17.934  1.00  0.00           C  
ATOM   3615  N   GLN A 471     118.177  40.779 -20.646  1.00  0.00           N  
ATOM   3616  CA  GLN A 471     118.761  41.140 -21.934  1.00  0.00           C  
ATOM   3617  C   GLN A 471     118.035  40.446 -23.080  1.00  0.00           C  
ATOM   3618  O   GLN A 471     117.800  41.048 -24.134  1.00  0.00           O  
ATOM   3619  CB  GLN A 471     120.250  40.797 -21.945  1.00  0.00           C  
ATOM   3620  CG  GLN A 471     121.077  41.639 -20.985  1.00  0.00           C  
ATOM   3621  CD  GLN A 471     122.466  41.078 -20.758  1.00  0.00           C  
ATOM   3622  NE2 GLN A 471     123.449  41.962 -20.635  1.00  0.00           N  
ATOM   3623  OE1 GLN A 471     122.654  39.864 -20.693  1.00  0.00           O  
ATOM   3624  N   ARG A 472     117.660  39.179 -22.886  1.00  0.00           N  
ATOM   3625  CA  ARG A 472     116.900  38.467 -23.908  1.00  0.00           C  
ATOM   3626  C   ARG A 472     115.527  39.095 -24.125  1.00  0.00           C  
ATOM   3627  O   ARG A 472     115.038  39.136 -25.261  1.00  0.00           O  
ATOM   3628  CB  ARG A 472     116.776  36.992 -23.522  1.00  0.00           C  
ATOM   3629  CG  ARG A 472     115.977  36.143 -24.492  1.00  0.00           C  
ATOM   3630  CD  ARG A 472     116.348  34.672 -24.376  1.00  0.00           C  
ATOM   3631  NE  ARG A 472     116.126  34.144 -23.033  1.00  0.00           N  
ATOM   3632  CZ  ARG A 472     115.002  33.551 -22.641  1.00  0.00           C  
ATOM   3633  NH1 ARG A 472     113.991  33.411 -23.490  1.00  0.00           N1+
ATOM   3634  NH2 ARG A 472     114.887  33.098 -21.401  1.00  0.00           N  
ATOM   3635  N   LEU A 473     114.903  39.608 -23.062  1.00  0.00           N  
ATOM   3636  CA  LEU A 473     113.602  40.255 -23.208  1.00  0.00           C  
ATOM   3637  C   LEU A 473     113.719  41.592 -23.929  1.00  0.00           C  
ATOM   3638  O   LEU A 473     112.889  41.912 -24.788  1.00  0.00           O  
ATOM   3639  CB  LEU A 473     112.954  40.442 -21.838  1.00  0.00           C  
ATOM   3640  CG  LEU A 473     112.385  39.167 -21.224  1.00  0.00           C  
ATOM   3641  CD1 LEU A 473     112.075  39.380 -19.760  1.00  0.00           C  
ATOM   3642  CD2 LEU A 473     111.138  38.756 -21.977  1.00  0.00           C  
ATOM   3643  N   MET A 474     114.729  42.395 -23.581  1.00  0.00           N  
ATOM   3644  CA  MET A 474     114.940  43.656 -24.284  1.00  0.00           C  
ATOM   3645  C   MET A 474     115.213  43.416 -25.764  1.00  0.00           C  
ATOM   3646  O   MET A 474     114.757  44.182 -26.620  1.00  0.00           O  
ATOM   3647  CB  MET A 474     116.087  44.439 -23.640  1.00  0.00           C  
ATOM   3648  CG  MET A 474     115.789  44.936 -22.229  1.00  0.00           C  
ATOM   3649  SD  MET A 474     117.077  46.001 -21.542  1.00  0.00           S  
ATOM   3650  CE  MET A 474     118.432  44.843 -21.351  1.00  0.00           C  
ATOM   3651  N   ARG A 475     115.943  42.344 -26.083  1.00  0.00           N  
ATOM   3652  CA  ARG A 475     116.161  41.983 -27.481  1.00  0.00           C  
ATOM   3653  C   ARG A 475     114.847  41.652 -28.178  1.00  0.00           C  
ATOM   3654  O   ARG A 475     114.628  42.059 -29.326  1.00  0.00           O  
ATOM   3655  CB  ARG A 475     117.129  40.805 -27.572  1.00  0.00           C  
ATOM   3656  CG  ARG A 475     117.399  40.335 -28.989  1.00  0.00           C  
ATOM   3657  CD  ARG A 475     118.028  41.435 -29.830  1.00  0.00           C  
ATOM   3658  NE  ARG A 475     119.238  41.971 -29.212  1.00  0.00           N  
ATOM   3659  CZ  ARG A 475     120.445  41.432 -29.339  1.00  0.00           C  
ATOM   3660  NH1 ARG A 475     120.611  40.333 -30.063  1.00  0.00           N1+
ATOM   3661  NH2 ARG A 475     121.488  41.989 -28.740  1.00  0.00           N  
ATOM   3662  N   TYR A 476     113.959  40.915 -27.502  1.00  0.00           N  
ATOM   3663  CA  TYR A 476     112.648  40.619 -28.075  1.00  0.00           C  
ATOM   3664  C   TYR A 476     111.880  41.901 -28.374  1.00  0.00           C  
ATOM   3665  O   TYR A 476     111.375  42.093 -29.486  1.00  0.00           O  
ATOM   3666  CB  TYR A 476     111.839  39.732 -27.125  1.00  0.00           C  
ATOM   3667  CG  TYR A 476     112.327  38.307 -27.009  1.00  0.00           C  
ATOM   3668  CD1 TYR A 476     112.867  37.641 -28.101  1.00  0.00           C  
ATOM   3669  CD2 TYR A 476     112.242  37.624 -25.802  1.00  0.00           C  
ATOM   3670  CE1 TYR A 476     113.312  36.335 -27.992  1.00  0.00           C  
ATOM   3671  CE2 TYR A 476     112.683  36.322 -25.684  1.00  0.00           C  
ATOM   3672  CZ  TYR A 476     113.218  35.681 -26.780  1.00  0.00           C  
ATOM   3673  OH  TYR A 476     113.660  34.383 -26.661  1.00  0.00           O  
ATOM   3674  N   TRP A 477     111.781  42.792 -27.384  1.00  0.00           N  
ATOM   3675  CA  TRP A 477     111.006  44.015 -27.566  1.00  0.00           C  
ATOM   3676  C   TRP A 477     111.642  44.927 -28.609  1.00  0.00           C  
ATOM   3677  O   TRP A 477     110.933  45.559 -29.401  1.00  0.00           O  
ATOM   3678  CB  TRP A 477     110.855  44.740 -26.228  1.00  0.00           C  
ATOM   3679  CG  TRP A 477     109.566  44.443 -25.515  1.00  0.00           C  
ATOM   3680  CD1 TRP A 477     108.588  45.337 -25.184  1.00  0.00           C  
ATOM   3681  CD2 TRP A 477     109.110  43.163 -25.053  1.00  0.00           C  
ATOM   3682  CE2 TRP A 477     107.853  43.361 -24.447  1.00  0.00           C  
ATOM   3683  CE3 TRP A 477     109.644  41.871 -25.089  1.00  0.00           C  
ATOM   3684  NE1 TRP A 477     107.557  44.695 -24.540  1.00  0.00           N  
ATOM   3685  CZ2 TRP A 477     107.122  42.316 -23.884  1.00  0.00           C  
ATOM   3686  CZ3 TRP A 477     108.917  40.836 -24.529  1.00  0.00           C  
ATOM   3687  CH2 TRP A 477     107.671  41.065 -23.935  1.00  0.00           C  
ATOM   3688  N   ALA A 478     112.976  45.002 -28.632  1.00  0.00           N  
ATOM   3689  CA  ALA A 478     113.648  45.859 -29.605  1.00  0.00           C  
ATOM   3690  C   ALA A 478     113.524  45.303 -31.020  1.00  0.00           C  
ATOM   3691  O   ALA A 478     113.291  46.062 -31.969  1.00  0.00           O  
ATOM   3692  CB  ALA A 478     115.116  46.039 -29.225  1.00  0.00           C  
ATOM   3693  N   ASN A 479     113.684  43.986 -31.185  1.00  0.00           N  
ATOM   3694  CA  ASN A 479     113.491  43.380 -32.501  1.00  0.00           C  
ATOM   3695  C   ASN A 479     112.087  43.647 -33.027  1.00  0.00           C  
ATOM   3696  O   ASN A 479     111.905  43.924 -34.218  1.00  0.00           O  
ATOM   3697  CB  ASN A 479     113.756  41.875 -32.442  1.00  0.00           C  
ATOM   3698  CG  ASN A 479     115.224  41.547 -32.259  1.00  0.00           C  
ATOM   3699  ND2 ASN A 479     115.507  40.332 -31.801  1.00  0.00           N  
ATOM   3700  OD1 ASN A 479     116.095  42.373 -32.531  1.00  0.00           O  
ATOM   3701  N   PHE A 480     111.081  43.572 -32.151  1.00  0.00           N  
ATOM   3702  CA  PHE A 480     109.715  43.862 -32.577  1.00  0.00           C  
ATOM   3703  C   PHE A 480     109.553  45.331 -32.943  1.00  0.00           C  
ATOM   3704  O   PHE A 480     108.838  45.665 -33.895  1.00  0.00           O  
ATOM   3705  CB  PHE A 480     108.722  43.469 -31.482  1.00  0.00           C  
ATOM   3706  CG  PHE A 480     107.295  43.772 -31.830  1.00  0.00           C  
ATOM   3707  CD1 PHE A 480     106.574  42.921 -32.654  1.00  0.00           C  
ATOM   3708  CD2 PHE A 480     106.674  44.911 -31.345  1.00  0.00           C  
ATOM   3709  CE1 PHE A 480     105.260  43.199 -32.982  1.00  0.00           C  
ATOM   3710  CE2 PHE A 480     105.359  45.195 -31.672  1.00  0.00           C  
ATOM   3711  CZ  PHE A 480     104.651  44.337 -32.490  1.00  0.00           C  
ATOM   3712  N   ALA A 481     110.202  46.224 -32.194  1.00  0.00           N  
ATOM   3713  CA  ALA A 481     110.155  47.640 -32.538  1.00  0.00           C  
ATOM   3714  C   ALA A 481     110.862  47.907 -33.862  1.00  0.00           C  
ATOM   3715  O   ALA A 481     110.396  48.722 -34.668  1.00  0.00           O  
ATOM   3716  CB  ALA A 481     110.777  48.473 -31.418  1.00  0.00           C  
ATOM   3717  N   ARG A 482     111.981  47.224 -34.107  1.00  0.00           N  
ATOM   3718  CA  ARG A 482     112.741  47.457 -35.331  1.00  0.00           C  
ATOM   3719  C   ARG A 482     112.019  46.894 -36.551  1.00  0.00           C  
ATOM   3720  O   ARG A 482     111.816  47.601 -37.544  1.00  0.00           O  
ATOM   3721  CB  ARG A 482     114.137  46.846 -35.210  1.00  0.00           C  
ATOM   3722  CG  ARG A 482     115.119  47.674 -34.398  1.00  0.00           C  
ATOM   3723  CD  ARG A 482     116.507  47.056 -34.424  1.00  0.00           C  
ATOM   3724  NE  ARG A 482     116.593  45.852 -33.602  1.00  0.00           N  
ATOM   3725  CZ  ARG A 482     117.088  45.827 -32.369  1.00  0.00           C  
ATOM   3726  NH1 ARG A 482     117.545  46.942 -31.814  1.00  0.00           N1+
ATOM   3727  NH2 ARG A 482     117.131  44.688 -31.690  1.00  0.00           N  
ATOM   3728  N   THR A 483     111.616  45.622 -36.492  1.00  0.00           N  
ATOM   3729  CA  THR A 483     111.139  44.909 -37.667  1.00  0.00           C  
ATOM   3730  C   THR A 483     109.705  44.409 -37.575  1.00  0.00           C  
ATOM   3731  O   THR A 483     109.176  43.934 -38.586  1.00  0.00           O  
ATOM   3732  CB  THR A 483     112.044  43.703 -37.958  1.00  0.00           C  
ATOM   3733  CG2 THR A 483     113.493  44.143 -38.079  1.00  0.00           C  
ATOM   3734  OG1 THR A 483     111.924  42.754 -36.890  1.00  0.00           O  
ATOM   3735  N   GLY A 484     109.062  44.489 -36.414  1.00  0.00           N  
ATOM   3736  CA  GLY A 484     107.736  43.923 -36.268  1.00  0.00           C  
ATOM   3737  C   GLY A 484     107.712  42.443 -35.969  1.00  0.00           C  
ATOM   3738  O   GLY A 484     106.645  41.825 -36.056  1.00  0.00           O  
ATOM   3739  N   ASP A 485     108.851  41.860 -35.610  1.00  0.00           N  
ATOM   3740  CA  ASP A 485     108.995  40.432 -35.374  1.00  0.00           C  
ATOM   3741  C   ASP A 485     109.961  40.240 -34.213  1.00  0.00           C  
ATOM   3742  O   ASP A 485     111.131  40.631 -34.309  1.00  0.00           O  
ATOM   3743  CB  ASP A 485     109.499  39.735 -36.643  1.00  0.00           C  
ATOM   3744  CG  ASP A 485     109.479  38.216 -36.542  1.00  0.00           C  
ATOM   3745  OD1 ASP A 485     109.720  37.666 -35.447  1.00  0.00           O  
ATOM   3746  OD2 ASP A 485     109.230  37.566 -37.578  1.00  0.00           O1-
ATOM   3747  N   PRO A 486     109.513  39.651 -33.100  1.00  0.00           N  
ATOM   3748  CA  PRO A 486     110.410  39.499 -31.943  1.00  0.00           C  
ATOM   3749  C   PRO A 486     111.577  38.567 -32.201  1.00  0.00           C  
ATOM   3750  O   PRO A 486     112.599  38.678 -31.512  1.00  0.00           O  
ATOM   3751  CB  PRO A 486     109.485  38.945 -30.851  1.00  0.00           C  
ATOM   3752  CG  PRO A 486     108.380  38.275 -31.603  1.00  0.00           C  
ATOM   3753  CD  PRO A 486     108.175  39.094 -32.845  1.00  0.00           C  
ATOM   3754  N   ASN A 487     111.461  37.661 -33.167  1.00  0.00           N  
ATOM   3755  CA  ASN A 487     112.540  36.736 -33.475  1.00  0.00           C  
ATOM   3756  C   ASN A 487     113.754  37.483 -34.013  1.00  0.00           C  
ATOM   3757  O   ASN A 487     113.635  38.514 -34.682  1.00  0.00           O  
ATOM   3758  CB  ASN A 487     112.081  35.701 -34.501  1.00  0.00           C  
ATOM   3759  CG  ASN A 487     110.871  34.920 -34.037  1.00  0.00           C  
ATOM   3760  ND2 ASN A 487     109.685  35.380 -34.418  1.00  0.00           N  
ATOM   3761  OD1 ASN A 487     111.001  33.909 -33.348  1.00  0.00           O  
ATOM   3762  N   GLU A 488     114.932  36.951 -33.709  1.00  0.00           N  
ATOM   3763  CA  GLU A 488     116.159  37.518 -34.242  1.00  0.00           C  
ATOM   3764  C   GLU A 488     116.125  37.433 -35.765  1.00  0.00           C  
ATOM   3765  O   GLU A 488     115.749  36.386 -36.311  1.00  0.00           O  
ATOM   3766  CB  GLU A 488     117.376  36.780 -33.689  1.00  0.00           C  
ATOM   3767  CG  GLU A 488     118.653  37.603 -33.668  1.00  0.00           C  
ATOM   3768  CD  GLU A 488     118.520  38.851 -32.817  1.00  0.00           C  
ATOM   3769  OE1 GLU A 488     118.910  39.942 -33.284  1.00  0.00           O  
ATOM   3770  OE2 GLU A 488     118.013  38.739 -31.682  1.00  0.00           O1-
ATOM   3771  N   PRO A 489     116.489  38.503 -36.480  1.00  0.00           N  
ATOM   3772  CA  PRO A 489     116.269  38.518 -37.938  1.00  0.00           C  
ATOM   3773  C   PRO A 489     116.895  37.344 -38.671  1.00  0.00           C  
ATOM   3774  O   PRO A 489     116.254  36.765 -39.558  1.00  0.00           O  
ATOM   3775  CB  PRO A 489     116.893  39.854 -38.366  1.00  0.00           C  
ATOM   3776  CG  PRO A 489     116.834  40.707 -37.145  1.00  0.00           C  
ATOM   3777  CD  PRO A 489     117.041  39.777 -35.987  1.00  0.00           C  
ATOM   3778  N   ARG A 490     118.128  36.969 -38.327  1.00  0.00           N  
ATOM   3779  CA  ARG A 490     118.833  35.889 -39.008  1.00  0.00           C  
ATOM   3780  C   ARG A 490     119.569  35.022 -37.982  1.00  0.00           C  
ATOM   3781  O   ARG A 490     120.793  34.922 -37.964  1.00  0.00           O  
ATOM   3782  CB  ARG A 490     119.795  36.445 -40.059  1.00  0.00           C  
ATOM   3783  CG  ARG A 490     119.126  37.281 -41.144  1.00  0.00           C  
ATOM   3784  CD  ARG A 490     120.127  37.768 -42.180  1.00  0.00           C  
ATOM   3785  NE  ARG A 490     121.222  38.524 -41.578  1.00  0.00           N  
ATOM   3786  CZ  ARG A 490     121.181  39.827 -41.321  1.00  0.00           C  
ATOM   3787  NH1 ARG A 490     120.093  40.528 -41.610  1.00  0.00           N1+
ATOM   3788  NH2 ARG A 490     122.227  40.430 -40.772  1.00  0.00           N  
ATOM   3789  N   ASP A 491     118.804  34.373 -37.106  1.00  0.00           N  
ATOM   3790  CA  ASP A 491     119.354  33.461 -36.103  1.00  0.00           C  
ATOM   3791  C   ASP A 491     118.483  32.212 -36.066  1.00  0.00           C  
ATOM   3792  O   ASP A 491     117.396  32.224 -35.465  1.00  0.00           O  
ATOM   3793  CB  ASP A 491     119.428  34.120 -34.728  1.00  0.00           C  
ATOM   3794  CG  ASP A 491     120.331  33.371 -33.764  1.00  0.00           C  
ATOM   3795  OD1 ASP A 491     120.532  32.152 -33.946  1.00  0.00           O  
ATOM   3796  OD2 ASP A 491     120.842  34.005 -32.816  1.00  0.00           O1-
ATOM   3797  N   PRO A 492     118.922  31.118 -36.691  1.00  0.00           N  
ATOM   3798  CA  PRO A 492     118.096  29.904 -36.721  1.00  0.00           C  
ATOM   3799  C   PRO A 492     118.330  28.985 -35.531  1.00  0.00           C  
ATOM   3800  O   PRO A 492     117.467  28.166 -35.200  1.00  0.00           O  
ATOM   3801  CB  PRO A 492     118.524  29.237 -38.032  1.00  0.00           C  
ATOM   3802  CG  PRO A 492     119.965  29.623 -38.168  1.00  0.00           C  
ATOM   3803  CD  PRO A 492     120.105  31.004 -37.561  1.00  0.00           C  
ATOM   3804  N   LYS A 493     119.491  29.108 -34.882  1.00  0.00           N  
ATOM   3805  CA  LYS A 493     119.834  28.185 -33.803  1.00  0.00           C  
ATOM   3806  C   LYS A 493     118.944  28.394 -32.583  1.00  0.00           C  
ATOM   3807  O   LYS A 493     118.484  27.422 -31.971  1.00  0.00           O  
ATOM   3808  CB  LYS A 493     121.308  28.339 -33.427  1.00  0.00           C  
ATOM   3809  CG  LYS A 493     121.755  27.432 -32.289  1.00  0.00           C  
ATOM   3810  CD  LYS A 493     121.454  25.970 -32.594  1.00  0.00           C  
ATOM   3811  CE  LYS A 493     121.781  25.075 -31.408  1.00  0.00           C  
ATOM   3812  NZ  LYS A 493     121.432  23.650 -31.670  1.00  0.00           N1+
ATOM   3813  N   ALA A 494     118.695  29.647 -32.212  1.00  0.00           N  
ATOM   3814  CA  ALA A 494     117.848  29.927 -31.066  1.00  0.00           C  
ATOM   3815  C   ALA A 494     116.413  29.476 -31.343  1.00  0.00           C  
ATOM   3816  O   ALA A 494     115.952  29.516 -32.488  1.00  0.00           O  
ATOM   3817  CB  ALA A 494     117.871  31.417 -30.736  1.00  0.00           C  
ATOM   3818  N   PRO A 495     115.692  29.029 -30.314  1.00  0.00           N  
ATOM   3819  CA  PRO A 495     114.298  28.618 -30.520  1.00  0.00           C  
ATOM   3820  C   PRO A 495     113.458  29.775 -31.035  1.00  0.00           C  
ATOM   3821  O   PRO A 495     113.674  30.936 -30.681  1.00  0.00           O  
ATOM   3822  CB  PRO A 495     113.847  28.164 -29.125  1.00  0.00           C  
ATOM   3823  CG  PRO A 495     114.817  28.794 -28.177  1.00  0.00           C  
ATOM   3824  CD  PRO A 495     116.118  28.865 -28.914  1.00  0.00           C  
ATOM   3825  N   GLN A 496     112.496  29.447 -31.889  1.00  0.00           N  
ATOM   3826  CA  GLN A 496     111.739  30.446 -32.624  1.00  0.00           C  
ATOM   3827  C   GLN A 496     110.405  30.740 -31.943  1.00  0.00           C  
ATOM   3828  O   GLN A 496     109.863  29.923 -31.195  1.00  0.00           O  
ATOM   3829  CB  GLN A 496     111.509  29.987 -34.068  1.00  0.00           C  
ATOM   3830  CG  GLN A 496     111.490  31.116 -35.094  1.00  0.00           C  
ATOM   3831  CD  GLN A 496     112.853  31.768 -35.293  1.00  0.00           C  
ATOM   3832  NE2 GLN A 496     112.880  32.850 -36.063  1.00  0.00           N  
ATOM   3833  OE1 GLN A 496     113.867  31.303 -34.767  1.00  0.00           O  
ATOM   3834  N   TRP A 497     109.885  31.936 -32.219  1.00  0.00           N  
ATOM   3835  CA  TRP A 497     108.646  32.437 -31.632  1.00  0.00           C  
ATOM   3836  C   TRP A 497     107.590  32.537 -32.725  1.00  0.00           C  
ATOM   3837  O   TRP A 497     107.627  33.473 -33.539  1.00  0.00           O  
ATOM   3838  CB  TRP A 497     108.889  33.802 -30.980  1.00  0.00           C  
ATOM   3839  CG  TRP A 497     107.727  34.415 -30.234  1.00  0.00           C  
ATOM   3840  CD1 TRP A 497     106.401  34.122 -30.372  1.00  0.00           C  
ATOM   3841  CD2 TRP A 497     107.808  35.437 -29.233  1.00  0.00           C  
ATOM   3842  CE2 TRP A 497     106.494  35.716 -28.811  1.00  0.00           C  
ATOM   3843  CE3 TRP A 497     108.867  36.145 -28.653  1.00  0.00           C  
ATOM   3844  NE1 TRP A 497     105.652  34.900 -29.520  1.00  0.00           N  
ATOM   3845  CZ2 TRP A 497     106.210  36.668 -27.834  1.00  0.00           C  
ATOM   3846  CZ3 TRP A 497     108.584  37.090 -27.686  1.00  0.00           C  
ATOM   3847  CH2 TRP A 497     107.267  37.344 -27.286  1.00  0.00           C  
ATOM   3848  N   PRO A 498     106.638  31.611 -32.789  1.00  0.00           N  
ATOM   3849  CA  PRO A 498     105.666  31.615 -33.883  1.00  0.00           C  
ATOM   3850  C   PRO A 498     104.572  32.637 -33.642  1.00  0.00           C  
ATOM   3851  O   PRO A 498     104.241  32.950 -32.488  1.00  0.00           O  
ATOM   3852  CB  PRO A 498     105.108  30.186 -33.855  1.00  0.00           C  
ATOM   3853  CG  PRO A 498     105.211  29.795 -32.422  1.00  0.00           C  
ATOM   3854  CD  PRO A 498     106.470  30.446 -31.903  1.00  0.00           C  
ATOM   3855  N   PRO A 499     103.988  33.183 -34.705  1.00  0.00           N  
ATOM   3856  CA  PRO A 499     102.896  34.145 -34.536  1.00  0.00           C  
ATOM   3857  C   PRO A 499     101.662  33.497 -33.927  1.00  0.00           C  
ATOM   3858  O   PRO A 499     101.500  32.274 -33.912  1.00  0.00           O  
ATOM   3859  CB  PRO A 499     102.616  34.627 -35.966  1.00  0.00           C  
ATOM   3860  CG  PRO A 499     103.859  34.306 -36.732  1.00  0.00           C  
ATOM   3861  CD  PRO A 499     104.403  33.055 -36.111  1.00  0.00           C  
ATOM   3862  N   TYR A 500     100.779  34.352 -33.418  1.00  0.00           N  
ATOM   3863  CA  TYR A 500      99.535  33.916 -32.802  1.00  0.00           C  
ATOM   3864  C   TYR A 500      98.416  33.951 -33.835  1.00  0.00           C  
ATOM   3865  O   TYR A 500      98.212  34.969 -34.503  1.00  0.00           O  
ATOM   3866  CB  TYR A 500      99.190  34.806 -31.606  1.00  0.00           C  
ATOM   3867  CG  TYR A 500      97.902  34.439 -30.902  1.00  0.00           C  
ATOM   3868  CD1 TYR A 500      96.690  34.988 -31.301  1.00  0.00           C  
ATOM   3869  CD2 TYR A 500      97.900  33.553 -29.833  1.00  0.00           C  
ATOM   3870  CE1 TYR A 500      95.511  34.658 -30.662  1.00  0.00           C  
ATOM   3871  CE2 TYR A 500      96.722  33.218 -29.185  1.00  0.00           C  
ATOM   3872  CZ  TYR A 500      95.531  33.774 -29.606  1.00  0.00           C  
ATOM   3873  OH  TYR A 500      94.354  33.449 -28.971  1.00  0.00           O  
ATOM   3874  N   THR A 501      97.695  32.841 -33.962  1.00  0.00           N  
ATOM   3875  CA  THR A 501      96.578  32.740 -34.887  1.00  0.00           C  
ATOM   3876  C   THR A 501      95.312  32.361 -34.130  1.00  0.00           C  
ATOM   3877  O   THR A 501      95.362  31.798 -33.033  1.00  0.00           O  
ATOM   3878  CB  THR A 501      96.853  31.709 -35.989  1.00  0.00           C  
ATOM   3879  CG2 THR A 501      98.053  32.130 -36.823  1.00  0.00           C  
ATOM   3880  OG1 THR A 501      97.115  30.430 -35.396  1.00  0.00           O  
ATOM   3881  N   ALA A 502      94.165  32.682 -34.732  1.00  0.00           N  
ATOM   3882  CA  ALA A 502      92.886  32.363 -34.110  1.00  0.00           C  
ATOM   3883  C   ALA A 502      92.632  30.863 -34.042  1.00  0.00           C  
ATOM   3884  O   ALA A 502      91.841  30.421 -33.201  1.00  0.00           O  
ATOM   3885  CB  ALA A 502      91.748  33.050 -34.865  1.00  0.00           C  
ATOM   3886  N   GLY A 503      93.284  30.076 -34.896  1.00  0.00           N  
ATOM   3887  CA  GLY A 503      93.071  28.642 -34.921  1.00  0.00           C  
ATOM   3888  C   GLY A 503      94.051  27.856 -34.074  1.00  0.00           C  
ATOM   3889  O   GLY A 503      93.644  27.016 -33.266  1.00  0.00           O  
ATOM   3890  N   ALA A 504      95.350  28.116 -34.249  1.00  0.00           N  
ATOM   3891  CA  ALA A 504      96.361  27.391 -33.486  1.00  0.00           C  
ATOM   3892  C   ALA A 504      96.585  27.993 -32.104  1.00  0.00           C  
ATOM   3893  O   ALA A 504      96.941  27.264 -31.172  1.00  0.00           O  
ATOM   3894  CB  ALA A 504      97.679  27.349 -34.261  1.00  0.00           C  
ATOM   3895  N   GLN A 505      96.397  29.307 -31.958  1.00  0.00           N  
ATOM   3896  CA  GLN A 505      96.473  29.987 -30.662  1.00  0.00           C  
ATOM   3897  C   GLN A 505      97.818  29.745 -29.976  1.00  0.00           C  
ATOM   3898  O   GLN A 505      97.888  29.419 -28.789  1.00  0.00           O  
ATOM   3899  CB  GLN A 505      95.313  29.562 -29.757  1.00  0.00           C  
ATOM   3900  CG  GLN A 505      93.941  29.767 -30.372  1.00  0.00           C  
ATOM   3901  CD  GLN A 505      92.819  29.360 -29.440  1.00  0.00           C  
ATOM   3902  NE2 GLN A 505      91.797  28.717 -29.991  1.00  0.00           N  
ATOM   3903  OE1 GLN A 505      92.872  29.616 -28.236  1.00  0.00           O  
ATOM   3904  N   GLN A 506      98.895  29.917 -30.733  1.00  0.00           N  
ATOM   3905  CA  GLN A 506     100.233  29.629 -30.236  1.00  0.00           C  
ATOM   3906  C   GLN A 506     100.821  30.834 -29.511  1.00  0.00           C  
ATOM   3907  O   GLN A 506     100.676  31.977 -29.955  1.00  0.00           O  
ATOM   3908  CB  GLN A 506     101.156  29.214 -31.382  1.00  0.00           C  
ATOM   3909  CG  GLN A 506     100.743  27.933 -32.085  1.00  0.00           C  
ATOM   3910  CD  GLN A 506     101.652  27.599 -33.248  1.00  0.00           C  
ATOM   3911  NE2 GLN A 506     101.282  28.059 -34.439  1.00  0.00           N  
ATOM   3912  OE1 GLN A 506     102.680  26.941 -33.080  1.00  0.00           O  
ATOM   3913  N   TYR A 507     101.486  30.563 -28.391  1.00  0.00           N  
ATOM   3914  CA  TYR A 507     102.200  31.570 -27.622  1.00  0.00           C  
ATOM   3915  C   TYR A 507     103.460  30.927 -27.057  1.00  0.00           C  
ATOM   3916  O   TYR A 507     103.656  29.713 -27.149  1.00  0.00           O  
ATOM   3917  CB  TYR A 507     101.323  32.158 -26.504  1.00  0.00           C  
ATOM   3918  CG  TYR A 507     100.963  31.180 -25.405  1.00  0.00           C  
ATOM   3919  CD1 TYR A 507      99.863  30.338 -25.525  1.00  0.00           C  
ATOM   3920  CD2 TYR A 507     101.718  31.107 -24.241  1.00  0.00           C  
ATOM   3921  CE1 TYR A 507      99.532  29.445 -24.518  1.00  0.00           C  
ATOM   3922  CE2 TYR A 507     101.396  30.217 -23.232  1.00  0.00           C  
ATOM   3923  CZ  TYR A 507     100.303  29.390 -23.374  1.00  0.00           C  
ATOM   3924  OH  TYR A 507      99.986  28.507 -22.368  1.00  0.00           O  
ATOM   3925  N   VAL A 508     104.327  31.752 -26.471  1.00  0.00           N  
ATOM   3926  CA  VAL A 508     105.578  31.269 -25.904  1.00  0.00           C  
ATOM   3927  C   VAL A 508     105.616  31.599 -24.418  1.00  0.00           C  
ATOM   3928  O   VAL A 508     104.932  32.505 -23.935  1.00  0.00           O  
ATOM   3929  CB  VAL A 508     106.813  31.853 -26.621  1.00  0.00           C  
ATOM   3930  CG1 VAL A 508     106.760  31.538 -28.110  1.00  0.00           C  
ATOM   3931  CG2 VAL A 508     106.913  33.352 -26.381  1.00  0.00           C  
ATOM   3932  N   SER A 509     106.428  30.838 -23.690  1.00  0.00           N  
ATOM   3933  CA  SER A 509     106.628  31.037 -22.261  1.00  0.00           C  
ATOM   3934  C   SER A 509     107.933  31.794 -22.050  1.00  0.00           C  
ATOM   3935  O   SER A 509     108.989  31.361 -22.523  1.00  0.00           O  
ATOM   3936  CB  SER A 509     106.652  29.701 -21.518  1.00  0.00           C  
ATOM   3937  OG  SER A 509     107.719  28.884 -21.969  1.00  0.00           O  
ATOM   3938  N   LEU A 510     107.858  32.922 -21.348  1.00  0.00           N  
ATOM   3939  CA  LEU A 510     109.024  33.748 -21.057  1.00  0.00           C  
ATOM   3940  C   LEU A 510     109.464  33.477 -19.623  1.00  0.00           C  
ATOM   3941  O   LEU A 510     108.797  33.896 -18.672  1.00  0.00           O  
ATOM   3942  CB  LEU A 510     108.709  35.228 -21.270  1.00  0.00           C  
ATOM   3943  CG  LEU A 510     108.301  35.642 -22.686  1.00  0.00           C  
ATOM   3944  CD1 LEU A 510     107.972  37.128 -22.748  1.00  0.00           C  
ATOM   3945  CD2 LEU A 510     109.394  35.294 -23.685  1.00  0.00           C  
ATOM   3946  N   ASP A 511     110.579  32.770 -19.472  1.00  0.00           N  
ATOM   3947  CA  ASP A 511     111.181  32.523 -18.166  1.00  0.00           C  
ATOM   3948  C   ASP A 511     112.660  32.218 -18.381  1.00  0.00           C  
ATOM   3949  O   ASP A 511     113.195  32.411 -19.479  1.00  0.00           O  
ATOM   3950  CB  ASP A 511     110.455  31.397 -17.420  1.00  0.00           C  
ATOM   3951  CG  ASP A 511     110.384  30.111 -18.222  1.00  0.00           C  
ATOM   3952  OD1 ASP A 511     110.780  30.117 -19.406  1.00  0.00           O  
ATOM   3953  OD2 ASP A 511     109.926  29.091 -17.663  1.00  0.00           O1-
ATOM   3954  N   LEU A 512     113.326  31.739 -17.328  1.00  0.00           N  
ATOM   3955  CA  LEU A 512     114.758  31.471 -17.426  1.00  0.00           C  
ATOM   3956  C   LEU A 512     115.060  30.378 -18.441  1.00  0.00           C  
ATOM   3957  O   LEU A 512     116.128  30.388 -19.063  1.00  0.00           O  
ATOM   3958  CB  LEU A 512     115.320  31.095 -16.055  1.00  0.00           C  
ATOM   3959  CG  LEU A 512     115.152  32.136 -14.947  1.00  0.00           C  
ATOM   3960  CD1 LEU A 512     115.884  31.700 -13.687  1.00  0.00           C  
ATOM   3961  CD2 LEU A 512     115.635  33.501 -15.414  1.00  0.00           C  
ATOM   3962  N   ARG A 513     114.142  29.433 -18.625  1.00  0.00           N  
ATOM   3963  CA  ARG A 513     114.327  28.396 -19.622  1.00  0.00           C  
ATOM   3964  C   ARG A 513     114.205  28.991 -21.023  1.00  0.00           C  
ATOM   3965  O   ARG A 513     113.607  30.055 -21.207  1.00  0.00           O  
ATOM   3966  CB  ARG A 513     113.297  27.283 -19.433  1.00  0.00           C  
ATOM   3967  CG  ARG A 513     113.278  26.665 -18.043  1.00  0.00           C  
ATOM   3968  CD  ARG A 513     112.206  25.586 -17.924  1.00  0.00           C  
ATOM   3969  NE  ARG A 513     110.869  26.088 -18.237  1.00  0.00           N  
ATOM   3970  CZ  ARG A 513     110.234  25.867 -19.385  1.00  0.00           C  
ATOM   3971  NH1 ARG A 513     110.810  25.145 -20.337  1.00  0.00           N1+
ATOM   3972  NH2 ARG A 513     109.021  26.367 -19.581  1.00  0.00           N  
ATOM   3973  N   PRO A 514     114.775  28.329 -22.030  1.00  0.00           N  
ATOM   3974  CA  PRO A 514     114.595  28.788 -23.413  1.00  0.00           C  
ATOM   3975  C   PRO A 514     113.126  28.790 -23.809  1.00  0.00           C  
ATOM   3976  O   PRO A 514     112.262  28.232 -23.127  1.00  0.00           O  
ATOM   3977  CB  PRO A 514     115.399  27.774 -24.233  1.00  0.00           C  
ATOM   3978  CG  PRO A 514     116.417  27.244 -23.278  1.00  0.00           C  
ATOM   3979  CD  PRO A 514     115.739  27.217 -21.939  1.00  0.00           C  
ATOM   3980  N   LEU A 515     112.847  29.437 -24.940  1.00  0.00           N  
ATOM   3981  CA  LEU A 515     111.475  29.575 -25.409  1.00  0.00           C  
ATOM   3982  C   LEU A 515     110.806  28.216 -25.576  1.00  0.00           C  
ATOM   3983  O   LEU A 515     111.418  27.255 -26.051  1.00  0.00           O  
ATOM   3984  CB  LEU A 515     111.438  30.335 -26.735  1.00  0.00           C  
ATOM   3985  CG  LEU A 515     111.532  31.858 -26.671  1.00  0.00           C  
ATOM   3986  CD1 LEU A 515     111.349  32.450 -28.058  1.00  0.00           C  
ATOM   3987  CD2 LEU A 515     110.500  32.417 -25.707  1.00  0.00           C  
ATOM   3988  N   GLU A 516     109.538  28.147 -25.178  1.00  0.00           N  
ATOM   3989  CA  GLU A 516     108.724  26.945 -25.296  1.00  0.00           C  
ATOM   3990  C   GLU A 516     107.364  27.335 -25.854  1.00  0.00           C  
ATOM   3991  O   GLU A 516     106.690  28.209 -25.300  1.00  0.00           O  
ATOM   3992  CB  GLU A 516     108.565  26.246 -23.942  1.00  0.00           C  
ATOM   3993  CG  GLU A 516     107.589  25.082 -23.952  1.00  0.00           C  
ATOM   3994  CD  GLU A 516     107.415  24.459 -22.580  1.00  0.00           C  
ATOM   3995  OE1 GLU A 516     108.264  24.710 -21.699  1.00  0.00           O  
ATOM   3996  OE2 GLU A 516     106.427  23.721 -22.382  1.00  0.00           O1-
ATOM   3997  N   VAL A 517     106.965  26.690 -26.944  1.00  0.00           N  
ATOM   3998  CA  VAL A 517     105.723  27.022 -27.631  1.00  0.00           C  
ATOM   3999  C   VAL A 517     104.575  26.254 -26.989  1.00  0.00           C  
ATOM   4000  O   VAL A 517     104.669  25.041 -26.770  1.00  0.00           O  
ATOM   4001  CB  VAL A 517     105.824  26.709 -29.132  1.00  0.00           C  
ATOM   4002  CG1 VAL A 517     104.525  27.075 -29.836  1.00  0.00           C  
ATOM   4003  CG2 VAL A 517     106.999  27.454 -29.745  1.00  0.00           C  
ATOM   4004  N   ARG A 518     103.493  26.965 -26.685  1.00  0.00           N  
ATOM   4005  CA  ARG A 518     102.288  26.384 -26.116  1.00  0.00           C  
ATOM   4006  C   ARG A 518     101.086  26.858 -26.919  1.00  0.00           C  
ATOM   4007  O   ARG A 518     101.180  27.778 -27.736  1.00  0.00           O  
ATOM   4008  CB  ARG A 518     102.130  26.760 -24.638  1.00  0.00           C  
ATOM   4009  CG  ARG A 518     103.303  26.354 -23.773  1.00  0.00           C  
ATOM   4010  CD  ARG A 518     103.100  26.809 -22.345  1.00  0.00           C  
ATOM   4011  NE  ARG A 518     104.299  26.613 -21.540  1.00  0.00           N  
ATOM   4012  CZ  ARG A 518     104.467  27.120 -20.325  1.00  0.00           C  
ATOM   4013  NH1 ARG A 518     103.511  27.857 -19.779  1.00  0.00           N1+
ATOM   4014  NH2 ARG A 518     105.591  26.896 -19.660  1.00  0.00           N  
ATOM   4015  N   ARG A 519      99.942  26.223 -26.678  1.00  0.00           N  
ATOM   4016  CA  ARG A 519      98.719  26.536 -27.402  1.00  0.00           C  
ATOM   4017  C   ARG A 519      97.601  26.883 -26.431  1.00  0.00           C  
ATOM   4018  O   ARG A 519      97.451  26.243 -25.386  1.00  0.00           O  
ATOM   4019  CB  ARG A 519      98.280  25.370 -28.290  1.00  0.00           C  
ATOM   4020  CG  ARG A 519      99.191  25.104 -29.473  1.00  0.00           C  
ATOM   4021  CD  ARG A 519      98.512  24.165 -30.448  1.00  0.00           C  
ATOM   4022  NE  ARG A 519      97.184  24.652 -30.806  1.00  0.00           N  
ATOM   4023  CZ  ARG A 519      96.299  23.964 -31.520  1.00  0.00           C  
ATOM   4024  NH1 ARG A 519      96.597  22.748 -31.958  1.00  0.00           N1+
ATOM   4025  NH2 ARG A 519      95.113  24.492 -31.794  1.00  0.00           N  
ATOM   4026  N   GLY A 520      96.818  27.898 -26.791  1.00  0.00           N  
ATOM   4027  CA  GLY A 520      95.637  28.268 -26.037  1.00  0.00           C  
ATOM   4028  C   GLY A 520      95.905  29.153 -24.837  1.00  0.00           C  
ATOM   4029  O   GLY A 520      96.501  28.709 -23.852  1.00  0.00           O  
ATOM   4030  N   LEU A 521      95.468  30.412 -24.914  1.00  0.00           N  
ATOM   4031  CA  LEU A 521      95.523  31.330 -23.774  1.00  0.00           C  
ATOM   4032  C   LEU A 521      94.273  31.131 -22.917  1.00  0.00           C  
ATOM   4033  O   LEU A 521      93.332  31.927 -22.926  1.00  0.00           O  
ATOM   4034  CB  LEU A 521      95.647  32.772 -24.249  1.00  0.00           C  
ATOM   4035  CG  LEU A 521      96.969  33.211 -24.877  1.00  0.00           C  
ATOM   4036  CD1 LEU A 521      96.827  34.593 -25.496  1.00  0.00           C  
ATOM   4037  CD2 LEU A 521      98.078  33.198 -23.840  1.00  0.00           C  
ATOM   4038  N   ARG A 522      94.282  30.028 -22.170  1.00  0.00           N  
ATOM   4039  CA  ARG A 522      93.155  29.623 -21.334  1.00  0.00           C  
ATOM   4040  C   ARG A 522      91.867  29.570 -22.156  1.00  0.00           C  
ATOM   4041  O   ARG A 522      90.867  30.226 -21.854  1.00  0.00           O  
ATOM   4042  CB  ARG A 522      93.016  30.555 -20.130  1.00  0.00           C  
ATOM   4043  CG  ARG A 522      94.273  30.614 -19.286  1.00  0.00           C  
ATOM   4044  CD  ARG A 522      94.005  31.190 -17.914  1.00  0.00           C  
ATOM   4045  NE  ARG A 522      95.206  31.169 -17.086  1.00  0.00           N  
ATOM   4046  CZ  ARG A 522      95.249  31.567 -15.820  1.00  0.00           C  
ATOM   4047  NH1 ARG A 522      94.152  32.019 -15.227  1.00  0.00           N1+
ATOM   4048  NH2 ARG A 522      96.389  31.511 -15.145  1.00  0.00           N  
ATOM   4049  N   ALA A 523      91.918  28.759 -23.217  1.00  0.00           N  
ATOM   4050  CA  ALA A 523      90.818  28.707 -24.174  1.00  0.00           C  
ATOM   4051  C   ALA A 523      89.523  28.233 -23.522  1.00  0.00           C  
ATOM   4052  O   ALA A 523      88.440  28.737 -23.843  1.00  0.00           O  
ATOM   4053  CB  ALA A 523      91.190  27.802 -25.350  1.00  0.00           C  
ATOM   4054  N   GLN A 524      89.609  27.264 -22.607  1.00  0.00           N  
ATOM   4055  CA  GLN A 524      88.400  26.746 -21.975  1.00  0.00           C  
ATOM   4056  C   GLN A 524      87.732  27.815 -21.119  1.00  0.00           C  
ATOM   4057  O   GLN A 524      86.514  28.017 -21.197  1.00  0.00           O  
ATOM   4058  CB  GLN A 524      88.723  25.508 -21.133  1.00  0.00           C  
ATOM   4059  CG  GLN A 524      89.575  24.451 -21.831  1.00  0.00           C  
ATOM   4060  CD  GLN A 524      88.961  23.942 -23.127  1.00  0.00           C  
ATOM   4061  NE2 GLN A 524      89.814  23.493 -24.043  1.00  0.00           N  
ATOM   4062  OE1 GLN A 524      87.742  23.950 -23.304  1.00  0.00           O  
ATOM   4063  N   ALA A 525      88.516  28.515 -20.298  1.00  0.00           N  
ATOM   4064  CA  ALA A 525      87.940  29.535 -19.429  1.00  0.00           C  
ATOM   4065  C   ALA A 525      87.454  30.735 -20.232  1.00  0.00           C  
ATOM   4066  O   ALA A 525      86.393  31.298 -19.937  1.00  0.00           O  
ATOM   4067  CB  ALA A 525      88.961  29.964 -18.376  1.00  0.00           C  
ATOM   4068  N   CYX A 526      88.204  31.132 -21.262  1.00  0.00           N  
ATOM   4069  CA  CYX A 526      87.820  32.307 -22.031  1.00  0.00           C  
ATOM   4070  C   CYX A 526      86.640  32.037 -22.955  1.00  0.00           C  
ATOM   4071  O   CYX A 526      85.967  32.986 -23.371  1.00  0.00           O  
ATOM   4072  CB  CYX A 526      89.020  32.829 -22.820  1.00  0.00           C  
ATOM   4073  SG  CYX A 526      90.351  33.397 -21.738  1.00  0.00           S  
ATOM   4074  N   ALA A 527      86.364  30.772 -23.278  1.00  0.00           N  
ATOM   4075  CA  ALA A 527      85.104  30.461 -23.943  1.00  0.00           C  
ATOM   4076  C   ALA A 527      83.918  30.747 -23.032  1.00  0.00           C  
ATOM   4077  O   ALA A 527      82.850  31.144 -23.510  1.00  0.00           O  
ATOM   4078  CB  ALA A 527      85.089  29.004 -24.398  1.00  0.00           C  
ATOM   4079  N   PHE A 528      84.089  30.569 -21.720  1.00  0.00           N  
ATOM   4080  CA  PHE A 528      83.022  30.907 -20.786  1.00  0.00           C  
ATOM   4081  C   PHE A 528      82.801  32.413 -20.724  1.00  0.00           C  
ATOM   4082  O   PHE A 528      81.660  32.885 -20.774  1.00  0.00           O  
ATOM   4083  CB  PHE A 528      83.341  30.357 -19.397  1.00  0.00           C  
ATOM   4084  CG  PHE A 528      82.517  30.970 -18.305  1.00  0.00           C  
ATOM   4085  CD1 PHE A 528      81.186  30.621 -18.146  1.00  0.00           C  
ATOM   4086  CD2 PHE A 528      83.071  31.897 -17.438  1.00  0.00           C  
ATOM   4087  CE1 PHE A 528      80.423  31.187 -17.143  1.00  0.00           C  
ATOM   4088  CE2 PHE A 528      82.313  32.466 -16.433  1.00  0.00           C  
ATOM   4089  CZ  PHE A 528      80.987  32.109 -16.286  1.00  0.00           C  
ATOM   4090  N   TRP A 529      83.883  33.186 -20.609  1.00  0.00           N  
ATOM   4091  CA  TRP A 529      83.732  34.631 -20.463  1.00  0.00           C  
ATOM   4092  C   TRP A 529      83.319  35.286 -21.777  1.00  0.00           C  
ATOM   4093  O   TRP A 529      82.407  36.122 -21.801  1.00  0.00           O  
ATOM   4094  CB  TRP A 529      85.030  35.250 -19.941  1.00  0.00           C  
ATOM   4095  CG  TRP A 529      85.397  34.816 -18.554  1.00  0.00           C  
ATOM   4096  CD1 TRP A 529      86.362  33.916 -18.203  1.00  0.00           C  
ATOM   4097  CD2 TRP A 529      84.802  35.263 -17.330  1.00  0.00           C  
ATOM   4098  CE2 TRP A 529      85.457  34.594 -16.277  1.00  0.00           C  
ATOM   4099  CE3 TRP A 529      83.779  36.165 -17.023  1.00  0.00           C  
ATOM   4100  NE1 TRP A 529      86.405  33.777 -16.836  1.00  0.00           N  
ATOM   4101  CZ2 TRP A 529      85.122  34.798 -14.940  1.00  0.00           C  
ATOM   4102  CZ3 TRP A 529      83.448  36.365 -15.697  1.00  0.00           C  
ATOM   4103  CH2 TRP A 529      84.117  35.685 -14.671  1.00  0.00           C  
ATOM   4104  N   ASN A 530      83.965  34.913 -22.880  1.00  0.00           N  
ATOM   4105  CA  ASN A 530      83.765  35.619 -24.139  1.00  0.00           C  
ATOM   4106  C   ASN A 530      82.598  35.092 -24.963  1.00  0.00           C  
ATOM   4107  O   ASN A 530      82.052  35.843 -25.779  1.00  0.00           O  
ATOM   4108  CB  ASN A 530      85.043  35.564 -24.982  1.00  0.00           C  
ATOM   4109  CG  ASN A 530      86.238  36.162 -24.265  1.00  0.00           C  
ATOM   4110  ND2 ASN A 530      87.432  35.715 -24.629  1.00  0.00           N  
ATOM   4111  OD1 ASN A 530      86.087  37.013 -23.390  1.00  0.00           O  
ATOM   4112  N   ARG A 531      82.195  33.835 -24.779  1.00  0.00           N  
ATOM   4113  CA  ARG A 531      81.138  33.247 -25.592  1.00  0.00           C  
ATOM   4114  C   ARG A 531      79.859  33.006 -24.800  1.00  0.00           C  
ATOM   4115  O   ARG A 531      78.803  33.535 -25.161  1.00  0.00           O  
ATOM   4116  CB  ARG A 531      81.622  31.935 -26.231  1.00  0.00           C  
ATOM   4117  CG  ARG A 531      82.968  32.034 -26.939  1.00  0.00           C  
ATOM   4118  CD  ARG A 531      83.366  30.699 -27.557  1.00  0.00           C  
ATOM   4119  NE  ARG A 531      83.177  30.688 -29.004  1.00  0.00           N  
ATOM   4120  CZ  ARG A 531      84.168  30.740 -29.889  1.00  0.00           C  
ATOM   4121  NH1 ARG A 531      85.430  30.796 -29.481  1.00  0.00           N1+
ATOM   4122  NH2 ARG A 531      83.899  30.729 -31.187  1.00  0.00           N  
ATOM   4123  N   PHE A 532      79.920  32.225 -23.717  1.00  0.00           N  
ATOM   4124  CA  PHE A 532      78.693  31.770 -23.070  1.00  0.00           C  
ATOM   4125  C   PHE A 532      78.105  32.822 -22.135  1.00  0.00           C  
ATOM   4126  O   PHE A 532      76.898  33.085 -22.175  1.00  0.00           O  
ATOM   4127  CB  PHE A 532      78.941  30.469 -22.307  1.00  0.00           C  
ATOM   4128  CG  PHE A 532      77.746  30.000 -21.524  1.00  0.00           C  
ATOM   4129  CD1 PHE A 532      76.634  29.489 -22.174  1.00  0.00           C  
ATOM   4130  CD2 PHE A 532      77.728  30.083 -20.142  1.00  0.00           C  
ATOM   4131  CE1 PHE A 532      75.530  29.065 -21.461  1.00  0.00           C  
ATOM   4132  CE2 PHE A 532      76.626  29.660 -19.422  1.00  0.00           C  
ATOM   4133  CZ  PHE A 532      75.526  29.150 -20.082  1.00  0.00           C  
ATOM   4134  N   LEU A 533      78.933  33.420 -21.276  1.00  0.00           N  
ATOM   4135  CA  LEU A 533      78.407  34.339 -20.267  1.00  0.00           C  
ATOM   4136  C   LEU A 533      77.575  35.483 -20.842  1.00  0.00           C  
ATOM   4137  O   LEU A 533      76.529  35.798 -20.246  1.00  0.00           O  
ATOM   4138  CB  LEU A 533      79.554  34.887 -19.408  1.00  0.00           C  
ATOM   4139  CG  LEU A 533      79.105  35.721 -18.207  1.00  0.00           C  
ATOM   4140  CD1 LEU A 533      78.295  34.867 -17.249  1.00  0.00           C  
ATOM   4141  CD2 LEU A 533      80.298  36.335 -17.500  1.00  0.00           C  
ATOM   4142  N   PRO A 534      77.952  36.141 -21.949  1.00  0.00           N  
ATOM   4143  CA  PRO A 534      77.044  37.158 -22.511  1.00  0.00           C  
ATOM   4144  C   PRO A 534      75.680  36.604 -22.889  1.00  0.00           C  
ATOM   4145  O   PRO A 534      74.667  37.288 -22.700  1.00  0.00           O  
ATOM   4146  CB  PRO A 534      77.814  37.673 -23.735  1.00  0.00           C  
ATOM   4147  CG  PRO A 534      79.239  37.438 -23.400  1.00  0.00           C  
ATOM   4148  CD  PRO A 534      79.253  36.140 -22.643  1.00  0.00           C  
ATOM   4149  N   LYS A 535      75.624  35.380 -23.420  1.00  0.00           N  
ATOM   4150  CA  LYS A 535      74.333  34.766 -23.717  1.00  0.00           C  
ATOM   4151  C   LYS A 535      73.535  34.529 -22.441  1.00  0.00           C  
ATOM   4152  O   LYS A 535      72.309  34.685 -22.426  1.00  0.00           O  
ATOM   4153  CB  LYS A 535      74.536  33.457 -24.480  1.00  0.00           C  
ATOM   4154  CG  LYS A 535      75.239  33.628 -25.819  1.00  0.00           C  
ATOM   4155  CD  LYS A 535      75.580  32.286 -26.451  1.00  0.00           C  
ATOM   4156  CE  LYS A 535      76.318  32.469 -27.770  1.00  0.00           C  
ATOM   4157  NZ  LYS A 535      76.764  31.171 -28.351  1.00  0.00           N1+
ATOM   4158  N   LEU A 536      74.219  34.161 -21.355  1.00  0.00           N  
ATOM   4159  CA  LEU A 536      73.541  33.965 -20.079  1.00  0.00           C  
ATOM   4160  C   LEU A 536      72.986  35.273 -19.529  1.00  0.00           C  
ATOM   4161  O   LEU A 536      71.925  35.277 -18.894  1.00  0.00           O  
ATOM   4162  CB  LEU A 536      74.502  33.328 -19.075  1.00  0.00           C  
ATOM   4163  CG  LEU A 536      73.926  32.912 -17.723  1.00  0.00           C  
ATOM   4164  CD1 LEU A 536      72.783  31.933 -17.917  1.00  0.00           C  
ATOM   4165  CD2 LEU A 536      75.016  32.303 -16.857  1.00  0.00           C  
ATOM   4166  N   LEU A 537      73.680  36.389 -19.764  1.00  0.00           N  
ATOM   4167  CA  LEU A 537      73.214  37.677 -19.260  1.00  0.00           C  
ATOM   4168  C   LEU A 537      72.052  38.217 -20.086  1.00  0.00           C  
ATOM   4169  O   LEU A 537      71.130  38.830 -19.535  1.00  0.00           O  
ATOM   4170  CB  LEU A 537      74.369  38.682 -19.237  1.00  0.00           C  
ATOM   4171  CG  LEU A 537      75.199  38.797 -17.953  1.00  0.00           C  
ATOM   4172  CD1 LEU A 537      75.706  37.443 -17.485  1.00  0.00           C  
ATOM   4173  CD2 LEU A 537      76.364  39.756 -18.154  1.00  0.00           C  
ATOM   4174  N   SER A 538      72.075  37.996 -21.403  1.00  0.00           N  
ATOM   4175  CA  SER A 538      70.998  38.491 -22.256  1.00  0.00           C  
ATOM   4176  C   SER A 538      69.687  37.766 -21.979  1.00  0.00           C  
ATOM   4177  O   SER A 538      68.628  38.398 -21.893  1.00  0.00           O  
ATOM   4178  CB  SER A 538      71.387  38.347 -23.727  1.00  0.00           C  
ATOM   4179  OG  SER A 538      72.571  39.069 -24.013  1.00  0.00           O  
ATOM   4180  N   ALA A 539      69.737  36.439 -21.836  1.00  0.00           N  
ATOM   4181  CA  ALA A 539      68.526  35.666 -21.588  1.00  0.00           C  
ATOM   4182  C   ALA A 539      67.916  35.958 -20.223  1.00  0.00           C  
ATOM   4183  O   ALA A 539      66.720  35.716 -20.030  1.00  0.00           O  
ATOM   4184  CB  ALA A 539      68.820  34.171 -21.716  1.00  0.00           C  
ATOM   4185  N   THR A 540      68.701  36.469 -19.279  1.00  0.00           N  
ATOM   4186  CA  THR A 540      68.192  36.801 -17.952  1.00  0.00           C  
ATOM   4187  C   THR A 540      68.383  38.285 -17.649  1.00  0.00           C  
ATOM   4188  O   THR A 540      67.465  38.959 -17.181  1.00  0.00           O  
ATOM   4189  CB  THR A 540      68.885  35.968 -16.854  1.00  0.00           C  
ATOM   4190  CG2 THR A 540      68.788  34.482 -17.170  1.00  0.00           C  
ATOM   4191  OG1 THR A 540      70.265  36.342 -16.763  1.00  0.00           O  
ATOM   4192  N   NME A 541      69.523  38.841 -17.887  1.00  0.00           N  
ATOM   4193  CH3 NME A 541      69.715  40.252 -17.602  1.00  0.00           C  
TER
HETATM    1  C24 UNK            91.010  48.979  -2.467  0.00  0.00           C  
HETATM    2  N4  UNK            90.638  49.904  -3.383  0.00  0.00           N  
HETATM    3  H31 UNK            89.645  50.133  -3.473  0.00  0.00           H  
HETATM    4  N5  UNK            90.013  48.675  -1.588  0.00  0.00           N  
HETATM    5  H32 UNK            89.199  49.291  -1.625  0.00  0.00           H  
HETATM    6  O2  UNK            92.133  48.493  -2.444  0.00  0.00           O  
HETATM    7  N3  UNK            93.951  49.901  -5.735  0.00  0.00           N  
HETATM    8  C20 UNK            92.713  49.582  -6.475  0.00  0.00           C  
HETATM    9  C19 UNK            91.702  49.156  -5.396  0.00  0.00           C  
HETATM   10  C23 UNK            91.542  50.340  -4.431  0.00  0.00           C  
HETATM   11  C22 UNK            92.874  50.707  -3.758  0.00  0.00           C  
HETATM   12  C21 UNK            93.853  51.100  -4.879  0.00  0.00           C  
HETATM   13  C25 UNK            90.060  45.832   1.485  0.00  0.00           C  
HETATM   14  O3  UNK            90.132  44.893   2.497  0.00  0.00           O  
HETATM   15  C31 UNK            89.631  43.539   2.480  0.00  0.00           C  
HETATM   16  F1  UNK            89.844  42.980   3.672  0.00  0.00           F  
HETATM   17  F2  UNK            90.268  42.826   1.544  0.00  0.00           F  
HETATM   18  F3  UNK            88.318  43.537   2.224  0.00  0.00           F  
HETATM   19  C30 UNK            91.272  46.321   1.002  0.00  0.00           C  
HETATM   20  C29 UNK            91.281  47.268  -0.016  0.00  0.00           C  
HETATM   21  C28 UNK            90.068  47.725  -0.542  0.00  0.00           C  
HETATM   22  C27 UNK            88.853  47.231  -0.061  0.00  0.00           C  
HETATM   23  C26 UNK            88.846  46.283   0.956  0.00  0.00           C  
HETATM   24  C18 UNK            94.993  49.039  -5.756  0.00  0.00           C  
HETATM   25  C17 UNK            96.271  49.328  -4.964  0.00  0.00           C  
HETATM   26  C16 UNK            97.306  50.112  -5.791  0.00  0.00           C  
HETATM   27  C15 UNK            97.727  49.322  -7.039  0.00  0.00           C  
HETATM   28  C14 UNK            98.719  50.126  -7.882  0.00  0.00           C  
HETATM   29  N2  UNK            99.987  49.401  -7.754  0.00  0.00           N  
HETATM   30  H12 UNK           100.300  49.314  -6.771  0.00  0.00           H  
HETATM   31  O1  UNK            94.961  48.009  -6.421  0.00  0.00           O  
HETATM   32  N1  UNK           100.938  46.333 -10.292  0.00  0.00           N1+
HETATM   33  H13 UNK           101.153  45.553 -10.933  0.00  0.00           H  
HETATM   34  C2  UNK           100.857  46.060  -8.939  0.00  0.00           C  
HETATM   35  C3  UNK           100.544  47.109  -8.053  0.00  0.00           C  
HETATM   36  C1  UNK           100.317  48.405  -8.600  0.00  0.00           C  
HETATM   37  C9  UNK           100.461  48.641  -9.987  0.00  0.00           C  
HETATM   38  C10 UNK           100.393  50.064 -10.552  0.00  0.00           C  
HETATM   39  C11 UNK           100.224  50.019 -12.078  0.00  0.00           C  
HETATM   40  C8  UNK           100.771  47.569 -10.814  0.00  0.00           C  
HETATM   41  C13 UNK           100.945  47.629 -12.326  0.00  0.00           C  
HETATM   42  C12 UNK           101.249  49.079 -12.719  0.00  0.00           C  
HETATM   43  C4  UNK           100.456  46.798  -6.669  0.00  0.00           C  
HETATM   44  C5  UNK           100.685  45.512  -6.225  0.00  0.00           C  
HETATM   45  C6  UNK           101.005  44.485  -7.140  0.00  0.00           C  
HETATM   46 Cl1  UNK           101.290  42.880  -6.553  0.00  0.00          Cl  
HETATM   47  C7  UNK           101.090  44.751  -8.496  0.00  0.00           C  
TER
ENDMDL
MODEL        2
ATOM      1  C   ACE A   0     130.383  66.075 -26.946  1.00  0.00           C  
ATOM      2  O   ACE A   0     129.200  65.710 -26.974  1.00  0.00           O  
ATOM      3  CH3 ACE A   0     130.963  66.926 -28.055  1.00  0.00           C  
ATOM      4  N   GLU A   1     131.132  65.725 -25.956  1.00  0.00           N  
ATOM      5  CA  GLU A   1     130.355  64.916 -25.023  1.00  0.00           C  
ATOM      6  C   GLU A   1     129.120  65.659 -24.531  1.00  0.00           C  
ATOM      7  O   GLU A   1     128.002  65.368 -24.957  1.00  0.00           O  
ATOM      8  CB  GLU A   1     131.214  64.491 -23.830  1.00  0.00           C  
ATOM      9  CG  GLU A   1     131.888  63.142 -24.006  1.00  0.00           C  
ATOM     10  CD  GLU A   1     132.589  62.669 -22.751  1.00  0.00           C  
ATOM     11  OE1 GLU A   1     132.373  63.274 -21.681  1.00  0.00           O  
ATOM     12  OE2 GLU A   1     133.361  61.692 -22.834  1.00  0.00           O1-
ATOM     13  N   ASP A   2     129.332  66.625 -23.633  1.00  0.00           N  
ATOM     14  CA  ASP A   2     128.225  67.385 -23.066  1.00  0.00           C  
ATOM     15  C   ASP A   2     127.495  68.230 -24.101  1.00  0.00           C  
ATOM     16  O   ASP A   2     126.424  68.767 -23.788  1.00  0.00           O  
ATOM     17  CB  ASP A   2     128.727  68.267 -21.920  1.00  0.00           C  
ATOM     18  CG  ASP A   2     129.193  67.458 -20.724  1.00  0.00           C  
ATOM     19  OD1 ASP A   2     128.788  66.282 -20.599  1.00  0.00           O  
ATOM     20  OD2 ASP A   2     129.961  67.999 -19.905  1.00  0.00           O1-
ATOM     21  N   ALA A   3     128.039  68.368 -25.315  1.00  0.00           N  
ATOM     22  CA  ALA A   3     127.273  68.949 -26.411  1.00  0.00           C  
ATOM     23  C   ALA A   3     126.077  68.085 -26.790  1.00  0.00           C  
ATOM     24  O   ALA A   3     125.097  68.606 -27.332  1.00  0.00           O  
ATOM     25  CB  ALA A   3     128.182  69.155 -27.630  1.00  0.00           C  
ATOM     26  N   GLU A   4     126.137  66.782 -26.509  1.00  0.00           N  
ATOM     27  CA  GLU A   4     124.997  65.904 -26.736  1.00  0.00           C  
ATOM     28  C   GLU A   4     123.813  66.246 -25.844  1.00  0.00           C  
ATOM     29  O   GLU A   4     122.677  65.915 -26.196  1.00  0.00           O  
ATOM     30  CB  GLU A   4     125.401  64.451 -26.496  1.00  0.00           C  
ATOM     31  CG  GLU A   4     126.474  63.937 -27.418  1.00  0.00           C  
ATOM     32  CD  GLU A   4     125.904  63.162 -28.578  1.00  0.00           C  
ATOM     33  OE1 GLU A   4     124.878  63.598 -29.137  1.00  0.00           O  
ATOM     34  OE2 GLU A   4     126.477  62.113 -28.929  1.00  0.00           O1-
ATOM     35  N   LEU A   5     124.049  66.883 -24.700  1.00  0.00           N  
ATOM     36  CA  LEU A   5     122.976  67.247 -23.785  1.00  0.00           C  
ATOM     37  C   LEU A   5     122.226  68.502 -24.210  1.00  0.00           C  
ATOM     38  O   LEU A   5     121.320  68.933 -23.490  1.00  0.00           O  
ATOM     39  CB  LEU A   5     123.536  67.437 -22.375  1.00  0.00           C  
ATOM     40  CG  LEU A   5     124.331  66.254 -21.816  1.00  0.00           C  
ATOM     41  CD1 LEU A   5     124.794  66.523 -20.388  1.00  0.00           C  
ATOM     42  CD2 LEU A   5     123.517  64.966 -21.894  1.00  0.00           C  
ATOM     43  N   LEU A   6     122.574  69.098 -25.346  1.00  0.00           N  
ATOM     44  CA  LEU A   6     121.923  70.308 -25.837  1.00  0.00           C  
ATOM     45  C   LEU A   6     121.153  69.951 -27.103  1.00  0.00           C  
ATOM     46  O   LEU A   6     121.752  69.575 -28.116  1.00  0.00           O  
ATOM     47  CB  LEU A   6     122.946  71.409 -26.105  1.00  0.00           C  
ATOM     48  CG  LEU A   6     123.938  71.720 -24.980  1.00  0.00           C  
ATOM     49  CD1 LEU A   6     124.838  72.888 -25.360  1.00  0.00           C  
ATOM     50  CD2 LEU A   6     123.212  72.005 -23.675  1.00  0.00           C  
ATOM     51  N   VAL A   7     119.829  70.060 -27.041  1.00  0.00           N  
ATOM     52  CA  VAL A   7     118.958  69.755 -28.168  1.00  0.00           C  
ATOM     53  C   VAL A   7     117.921  70.861 -28.279  1.00  0.00           C  
ATOM     54  O   VAL A   7     117.450  71.388 -27.265  1.00  0.00           O  
ATOM     55  CB  VAL A   7     118.277  68.376 -28.016  1.00  0.00           C  
ATOM     56  CG1 VAL A   7     117.285  68.132 -29.144  1.00  0.00           C  
ATOM     57  CG2 VAL A   7     119.315  67.267 -27.988  1.00  0.00           C  
ATOM     58  N   THR A   8     117.578  71.221 -29.510  1.00  0.00           N  
ATOM     59  CA  THR A   8     116.553  72.214 -29.786  1.00  0.00           C  
ATOM     60  C   THR A   8     115.344  71.523 -30.400  1.00  0.00           C  
ATOM     61  O   THR A   8     115.481  70.758 -31.360  1.00  0.00           O  
ATOM     62  CB  THR A   8     117.085  73.302 -30.722  1.00  0.00           C  
ATOM     63  CG2 THR A   8     115.984  74.298 -31.069  1.00  0.00           C  
ATOM     64  OG1 THR A   8     118.167  73.990 -30.080  1.00  0.00           O  
ATOM     65  N   VAL A   9     114.168  71.783 -29.834  1.00  0.00           N  
ATOM     66  CA  VAL A   9     112.918  71.254 -30.365  1.00  0.00           C  
ATOM     67  C   VAL A   9     112.074  72.422 -30.853  1.00  0.00           C  
ATOM     68  O   VAL A   9     112.503  73.580 -30.785  1.00  0.00           O  
ATOM     69  CB  VAL A   9     112.167  70.413 -29.313  1.00  0.00           C  
ATOM     70  CG1 VAL A   9     112.990  69.195 -28.914  1.00  0.00           C  
ATOM     71  CG2 VAL A   9     111.833  71.256 -28.094  1.00  0.00           C  
ATOM     72  N   ARG A  10     110.870  72.129 -31.348  1.00  0.00           N  
ATOM     73  CA  ARG A  10     110.021  73.170 -31.917  1.00  0.00           C  
ATOM     74  C   ARG A  10     109.610  74.218 -30.893  1.00  0.00           C  
ATOM     75  O   ARG A  10     109.274  75.343 -31.277  1.00  0.00           O  
ATOM     76  CB  ARG A  10     108.773  72.549 -32.546  1.00  0.00           C  
ATOM     77  CG  ARG A  10     109.060  71.666 -33.745  1.00  0.00           C  
ATOM     78  CD  ARG A  10     107.810  71.456 -34.582  1.00  0.00           C  
ATOM     79  NE  ARG A  10     108.046  70.550 -35.702  1.00  0.00           N  
ATOM     80  CZ  ARG A  10     107.143  70.270 -36.636  1.00  0.00           C  
ATOM     81  NH1 ARG A  10     105.942  70.833 -36.589  1.00  0.00           N1+
ATOM     82  NH2 ARG A  10     107.440  69.432 -37.620  1.00  0.00           N  
ATOM     83  N   GLY A  11     109.624  73.879 -29.608  1.00  0.00           N  
ATOM     84  CA  GLY A  11     109.261  74.833 -28.581  1.00  0.00           C  
ATOM     85  C   GLY A  11     110.431  75.675 -28.117  1.00  0.00           C  
ATOM     86  O   GLY A  11     110.251  76.826 -27.707  1.00  0.00           O  
ATOM     87  N   GLY A  12     111.633  75.115 -28.174  1.00  0.00           N  
ATOM     88  CA  GLY A  12     112.808  75.833 -27.719  1.00  0.00           C  
ATOM     89  C   GLY A  12     113.958  74.873 -27.475  1.00  0.00           C  
ATOM     90  O   GLY A  12     113.980  73.762 -28.001  1.00  0.00           O  
ATOM     91  N   ARG A  13     114.906  75.336 -26.668  1.00  0.00           N  
ATOM     92  CA  ARG A  13     116.103  74.572 -26.356  1.00  0.00           C  
ATOM     93  C   ARG A  13     115.914  73.773 -25.069  1.00  0.00           C  
ATOM     94  O   ARG A  13     115.103  74.115 -24.205  1.00  0.00           O  
ATOM     95  CB  ARG A  13     117.313  75.500 -26.230  1.00  0.00           C  
ATOM     96  CG  ARG A  13     117.735  76.160 -27.537  1.00  0.00           C  
ATOM     97  CD  ARG A  13     118.885  77.132 -27.314  1.00  0.00           C  
ATOM     98  NE  ARG A  13     118.455  78.331 -26.599  1.00  0.00           N  
ATOM     99  CZ  ARG A  13     119.275  79.144 -25.940  1.00  0.00           C  
ATOM    100  NH1 ARG A  13     120.574  78.884 -25.892  1.00  0.00           N1+
ATOM    101  NH2 ARG A  13     118.794  80.213 -25.320  1.00  0.00           N  
ATOM    102  N   LEU A  14     116.684  72.692 -24.954  1.00  0.00           N  
ATOM    103  CA  LEU A  14     116.618  71.796 -23.809  1.00  0.00           C  
ATOM    104  C   LEU A  14     118.022  71.373 -23.411  1.00  0.00           C  
ATOM    105  O   LEU A  14     118.905  71.223 -24.259  1.00  0.00           O  
ATOM    106  CB  LEU A  14     115.784  70.542 -24.112  1.00  0.00           C  
ATOM    107  CG  LEU A  14     114.316  70.739 -24.481  1.00  0.00           C  
ATOM    108  CD1 LEU A  14     113.742  69.454 -25.057  1.00  0.00           C  
ATOM    109  CD2 LEU A  14     113.527  71.185 -23.265  1.00  0.00           C  
ATOM    110  N   ARG A  15     118.215  71.167 -22.110  1.00  0.00           N  
ATOM    111  CA  ARG A  15     119.460  70.634 -21.570  1.00  0.00           C  
ATOM    112  C   ARG A  15     119.166  69.311 -20.879  1.00  0.00           C  
ATOM    113  O   ARG A  15     118.343  69.259 -19.959  1.00  0.00           O  
ATOM    114  CB  ARG A  15     120.116  71.610 -20.592  1.00  0.00           C  
ATOM    115  CG  ARG A  15     121.353  71.034 -19.923  1.00  0.00           C  
ATOM    116  CD  ARG A  15     121.969  72.013 -18.947  1.00  0.00           C  
ATOM    117  NE  ARG A  15     122.308  73.285 -19.580  1.00  0.00           N  
ATOM    118  CZ  ARG A  15     123.441  73.516 -20.234  1.00  0.00           C  
ATOM    119  NH1 ARG A  15     124.350  72.557 -20.349  1.00  0.00           N1+
ATOM    120  NH2 ARG A  15     123.666  74.706 -20.777  1.00  0.00           N  
ATOM    121  N   GLY A  16     119.846  68.251 -21.314  1.00  0.00           N  
ATOM    122  CA  GLY A  16     119.645  66.927 -20.774  1.00  0.00           C  
ATOM    123  C   GLY A  16     120.693  66.545 -19.744  1.00  0.00           C  
ATOM    124  O   GLY A  16     121.512  67.355 -19.306  1.00  0.00           O  
ATOM    125  N   ILE A  17     120.655  65.272 -19.355  1.00  0.00           N  
ATOM    126  CA  ILE A  17     121.567  64.718 -18.366  1.00  0.00           C  
ATOM    127  C   ILE A  17     122.078  63.378 -18.880  1.00  0.00           C  
ATOM    128  O   ILE A  17     121.394  62.676 -19.632  1.00  0.00           O  
ATOM    129  CB  ILE A  17     120.888  64.568 -16.980  1.00  0.00           C  
ATOM    130  CG1 ILE A  17     121.905  64.173 -15.902  1.00  0.00           C  
ATOM    131  CG2 ILE A  17     119.742  63.568 -17.045  1.00  0.00           C  
ATOM    132  CD1 ILE A  17     121.301  64.008 -14.517  1.00  0.00           C  
ATOM    133  N   ARG A  18     123.299  63.034 -18.479  1.00  0.00           N  
ATOM    134  CA  ARG A  18     123.960  61.808 -18.906  1.00  0.00           C  
ATOM    135  C   ARG A  18     123.859  60.765 -17.799  1.00  0.00           C  
ATOM    136  O   ARG A  18     124.340  60.990 -16.682  1.00  0.00           O  
ATOM    137  CB  ARG A  18     125.419  62.090 -19.257  1.00  0.00           C  
ATOM    138  CG  ARG A  18     126.241  60.869 -19.615  1.00  0.00           C  
ATOM    139  CD  ARG A  18     127.538  61.304 -20.269  1.00  0.00           C  
ATOM    140  NE  ARG A  18     128.524  60.233 -20.339  1.00  0.00           N  
ATOM    141  CZ  ARG A  18     129.712  60.360 -20.918  1.00  0.00           C  
ATOM    142  NH1 ARG A  18     130.557  59.339 -20.939  1.00  0.00           N1+
ATOM    143  NH2 ARG A  18     130.053  61.512 -21.478  1.00  0.00           N  
ATOM    144  N   LEU A  19     123.238  59.629 -18.109  1.00  0.00           N  
ATOM    145  CA  LEU A  19     123.034  58.556 -17.147  1.00  0.00           C  
ATOM    146  C   LEU A  19     124.048  57.440 -17.359  1.00  0.00           C  
ATOM    147  O   LEU A  19     124.506  57.193 -18.477  1.00  0.00           O  
ATOM    148  CB  LEU A  19     121.618  57.983 -17.245  1.00  0.00           C  
ATOM    149  CG  LEU A  19     120.499  58.787 -16.583  1.00  0.00           C  
ATOM    150  CD1 LEU A  19     120.933  59.290 -15.213  1.00  0.00           C  
ATOM    151  CD2 LEU A  19     120.079  59.934 -17.462  1.00  0.00           C  
ATOM    152  N   LYS A  20     124.377  56.755 -16.270  1.00  0.00           N  
ATOM    153  CA  LYS A  20     125.381  55.700 -16.265  1.00  0.00           C  
ATOM    154  C   LYS A  20     124.701  54.338 -16.224  1.00  0.00           C  
ATOM    155  O   LYS A  20     123.763  54.130 -15.446  1.00  0.00           O  
ATOM    156  CB  LYS A  20     126.324  55.861 -15.069  1.00  0.00           C  
ATOM    157  CG  LYS A  20     127.365  54.764 -14.930  1.00  0.00           C  
ATOM    158  CD  LYS A  20     128.140  54.902 -13.627  1.00  0.00           C  
ATOM    159  CE  LYS A  20     128.797  56.269 -13.508  1.00  0.00           C  
ATOM    160  NZ  LYS A  20     129.547  56.416 -12.228  1.00  0.00           N1+
ATOM    161  N   THR A  21     125.162  53.428 -17.072  1.00  0.00           N  
ATOM    162  CA  THR A  21     124.776  52.027 -17.080  1.00  0.00           C  
ATOM    163  C   THR A  21     126.043  51.190 -17.105  1.00  0.00           C  
ATOM    164  O   THR A  21     127.102  51.673 -17.521  1.00  0.00           O  
ATOM    165  CB  THR A  21     123.900  51.669 -18.292  1.00  0.00           C  
ATOM    166  CG2 THR A  21     122.791  52.694 -18.492  1.00  0.00           C  
ATOM    167  OG1 THR A  21     124.711  51.608 -19.471  1.00  0.00           O  
ATOM    168  N   PRO A  22     125.976  49.931 -16.660  1.00  0.00           N  
ATOM    169  CA  PRO A  22     127.179  49.080 -16.696  1.00  0.00           C  
ATOM    170  C   PRO A  22     127.770  48.902 -18.085  1.00  0.00           C  
ATOM    171  O   PRO A  22     128.938  48.511 -18.197  1.00  0.00           O  
ATOM    172  CB  PRO A  22     126.680  47.746 -16.126  1.00  0.00           C  
ATOM    173  CG  PRO A  22     125.539  48.123 -15.254  1.00  0.00           C  
ATOM    174  CD  PRO A  22     124.867  49.281 -15.939  1.00  0.00           C  
ATOM    175  N   GLY A  23     127.008  49.176 -19.144  1.00  0.00           N  
ATOM    176  CA  GLY A  23     127.497  49.050 -20.501  1.00  0.00           C  
ATOM    177  C   GLY A  23     127.772  50.347 -21.226  1.00  0.00           C  
ATOM    178  O   GLY A  23     128.053  50.314 -22.432  1.00  0.00           O  
ATOM    179  N   GLY A  24     127.702  51.491 -20.552  1.00  0.00           N  
ATOM    180  CA  GLY A  24     127.961  52.759 -21.189  1.00  0.00           C  
ATOM    181  C   GLY A  24     126.927  53.809 -20.840  1.00  0.00           C  
ATOM    182  O   GLY A  24     125.925  53.534 -20.175  1.00  0.00           O  
ATOM    183  N   PRO A  25     127.157  55.041 -21.283  1.00  0.00           N  
ATOM    184  CA  PRO A  25     126.242  56.136 -20.960  1.00  0.00           C  
ATOM    185  C   PRO A  25     125.105  56.272 -21.963  1.00  0.00           C  
ATOM    186  O   PRO A  25     125.165  55.790 -23.096  1.00  0.00           O  
ATOM    187  CB  PRO A  25     127.158  57.365 -21.015  1.00  0.00           C  
ATOM    188  CG  PRO A  25     128.139  57.015 -22.084  1.00  0.00           C  
ATOM    189  CD  PRO A  25     128.367  55.521 -21.974  1.00  0.00           C  
ATOM    190  N   VAL A  26     124.047  56.946 -21.510  1.00  0.00           N  
ATOM    191  CA  VAL A  26     122.929  57.339 -22.355  1.00  0.00           C  
ATOM    192  C   VAL A  26     122.624  58.802 -22.073  1.00  0.00           C  
ATOM    193  O   VAL A  26     123.071  59.375 -21.078  1.00  0.00           O  
ATOM    194  CB  VAL A  26     121.663  56.479 -22.128  1.00  0.00           C  
ATOM    195  CG1 VAL A  26     121.949  55.008 -22.387  1.00  0.00           C  
ATOM    196  CG2 VAL A  26     121.119  56.691 -20.723  1.00  0.00           C  
ATOM    197  N   SER A  27     121.848  59.405 -22.965  1.00  0.00           N  
ATOM    198  CA  SER A  27     121.451  60.799 -22.837  1.00  0.00           C  
ATOM    199  C   SER A  27     119.946  60.856 -22.626  1.00  0.00           C  
ATOM    200  O   SER A  27     119.178  60.373 -23.466  1.00  0.00           O  
ATOM    201  CB  SER A  27     121.860  61.601 -24.071  1.00  0.00           C  
ATOM    202  OG  SER A  27     123.246  61.456 -24.325  1.00  0.00           O  
ATOM    203  N   ALA A  28     119.527  61.435 -21.507  1.00  0.00           N  
ATOM    204  CA  ALA A  28     118.116  61.543 -21.180  1.00  0.00           C  
ATOM    205  C   ALA A  28     117.711  63.005 -21.082  1.00  0.00           C  
ATOM    206  O   ALA A  28     118.494  63.862 -20.661  1.00  0.00           O  
ATOM    207  CB  ALA A  28     117.783  60.831 -19.868  1.00  0.00           C  
ATOM    208  N   PHE A  29     116.472  63.274 -21.481  1.00  0.00           N  
ATOM    209  CA  PHE A  29     115.882  64.608 -21.431  1.00  0.00           C  
ATOM    210  C   PHE A  29     114.561  64.437 -20.692  1.00  0.00           C  
ATOM    211  O   PHE A  29     113.535  64.109 -21.293  1.00  0.00           O  
ATOM    212  CB  PHE A  29     115.713  65.188 -22.828  1.00  0.00           C  
ATOM    213  CG  PHE A  29     117.005  65.302 -23.589  1.00  0.00           C  
ATOM    214  CD1 PHE A  29     117.559  64.193 -24.211  1.00  0.00           C  
ATOM    215  CD2 PHE A  29     117.672  66.512 -23.672  1.00  0.00           C  
ATOM    216  CE1 PHE A  29     118.750  64.290 -24.902  1.00  0.00           C  
ATOM    217  CE2 PHE A  29     118.863  66.616 -24.364  1.00  0.00           C  
ATOM    218  CZ  PHE A  29     119.403  65.503 -24.979  1.00  0.00           C  
ATOM    219  N   LEU A  30     114.605  64.642 -19.379  1.00  0.00           N  
ATOM    220  CA  LEU A  30     113.501  64.324 -18.486  1.00  0.00           C  
ATOM    221  C   LEU A  30     112.743  65.593 -18.129  1.00  0.00           C  
ATOM    222  O   LEU A  30     113.350  66.599 -17.751  1.00  0.00           O  
ATOM    223  CB  LEU A  30     114.024  63.649 -17.218  1.00  0.00           C  
ATOM    224  CG  LEU A  30     115.051  62.536 -17.436  1.00  0.00           C  
ATOM    225  CD1 LEU A  30     115.713  62.149 -16.123  1.00  0.00           C  
ATOM    226  CD2 LEU A  30     114.401  61.324 -18.089  1.00  0.00           C  
ATOM    227  N   GLY A  31     111.419  65.543 -18.240  1.00  0.00           N  
ATOM    228  CA  GLY A  31     110.601  66.675 -17.862  1.00  0.00           C  
ATOM    229  C   GLY A  31     110.366  67.685 -18.957  1.00  0.00           C  
ATOM    230  O   GLY A  31     110.231  68.879 -18.667  1.00  0.00           O  
ATOM    231  N   ILE A  32     110.314  67.249 -20.210  1.00  0.00           N  
ATOM    232  CA  ILE A  32     110.036  68.143 -21.328  1.00  0.00           C  
ATOM    233  C   ILE A  32     108.551  68.486 -21.314  1.00  0.00           C  
ATOM    234  O   ILE A  32     107.709  67.578 -21.345  1.00  0.00           O  
ATOM    235  CB  ILE A  32     110.448  67.509 -22.664  1.00  0.00           C  
ATOM    236  CG1 ILE A  32     111.910  67.059 -22.613  1.00  0.00           C  
ATOM    237  CG2 ILE A  32     110.227  68.484 -23.802  1.00  0.00           C  
ATOM    238  CD1 ILE A  32     112.358  66.318 -23.856  1.00  0.00           C  
ATOM    239  N   PRO A  33     108.181  69.764 -21.261  1.00  0.00           N  
ATOM    240  CA  PRO A  33     106.757  70.121 -21.335  1.00  0.00           C  
ATOM    241  C   PRO A  33     106.227  69.954 -22.751  1.00  0.00           C  
ATOM    242  O   PRO A  33     106.778  70.512 -23.703  1.00  0.00           O  
ATOM    243  CB  PRO A  33     106.738  71.590 -20.896  1.00  0.00           C  
ATOM    244  CG  PRO A  33     108.101  72.102 -21.259  1.00  0.00           C  
ATOM    245  CD  PRO A  33     109.043  70.943 -21.066  1.00  0.00           C  
ATOM    246  N   PHE A  34     105.155  69.174 -22.892  1.00  0.00           N  
ATOM    247  CA  PHE A  34     104.495  69.018 -24.182  1.00  0.00           C  
ATOM    248  C   PHE A  34     103.102  69.626 -24.213  1.00  0.00           C  
ATOM    249  O   PHE A  34     102.419  69.523 -25.237  1.00  0.00           O  
ATOM    250  CB  PHE A  34     104.427  67.537 -24.585  1.00  0.00           C  
ATOM    251  CG  PHE A  34     103.575  66.687 -23.679  1.00  0.00           C  
ATOM    252  CD1 PHE A  34     102.223  66.516 -23.931  1.00  0.00           C  
ATOM    253  CD2 PHE A  34     104.136  66.038 -22.591  1.00  0.00           C  
ATOM    254  CE1 PHE A  34     101.442  65.726 -23.104  1.00  0.00           C  
ATOM    255  CE2 PHE A  34     103.361  65.246 -21.763  1.00  0.00           C  
ATOM    256  CZ  PHE A  34     102.013  65.090 -22.019  1.00  0.00           C  
ATOM    257  N   ALA A  35     102.662  70.260 -23.129  1.00  0.00           N  
ATOM    258  CA  ALA A  35     101.332  70.843 -23.090  1.00  0.00           C  
ATOM    259  C   ALA A  35     101.315  72.004 -22.110  1.00  0.00           C  
ATOM    260  O   ALA A  35     102.134  72.081 -21.191  1.00  0.00           O  
ATOM    261  CB  ALA A  35     100.274  69.803 -22.697  1.00  0.00           C  
ATOM    262  N   GLU A  36     100.371  72.913 -22.328  1.00  0.00           N  
ATOM    263  CA  GLU A  36     100.105  73.949 -21.344  1.00  0.00           C  
ATOM    264  C   GLU A  36      99.617  73.307 -20.048  1.00  0.00           C  
ATOM    265  O   GLU A  36      98.885  72.309 -20.088  1.00  0.00           O  
ATOM    266  CB  GLU A  36      99.059  74.936 -21.865  1.00  0.00           C  
ATOM    267  CG  GLU A  36      99.570  75.893 -22.927  1.00  0.00           C  
ATOM    268  CD  GLU A  36     100.720  76.751 -22.433  1.00  0.00           C  
ATOM    269  OE1 GLU A  36     101.872  76.498 -22.843  1.00  0.00           O  
ATOM    270  OE2 GLU A  36     100.471  77.672 -21.627  1.00  0.00           O1-
ATOM    271  N   PRO A  37     100.003  73.839 -18.891  1.00  0.00           N  
ATOM    272  CA  PRO A  37      99.566  73.259 -17.613  1.00  0.00           C  
ATOM    273  C   PRO A  37      98.053  73.258 -17.500  1.00  0.00           C  
ATOM    274  O   PRO A  37      97.419  74.323 -17.489  1.00  0.00           O  
ATOM    275  CB  PRO A  37     100.203  74.188 -16.570  1.00  0.00           C  
ATOM    276  CG  PRO A  37     101.376  74.791 -17.272  1.00  0.00           C  
ATOM    277  CD  PRO A  37     100.953  74.948 -18.704  1.00  0.00           C  
ATOM    278  N   PRO A  38      97.436  72.078 -17.412  1.00  0.00           N  
ATOM    279  CA  PRO A  38      95.962  71.982 -17.359  1.00  0.00           C  
ATOM    280  C   PRO A  38      95.414  72.323 -15.975  1.00  0.00           C  
ATOM    281  O   PRO A  38      95.000  71.474 -15.187  1.00  0.00           O  
ATOM    282  CB  PRO A  38      95.711  70.522 -17.736  1.00  0.00           C  
ATOM    283  CG  PRO A  38      96.910  69.805 -17.200  1.00  0.00           C  
ATOM    284  CD  PRO A  38      98.078  70.753 -17.342  1.00  0.00           C  
ATOM    285  N   MET A  39      95.403  73.618 -15.668  1.00  0.00           N  
ATOM    286  CA  MET A  39      95.033  74.104 -14.348  1.00  0.00           C  
ATOM    287  C   MET A  39      93.979  75.194 -14.466  1.00  0.00           C  
ATOM    288  O   MET A  39      93.746  75.754 -15.540  1.00  0.00           O  
ATOM    289  CB  MET A  39      96.256  74.634 -13.595  1.00  0.00           C  
ATOM    290  CG  MET A  39      97.358  73.614 -13.450  1.00  0.00           C  
ATOM    291  SD  MET A  39      98.689  74.260 -12.448  1.00  0.00           S  
ATOM    292  CE  MET A  39      97.814  74.579 -10.918  1.00  0.00           C  
ATOM    293  N   GLY A  40      93.345  75.495 -13.334  1.00  0.00           N  
ATOM    294  CA  GLY A  40      92.328  76.517 -13.274  1.00  0.00           C  
ATOM    295  C   GLY A  40      91.140  76.193 -14.154  1.00  0.00           C  
ATOM    296  O   GLY A  40      90.502  75.144 -14.016  1.00  0.00           O  
ATOM    297  N   PRO A  41      90.819  77.094 -15.087  1.00  0.00           N  
ATOM    298  CA  PRO A  41      89.724  76.821 -16.031  1.00  0.00           C  
ATOM    299  C   PRO A  41      90.036  75.711 -17.020  1.00  0.00           C  
ATOM    300  O   PRO A  41      89.133  75.292 -17.755  1.00  0.00           O  
ATOM    301  CB  PRO A  41      89.538  78.163 -16.748  1.00  0.00           C  
ATOM    302  CG  PRO A  41      90.879  78.816 -16.661  1.00  0.00           C  
ATOM    303  CD  PRO A  41      91.446  78.406 -15.328  1.00  0.00           C  
ATOM    304  N   ARG A  42      91.276  75.226 -17.063  1.00  0.00           N  
ATOM    305  CA  ARG A  42      91.671  74.143 -17.953  1.00  0.00           C  
ATOM    306  C   ARG A  42      91.498  72.764 -17.330  1.00  0.00           C  
ATOM    307  O   ARG A  42      91.748  71.762 -18.008  1.00  0.00           O  
ATOM    308  CB  ARG A  42      93.129  74.326 -18.390  1.00  0.00           C  
ATOM    309  CG  ARG A  42      93.335  75.349 -19.497  1.00  0.00           C  
ATOM    310  CD  ARG A  42      94.818  75.579 -19.733  1.00  0.00           C  
ATOM    311  NE  ARG A  42      95.094  76.273 -20.988  1.00  0.00           N  
ATOM    312  CZ  ARG A  42      95.110  77.595 -21.131  1.00  0.00           C  
ATOM    313  NH1 ARG A  42      95.377  78.127 -22.316  1.00  0.00           N1+
ATOM    314  NH2 ARG A  42      94.854  78.385 -20.096  1.00  0.00           N  
ATOM    315  N   ARG A  43      91.091  72.684 -16.064  1.00  0.00           N  
ATOM    316  CA  ARG A  43      90.822  71.392 -15.449  1.00  0.00           C  
ATOM    317  C   ARG A  43      89.654  70.712 -16.154  1.00  0.00           C  
ATOM    318  O   ARG A  43      88.621  71.337 -16.409  1.00  0.00           O  
ATOM    319  CB  ARG A  43      90.520  71.562 -13.959  1.00  0.00           C  
ATOM    320  CG  ARG A  43      90.194  70.257 -13.243  1.00  0.00           C  
ATOM    321  CD  ARG A  43      89.795  70.489 -11.793  1.00  0.00           C  
ATOM    322  NE  ARG A  43      90.930  70.843 -10.946  1.00  0.00           N  
ATOM    323  CZ  ARG A  43      90.824  71.171  -9.662  1.00  0.00           C  
ATOM    324  NH1 ARG A  43      89.633  71.194  -9.078  1.00  0.00           N1+
ATOM    325  NH2 ARG A  43      91.906  71.478  -8.961  1.00  0.00           N  
ATOM    326  N   PHE A  44      89.834  69.429 -16.476  1.00  0.00           N  
ATOM    327  CA  PHE A  44      88.915  68.570 -17.223  1.00  0.00           C  
ATOM    328  C   PHE A  44      88.858  68.904 -18.710  1.00  0.00           C  
ATOM    329  O   PHE A  44      88.096  68.263 -19.440  1.00  0.00           O  
ATOM    330  CB  PHE A  44      87.481  68.596 -16.670  1.00  0.00           C  
ATOM    331  CG  PHE A  44      87.400  68.454 -15.178  1.00  0.00           C  
ATOM    332  CD1 PHE A  44      87.885  67.321 -14.550  1.00  0.00           C  
ATOM    333  CD2 PHE A  44      86.824  69.452 -14.405  1.00  0.00           C  
ATOM    334  CE1 PHE A  44      87.810  67.187 -13.174  1.00  0.00           C  
ATOM    335  CE2 PHE A  44      86.743  69.322 -13.030  1.00  0.00           C  
ATOM    336  CZ  PHE A  44      87.237  68.187 -12.415  1.00  0.00           C  
ATOM    337  N   LEU A  45      89.634  69.876 -19.189  1.00  0.00           N  
ATOM    338  CA  LEU A  45      89.580  70.234 -20.597  1.00  0.00           C  
ATOM    339  C   LEU A  45      90.653  69.497 -21.385  1.00  0.00           C  
ATOM    340  O   LEU A  45      91.656  69.044 -20.822  1.00  0.00           O  
ATOM    341  CB  LEU A  45      89.750  71.743 -20.766  1.00  0.00           C  
ATOM    342  CG  LEU A  45      88.587  72.617 -20.294  1.00  0.00           C  
ATOM    343  CD1 LEU A  45      88.767  74.047 -20.783  1.00  0.00           C  
ATOM    344  CD2 LEU A  45      87.251  72.046 -20.753  1.00  0.00           C  
ATOM    345  N   PRO A  46      90.461  69.345 -22.695  1.00  0.00           N  
ATOM    346  CA  PRO A  46      91.497  68.722 -23.511  1.00  0.00           C  
ATOM    347  C   PRO A  46      92.778  69.526 -23.449  1.00  0.00           C  
ATOM    348  O   PRO A  46      92.754  70.754 -23.245  1.00  0.00           O  
ATOM    349  CB  PRO A  46      90.890  68.736 -24.922  1.00  0.00           C  
ATOM    350  CG  PRO A  46      89.424  68.797 -24.702  1.00  0.00           C  
ATOM    351  CD  PRO A  46      89.239  69.624 -23.468  1.00  0.00           C  
ATOM    352  N   PRO A  47      93.926  68.877 -23.620  1.00  0.00           N  
ATOM    353  CA  PRO A  47      95.196  69.596 -23.504  1.00  0.00           C  
ATOM    354  C   PRO A  47      95.424  70.525 -24.684  1.00  0.00           C  
ATOM    355  O   PRO A  47      94.902  70.321 -25.783  1.00  0.00           O  
ATOM    356  CB  PRO A  47      96.234  68.470 -23.480  1.00  0.00           C  
ATOM    357  CG  PRO A  47      95.597  67.390 -24.291  1.00  0.00           C  
ATOM    358  CD  PRO A  47      94.124  67.459 -23.967  1.00  0.00           C  
ATOM    359  N   GLU A  48      96.213  71.566 -24.435  1.00  0.00           N  
ATOM    360  CA  GLU A  48      96.661  72.477 -25.470  1.00  0.00           C  
ATOM    361  C   GLU A  48      98.176  72.393 -25.595  1.00  0.00           C  
ATOM    362  O   GLU A  48      98.868  72.178 -24.595  1.00  0.00           O  
ATOM    363  CB  GLU A  48      96.245  73.919 -25.160  1.00  0.00           C  
ATOM    364  CG  GLU A  48      94.746  74.089 -24.985  1.00  0.00           C  
ATOM    365  CD  GLU A  48      94.354  75.513 -24.657  1.00  0.00           C  
ATOM    366  OE1 GLU A  48      93.885  76.230 -25.567  1.00  0.00           O  
ATOM    367  OE2 GLU A  48      94.519  75.917 -23.488  1.00  0.00           O1-
ATOM    368  N   PRO A  49      98.717  72.534 -26.805  1.00  0.00           N  
ATOM    369  CA  PRO A  49     100.168  72.391 -26.979  1.00  0.00           C  
ATOM    370  C   PRO A  49     100.932  73.437 -26.180  1.00  0.00           C  
ATOM    371  O   PRO A  49     100.484  74.575 -26.018  1.00  0.00           O  
ATOM    372  CB  PRO A  49     100.367  72.579 -28.487  1.00  0.00           C  
ATOM    373  CG  PRO A  49      99.037  72.269 -29.088  1.00  0.00           C  
ATOM    374  CD  PRO A  49      98.025  72.742 -28.088  1.00  0.00           C  
ATOM    375  N   LYS A  50     102.091  73.031 -25.670  1.00  0.00           N  
ATOM    376  CA  LYS A  50     102.952  73.944 -24.931  1.00  0.00           C  
ATOM    377  C   LYS A  50     103.441  75.064 -25.842  1.00  0.00           C  
ATOM    378  O   LYS A  50     103.955  74.812 -26.936  1.00  0.00           O  
ATOM    379  CB  LYS A  50     104.136  73.177 -24.344  1.00  0.00           C  
ATOM    380  CG  LYS A  50     105.203  74.048 -23.699  1.00  0.00           C  
ATOM    381  CD  LYS A  50     104.715  74.682 -22.405  1.00  0.00           C  
ATOM    382  CE  LYS A  50     105.867  75.347 -21.665  1.00  0.00           C  
ATOM    383  NZ  LYS A  50     105.457  75.903 -20.345  1.00  0.00           N1+
ATOM    384  N   GLN A  51     103.270  76.304 -25.388  1.00  0.00           N  
ATOM    385  CA  GLN A  51     103.743  77.448 -26.148  1.00  0.00           C  
ATOM    386  C   GLN A  51     105.271  77.457 -26.198  1.00  0.00           C  
ATOM    387  O   GLN A  51     105.932  76.985 -25.270  1.00  0.00           O  
ATOM    388  CB  GLN A  51     103.240  78.749 -25.529  1.00  0.00           C  
ATOM    389  CG  GLN A  51     101.725  78.888 -25.501  1.00  0.00           C  
ATOM    390  CD  GLN A  51     101.116  78.976 -26.888  1.00  0.00           C  
ATOM    391  NE2 GLN A  51     100.857  80.197 -27.344  1.00  0.00           N  
ATOM    392  OE1 GLN A  51     100.880  77.959 -27.542  1.00  0.00           O  
ATOM    393  N   PRO A  52     105.854  77.974 -27.281  1.00  0.00           N  
ATOM    394  CA  PRO A  52     107.319  78.048 -27.362  1.00  0.00           C  
ATOM    395  C   PRO A  52     107.897  78.883 -26.230  1.00  0.00           C  
ATOM    396  O   PRO A  52     107.258  79.802 -25.713  1.00  0.00           O  
ATOM    397  CB  PRO A  52     107.567  78.705 -28.724  1.00  0.00           C  
ATOM    398  CG  PRO A  52     106.341  78.396 -29.519  1.00  0.00           C  
ATOM    399  CD  PRO A  52     105.207  78.402 -28.533  1.00  0.00           C  
ATOM    400  N   TRP A  53     109.123  78.551 -25.843  1.00  0.00           N  
ATOM    401  CA  TRP A  53     109.770  79.189 -24.710  1.00  0.00           C  
ATOM    402  C   TRP A  53     111.126  79.742 -25.121  1.00  0.00           C  
ATOM    403  O   TRP A  53     111.805  79.191 -25.992  1.00  0.00           O  
ATOM    404  CB  TRP A  53     109.949  78.211 -23.547  1.00  0.00           C  
ATOM    405  CG  TRP A  53     110.828  77.047 -23.876  1.00  0.00           C  
ATOM    406  CD1 TRP A  53     112.188  76.990 -23.774  1.00  0.00           C  
ATOM    407  CD2 TRP A  53     110.408  75.764 -24.356  1.00  0.00           C  
ATOM    408  CE2 TRP A  53     111.567  74.980 -24.523  1.00  0.00           C  
ATOM    409  CE3 TRP A  53     109.164  75.202 -24.660  1.00  0.00           C  
ATOM    410  NE1 TRP A  53     112.641  75.752 -24.163  1.00  0.00           N  
ATOM    411  CZ2 TRP A  53     111.520  73.666 -24.981  1.00  0.00           C  
ATOM    412  CZ3 TRP A  53     109.119  73.898 -25.115  1.00  0.00           C  
ATOM    413  CH2 TRP A  53     110.289  73.144 -25.272  1.00  0.00           C  
ATOM    414  N   SER A  54     111.511  80.840 -24.483  1.00  0.00           N  
ATOM    415  CA  SER A  54     112.847  81.387 -24.643  1.00  0.00           C  
ATOM    416  C   SER A  54     113.765  80.836 -23.559  1.00  0.00           C  
ATOM    417  O   SER A  54     113.319  80.390 -22.499  1.00  0.00           O  
ATOM    418  CB  SER A  54     112.818  82.915 -24.595  1.00  0.00           C  
ATOM    419  OG  SER A  54     112.200  83.381 -23.408  1.00  0.00           O  
ATOM    420  N   GLY A  55     115.058  80.865 -23.838  1.00  0.00           N  
ATOM    421  CA  GLY A  55     116.019  80.294 -22.925  1.00  0.00           C  
ATOM    422  C   GLY A  55     116.073  78.782 -23.039  1.00  0.00           C  
ATOM    423  O   GLY A  55     115.508  78.167 -23.949  1.00  0.00           O  
ATOM    424  N   VAL A  56     116.770  78.177 -22.083  1.00  0.00           N  
ATOM    425  CA  VAL A  56     116.996  76.737 -22.058  1.00  0.00           C  
ATOM    426  C   VAL A  56     116.182  76.143 -20.918  1.00  0.00           C  
ATOM    427  O   VAL A  56     116.428  76.447 -19.744  1.00  0.00           O  
ATOM    428  CB  VAL A  56     118.486  76.400 -21.901  1.00  0.00           C  
ATOM    429  CG1 VAL A  56     118.695  74.894 -21.941  1.00  0.00           C  
ATOM    430  CG2 VAL A  56     119.301  77.088 -22.985  1.00  0.00           C  
ATOM    431  N   VAL A  57     115.215  75.298 -21.263  1.00  0.00           N  
ATOM    432  CA  VAL A  57     114.441  74.568 -20.266  1.00  0.00           C  
ATOM    433  C   VAL A  57     115.300  73.432 -19.725  1.00  0.00           C  
ATOM    434  O   VAL A  57     115.781  72.587 -20.487  1.00  0.00           O  
ATOM    435  CB  VAL A  57     113.127  74.040 -20.860  1.00  0.00           C  
ATOM    436  CG1 VAL A  57     112.588  72.886 -20.029  1.00  0.00           C  
ATOM    437  CG2 VAL A  57     112.100  75.154 -20.931  1.00  0.00           C  
ATOM    438  N   ASP A  58     115.504  73.419 -18.410  1.00  0.00           N  
ATOM    439  CA  ASP A  58     116.302  72.374 -17.783  1.00  0.00           C  
ATOM    440  C   ASP A  58     115.528  71.062 -17.798  1.00  0.00           C  
ATOM    441  O   ASP A  58     114.418  70.979 -17.263  1.00  0.00           O  
ATOM    442  CB  ASP A  58     116.669  72.772 -16.354  1.00  0.00           C  
ATOM    443  CG  ASP A  58     117.597  71.772 -15.685  1.00  0.00           C  
ATOM    444  OD1 ASP A  58     117.185  70.611 -15.478  1.00  0.00           O  
ATOM    445  OD2 ASP A  58     118.746  72.147 -15.369  1.00  0.00           O1-
ATOM    446  N   ALA A  59     116.111  70.038 -18.415  1.00  0.00           N  
ATOM    447  CA  ALA A  59     115.458  68.741 -18.504  1.00  0.00           C  
ATOM    448  C   ALA A  59     116.342  67.661 -17.901  1.00  0.00           C  
ATOM    449  O   ALA A  59     116.634  66.654 -18.553  1.00  0.00           O  
ATOM    450  CB  ALA A  59     115.118  68.407 -19.957  1.00  0.00           C  
ATOM    451  N   THR A  60     116.770  67.864 -16.656  1.00  0.00           N  
ATOM    452  CA  THR A  60     117.710  66.970 -15.997  1.00  0.00           C  
ATOM    453  C   THR A  60     117.074  66.138 -14.894  1.00  0.00           C  
ATOM    454  O   THR A  60     117.773  65.349 -14.251  1.00  0.00           O  
ATOM    455  CB  THR A  60     118.883  67.770 -15.416  1.00  0.00           C  
ATOM    456  CG2 THR A  60     119.550  68.598 -16.504  1.00  0.00           C  
ATOM    457  OG1 THR A  60     118.401  68.644 -14.388  1.00  0.00           O  
ATOM    458  N   THR A  61     115.776  66.294 -14.651  1.00  0.00           N  
ATOM    459  CA  THR A  61     115.105  65.515 -13.623  1.00  0.00           C  
ATOM    460  C   THR A  61     113.637  65.367 -13.993  1.00  0.00           C  
ATOM    461  O   THR A  61     113.085  66.163 -14.758  1.00  0.00           O  
ATOM    462  CB  THR A  61     115.252  66.162 -12.240  1.00  0.00           C  
ATOM    463  CG2 THR A  61     114.554  67.514 -12.207  1.00  0.00           C  
ATOM    464  OG1 THR A  61     114.673  65.304 -11.246  1.00  0.00           O  
ATOM    465  N   PHE A  62     113.010  64.330 -13.443  1.00  0.00           N  
ATOM    466  CA  PHE A  62     111.594  64.103 -13.685  1.00  0.00           C  
ATOM    467  C   PHE A  62     110.758  65.236 -13.101  1.00  0.00           C  
ATOM    468  O   PHE A  62     111.091  65.818 -12.065  1.00  0.00           O  
ATOM    469  CB  PHE A  62     111.148  62.774 -13.079  1.00  0.00           C  
ATOM    470  CG  PHE A  62     111.711  61.569 -13.773  1.00  0.00           C  
ATOM    471  CD1 PHE A  62     111.300  61.236 -15.053  1.00  0.00           C  
ATOM    472  CD2 PHE A  62     112.637  60.758 -13.138  1.00  0.00           C  
ATOM    473  CE1 PHE A  62     111.814  60.123 -15.693  1.00  0.00           C  
ATOM    474  CE2 PHE A  62     113.154  59.644 -13.773  1.00  0.00           C  
ATOM    475  CZ  PHE A  62     112.742  59.327 -15.051  1.00  0.00           C  
ATOM    476  N   GLN A  63     109.659  65.542 -13.779  1.00  0.00           N  
ATOM    477  CA  GLN A  63     108.742  66.577 -13.332  1.00  0.00           C  
ATOM    478  C   GLN A  63     107.713  65.983 -12.371  1.00  0.00           C  
ATOM    479  O   GLN A  63     107.850  64.854 -11.892  1.00  0.00           O  
ATOM    480  CB  GLN A  63     108.084  67.252 -14.531  1.00  0.00           C  
ATOM    481  CG  GLN A  63     108.781  68.526 -14.963  1.00  0.00           C  
ATOM    482  CD  GLN A  63     108.661  69.631 -13.930  1.00  0.00           C  
ATOM    483  NE2 GLN A  63     109.645  70.521 -13.901  1.00  0.00           N  
ATOM    484  OE1 GLN A  63     107.696  69.682 -13.165  1.00  0.00           O  
ATOM    485  N   SER A  64     106.661  66.745 -12.088  1.00  0.00           N  
ATOM    486  CA  SER A  64     105.706  66.383 -11.053  1.00  0.00           C  
ATOM    487  C   SER A  64     104.784  65.257 -11.509  1.00  0.00           C  
ATOM    488  O   SER A  64     104.515  65.082 -12.701  1.00  0.00           O  
ATOM    489  CB  SER A  64     104.871  67.601 -10.651  1.00  0.00           C  
ATOM    490  OG  SER A  64     105.690  68.643 -10.152  1.00  0.00           O  
ATOM    491  N   VAL A  65     104.300  64.495 -10.534  1.00  0.00           N  
ATOM    492  CA  VAL A  65     103.324  63.438 -10.769  1.00  0.00           C  
ATOM    493  C   VAL A  65     101.930  64.047 -10.777  1.00  0.00           C  
ATOM    494  O   VAL A  65     101.617  64.921  -9.961  1.00  0.00           O  
ATOM    495  CB  VAL A  65     103.454  62.347  -9.689  1.00  0.00           C  
ATOM    496  CG1 VAL A  65     102.392  61.270  -9.866  1.00  0.00           C  
ATOM    497  CG2 VAL A  65     104.853  61.743  -9.705  1.00  0.00           C  
ATOM    498  N   CYX A  66     101.085  63.598 -11.705  1.00  0.00           N  
ATOM    499  CA  CYX A  66      99.704  64.062 -11.713  1.00  0.00           C  
ATOM    500  C   CYX A  66      98.999  63.614 -10.437  1.00  0.00           C  
ATOM    501  O   CYX A  66      99.330  62.579  -9.851  1.00  0.00           O  
ATOM    502  CB  CYX A  66      98.963  63.537 -12.946  1.00  0.00           C  
ATOM    503  SG  CYX A  66      99.716  63.964 -14.545  1.00  0.00           S  
ATOM    504  N   TYR A  67      98.032  64.418  -9.993  1.00  0.00           N  
ATOM    505  CA  TYR A  67      97.323  64.125  -8.751  1.00  0.00           C  
ATOM    506  C   TYR A  67      96.649  62.761  -8.824  1.00  0.00           C  
ATOM    507  O   TYR A  67      95.948  62.449  -9.791  1.00  0.00           O  
ATOM    508  CB  TYR A  67      96.285  65.208  -8.456  1.00  0.00           C  
ATOM    509  CG  TYR A  67      96.769  66.288  -7.517  1.00  0.00           C  
ATOM    510  CD1 TYR A  67      96.739  66.104  -6.142  1.00  0.00           C  
ATOM    511  CD2 TYR A  67      97.252  67.496  -8.006  1.00  0.00           C  
ATOM    512  CE1 TYR A  67      97.179  67.092  -5.277  1.00  0.00           C  
ATOM    513  CE2 TYR A  67      97.691  68.488  -7.151  1.00  0.00           C  
ATOM    514  CZ  TYR A  67      97.653  68.281  -5.788  1.00  0.00           C  
ATOM    515  OH  TYR A  67      98.091  69.266  -4.935  1.00  0.00           O  
ATOM    516  N   GLN A  68      96.859  61.950  -7.790  1.00  0.00           N  
ATOM    517  CA  GLN A  68      96.358  60.586  -7.788  1.00  0.00           C  
ATOM    518  C   GLN A  68      96.310  60.069  -6.359  1.00  0.00           C  
ATOM    519  O   GLN A  68      97.048  60.528  -5.481  1.00  0.00           O  
ATOM    520  CB  GLN A  68      97.229  59.675  -8.659  1.00  0.00           C  
ATOM    521  CG  GLN A  68      98.669  59.552  -8.186  1.00  0.00           C  
ATOM    522  CD  GLN A  68      99.557  58.863  -9.206  1.00  0.00           C  
ATOM    523  NE2 GLN A  68      99.605  59.412 -10.413  1.00  0.00           N  
ATOM    524  OE1 GLN A  68     100.197  57.855  -8.910  1.00  0.00           O  
ATOM    525  N   TYR A  69      95.417  59.105  -6.145  1.00  0.00           N  
ATOM    526  CA  TYR A  69      95.363  58.380  -4.884  1.00  0.00           C  
ATOM    527  C   TYR A  69      96.684  57.665  -4.629  1.00  0.00           C  
ATOM    528  O   TYR A  69      97.327  57.164  -5.555  1.00  0.00           O  
ATOM    529  CB  TYR A  69      94.204  57.377  -4.914  1.00  0.00           C  
ATOM    530  CG  TYR A  69      94.211  56.375  -3.782  1.00  0.00           C  
ATOM    531  CD1 TYR A  69      94.764  55.111  -3.950  1.00  0.00           C  
ATOM    532  CD2 TYR A  69      93.661  56.689  -2.545  1.00  0.00           C  
ATOM    533  CE1 TYR A  69      94.776  54.191  -2.917  1.00  0.00           C  
ATOM    534  CE2 TYR A  69      93.666  55.773  -1.506  1.00  0.00           C  
ATOM    535  CZ  TYR A  69      94.226  54.526  -1.698  1.00  0.00           C  
ATOM    536  OH  TYR A  69      94.236  53.609  -0.671  1.00  0.00           O  
ATOM    537  N   VAL A  70      97.089  57.623  -3.363  1.00  0.00           N  
ATOM    538  CA  VAL A  70      98.337  56.996  -2.943  1.00  0.00           C  
ATOM    539  C   VAL A  70      98.003  55.779  -2.094  1.00  0.00           C  
ATOM    540  O   VAL A  70      97.226  55.877  -1.136  1.00  0.00           O  
ATOM    541  CB  VAL A  70      99.228  57.981  -2.167  1.00  0.00           C  
ATOM    542  CG1 VAL A  70     100.443  57.266  -1.596  1.00  0.00           C  
ATOM    543  CG2 VAL A  70      99.656  59.128  -3.068  1.00  0.00           C  
ATOM    544  N   ASP A  71      98.585  54.634  -2.447  1.00  0.00           N  
ATOM    545  CA  ASP A  71      98.362  53.404  -1.697  1.00  0.00           C  
ATOM    546  C   ASP A  71      99.086  53.490  -0.359  1.00  0.00           C  
ATOM    547  O   ASP A  71     100.317  53.595  -0.317  1.00  0.00           O  
ATOM    548  CB  ASP A  71      98.846  52.202  -2.509  1.00  0.00           C  
ATOM    549  CG  ASP A  71      98.428  50.866  -1.905  1.00  0.00           C  
ATOM    550  OD1 ASP A  71      98.551  50.680  -0.675  1.00  0.00           O  
ATOM    551  OD2 ASP A  71      97.979  49.990  -2.673  1.00  0.00           O1-
ATOM    552  N   THR A  72      98.322  53.446   0.737  1.00  0.00           N  
ATOM    553  CA  THR A  72      98.887  53.542   2.080  1.00  0.00           C  
ATOM    554  C   THR A  72      98.474  52.365   2.956  1.00  0.00           C  
ATOM    555  O   THR A  72      98.454  52.492   4.185  1.00  0.00           O  
ATOM    556  CB  THR A  72      98.482  54.856   2.754  1.00  0.00           C  
ATOM    557  CG2 THR A  72      99.148  56.044   2.070  1.00  0.00           C  
ATOM    558  OG1 THR A  72      97.057  55.003   2.696  1.00  0.00           O  
ATOM    559  N   LEU A  73      98.141  51.227   2.352  1.00  0.00           N  
ATOM    560  CA  LEU A  73      97.736  50.055   3.117  1.00  0.00           C  
ATOM    561  C   LEU A  73      98.916  49.324   3.742  1.00  0.00           C  
ATOM    562  O   LEU A  73      98.718  48.555   4.689  1.00  0.00           O  
ATOM    563  CB  LEU A  73      96.946  49.092   2.226  1.00  0.00           C  
ATOM    564  CG  LEU A  73      95.427  49.282   2.182  1.00  0.00           C  
ATOM    565  CD1 LEU A  73      95.044  50.725   1.887  1.00  0.00           C  
ATOM    566  CD2 LEU A  73      94.810  48.350   1.156  1.00  0.00           C  
ATOM    567  N   TYR A  74     100.130  49.542   3.242  1.00  0.00           N  
ATOM    568  CA  TYR A  74     101.330  48.893   3.771  1.00  0.00           C  
ATOM    569  C   TYR A  74     102.483  49.883   3.754  1.00  0.00           C  
ATOM    570  O   TYR A  74     103.322  49.870   2.844  1.00  0.00           O  
ATOM    571  CB  TYR A  74     101.685  47.644   2.964  1.00  0.00           C  
ATOM    572  CG  TYR A  74     100.570  46.641   2.820  1.00  0.00           C  
ATOM    573  CD1 TYR A  74     100.180  45.849   3.892  1.00  0.00           C  
ATOM    574  CD2 TYR A  74      99.921  46.467   1.606  1.00  0.00           C  
ATOM    575  CE1 TYR A  74      99.166  44.923   3.761  1.00  0.00           C  
ATOM    576  CE2 TYR A  74      98.906  45.541   1.464  1.00  0.00           C  
ATOM    577  CZ  TYR A  74      98.533  44.772   2.546  1.00  0.00           C  
ATOM    578  OH  TYR A  74      97.523  43.847   2.418  1.00  0.00           O  
ATOM    579  N   PRO A  75     102.561  50.759   4.755  1.00  0.00           N  
ATOM    580  CA  PRO A  75     103.649  51.747   4.791  1.00  0.00           C  
ATOM    581  C   PRO A  75     105.015  51.078   4.837  1.00  0.00           C  
ATOM    582  O   PRO A  75     105.271  50.199   5.662  1.00  0.00           O  
ATOM    583  CB  PRO A  75     103.366  52.538   6.074  1.00  0.00           C  
ATOM    584  CG  PRO A  75     101.907  52.348   6.321  1.00  0.00           C  
ATOM    585  CD  PRO A  75     101.590  50.964   5.842  1.00  0.00           C  
ATOM    586  N   GLY A  76     105.897  51.506   3.938  1.00  0.00           N  
ATOM    587  CA  GLY A  76     107.241  50.973   3.879  1.00  0.00           C  
ATOM    588  C   GLY A  76     107.386  49.653   3.156  1.00  0.00           C  
ATOM    589  O   GLY A  76     108.503  49.122   3.095  1.00  0.00           O  
ATOM    590  N   PHE A  77     106.305  49.104   2.606  1.00  0.00           N  
ATOM    591  CA  PHE A  77     106.359  47.837   1.886  1.00  0.00           C  
ATOM    592  C   PHE A  77     106.724  48.104   0.430  1.00  0.00           C  
ATOM    593  O   PHE A  77     106.040  48.871  -0.258  1.00  0.00           O  
ATOM    594  CB  PHE A  77     105.024  47.101   1.990  1.00  0.00           C  
ATOM    595  CG  PHE A  77     104.968  45.823   1.202  1.00  0.00           C  
ATOM    596  CD1 PHE A  77     105.882  44.808   1.433  1.00  0.00           C  
ATOM    597  CD2 PHE A  77     103.989  45.630   0.240  1.00  0.00           C  
ATOM    598  CE1 PHE A  77     105.827  43.628   0.710  1.00  0.00           C  
ATOM    599  CE2 PHE A  77     103.925  44.451  -0.481  1.00  0.00           C  
ATOM    600  CZ  PHE A  77     104.848  43.451  -0.249  1.00  0.00           C  
ATOM    601  N   GLU A  78     107.800  47.465  -0.036  1.00  0.00           N  
ATOM    602  CA  GLU A  78     108.291  47.730  -1.385  1.00  0.00           C  
ATOM    603  C   GLU A  78     107.255  47.360  -2.441  1.00  0.00           C  
ATOM    604  O   GLU A  78     107.109  48.065  -3.447  1.00  0.00           O  
ATOM    605  CB  GLU A  78     109.601  46.976  -1.621  1.00  0.00           C  
ATOM    606  CG  GLU A  78     110.003  46.855  -3.083  1.00  0.00           C  
ATOM    607  CD  GLU A  78     110.691  48.094  -3.623  1.00  0.00           C  
ATOM    608  OE1 GLU A  78     110.614  49.162  -2.979  1.00  0.00           O  
ATOM    609  OE2 GLU A  78     111.319  47.994  -4.699  1.00  0.00           O1-
ATOM    610  N   GLY A  79     106.510  46.273  -2.218  1.00  0.00           N  
ATOM    611  CA  GLY A  79     105.520  45.810  -3.179  1.00  0.00           C  
ATOM    612  C   GLY A  79     104.459  46.832  -3.539  1.00  0.00           C  
ATOM    613  O   GLY A  79     103.906  46.768  -4.641  1.00  0.00           O  
ATOM    614  N   THR A  80     104.158  47.772  -2.644  1.00  0.00           N  
ATOM    615  CA  THR A  80     103.202  48.831  -2.950  1.00  0.00           C  
ATOM    616  C   THR A  80     103.867  50.173  -3.231  1.00  0.00           C  
ATOM    617  O   THR A  80     103.414  50.899  -4.120  1.00  0.00           O  
ATOM    618  CB  THR A  80     102.191  49.009  -1.806  1.00  0.00           C  
ATOM    619  CG2 THR A  80     101.203  47.849  -1.761  1.00  0.00           C  
ATOM    620  OG1 THR A  80     102.876  49.110  -0.550  1.00  0.00           O  
ATOM    621  N   GLU A  81     104.929  50.520  -2.493  1.00  0.00           N  
ATOM    622  CA  GLU A  81     105.545  51.840  -2.635  1.00  0.00           C  
ATOM    623  C   GLU A  81     106.172  52.042  -4.009  1.00  0.00           C  
ATOM    624  O   GLU A  81     106.302  53.184  -4.460  1.00  0.00           O  
ATOM    625  CB  GLU A  81     106.609  52.051  -1.553  1.00  0.00           C  
ATOM    626  CG  GLU A  81     106.112  51.939  -0.116  1.00  0.00           C  
ATOM    627  CD  GLU A  81     105.406  53.184   0.381  1.00  0.00           C  
ATOM    628  OE1 GLU A  81     105.209  53.294   1.610  1.00  0.00           O  
ATOM    629  OE2 GLU A  81     105.046  54.051  -0.445  1.00  0.00           O1-
ATOM    630  N   MET A  82     106.581  50.961  -4.682  1.00  0.00           N  
ATOM    631  CA  MET A  82     107.217  51.110  -5.988  1.00  0.00           C  
ATOM    632  C   MET A  82     106.279  51.719  -7.023  1.00  0.00           C  
ATOM    633  O   MET A  82     106.754  52.297  -8.006  1.00  0.00           O  
ATOM    634  CB  MET A  82     107.741  49.759  -6.487  1.00  0.00           C  
ATOM    635  CG  MET A  82     106.683  48.675  -6.612  1.00  0.00           C  
ATOM    636  SD  MET A  82     107.370  47.102  -7.171  1.00  0.00           S  
ATOM    637  CE  MET A  82     107.751  47.485  -8.884  1.00  0.00           C  
ATOM    638  N   TRP A  83     104.965  51.613  -6.823  1.00  0.00           N  
ATOM    639  CA  TRP A  83     103.993  52.183  -7.746  1.00  0.00           C  
ATOM    640  C   TRP A  83     103.502  53.560  -7.315  1.00  0.00           C  
ATOM    641  O   TRP A  83     102.849  54.245  -8.111  1.00  0.00           O  
ATOM    642  CB  TRP A  83     102.796  51.234  -7.903  1.00  0.00           C  
ATOM    643  CG  TRP A  83     103.195  49.802  -8.132  1.00  0.00           C  
ATOM    644  CD1 TRP A  83     103.228  48.802  -7.204  1.00  0.00           C  
ATOM    645  CD2 TRP A  83     103.630  49.216  -9.368  1.00  0.00           C  
ATOM    646  CE2 TRP A  83     103.905  47.857  -9.111  1.00  0.00           C  
ATOM    647  CE3 TRP A  83     103.814  49.707 -10.665  1.00  0.00           C  
ATOM    648  NE1 TRP A  83     103.651  47.629  -7.784  1.00  0.00           N  
ATOM    649  CZ2 TRP A  83     104.351  46.985 -10.103  1.00  0.00           C  
ATOM    650  CZ3 TRP A  83     104.256  48.839 -11.649  1.00  0.00           C  
ATOM    651  CH2 TRP A  83     104.521  47.493 -11.362  1.00  0.00           C  
ATOM    652  N   ASN A  84     103.809  53.980  -6.090  1.00  0.00           N  
ATOM    653  CA  ASN A  84     103.384  55.268  -5.570  1.00  0.00           C  
ATOM    654  C   ASN A  84     104.236  56.401  -6.140  1.00  0.00           C  
ATOM    655  O   ASN A  84     105.373  56.184  -6.568  1.00  0.00           O  
ATOM    656  CB  ASN A  84     103.465  55.263  -4.045  1.00  0.00           C  
ATOM    657  CG  ASN A  84     102.281  54.568  -3.402  1.00  0.00           C  
ATOM    658  ND2 ASN A  84     102.441  54.164  -2.151  1.00  0.00           N  
ATOM    659  OD1 ASN A  84     101.230  54.405  -4.022  1.00  0.00           O  
ATOM    660  N   PRO A  85     103.703  57.623  -6.154  1.00  0.00           N  
ATOM    661  CA  PRO A  85     104.447  58.753  -6.730  1.00  0.00           C  
ATOM    662  C   PRO A  85     105.773  58.991  -6.022  1.00  0.00           C  
ATOM    663  O   PRO A  85     105.854  58.986  -4.792  1.00  0.00           O  
ATOM    664  CB  PRO A  85     103.490  59.937  -6.541  1.00  0.00           C  
ATOM    665  CG  PRO A  85     102.135  59.316  -6.473  1.00  0.00           C  
ATOM    666  CD  PRO A  85     102.334  58.009  -5.764  1.00  0.00           C  
ATOM    667  N   ASN A  86     106.820  59.197  -6.821  1.00  0.00           N  
ATOM    668  CA  ASN A  86     108.150  59.516  -6.323  1.00  0.00           C  
ATOM    669  C   ASN A  86     108.519  60.974  -6.571  1.00  0.00           C  
ATOM    670  O   ASN A  86     109.689  61.345  -6.432  1.00  0.00           O  
ATOM    671  CB  ASN A  86     109.187  58.587  -6.956  1.00  0.00           C  
ATOM    672  CG  ASN A  86     109.180  58.647  -8.471  1.00  0.00           C  
ATOM    673  ND2 ASN A  86     110.274  58.206  -9.082  1.00  0.00           N  
ATOM    674  OD1 ASN A  86     108.203  59.076  -9.087  1.00  0.00           O  
ATOM    675  N   ARG A  87     107.546  61.797  -6.952  1.00  0.00           N  
ATOM    676  CA  ARG A  87     107.698  63.238  -7.080  1.00  0.00           C  
ATOM    677  C   ARG A  87     106.453  63.885  -6.494  1.00  0.00           C  
ATOM    678  O   ARG A  87     105.452  63.216  -6.225  1.00  0.00           O  
ATOM    679  CB  ARG A  87     107.890  63.667  -8.542  1.00  0.00           C  
ATOM    680  CG  ARG A  87     109.140  63.120  -9.213  1.00  0.00           C  
ATOM    681  CD  ARG A  87     110.403  63.682  -8.582  1.00  0.00           C  
ATOM    682  NE  ARG A  87     111.602  63.302  -9.323  1.00  0.00           N  
ATOM    683  CZ  ARG A  87     112.303  62.195  -9.098  1.00  0.00           C  
ATOM    684  NH1 ARG A  87     113.382  61.933  -9.823  1.00  0.00           N1+
ATOM    685  NH2 ARG A  87     111.925  61.348  -8.152  1.00  0.00           N  
ATOM    686  N   GLU A  88     106.510  65.199  -6.301  1.00  0.00           N  
ATOM    687  CA  GLU A  88     105.383  65.896  -5.699  1.00  0.00           C  
ATOM    688  C   GLU A  88     104.185  65.901  -6.644  1.00  0.00           C  
ATOM    689  O   GLU A  88     104.327  65.953  -7.869  1.00  0.00           O  
ATOM    690  CB  GLU A  88     105.769  67.328  -5.328  1.00  0.00           C  
ATOM    691  CG  GLU A  88     106.159  68.203  -6.504  1.00  0.00           C  
ATOM    692  CD  GLU A  88     106.196  69.674  -6.142  1.00  0.00           C  
ATOM    693  OE1 GLU A  88     106.251  70.513  -7.065  1.00  0.00           O  
ATOM    694  OE2 GLU A  88     106.164  69.992  -4.934  1.00  0.00           O1-
ATOM    695  N   LEU A  89     102.993  65.834  -6.061  1.00  0.00           N  
ATOM    696  CA  LEU A  89     101.771  65.831  -6.850  1.00  0.00           C  
ATOM    697  C   LEU A  89     101.457  67.238  -7.333  1.00  0.00           C
[truncated: 2,004,339 more chars]
