# Supplementary material for: Discovery and In Vivo Proof of Concept of a Highly Potent Dual Inhibitor of Soluble Epoxide Hydrolase and Acetylcholinesterase for the Treatment of Alzheimer’s Disease
Source: J Med Chem. 2022 Mar 10;65(6):4909–25. doi: 10.1021/acs.jmedchem.1c02150 (PMC8958510; doi:10.1021/acs.jmedchem.1c02150)
Supplement: Supplementary file 2 — jm1c02150_si_002.zip [file jm1c02150_si_002.zip › pdb_for_figure_S5.pdb]

CRYST1   91.009   91.009   91.009 109.47 109.47 109.47               1
ATOM      1  H1  ACE     1      64.611  15.611  32.086  1.00  0.00           H  
ATOM      2  CH3 ACE     1      65.300  16.449  32.189  1.00  0.00           C  
ATOM      3  H2  ACE     1      64.917  17.468  32.135  1.00  0.00           H  
ATOM      4  H3  ACE     1      66.027  16.425  31.377  1.00  0.00           H  
ATOM      5  C   ACE     1      66.029  16.467  33.517  1.00  0.00           C  
ATOM      6  O   ACE     1      65.780  15.740  34.461  1.00  0.00           O  
ATOM      7  N   GLU     2      66.957  17.356  33.511  1.00  0.00           N  
ATOM      8  H   GLU     2      67.135  17.945  32.710  1.00  0.00           H  
ATOM      9  CA  GLU     2      67.811  17.582  34.698  1.00  0.00           C  
ATOM     10  HA  GLU     2      68.127  16.582  34.993  1.00  0.00           H  
ATOM     11  CB  GLU     2      69.018  18.548  34.497  1.00  0.00           C  
ATOM     12  HB2 GLU     2      69.437  18.403  33.501  1.00  0.00           H  
ATOM     13  HB3 GLU     2      68.729  19.599  34.462  1.00  0.00           H  
ATOM     14  CG  GLU     2      70.167  18.397  35.492  1.00  0.00           C  
ATOM     15  HG2 GLU     2      70.793  19.285  35.413  1.00  0.00           H  
ATOM     16  HG3 GLU     2      69.776  18.319  36.507  1.00  0.00           H  
ATOM     17  CD  GLU     2      71.101  17.239  35.129  1.00  0.00           C  
ATOM     18  OE1 GLU     2      72.173  17.507  34.531  1.00  0.00           O  
ATOM     19  OE2 GLU     2      70.755  15.982  35.271  1.00  0.00           O  
ATOM     20  C   GLU     2      67.023  18.048  35.939  1.00  0.00           C  
ATOM     21  O   GLU     2      66.624  19.198  35.980  1.00  0.00           O  
ATOM     22  N   ASP     3      66.710  17.150  36.887  1.00  0.00           N  
ATOM     23  H   ASP     3      66.642  16.199  36.555  1.00  0.00           H  
ATOM     24  CA  ASP     3      66.166  17.647  38.187  1.00  0.00           C  
ATOM     25  HA  ASP     3      65.370  18.382  38.068  1.00  0.00           H  
ATOM     26  CB  ASP     3      65.653  16.420  38.998  1.00  0.00           C  
ATOM     27  HB2 ASP     3      66.344  15.584  38.885  1.00  0.00           H  
ATOM     28  HB3 ASP     3      65.453  16.665  40.041  1.00  0.00           H  
ATOM     29  CG  ASP     3      64.242  15.950  38.597  1.00  0.00           C  
ATOM     30  OD1 ASP     3      63.739  14.937  39.200  1.00  0.00           O  
ATOM     31  OD2 ASP     3      63.667  16.596  37.659  1.00  0.00           O  
ATOM     32  C   ASP     3      67.143  18.473  39.090  1.00  0.00           C  
ATOM     33  O   ASP     3      66.688  19.227  39.969  1.00  0.00           O  
ATOM     34  N   ALA     4      68.456  18.377  38.843  1.00  0.00           N  
ATOM     35  H   ALA     4      68.789  17.555  38.360  1.00  0.00           H  
ATOM     36  CA  ALA     4      69.446  19.233  39.491  1.00  0.00           C  
ATOM     37  HA  ALA     4      69.265  19.321  40.562  1.00  0.00           H  
ATOM     38  CB  ALA     4      70.783  18.653  39.290  1.00  0.00           C  
ATOM     39  HB1 ALA     4      70.773  17.582  39.495  1.00  0.00           H  
ATOM     40  HB2 ALA     4      71.022  18.778  38.234  1.00  0.00           H  
ATOM     41  HB3 ALA     4      71.619  19.154  39.777  1.00  0.00           H  
ATOM     42  C   ALA     4      69.427  20.716  38.961  1.00  0.00           C  
ATOM     43  O   ALA     4      69.890  21.616  39.626  1.00  0.00           O  
ATOM     44  N   GLU     5      68.783  20.951  37.832  1.00  0.00           N  
ATOM     45  H   GLU     5      68.337  20.200  37.326  1.00  0.00           H  
ATOM     46  CA  GLU     5      68.406  22.352  37.470  1.00  0.00           C  
ATOM     47  HA  GLU     5      69.260  23.024  37.561  1.00  0.00           H  
ATOM     48  CB  GLU     5      68.235  22.371  35.907  1.00  0.00           C  
ATOM     49  HB2 GLU     5      69.259  22.195  35.578  1.00  0.00           H  
ATOM     50  HB3 GLU     5      67.623  21.517  35.615  1.00  0.00           H  
ATOM     51  CG  GLU     5      67.656  23.697  35.327  1.00  0.00           C  
ATOM     52  HG2 GLU     5      67.605  23.550  34.248  1.00  0.00           H  
ATOM     53  HG3 GLU     5      66.628  23.764  35.684  1.00  0.00           H  
ATOM     54  CD  GLU     5      68.403  25.022  35.725  1.00  0.00           C  
ATOM     55  OE1 GLU     5      67.779  26.082  35.742  1.00  0.00           O  
ATOM     56  OE2 GLU     5      69.631  24.831  35.874  1.00  0.00           O  
ATOM     57  C   GLU     5      67.128  22.763  38.167  1.00  0.00           C  
ATOM     58  O   GLU     5      66.874  23.975  38.419  1.00  0.00           O  
ATOM     59  N   LEU     6      66.233  21.789  38.398  1.00  0.00           N  
ATOM     60  H   LEU     6      66.541  20.854  38.175  1.00  0.00           H  
ATOM     61  CA  LEU     6      65.027  21.935  39.268  1.00  0.00           C  
ATOM     62  HA  LEU     6      64.593  22.891  38.975  1.00  0.00           H  
ATOM     63  CB  LEU     6      64.154  20.725  38.998  1.00  0.00           C  
ATOM     64  HB2 LEU     6      64.483  20.225  38.088  1.00  0.00           H  
ATOM     65  HB3 LEU     6      64.312  19.970  39.768  1.00  0.00           H  
ATOM     66  CG  LEU     6      62.711  21.139  38.940  1.00  0.00           C  
ATOM     67  HG  LEU     6      62.544  21.819  39.776  1.00  0.00           H  
ATOM     68  CD1 LEU     6      62.487  21.821  37.585  1.00  0.00           C  
ATOM     69 HD11 LEU     6      63.110  22.682  37.341  1.00  0.00           H  
ATOM     70 HD12 LEU     6      62.630  21.104  36.777  1.00  0.00           H  
ATOM     71 HD13 LEU     6      61.441  22.124  37.534  1.00  0.00           H  
ATOM     72  CD2 LEU     6      61.722  19.944  39.049  1.00  0.00           C  
ATOM     73 HD21 LEU     6      61.766  19.530  40.057  1.00  0.00           H  
ATOM     74 HD22 LEU     6      60.675  20.178  38.858  1.00  0.00           H  
ATOM     75 HD23 LEU     6      61.961  19.155  38.336  1.00  0.00           H  
ATOM     76  C   LEU     6      65.420  22.077  40.815  1.00  0.00           C  
ATOM     77  O   LEU     6      64.541  21.886  41.597  1.00  0.00           O  
ATOM     78  N   LEU     7      66.714  22.256  41.109  1.00  0.00           N  
ATOM     79  H   LEU     7      67.348  22.541  40.376  1.00  0.00           H  
ATOM     80  CA  LEU     7      67.241  22.361  42.470  1.00  0.00           C  
ATOM     81  HA  LEU     7      66.489  22.489  43.248  1.00  0.00           H  
ATOM     82  CB  LEU     7      67.846  20.998  42.806  1.00  0.00           C  
ATOM     83  HB2 LEU     7      67.322  20.199  42.281  1.00  0.00           H  
ATOM     84  HB3 LEU     7      68.844  20.924  42.375  1.00  0.00           H  
ATOM     85  CG  LEU     7      67.901  20.625  44.316  1.00  0.00           C  
ATOM     86  HG  LEU     7      66.865  20.716  44.642  1.00  0.00           H  
ATOM     87  CD1 LEU     7      68.294  19.133  44.421  1.00  0.00           C  
ATOM     88 HD11 LEU     7      68.903  18.981  45.312  1.00  0.00           H  
ATOM     89 HD12 LEU     7      67.442  18.453  44.422  1.00  0.00           H  
ATOM     90 HD13 LEU     7      68.975  18.865  43.612  1.00  0.00           H  
ATOM     91  CD2 LEU     7      68.923  21.566  45.111  1.00  0.00           C  
ATOM     92 HD21 LEU     7      69.367  20.980  45.916  1.00  0.00           H  
ATOM     93 HD22 LEU     7      69.826  21.724  44.522  1.00  0.00           H  
ATOM     94 HD23 LEU     7      68.405  22.386  45.607  1.00  0.00           H  
ATOM     95  C   LEU     7      68.104  23.622  42.526  1.00  0.00           C  
ATOM     96  O   LEU     7      69.035  23.817  41.755  1.00  0.00           O  
ATOM     97  N   VAL     8      67.797  24.456  43.523  1.00  0.00           N  
ATOM     98  H   VAL     8      67.073  24.210  44.183  1.00  0.00           H  
ATOM     99  CA  VAL     8      68.432  25.722  43.796  1.00  0.00           C  
ATOM    100  HA  VAL     8      69.439  25.783  43.381  1.00  0.00           H  
ATOM    101  CB  VAL     8      67.590  26.880  43.108  1.00  0.00           C  
ATOM    102  HB  VAL     8      66.590  26.986  43.530  1.00  0.00           H  
ATOM    103  CG1 VAL     8      68.293  28.229  43.231  1.00  0.00           C  
ATOM    104 HG11 VAL     8      67.698  29.086  42.915  1.00  0.00           H  
ATOM    105 HG12 VAL     8      68.425  28.334  44.308  1.00  0.00           H  
ATOM    106 HG13 VAL     8      69.243  28.297  42.700  1.00  0.00           H  
ATOM    107  CG2 VAL     8      67.355  26.759  41.599  1.00  0.00           C  
ATOM    108 HG21 VAL     8      68.266  26.476  41.071  1.00  0.00           H  
ATOM    109 HG22 VAL     8      66.538  26.065  41.397  1.00  0.00           H  
ATOM    110 HG23 VAL     8      66.987  27.647  41.086  1.00  0.00           H  
ATOM    111  C   VAL     8      68.645  25.954  45.306  1.00  0.00           C  
ATOM    112  O   VAL     8      67.850  25.449  46.138  1.00  0.00           O  
ATOM    113  N   THR     9      69.704  26.599  45.679  1.00  0.00           N  
ATOM    114  H   THR     9      70.338  26.821  44.925  1.00  0.00           H  
ATOM    115  CA  THR     9      70.018  27.119  47.065  1.00  0.00           C  
ATOM    116  HA  THR     9      69.473  26.440  47.721  1.00  0.00           H  
ATOM    117  CB  THR     9      71.571  27.023  47.257  1.00  0.00           C  
ATOM    118  HB  THR     9      72.045  27.655  46.506  1.00  0.00           H  
ATOM    119  CG2 THR     9      72.241  27.316  48.632  1.00  0.00           C  
ATOM    120 HG21 THR     9      73.311  27.121  48.693  1.00  0.00           H  
ATOM    121 HG22 THR     9      71.962  28.347  48.851  1.00  0.00           H  
ATOM    122 HG23 THR     9      71.855  26.587  49.345  1.00  0.00           H  
ATOM    123  OG1 THR     9      71.913  25.697  46.943  1.00  0.00           O  
ATOM    124  HG1 THR     9      71.513  25.516  46.089  1.00  0.00           H  
ATOM    125  C   THR     9      69.507  28.532  47.405  1.00  0.00           C  
ATOM    126  O   THR     9      69.626  29.549  46.696  1.00  0.00           O  
ATOM    127  N   VAL    10      69.042  28.742  48.640  1.00  0.00           N  
ATOM    128  H   VAL    10      69.052  27.881  49.168  1.00  0.00           H  
ATOM    129  CA  VAL    10      68.713  29.968  49.327  1.00  0.00           C  
ATOM    130  HA  VAL    10      69.232  30.804  48.859  1.00  0.00           H  
ATOM    131  CB  VAL    10      67.177  30.195  49.342  1.00  0.00           C  
ATOM    132  HB  VAL    10      67.092  31.145  49.870  1.00  0.00           H  
ATOM    133  CG1 VAL    10      66.495  30.231  47.988  1.00  0.00           C  
ATOM    134 HG11 VAL    10      67.030  30.873  47.288  1.00  0.00           H  
ATOM    135 HG12 VAL    10      66.742  29.240  47.605  1.00  0.00           H  
ATOM    136 HG13 VAL    10      65.425  30.438  47.956  1.00  0.00           H  
ATOM    137  CG2 VAL    10      66.467  29.161  50.187  1.00  0.00           C  
ATOM    138 HG21 VAL    10      66.932  29.060  51.168  1.00  0.00           H  
ATOM    139 HG22 VAL    10      65.424  29.473  50.247  1.00  0.00           H  
ATOM    140 HG23 VAL    10      66.407  28.234  49.617  1.00  0.00           H  
ATOM    141  C   VAL    10      69.335  30.000  50.777  1.00  0.00           C  
ATOM    142  O   VAL    10      69.910  28.977  51.188  1.00  0.00           O  
ATOM    143  N   ARG    11      69.392  31.147  51.472  1.00  0.00           N  
ATOM    144  H   ARG    11      68.950  31.975  51.099  1.00  0.00           H  
ATOM    145  CA  ARG    11      70.181  31.205  52.725  1.00  0.00           C  
ATOM    146  HA  ARG    11      71.176  30.870  52.431  1.00  0.00           H  
ATOM    147  CB  ARG    11      70.330  32.723  53.062  1.00  0.00           C  
ATOM    148  HB2 ARG    11      70.530  33.214  52.110  1.00  0.00           H  
ATOM    149  HB3 ARG    11      69.366  33.094  53.408  1.00  0.00           H  
ATOM    150  CG  ARG    11      71.439  33.159  53.998  1.00  0.00           C  
ATOM    151  HG2 ARG    11      71.220  32.874  55.027  1.00  0.00           H  
ATOM    152  HG3 ARG    11      72.359  32.672  53.675  1.00  0.00           H  
ATOM    153  CD  ARG    11      71.614  34.658  53.984  1.00  0.00           C  
ATOM    154  HD2 ARG    11      71.859  34.839  52.937  1.00  0.00           H  
ATOM    155  HD3 ARG    11      70.631  35.120  54.070  1.00  0.00           H  
ATOM    156  NE  ARG    11      72.568  35.053  55.014  1.00  0.00           N  
ATOM    157  HE  ARG    11      72.691  34.499  55.850  1.00  0.00           H  
ATOM    158  CZ  ARG    11      73.230  36.225  55.000  1.00  0.00           C  
ATOM    159  NH1 ARG    11      73.058  37.120  54.080  1.00  0.00           N  
ATOM    160 HH11 ARG    11      72.343  37.137  53.367  1.00  0.00           H  
ATOM    161 HH12 ARG    11      73.733  37.870  54.054  1.00  0.00           H  
ATOM    162  NH2 ARG    11      74.081  36.434  55.941  1.00  0.00           N  
ATOM    163 HH21 ARG    11      74.305  35.770  56.667  1.00  0.00           H  
ATOM    164 HH22 ARG    11      74.529  37.339  55.960  1.00  0.00           H  
ATOM    165  C   ARG    11      69.683  30.329  53.881  1.00  0.00           C  
ATOM    166  O   ARG    11      70.527  29.771  54.639  1.00  0.00           O  
ATOM    167  N   GLY    12      68.346  30.118  53.897  1.00  0.00           N  
ATOM    168  H   GLY    12      67.839  30.802  53.354  1.00  0.00           H  
ATOM    169  CA  GLY    12      67.840  29.155  54.796  1.00  0.00           C  
ATOM    170  HA2 GLY    12      68.098  29.426  55.819  1.00  0.00           H  
ATOM    171  HA3 GLY    12      66.758  29.161  54.662  1.00  0.00           H  
ATOM    172  C   GLY    12      68.273  27.706  54.539  1.00  0.00           C  
ATOM    173  O   GLY    12      68.401  26.979  55.483  1.00  0.00           O  
ATOM    174  N   GLY    13      68.499  27.269  53.265  1.00  0.00           N  
ATOM    175  H   GLY    13      68.374  27.969  52.548  1.00  0.00           H  
ATOM    176  CA  GLY    13      69.042  25.994  52.784  1.00  0.00           C  
ATOM    177  HA2 GLY    13      70.121  26.082  52.914  1.00  0.00           H  
ATOM    178  HA3 GLY    13      68.593  25.208  53.389  1.00  0.00           H  
ATOM    179  C   GLY    13      68.647  25.648  51.378  1.00  0.00           C  
ATOM    180  O   GLY    13      68.397  26.525  50.626  1.00  0.00           O  
ATOM    181  N   ARG    14      68.689  24.367  50.949  1.00  0.00           N  
ATOM    182  H   ARG    14      68.969  23.670  51.624  1.00  0.00           H  
ATOM    183  CA  ARG    14      68.569  23.854  49.567  1.00  0.00           C  
ATOM    184  HA  ARG    14      68.804  24.578  48.787  1.00  0.00           H  
ATOM    185  CB  ARG    14      69.418  22.574  49.442  1.00  0.00           C  
ATOM    186  HB2 ARG    14      69.158  21.947  50.295  1.00  0.00           H  
ATOM    187  HB3 ARG    14      69.221  22.042  48.510  1.00  0.00           H  
ATOM    188  CG  ARG    14      70.923  22.941  49.479  1.00  0.00           C  
ATOM    189  HG2 ARG    14      71.241  23.378  48.532  1.00  0.00           H  
ATOM    190  HG3 ARG    14      71.151  23.573  50.337  1.00  0.00           H  
ATOM    191  CD  ARG    14      71.566  21.600  49.700  1.00  0.00           C  
ATOM    192  HD2 ARG    14      71.175  21.115  50.594  1.00  0.00           H  
ATOM    193  HD3 ARG    14      71.506  21.005  48.790  1.00  0.00           H  
ATOM    194  NE  ARG    14      73.001  21.634  49.937  1.00  0.00           N  
ATOM    195  HE  ARG    14      73.426  22.523  49.719  1.00  0.00           H  
ATOM    196  CZ  ARG    14      73.862  20.670  50.244  1.00  0.00           C  
ATOM    197  NH1 ARG    14      73.528  19.469  50.555  1.00  0.00           N  
ATOM    198 HH11 ARG    14      72.566  19.164  50.508  1.00  0.00           H  
ATOM    199 HH12 ARG    14      74.266  18.812  50.762  1.00  0.00           H  
ATOM    200  NH2 ARG    14      75.132  20.872  50.272  1.00  0.00           N  
ATOM    201 HH21 ARG    14      75.509  21.780  50.039  1.00  0.00           H  
ATOM    202 HH22 ARG    14      75.773  20.122  50.484  1.00  0.00           H  
ATOM    203  C   ARG    14      67.110  23.604  49.295  1.00  0.00           C  
ATOM    204  O   ARG    14      66.444  23.089  50.240  1.00  0.00           O  
ATOM    205  N   LEU    15      66.571  23.871  48.137  1.00  0.00           N  
ATOM    206  H   LEU    15      67.156  24.359  47.474  1.00  0.00           H  
ATOM    207  CA  LEU    15      65.219  23.541  47.743  1.00  0.00           C  
ATOM    208  HA  LEU    15      64.928  22.714  48.391  1.00  0.00           H  
ATOM    209  CB  LEU    15      64.413  24.831  48.085  1.00  0.00           C  
ATOM    210  HB2 LEU    15      63.378  24.567  47.868  1.00  0.00           H  
ATOM    211  HB3 LEU    15      64.396  24.911  49.172  1.00  0.00           H  
ATOM    212  CG  LEU    15      64.871  26.151  47.500  1.00  0.00           C  
ATOM    213  HG  LEU    15      65.895  26.378  47.796  1.00  0.00           H  
ATOM    214  CD1 LEU    15      64.739  26.431  46.036  1.00  0.00           C  
ATOM    215 HD11 LEU    15      65.152  27.429  45.882  1.00  0.00           H  
ATOM    216 HD12 LEU    15      65.323  25.723  45.449  1.00  0.00           H  
ATOM    217 HD13 LEU    15      63.685  26.458  45.761  1.00  0.00           H  
ATOM    218  CD2 LEU    15      63.977  27.240  48.178  1.00  0.00           C  
ATOM    219 HD21 LEU    15      64.190  28.219  47.748  1.00  0.00           H  
ATOM    220 HD22 LEU    15      62.932  26.941  48.263  1.00  0.00           H  
ATOM    221 HD23 LEU    15      64.263  27.431  49.212  1.00  0.00           H  
ATOM    222  C   LEU    15      65.062  22.994  46.345  1.00  0.00           C  
ATOM    223  O   LEU    15      65.940  23.161  45.453  1.00  0.00           O  
ATOM    224  N   ARG    16      63.866  22.390  46.077  1.00  0.00           N  
ATOM    225  H   ARG    16      63.213  22.337  46.845  1.00  0.00           H  
ATOM    226  CA  ARG    16      63.479  21.812  44.777  1.00  0.00           C  
ATOM    227  HA  ARG    16      64.172  22.202  44.032  1.00  0.00           H  
ATOM    228  CB  ARG    16      63.555  20.271  44.651  1.00  0.00           C  
ATOM    229  HB2 ARG    16      63.154  20.002  43.674  1.00  0.00           H  
ATOM    230  HB3 ARG    16      64.521  19.767  44.700  1.00  0.00           H  
ATOM    231  CG  ARG    16      62.795  19.413  45.595  1.00  0.00           C  
ATOM    232  HG2 ARG    16      63.303  19.520  46.553  1.00  0.00           H  
ATOM    233  HG3 ARG    16      61.773  19.791  45.569  1.00  0.00           H  
ATOM    234  CD  ARG    16      62.792  17.903  45.214  1.00  0.00           C  
ATOM    235  HD2 ARG    16      62.418  17.812  44.194  1.00  0.00           H  
ATOM    236  HD3 ARG    16      63.851  17.651  45.257  1.00  0.00           H  
ATOM    237  NE  ARG    16      62.026  17.044  46.150  1.00  0.00           N  
ATOM    238  HE  ARG    16      61.797  17.379  47.075  1.00  0.00           H  
ATOM    239  CZ  ARG    16      61.691  15.785  45.909  1.00  0.00           C  
ATOM    240  NH1 ARG    16      62.136  15.186  44.808  1.00  0.00           N  
ATOM    241 HH11 ARG    16      62.827  15.619  44.213  1.00  0.00           H  
ATOM    242 HH12 ARG    16      61.873  14.229  44.624  1.00  0.00           H  
ATOM    243  NH2 ARG    16      60.960  15.131  46.772  1.00  0.00           N  
ATOM    244 HH21 ARG    16      60.564  15.645  47.546  1.00  0.00           H  
ATOM    245 HH22 ARG    16      60.817  14.183  46.454  1.00  0.00           H  
ATOM    246  C   ARG    16      62.092  22.317  44.343  1.00  0.00           C  
ATOM    247  O   ARG    16      61.180  22.434  45.183  1.00  0.00           O  
ATOM    248  N   GLY    17      61.991  22.569  43.025  1.00  0.00           N  
ATOM    249  H   GLY    17      62.793  22.401  42.434  1.00  0.00           H  
ATOM    250  CA  GLY    17      60.727  23.000  42.328  1.00  0.00           C  
ATOM    251  HA2 GLY    17      60.004  23.500  42.972  1.00  0.00           H  
ATOM    252  HA3 GLY    17      61.024  23.693  41.541  1.00  0.00           H  
ATOM    253  C   GLY    17      59.976  21.836  41.622  1.00  0.00           C  
ATOM    254  O   GLY    17      60.086  20.666  41.958  1.00  0.00           O  
ATOM    255  N   ILE    18      59.231  22.269  40.605  1.00  0.00           N  
ATOM    256  H   ILE    18      59.250  23.254  40.384  1.00  0.00           H  
ATOM    257  CA  ILE    18      58.349  21.588  39.731  1.00  0.00           C  
ATOM    258  HA  ILE    18      58.852  20.623  39.665  1.00  0.00           H  
ATOM    259  CB  ILE    18      57.008  21.344  40.389  1.00  0.00           C  
ATOM    260  HB  ILE    18      57.222  21.022  41.408  1.00  0.00           H  
ATOM    261  CG2 ILE    18      56.309  22.646  40.607  1.00  0.00           C  
ATOM    262 HG21 ILE    18      55.591  22.461  41.406  1.00  0.00           H  
ATOM    263 HG22 ILE    18      56.890  23.528  40.878  1.00  0.00           H  
ATOM    264 HG23 ILE    18      55.743  22.832  39.695  1.00  0.00           H  
ATOM    265  CG1 ILE    18      56.088  20.334  39.707  1.00  0.00           C  
ATOM    266 HG12 ILE    18      55.426  20.892  39.045  1.00  0.00           H  
ATOM    267 HG13 ILE    18      56.622  19.651  39.047  1.00  0.00           H  
ATOM    268  CD1 ILE    18      55.278  19.410  40.620  1.00  0.00           C  
ATOM    269 HD11 ILE    18      56.054  18.690  40.882  1.00  0.00           H  
ATOM    270 HD12 ILE    18      54.940  20.068  41.420  1.00  0.00           H  
ATOM    271 HD13 ILE    18      54.437  18.936  40.113  1.00  0.00           H  
ATOM    272  C   ILE    18      58.283  22.202  38.345  1.00  0.00           C  
ATOM    273  O   ILE    18      58.470  23.431  38.150  1.00  0.00           O  
ATOM    274  N   ARG    19      58.040  21.332  37.333  1.00  0.00           N  
ATOM    275  H   ARG    19      58.090  20.333  37.476  1.00  0.00           H  
ATOM    276  CA  ARG    19      57.844  21.896  35.965  1.00  0.00           C  
ATOM    277  HA  ARG    19      58.253  22.902  35.873  1.00  0.00           H  
ATOM    278  CB  ARG    19      58.581  21.102  34.914  1.00  0.00           C  
ATOM    279  HB2 ARG    19      58.119  20.115  34.897  1.00  0.00           H  
ATOM    280  HB3 ARG    19      58.470  21.606  33.954  1.00  0.00           H  
ATOM    281  CG  ARG    19      60.108  20.764  35.113  1.00  0.00           C  
ATOM    282  HG2 ARG    19      60.737  21.642  34.963  1.00  0.00           H  
ATOM    283  HG3 ARG    19      60.356  20.480  36.136  1.00  0.00           H  
ATOM    284  CD  ARG    19      60.504  19.700  34.059  1.00  0.00           C  
ATOM    285  HD2 ARG    19      59.830  18.891  34.339  1.00  0.00           H  
ATOM    286  HD3 ARG    19      60.296  20.050  33.048  1.00  0.00           H  
ATOM    287  NE  ARG    19      61.937  19.365  34.325  1.00  0.00           N  
ATOM    288  HE  ARG    19      62.633  19.834  33.763  1.00  0.00           H  
ATOM    289  CZ  ARG    19      62.411  18.518  35.202  1.00  0.00           C  
ATOM    290  NH1 ARG    19      63.637  18.637  35.596  1.00  0.00           N  
ATOM    291 HH11 ARG    19      64.359  19.181  35.145  1.00  0.00           H  
ATOM    292 HH12 ARG    19      63.901  18.080  36.396  1.00  0.00           H  
ATOM    293  NH2 ARG    19      61.698  17.569  35.768  1.00  0.00           N  
ATOM    294 HH21 ARG    19      60.723  17.385  35.577  1.00  0.00           H  
ATOM    295 HH22 ARG    19      62.263  16.954  36.335  1.00  0.00           H  
ATOM    296  C   ARG    19      56.432  21.988  35.643  1.00  0.00           C  
ATOM    297  O   ARG    19      55.746  20.934  35.715  1.00  0.00           O  
ATOM    298  N   LEU    20      55.908  23.155  35.334  1.00  0.00           N  
ATOM    299  H   LEU    20      56.455  24.000  35.423  1.00  0.00           H  
ATOM    300  CA  LEU    20      54.518  23.512  34.958  1.00  0.00           C  
ATOM    301  HA  LEU    20      53.804  22.788  35.351  1.00  0.00           H  
ATOM    302  CB  LEU    20      54.140  24.912  35.521  1.00  0.00           C  
ATOM    303  HB2 LEU    20      54.790  25.610  34.994  1.00  0.00           H  
ATOM    304  HB3 LEU    20      53.108  25.108  35.228  1.00  0.00           H  
ATOM    305  CG  LEU    20      54.297  25.164  37.050  1.00  0.00           C  
ATOM    306  HG  LEU    20      55.347  25.082  37.331  1.00  0.00           H  
ATOM    307  CD1 LEU    20      53.748  26.618  37.383  1.00  0.00           C  
ATOM    308 HD11 LEU    20      54.417  27.278  36.830  1.00  0.00           H  
ATOM    309 HD12 LEU    20      52.741  26.813  37.016  1.00  0.00           H  
ATOM    310 HD13 LEU    20      53.824  26.765  38.461  1.00  0.00           H  
ATOM    311  CD2 LEU    20      53.386  24.160  37.783  1.00  0.00           C  
ATOM    312 HD21 LEU    20      53.553  23.141  37.435  1.00  0.00           H  
ATOM    313 HD22 LEU    20      53.525  24.269  38.858  1.00  0.00           H  
ATOM    314 HD23 LEU    20      52.377  24.369  37.425  1.00  0.00           H  
ATOM    315  C   LEU    20      54.448  23.425  33.408  1.00  0.00           C  
ATOM    316  O   LEU    20      55.444  23.743  32.739  1.00  0.00           O  
ATOM    317  N   LYS    21      53.314  22.918  32.917  1.00  0.00           N  
ATOM    318  H   LYS    21      52.577  22.646  33.551  1.00  0.00           H  
ATOM    319  CA  LYS    21      52.930  23.144  31.515  1.00  0.00           C  
ATOM    320  HA  LYS    21      53.847  22.801  31.036  1.00  0.00           H  
ATOM    321  CB  LYS    21      51.677  22.241  31.301  1.00  0.00           C  
ATOM    322  HB2 LYS    21      52.053  21.287  31.670  1.00  0.00           H  
ATOM    323  HB3 LYS    21      50.783  22.552  31.841  1.00  0.00           H  
ATOM    324  CG  LYS    21      51.257  22.071  29.847  1.00  0.00           C  
ATOM    325  HG2 LYS    21      51.287  23.026  29.322  1.00  0.00           H  
ATOM    326  HG3 LYS    21      52.020  21.482  29.338  1.00  0.00           H  
ATOM    327  CD  LYS    21      49.894  21.204  29.675  1.00  0.00           C  
ATOM    328  HD2 LYS    21      50.120  20.321  30.272  1.00  0.00           H  
ATOM    329  HD3 LYS    21      49.135  21.819  30.159  1.00  0.00           H  
ATOM    330  CE  LYS    21      49.507  21.003  28.214  1.00  0.00           C  
ATOM    331  HE2 LYS    21      49.100  21.925  27.799  1.00  0.00           H  
ATOM    332  HE3 LYS    21      50.428  20.793  27.670  1.00  0.00           H  
ATOM    333  NZ  LYS    21      48.593  19.862  28.127  1.00  0.00           N  
ATOM    334  HZ1 LYS    21      49.116  19.000  28.074  1.00  0.00           H  
ATOM    335  HZ2 LYS    21      47.862  19.835  28.824  1.00  0.00           H  
ATOM    336  HZ3 LYS    21      48.145  19.909  27.223  1.00  0.00           H  
ATOM    337  C   LYS    21      52.719  24.595  31.092  1.00  0.00           C  
ATOM    338  O   LYS    21      51.931  25.287  31.742  1.00  0.00           O  
ATOM    339  N   THR    22      53.096  24.988  29.855  1.00  0.00           N  
ATOM    340  H   THR    22      53.875  24.470  29.476  1.00  0.00           H  
ATOM    341  CA  THR    22      52.963  26.239  29.285  1.00  0.00           C  
ATOM    342  HA  THR    22      52.021  26.710  29.567  1.00  0.00           H  
ATOM    343  CB  THR    22      54.019  27.148  29.857  1.00  0.00           C  
ATOM    344  HB  THR    22      54.137  28.019  29.211  1.00  0.00           H  
ATOM    345  CG2 THR    22      53.395  27.818  31.127  1.00  0.00           C  
ATOM    346 HG21 THR    22      53.866  28.799  31.182  1.00  0.00           H  
ATOM    347 HG22 THR    22      52.337  28.034  30.978  1.00  0.00           H  
ATOM    348 HG23 THR    22      53.685  27.232  31.999  1.00  0.00           H  
ATOM    349  OG1 THR    22      55.269  26.565  30.146  1.00  0.00           O  
ATOM    350  HG1 THR    22      55.565  26.089  29.366  1.00  0.00           H  
ATOM    351  C   THR    22      53.054  26.192  27.786  1.00  0.00           C  
ATOM    352  O   THR    22      53.412  25.097  27.316  1.00  0.00           O  
ATOM    353  N   PRO    23      52.600  27.231  26.986  1.00  0.00           N  
ATOM    354  CD  PRO    23      51.765  28.407  27.337  1.00  0.00           C  
ATOM    355  HD2 PRO    23      52.411  29.184  27.744  1.00  0.00           H  
ATOM    356  HD3 PRO    23      50.909  28.245  27.991  1.00  0.00           H  
ATOM    357  CG  PRO    23      51.113  28.897  26.052  1.00  0.00           C  
ATOM    358  HG2 PRO    23      50.859  29.956  26.024  1.00  0.00           H  
ATOM    359  HG3 PRO    23      50.217  28.337  25.784  1.00  0.00           H  
ATOM    360  CB  PRO    23      52.179  28.567  24.988  1.00  0.00           C  
ATOM    361  HB2 PRO    23      52.934  29.353  24.965  1.00  0.00           H  
ATOM    362  HB3 PRO    23      51.721  28.486  24.003  1.00  0.00           H  
ATOM    363  CA  PRO    23      52.828  27.204  25.489  1.00  0.00           C  
ATOM    364  HA  PRO    23      52.280  26.392  25.011  1.00  0.00           H  
ATOM    365  C   PRO    23      54.327  26.972  25.111  1.00  0.00           C  
ATOM    366  O   PRO    23      55.225  27.404  25.799  1.00  0.00           O  
ATOM    367  N   GLY    24      54.623  26.252  24.016  1.00  0.00           N  
ATOM    368  H   GLY    24      53.819  25.961  23.478  1.00  0.00           H  
ATOM    369  CA  GLY    24      55.917  25.877  23.513  1.00  0.00           C  
ATOM    370  HA2 GLY    24      55.814  25.588  22.467  1.00  0.00           H  
ATOM    371  HA3 GLY    24      56.442  26.830  23.439  1.00  0.00           H  
ATOM    372  C   GLY    24      56.814  24.849  24.273  1.00  0.00           C  
ATOM    373  O   GLY    24      57.597  24.117  23.668  1.00  0.00           O  
ATOM    374  N   GLY    25      56.740  24.800  25.602  1.00  0.00           N  
ATOM    375  H   GLY    25      55.974  25.239  26.093  1.00  0.00           H  
ATOM    376  CA  GLY    25      57.535  23.910  26.529  1.00  0.00           C  
ATOM    377  HA2 GLY    25      57.424  22.869  26.227  1.00  0.00           H  
ATOM    378  HA3 GLY    25      58.607  24.103  26.574  1.00  0.00           H  
ATOM    379  C   GLY    25      57.060  23.916  27.981  1.00  0.00           C  
ATOM    380  O   GLY    25      56.161  24.649  28.332  1.00  0.00           O  
ATOM    381  N   PRO    26      57.690  23.155  28.879  1.00  0.00           N  
ATOM    382  CD  PRO    26      58.640  22.069  28.516  1.00  0.00           C  
ATOM    383  HD2 PRO    26      59.487  22.472  27.961  1.00  0.00           H  
ATOM    384  HD3 PRO    26      58.131  21.267  27.981  1.00  0.00           H  
ATOM    385  CG  PRO    26      59.107  21.557  29.880  1.00  0.00           C  
ATOM    386  HG2 PRO    26      60.068  22.017  30.112  1.00  0.00           H  
ATOM    387  HG3 PRO    26      59.240  20.476  29.931  1.00  0.00           H  
ATOM    388  CB  PRO    26      58.026  21.973  30.788  1.00  0.00           C  
ATOM    389  HB2 PRO    26      58.382  22.030  31.817  1.00  0.00           H  
ATOM    390  HB3 PRO    26      57.157  21.319  30.721  1.00  0.00           H  
ATOM    391  CA  PRO    26      57.562  23.375  30.281  1.00  0.00           C  
ATOM    392  HA  PRO    26      56.530  23.534  30.592  1.00  0.00           H  
ATOM    393  C   PRO    26      58.216  24.638  30.866  1.00  0.00           C  
ATOM    394  O   PRO    26      59.062  25.238  30.144  1.00  0.00           O  
ATOM    395  N   VAL    27      57.939  25.006  32.149  1.00  0.00           N  
ATOM    396  H   VAL    27      57.233  24.514  32.678  1.00  0.00           H  
ATOM    397  CA  VAL    27      58.548  26.195  32.759  1.00  0.00           C  
ATOM    398  HA  VAL    27      59.607  26.292  32.521  1.00  0.00           H  
ATOM    399  CB  VAL    27      57.734  27.501  32.402  1.00  0.00           C  
ATOM    400  HB  VAL    27      57.581  27.397  31.328  1.00  0.00           H  
ATOM    401  CG1 VAL    27      56.358  27.736  33.041  1.00  0.00           C  
ATOM    402 HG11 VAL    27      55.772  28.544  32.603  1.00  0.00           H  
ATOM    403 HG12 VAL    27      55.773  26.821  32.949  1.00  0.00           H  
ATOM    404 HG13 VAL    27      56.408  27.898  34.118  1.00  0.00           H  
ATOM    405  CG2 VAL    27      58.625  28.729  32.680  1.00  0.00           C  
ATOM    406 HG21 VAL    27      58.747  28.892  33.751  1.00  0.00           H  
ATOM    407 HG22 VAL    27      59.552  28.533  32.142  1.00  0.00           H  
ATOM    408 HG23 VAL    27      58.255  29.613  32.161  1.00  0.00           H  
ATOM    409  C   VAL    27      58.560  25.977  34.263  1.00  0.00           C  
ATOM    410  O   VAL    27      57.693  25.279  34.842  1.00  0.00           O  
ATOM    411  N   SER    28      59.629  26.476  34.927  1.00  0.00           N  
ATOM    412  H   SER    28      60.163  27.244  34.545  1.00  0.00           H  
ATOM    413  CA  SER    28      59.903  26.100  36.308  1.00  0.00           C  
ATOM    414  HA  SER    28      59.587  25.070  36.474  1.00  0.00           H  
ATOM    415  CB  SER    28      61.443  26.046  36.437  1.00  0.00           C  
ATOM    416  HB2 SER    28      61.793  25.480  35.574  1.00  0.00           H  
ATOM    417  HB3 SER    28      61.880  27.044  36.387  1.00  0.00           H  
ATOM    418  OG  SER    28      61.833  25.398  37.601  1.00  0.00           O  
ATOM    419  HG  SER    28      62.772  25.224  37.700  1.00  0.00           H  
ATOM    420  C   SER    28      59.154  26.937  37.287  1.00  0.00           C  
ATOM    421  O   SER    28      58.815  28.122  37.135  1.00  0.00           O  
ATOM    422  N   ALA    29      59.018  26.404  38.479  1.00  0.00           N  
ATOM    423  H   ALA    29      59.185  25.412  38.569  1.00  0.00           H  
ATOM    424  CA  ALA    29      58.287  27.036  39.563  1.00  0.00           C  
ATOM    425  HA  ALA    29      58.595  28.076  39.670  1.00  0.00           H  
ATOM    426  CB  ALA    29      56.786  26.887  39.330  1.00  0.00           C  
ATOM    427  HB1 ALA    29      56.207  27.622  39.889  1.00  0.00           H  
ATOM    428  HB2 ALA    29      56.632  27.078  38.267  1.00  0.00           H  
ATOM    429  HB3 ALA    29      56.467  25.846  39.371  1.00  0.00           H  
ATOM    430  C   ALA    29      58.659  26.294  40.860  1.00  0.00           C  
ATOM    431  O   ALA    29      58.973  25.126  40.988  1.00  0.00           O  
ATOM    432  N   PHE    30      58.566  27.047  41.918  1.00  0.00           N  
ATOM    433  H   PHE    30      58.452  28.023  41.686  1.00  0.00           H  
ATOM    434  CA  PHE    30      58.980  26.702  43.278  1.00  0.00           C  
ATOM    435  HA  PHE    30      58.911  25.626  43.443  1.00  0.00           H  
ATOM    436  CB  PHE    30      60.408  27.050  43.613  1.00  0.00           C  
ATOM    437  HB2 PHE    30      60.577  28.121  43.728  1.00  0.00           H  
ATOM    438  HB3 PHE    30      60.615  26.666  44.611  1.00  0.00           H  
ATOM    439  CG  PHE    30      61.517  26.617  42.645  1.00  0.00           C  
ATOM    440  CD1 PHE    30      61.733  27.324  41.445  1.00  0.00           C  
ATOM    441  HD1 PHE    30      61.010  28.057  41.122  1.00  0.00           H  
ATOM    442  CE1 PHE    30      62.824  26.942  40.619  1.00  0.00           C  
ATOM    443  HE1 PHE    30      62.960  27.416  39.658  1.00  0.00           H  
ATOM    444  CZ  PHE    30      63.688  25.886  40.999  1.00  0.00           C  
ATOM    445  HZ  PHE    30      64.525  25.635  40.363  1.00  0.00           H  
ATOM    446  CE2 PHE    30      63.499  25.250  42.211  1.00  0.00           C  
ATOM    447  HE2 PHE    30      64.250  24.562  42.571  1.00  0.00           H  
ATOM    448  CD2 PHE    30      62.428  25.630  43.017  1.00  0.00           C  
ATOM    449  HD2 PHE    30      62.390  25.245  44.026  1.00  0.00           H  
ATOM    450  C   PHE    30      58.054  27.394  44.299  1.00  0.00           C  
ATOM    451  O   PHE    30      57.849  28.593  44.337  1.00  0.00           O  
ATOM    452  N   LEU    31      57.241  26.591  44.916  1.00  0.00           N  
ATOM    453  H   LEU    31      57.477  25.609  44.936  1.00  0.00           H  
ATOM    454  CA  LEU    31      55.895  26.922  45.444  1.00  0.00           C  
ATOM    455  HA  LEU    31      55.794  27.996  45.284  1.00  0.00           H  
ATOM    456  CB  LEU    31      54.791  26.092  44.675  1.00  0.00           C  
ATOM    457  HB2 LEU    31      55.057  25.056  44.884  1.00  0.00           H  
ATOM    458  HB3 LEU    31      53.782  26.197  45.075  1.00  0.00           H  
ATOM    459  CG  LEU    31      54.747  26.140  43.121  1.00  0.00           C  
ATOM    460  HG  LEU    31      55.757  25.917  42.779  1.00  0.00           H  
ATOM    461  CD1 LEU    31      53.869  25.123  42.473  1.00  0.00           C  
ATOM    462 HD11 LEU    31      52.878  25.193  42.921  1.00  0.00           H  
ATOM    463 HD12 LEU    31      53.661  25.348  41.427  1.00  0.00           H  
ATOM    464 HD13 LEU    31      54.175  24.086  42.611  1.00  0.00           H  
ATOM    465  CD2 LEU    31      54.341  27.536  42.689  1.00  0.00           C  
ATOM    466 HD21 LEU    31      55.015  28.326  43.020  1.00  0.00           H  
ATOM    467 HD22 LEU    31      54.514  27.667  41.621  1.00  0.00           H  
ATOM    468 HD23 LEU    31      53.310  27.748  42.971  1.00  0.00           H  
ATOM    469  C   LEU    31      55.802  26.548  46.965  1.00  0.00           C  
ATOM    470  O   LEU    31      56.110  25.490  47.470  1.00  0.00           O  
ATOM    471  N   GLY    32      55.342  27.580  47.695  1.00  0.00           N  
ATOM    472  H   GLY    32      55.145  28.419  47.168  1.00  0.00           H  
ATOM    473  CA  GLY    32      55.282  27.555  49.191  1.00  0.00           C  
ATOM    474  HA2 GLY    32      54.621  28.364  49.505  1.00  0.00           H  
ATOM    475  HA3 GLY    32      54.768  26.623  49.425  1.00  0.00           H  
ATOM    476  C   GLY    32      56.595  27.508  49.984  1.00  0.00           C  
ATOM    477  O   GLY    32      56.666  26.878  51.045  1.00  0.00           O  
ATOM    478  N   ILE    33      57.692  28.159  49.513  1.00  0.00           N  
ATOM    479  H   ILE    33      57.562  28.784  48.730  1.00  0.00           H  
ATOM    480  CA  ILE    33      59.027  28.232  50.104  1.00  0.00           C  
ATOM    481  HA  ILE    33      59.484  27.243  50.083  1.00  0.00           H  
ATOM    482  CB  ILE    33      60.008  29.144  49.269  1.00  0.00           C  
ATOM    483  HB  ILE    33      59.570  30.142  49.260  1.00  0.00           H  
ATOM    484  CG2 ILE    33      61.414  29.184  50.019  1.00  0.00           C  
ATOM    485 HG21 ILE    33      62.166  29.655  49.386  1.00  0.00           H  
ATOM    486 HG22 ILE    33      61.364  29.690  50.983  1.00  0.00           H  
ATOM    487 HG23 ILE    33      61.852  28.211  50.243  1.00  0.00           H  
ATOM    488  CG1 ILE    33      60.260  28.618  47.877  1.00  0.00           C  
ATOM    489 HG12 ILE    33      61.174  28.043  47.726  1.00  0.00           H  
ATOM    490 HG13 ILE    33      59.346  28.090  47.605  1.00  0.00           H  
ATOM    491  CD1 ILE    33      60.392  29.846  46.957  1.00  0.00           C  
ATOM    492 HD11 ILE    33      59.629  30.614  47.081  1.00  0.00           H  
ATOM    493 HD12 ILE    33      61.293  30.423  47.168  1.00  0.00           H  
ATOM    494 HD13 ILE    33      60.328  29.402  45.963  1.00  0.00           H  
ATOM    495  C   ILE    33      58.860  28.927  51.490  1.00  0.00           C  
ATOM    496  O   ILE    33      58.216  29.969  51.521  1.00  0.00           O  
ATOM    497  N   PRO    34      59.455  28.418  52.611  1.00  0.00           N  
ATOM    498  CD  PRO    34      60.048  27.059  52.656  1.00  0.00           C  
ATOM    499  HD2 PRO    34      60.835  26.952  51.909  1.00  0.00           H  
ATOM    500  HD3 PRO    34      59.336  26.243  52.533  1.00  0.00           H  
ATOM    501  CG  PRO    34      60.612  26.938  54.041  1.00  0.00           C  
ATOM    502  HG2 PRO    34      61.572  27.454  53.995  1.00  0.00           H  
ATOM    503  HG3 PRO    34      60.713  25.900  54.357  1.00  0.00           H  
ATOM    504  CB  PRO    34      59.556  27.713  54.812  1.00  0.00           C  
ATOM    505  HB2 PRO    34      59.891  28.089  55.779  1.00  0.00           H  
ATOM    506  HB3 PRO    34      58.643  27.118  54.803  1.00  0.00           H  
ATOM    507  CA  PRO    34      59.316  28.957  53.949  1.00  0.00           C  
ATOM    508  HA  PRO    34      58.285  29.263  54.128  1.00  0.00           H  
ATOM    509  C   PRO    34      60.230  30.159  54.102  1.00  0.00           C  
ATOM    510  O   PRO    34      61.391  29.955  54.389  1.00  0.00           O  
ATOM    511  N   PHE    35      59.771  31.402  53.959  1.00  0.00           N  
ATOM    512  H   PHE    35      58.791  31.590  53.801  1.00  0.00           H  
ATOM    513  CA  PHE    35      60.565  32.645  54.154  1.00  0.00           C  
ATOM    514  HA  PHE    35      61.619  32.392  54.040  1.00  0.00           H  
ATOM    515  CB  PHE    35      60.092  33.719  53.164  1.00  0.00           C  
ATOM    516  HB2 PHE    35      60.873  34.479  53.161  1.00  0.00           H  
ATOM    517  HB3 PHE    35      60.068  33.368  52.132  1.00  0.00           H  
ATOM    518  CG  PHE    35      58.774  34.370  53.454  1.00  0.00           C  
ATOM    519  CD1 PHE    35      58.700  35.670  54.003  1.00  0.00           C  
ATOM    520  HD1 PHE    35      59.587  36.277  54.114  1.00  0.00           H  
ATOM    521  CE1 PHE    35      57.450  36.301  54.268  1.00  0.00           C  
ATOM    522  HE1 PHE    35      57.373  37.252  54.774  1.00  0.00           H  
ATOM    523  CZ  PHE    35      56.328  35.813  53.637  1.00  0.00           C  
ATOM    524  HZ  PHE    35      55.360  36.290  53.686  1.00  0.00           H  
ATOM    525  CE2 PHE    35      56.375  34.563  53.014  1.00  0.00           C  
ATOM    526  HE2 PHE    35      55.480  34.134  52.589  1.00  0.00           H  
ATOM    527  CD2 PHE    35      57.595  33.865  52.959  1.00  0.00           C  
ATOM    528  HD2 PHE    35      57.515  32.902  52.478  1.00  0.00           H  
ATOM    529  C   PHE    35      60.528  33.156  55.658  1.00  0.00           C  
ATOM    530  O   PHE    35      61.606  33.603  56.171  1.00  0.00           O  
ATOM    531  N   ALA    36      59.342  33.096  56.335  1.00  0.00           N  
ATOM    532  H   ALA    36      58.636  32.695  55.734  1.00  0.00           H  
ATOM    533  CA  ALA    36      59.051  33.669  57.605  1.00  0.00           C  
ATOM    534  HA  ALA    36      59.994  34.019  58.025  1.00  0.00           H  
ATOM    535  CB  ALA    36      58.207  34.911  57.334  1.00  0.00           C  
ATOM    536  HB1 ALA    36      58.080  35.559  58.201  1.00  0.00           H  
ATOM    537  HB2 ALA    36      58.718  35.520  56.588  1.00  0.00           H  
ATOM    538  HB3 ALA    36      57.255  34.604  56.902  1.00  0.00           H  
ATOM    539  C   ALA    36      58.398  32.694  58.610  1.00  0.00           C  
ATOM    540  O   ALA    36      57.785  31.651  58.281  1.00  0.00           O  
ATOM    541  N   GLU    37      58.650  33.000  59.917  1.00  0.00           N  
ATOM    542  H   GLU    37      59.270  33.762  60.151  1.00  0.00           H  
ATOM    543  CA  GLU    37      58.092  32.230  61.028  1.00  0.00           C  
ATOM    544  HA  GLU    37      58.405  31.186  60.982  1.00  0.00           H  
ATOM    545  CB  GLU    37      58.610  32.802  62.342  1.00  0.00           C  
ATOM    546  HB2 GLU    37      58.719  33.887  62.331  1.00  0.00           H  
ATOM    547  HB3 GLU    37      57.843  32.586  63.086  1.00  0.00           H  
ATOM    548  CG  GLU    37      59.952  32.226  62.732  1.00  0.00           C  
ATOM    549  HG2 GLU    37      60.416  31.791  61.847  1.00  0.00           H  
ATOM    550  HG3 GLU    37      60.628  33.037  63.004  1.00  0.00           H  
ATOM    551  CD  GLU    37      59.799  31.111  63.766  1.00  0.00           C  
ATOM    552  OE1 GLU    37      60.491  31.085  64.809  1.00  0.00           O  
ATOM    553  OE2 GLU    37      59.128  30.140  63.473  1.00  0.00           O  
ATOM    554  C   GLU    37      56.575  32.316  61.003  1.00  0.00           C  
ATOM    555  O   GLU    37      56.063  33.318  60.651  1.00  0.00           O  
ATOM    556  N   PRO    38      55.843  31.369  61.576  1.00  0.00           N  
ATOM    557  CD  PRO    38      56.316  30.040  61.932  1.00  0.00           C  
ATOM    558  HD2 PRO    38      56.739  30.056  62.936  1.00  0.00           H  
ATOM    559  HD3 PRO    38      56.972  29.600  61.181  1.00  0.00           H  
ATOM    560  CG  PRO    38      55.105  29.073  61.947  1.00  0.00           C  
ATOM    561  HG2 PRO    38      55.205  28.233  62.635  1.00  0.00           H  
ATOM    562  HG3 PRO    38      54.995  28.639  60.953  1.00  0.00           H  
ATOM    563  CB  PRO    38      54.004  29.964  62.377  1.00  0.00           C  
ATOM    564  HB2 PRO    38      54.060  29.916  63.464  1.00  0.00           H  
ATOM    565  HB3 PRO    38      53.038  29.548  62.090  1.00  0.00           H  
ATOM    566  CA  PRO    38      54.353  31.321  61.768  1.00  0.00           C  
ATOM    567  HA  PRO    38      53.923  31.524  60.787  1.00  0.00           H  
ATOM    568  C   PRO    38      53.889  32.346  62.788  1.00  0.00           C  
ATOM    569  O   PRO    38      54.365  32.303  63.878  1.00  0.00           O  
ATOM    570  N   PRO    39      52.815  33.093  62.439  1.00  0.00           N  
ATOM    571  CD  PRO    39      52.814  33.671  61.124  1.00  0.00           C  
ATOM    572  HD2 PRO    39      51.990  33.163  60.622  1.00  0.00           H  
ATOM    573  HD3 PRO    39      53.697  33.477  60.515  1.00  0.00           H  
ATOM    574  CG  PRO    39      52.656  35.145  61.287  1.00  0.00           C  
ATOM    575  HG2 PRO    39      52.141  35.618  60.451  1.00  0.00           H  
ATOM    576  HG3 PRO    39      53.543  35.652  61.668  1.00  0.00           H  
ATOM    577  CB  PRO    39      51.670  35.114  62.479  1.00  0.00           C  
ATOM    578  HB2 PRO    39      50.641  34.907  62.185  1.00  0.00           H  
ATOM    579  HB3 PRO    39      51.656  36.089  62.966  1.00  0.00           H  
ATOM    580  CA  PRO    39      52.294  34.097  63.387  1.00  0.00           C  
ATOM    581  HA  PRO    39      53.060  34.671  63.909  1.00  0.00           H  
ATOM    582  C   PRO    39      51.279  33.560  64.471  1.00  0.00           C  
ATOM    583  O   PRO    39      50.300  34.216  64.751  1.00  0.00           O  
ATOM    584  N   MET    40      51.504  32.311  64.911  1.00  0.00           N  
ATOM    585  H   MET    40      52.421  31.952  64.685  1.00  0.00           H  
ATOM    586  CA  MET    40      50.495  31.494  65.646  1.00  0.00           C  
ATOM    587  HA  MET    40      49.539  31.492  65.122  1.00  0.00           H  
ATOM    588  CB  MET    40      50.886  30.076  65.550  1.00  0.00           C  
ATOM    589  HB2 MET    40      49.941  29.556  65.708  1.00  0.00           H  
ATOM    590  HB3 MET    40      51.089  29.856  64.502  1.00  0.00           H  
ATOM    591  CG  MET    40      52.065  29.599  66.384  1.00  0.00           C  
ATOM    592  HG2 MET    40      53.003  29.955  65.958  1.00  0.00           H  
ATOM    593  HG3 MET    40      51.947  30.060  67.364  1.00  0.00           H  
ATOM    594  SD  MET    40      52.082  27.792  66.500  1.00  0.00           S  
ATOM    595  CE  MET    40      52.751  27.306  64.871  1.00  0.00           C  
ATOM    596  HE1 MET    40      52.173  27.773  64.074  1.00  0.00           H  
ATOM    597  HE2 MET    40      53.769  27.695  64.871  1.00  0.00           H  
ATOM    598  HE3 MET    40      52.845  26.226  64.753  1.00  0.00           H  
ATOM    599  C   MET    40      50.189  31.933  67.079  1.00  0.00           C  
ATOM    600  O   MET    40      51.088  32.423  67.754  1.00  0.00           O  
ATOM    601  N   GLY    41      48.940  31.708  67.553  1.00  0.00           N  
ATOM    602  H   GLY    41      48.166  31.356  67.008  1.00  0.00           H  
ATOM    603  CA  GLY    41      48.479  31.801  68.953  1.00  0.00           C  
ATOM    604  HA2 GLY    41      47.403  31.979  68.973  1.00  0.00           H  
ATOM    605  HA3 GLY    41      48.562  30.880  69.529  1.00  0.00           H  
ATOM    606  C   GLY    41      49.035  33.034  69.798  1.00  0.00           C  
ATOM    607  O   GLY    41      48.496  34.120  69.585  1.00  0.00           O  
ATOM    608  N   PRO    42      50.060  32.893  70.626  1.00  0.00           N  
ATOM    609  CD  PRO    42      50.690  31.571  70.877  1.00  0.00           C  
ATOM    610  HD2 PRO    42      51.004  31.038  69.981  1.00  0.00           H  
ATOM    611  HD3 PRO    42      50.026  30.888  71.408  1.00  0.00           H  
ATOM    612  CG  PRO    42      51.945  31.781  71.699  1.00  0.00           C  
ATOM    613  HG2 PRO    42      52.764  31.897  70.991  1.00  0.00           H  
ATOM    614  HG3 PRO    42      52.118  30.997  72.437  1.00  0.00           H  
ATOM    615  CB  PRO    42      51.581  33.122  72.426  1.00  0.00           C  
ATOM    616  HB2 PRO    42      52.382  33.750  72.817  1.00  0.00           H  
ATOM    617  HB3 PRO    42      50.856  32.894  73.208  1.00  0.00           H  
ATOM    618  CA  PRO    42      50.783  33.893  71.390  1.00  0.00           C  
ATOM    619  HA  PRO    42      50.089  34.492  71.979  1.00  0.00           H  
ATOM    620  C   PRO    42      51.667  34.832  70.610  1.00  0.00           C  
ATOM    621  O   PRO    42      52.297  35.735  71.189  1.00  0.00           O  
ATOM    622  N   ARG    43      51.731  34.709  69.247  1.00  0.00           N  
ATOM    623  H   ARG    43      51.295  33.862  68.912  1.00  0.00           H  
ATOM    624  CA  ARG    43      52.489  35.538  68.274  1.00  0.00           C  
ATOM    625  HA  ARG    43      52.979  36.330  68.841  1.00  0.00           H  
ATOM    626  CB  ARG    43      53.453  34.684  67.364  1.00  0.00           C  
ATOM    627  HB2 ARG    43      52.920  33.806  67.000  1.00  0.00           H  
ATOM    628  HB3 ARG    43      53.790  35.344  66.565  1.00  0.00           H  
ATOM    629  CG  ARG    43      54.716  34.317  68.074  1.00  0.00           C  
ATOM    630  HG2 ARG    43      55.151  35.296  68.273  1.00  0.00           H  
ATOM    631  HG3 ARG    43      54.376  33.677  68.889  1.00  0.00           H  
ATOM    632  CD  ARG    43      55.696  33.690  67.054  1.00  0.00           C  
ATOM    633  HD2 ARG    43      56.541  33.252  67.586  1.00  0.00           H  
ATOM    634  HD3 ARG    43      55.196  32.774  66.739  1.00  0.00           H  
ATOM    635  NE  ARG    43      56.274  34.537  66.020  1.00  0.00           N  
ATOM    636  HE  ARG    43      55.755  34.532  65.153  1.00  0.00           H  
ATOM    637  CZ  ARG    43      57.183  35.461  66.190  1.00  0.00           C  
ATOM    638  NH1 ARG    43      57.610  36.224  65.247  1.00  0.00           N  
ATOM    639 HH11 ARG    43      57.158  36.111  64.350  1.00  0.00           H  
ATOM    640 HH12 ARG    43      57.722  37.210  65.434  1.00  0.00           H  
ATOM    641  NH2 ARG    43      57.668  35.644  67.373  1.00  0.00           N  
ATOM    642 HH21 ARG    43      57.334  35.155  68.192  1.00  0.00           H  
ATOM    643 HH22 ARG    43      58.180  36.496  67.551  1.00  0.00           H  
ATOM    644  C   ARG    43      51.464  36.276  67.275  1.00  0.00           C  
ATOM    645  O   ARG    43      51.930  37.166  66.533  1.00  0.00           O  
ATOM    646  N   ARG    44      50.146  36.039  67.345  1.00  0.00           N  
ATOM    647  H   ARG    44      49.910  35.436  68.120  1.00  0.00           H  
ATOM    648  CA  ARG    44      49.074  36.811  66.613  1.00  0.00           C  
ATOM    649  HA  ARG    44      49.283  36.622  65.560  1.00  0.00           H  
ATOM    650  CB  ARG    44      47.713  36.303  67.092  1.00  0.00           C  
ATOM    651  HB2 ARG    44      47.739  35.221  66.957  1.00  0.00           H  
ATOM    652  HB3 ARG    44      47.668  36.510  68.161  1.00  0.00           H  
ATOM    653  CG  ARG    44      46.362  36.710  66.310  1.00  0.00           C  
ATOM    654  HG2 ARG    44      46.331  37.798  66.357  1.00  0.00           H  
ATOM    655  HG3 ARG    44      46.396  36.344  65.284  1.00  0.00           H  
ATOM    656  CD  ARG    44      45.204  36.111  67.139  1.00  0.00           C  
ATOM    657  HD2 ARG    44      45.438  36.404  68.162  1.00  0.00           H  
ATOM    658  HD3 ARG    44      44.314  36.621  66.769  1.00  0.00           H  
ATOM    659  NE  ARG    44      45.145  34.688  66.935  1.00  0.00           N  
ATOM    660  HE  ARG    44      46.000  34.316  66.547  1.00  0.00           H  
ATOM    661  CZ  ARG    44      44.288  33.812  67.472  1.00  0.00           C  
ATOM    662  NH1 ARG    44      43.286  34.277  68.157  1.00  0.00           N  
ATOM    663 HH11 ARG    44      43.180  35.261  68.360  1.00  0.00           H  
ATOM    664 HH12 ARG    44      42.652  33.674  68.661  1.00  0.00           H  
ATOM    665  NH2 ARG    44      44.466  32.582  67.384  1.00  0.00           N  
ATOM    666 HH21 ARG    44      45.289  32.295  66.874  1.00  0.00           H  
ATOM    667 HH22 ARG    44      43.904  31.972  67.960  1.00  0.00           H  
ATOM    668  C   ARG    44      49.108  38.328  66.898  1.00  0.00           C  
ATOM    669  O   ARG    44      49.420  38.672  68.027  1.00  0.00           O  
ATOM    670  N   PHE    45      48.762  39.134  65.865  1.00  0.00           N  
ATOM    671  H   PHE    45      48.520  38.667  65.002  1.00  0.00           H  
ATOM    672  CA  PHE    45      48.896  40.597  65.911  1.00  0.00           C  
ATOM    673  HA  PHE    45      48.599  40.885  64.903  1.00  0.00           H  
ATOM    674  CB  PHE    45      48.030  41.375  66.875  1.00  0.00           C  
ATOM    675  HB2 PHE    45      48.459  41.356  67.876  1.00  0.00           H  
ATOM    676  HB3 PHE    45      48.020  42.402  66.510  1.00  0.00           H  
ATOM    677  CG  PHE    45      46.589  40.924  66.908  1.00  0.00           C  
ATOM    678  CD1 PHE    45      45.671  41.111  65.817  1.00  0.00           C  
ATOM    679  HD1 PHE    45      46.008  41.539  64.885  1.00  0.00           H  
ATOM    680  CE1 PHE    45      44.388  40.596  65.843  1.00  0.00           C  
ATOM    681  HE1 PHE    45      43.691  40.641  65.019  1.00  0.00           H  
ATOM    682  CZ  PHE    45      43.889  40.024  67.087  1.00  0.00           C  
ATOM    683  HZ  PHE    45      42.894  39.607  67.138  1.00  0.00           H  
ATOM    684  CE2 PHE    45      44.755  39.916  68.181  1.00  0.00           C  
ATOM    685  HE2 PHE    45      44.476  39.398  69.086  1.00  0.00           H  
ATOM    686  CD2 PHE    45      46.146  40.292  68.105  1.00  0.00           C  
ATOM    687  HD2 PHE    45      46.779  40.106  68.960  1.00  0.00           H  
ATOM    688  C   PHE    45      50.322  41.201  65.968  1.00  0.00           C  
ATOM    689  O   PHE    45      50.440  42.393  65.606  1.00  0.00           O  
ATOM    690  N   LEU    46      51.414  40.456  66.276  1.00  0.00           N  
ATOM    691  H   LEU    46      51.281  39.488  66.533  1.00  0.00           H  
ATOM    692  CA  LEU    46      52.749  40.881  66.392  1.00  0.00           C  
ATOM    693  HA  LEU    46      52.831  41.947  66.603  1.00  0.00           H  
ATOM    694  CB  LEU    46      53.367  40.139  67.598  1.00  0.00           C  
ATOM    695  HB2 LEU    46      53.519  39.109  67.276  1.00  0.00           H  
ATOM    696  HB3 LEU    46      54.408  40.425  67.748  1.00  0.00           H  
ATOM    697  CG  LEU    46      52.633  40.195  68.971  1.00  0.00           C  
ATOM    698  HG  LEU    46      51.670  39.692  68.877  1.00  0.00           H  
ATOM    699  CD1 LEU    46      53.115  39.407  70.232  1.00  0.00           C  
ATOM    700 HD11 LEU    46      53.182  38.323  70.144  1.00  0.00           H  
ATOM    701 HD12 LEU    46      54.052  39.826  70.600  1.00  0.00           H  
ATOM    702 HD13 LEU    46      52.267  39.581  70.894  1.00  0.00           H  
ATOM    703  CD2 LEU    46      52.387  41.697  69.268  1.00  0.00           C  
ATOM    704 HD21 LEU    46      51.736  42.037  68.463  1.00  0.00           H  
ATOM    705 HD22 LEU    46      51.847  41.967  70.176  1.00  0.00           H  
ATOM    706 HD23 LEU    46      53.314  42.271  69.264  1.00  0.00           H  
ATOM    707  C   LEU    46      53.587  40.620  65.098  1.00  0.00           C  
ATOM    708  O   LEU    46      53.174  39.966  64.164  1.00  0.00           O  
ATOM    709  N   PRO    47      54.756  41.282  64.940  1.00  0.00           N  
ATOM    710  CD  PRO    47      55.306  42.195  65.918  1.00  0.00           C  
ATOM    711  HD2 PRO    47      55.766  41.775  66.813  1.00  0.00           H  
ATOM    712  HD3 PRO    47      54.661  43.017  66.231  1.00  0.00           H  
ATOM    713  CG  PRO    47      56.295  43.042  65.095  1.00  0.00           C  
ATOM    714  HG2 PRO    47      57.156  43.407  65.654  1.00  0.00           H  
ATOM    715  HG3 PRO    47      55.827  43.893  64.600  1.00  0.00           H  
ATOM    716  CB  PRO    47      56.819  42.065  64.035  1.00  0.00           C  
ATOM    717  HB2 PRO    47      57.685  41.529  64.423  1.00  0.00           H  
ATOM    718  HB3 PRO    47      57.036  42.632  63.130  1.00  0.00           H  
ATOM    719  CA  PRO    47      55.584  41.197  63.698  1.00  0.00           C  
ATOM    720  HA  PRO    47      54.896  41.551  62.930  1.00  0.00           H  
ATOM    721  C   PRO    47      56.123  39.775  63.361  1.00  0.00           C  
ATOM    722  O   PRO    47      56.274  38.988  64.283  1.00  0.00           O  
ATOM    723  N   PRO    48      56.230  39.376  62.059  1.00  0.00           N  
ATOM    724  CD  PRO    48      56.080  40.189  60.818  1.00  0.00           C  
ATOM    725  HD2 PRO    48      56.473  41.204  60.874  1.00  0.00           H  
ATOM    726  HD3 PRO    48      55.028  40.467  60.766  1.00  0.00           H  
ATOM    727  CG  PRO    48      56.617  39.321  59.717  1.00  0.00           C  
ATOM    728  HG2 PRO    48      57.657  39.586  59.528  1.00  0.00           H  
ATOM    729  HG3 PRO    48      55.988  39.454  58.837  1.00  0.00           H  
ATOM    730  CB  PRO    48      56.496  37.864  60.231  1.00  0.00           C  
ATOM    731  HB2 PRO    48      57.130  37.165  59.687  1.00  0.00           H  
ATOM    732  HB3 PRO    48      55.455  37.559  60.126  1.00  0.00           H  
ATOM    733  CA  PRO    48      56.903  38.123  61.706  1.00  0.00           C  
ATOM    734  HA  PRO    48      56.515  37.343  62.361  1.00  0.00           H  
ATOM    735  C   PRO    48      58.426  38.201  62.001  1.00  0.00           C  
ATOM    736  O   PRO    48      59.035  39.269  61.913  1.00  0.00           O  
ATOM    737  N   GLU    49      58.979  37.015  62.340  1.00  0.00           N  
ATOM    738  H   GLU    49      58.315  36.255  62.384  1.00  0.00           H  
ATOM    739  CA  GLU    49      60.424  36.730  62.271  1.00  0.00           C  
ATOM    740  HA  GLU    49      61.013  37.644  62.351  1.00  0.00           H  
ATOM    741  CB  GLU    49      60.860  35.999  63.589  1.00  0.00           C  
ATOM    742  HB2 GLU    49      60.258  35.117  63.810  1.00  0.00           H  
ATOM    743  HB3 GLU    49      61.893  35.652  63.576  1.00  0.00           H  
ATOM    744  CG  GLU    49      60.707  36.975  64.811  1.00  0.00           C  
ATOM    745  HG2 GLU    49      59.872  37.673  64.754  1.00  0.00           H  
ATOM    746  HG3 GLU    49      60.393  36.444  65.709  1.00  0.00           H  
ATOM    747  CD  GLU    49      61.883  37.898  65.049  1.00  0.00           C  
ATOM    748  OE1 GLU    49      62.001  38.985  64.373  1.00  0.00           O  
ATOM    749  OE2 GLU    49      62.708  37.623  65.927  1.00  0.00           O  
ATOM    750  C   GLU    49      60.944  36.019  60.963  1.00  0.00           C  
ATOM    751  O   GLU    49      60.170  35.569  60.118  1.00  0.00           O  
ATOM    752  N   PRO    50      62.242  35.936  60.670  1.00  0.00           N  
ATOM    753  CD  PRO    50      63.318  36.631  61.417  1.00  0.00           C  
ATOM    754  HD2 PRO    50      63.674  36.028  62.253  1.00  0.00           H  
ATOM    755  HD3 PRO    50      62.957  37.595  61.777  1.00  0.00           H  
ATOM    756  CG  PRO    50      64.432  36.845  60.397  1.00  0.00           C  
ATOM    757  HG2 PRO    50      65.411  37.048  60.833  1.00  0.00           H  
ATOM    758  HG3 PRO    50      64.279  37.609  59.634  1.00  0.00           H  
ATOM    759  CB  PRO    50      64.388  35.448  59.763  1.00  0.00           C  
ATOM    760  HB2 PRO    50      64.885  34.685  60.363  1.00  0.00           H  
ATOM    761  HB3 PRO    50      64.736  35.522  58.733  1.00  0.00           H  
ATOM    762  CA  PRO    50      62.889  35.077  59.671  1.00  0.00           C  
ATOM    763  HA  PRO    50      62.419  35.279  58.708  1.00  0.00           H  
ATOM    764  C   PRO    50      62.582  33.597  60.119  1.00  0.00           C  
ATOM    765  O   PRO    50      62.781  33.356  61.311  1.00  0.00           O  
ATOM    766  N   LYS    51      62.300  32.732  59.169  1.00  0.00           N  
ATOM    767  H   LYS    51      62.360  33.093  58.228  1.00  0.00           H  
ATOM    768  CA  LYS    51      62.314  31.283  59.353  1.00  0.00           C  
ATOM    769  HA  LYS    51      61.614  30.992  60.136  1.00  0.00           H  
ATOM    770  CB  LYS    51      61.890  30.585  58.001  1.00  0.00           C  
ATOM    771  HB2 LYS    51      61.073  31.147  57.549  1.00  0.00           H  
ATOM    772  HB3 LYS    51      62.643  30.583  57.213  1.00  0.00           H  
ATOM    773  CG  LYS    51      61.493  29.104  58.141  1.00  0.00           C  
ATOM    774  HG2 LYS    51      61.620  28.567  57.201  1.00  0.00           H  
ATOM    775  HG3 LYS    51      62.198  28.699  58.866  1.00  0.00           H  
ATOM    776  CD  LYS    51      60.038  28.804  58.578  1.00  0.00           C  
ATOM    777  HD2 LYS    51      59.877  29.255  59.558  1.00  0.00           H  
ATOM    778  HD3 LYS    51      59.185  29.109  57.972  1.00  0.00           H  
ATOM    779  CE  LYS    51      60.067  27.282  58.900  1.00  0.00           C  
ATOM    780  HE2 LYS    51      60.456  26.636  58.113  1.00  0.00           H  
ATOM    781  HE3 LYS    51      60.695  27.100  59.772  1.00  0.00           H  
ATOM    782  NZ  LYS    51      58.735  26.830  59.314  1.00  0.00           N  
ATOM    783  HZ1 LYS    51      58.512  27.228  60.215  1.00  0.00           H  
ATOM    784  HZ2 LYS    51      57.982  26.910  58.646  1.00  0.00           H  
ATOM    785  HZ3 LYS    51      58.806  25.860  59.586  1.00  0.00           H  
ATOM    786  C   LYS    51      63.689  30.799  59.933  1.00  0.00           C  
ATOM    787  O   LYS    51      64.702  31.348  59.570  1.00  0.00           O  
ATOM    788  N   GLN    52      63.780  29.667  60.720  1.00  0.00           N  
ATOM    789  H   GLN    52      62.930  29.287  61.112  1.00  0.00           H  
ATOM    790  CA  GLN    52      65.052  28.993  60.896  1.00  0.00           C  
ATOM    791  HA  GLN    52      65.782  29.690  61.308  1.00  0.00           H  
ATOM    792  CB  GLN    52      64.855  27.895  61.892  1.00  0.00           C  
ATOM    793  HB2 GLN    52      64.031  27.308  61.485  1.00  0.00           H  
ATOM    794  HB3 GLN    52      65.777  27.316  61.934  1.00  0.00           H  
ATOM    795  CG  GLN    52      64.418  28.278  63.291  1.00  0.00           C  
ATOM    796  HG2 GLN    52      63.542  28.925  63.240  1.00  0.00           H  
ATOM    797  HG3 GLN    52      64.090  27.385  63.822  1.00  0.00           H  
ATOM    798  CD  GLN    52      65.492  29.069  64.115  1.00  0.00           C  
ATOM    799  OE1 GLN    52      66.701  29.150  63.812  1.00  0.00           O  
ATOM    800  NE2 GLN    52      65.105  29.799  65.070  1.00  0.00           N  
ATOM    801 HE21 GLN    52      65.845  30.238  65.599  1.00  0.00           H  
ATOM    802 HE22 GLN    52      64.122  29.899  65.282  1.00  0.00           H  
ATOM    803  C   GLN    52      65.524  28.417  59.587  1.00  0.00           C  
ATOM    804  O   GLN    52      64.757  28.186  58.653  1.00  0.00           O  
ATOM    805  N   PRO    53      66.822  28.189  59.531  1.00  0.00           N  
ATOM    806  CD  PRO    53      67.890  28.366  60.652  1.00  0.00           C  
ATOM    807  HD2 PRO    53      67.626  27.798  61.545  1.00  0.00           H  
ATOM    808  HD3 PRO    53      68.054  29.437  60.769  1.00  0.00           H  
ATOM    809  CG  PRO    53      69.137  27.823  60.067  1.00  0.00           C  
ATOM    810  HG2 PRO    53      69.211  26.761  60.299  1.00  0.00           H  
ATOM    811  HG3 PRO    53      70.018  28.377  60.392  1.00  0.00           H  
ATOM    812  CB  PRO    53      68.916  27.699  58.600  1.00  0.00           C  
ATOM    813  HB2 PRO    53      69.531  27.012  58.017  1.00  0.00           H  
ATOM    814  HB3 PRO    53      69.079  28.710  58.227  1.00  0.00           H  
ATOM    815  CA  PRO    53      67.399  27.396  58.465  1.00  0.00           C  
ATOM    816  HA  PRO    53      67.053  27.826  57.526  1.00  0.00           H  
ATOM    817  C   PRO    53      67.110  25.893  58.565  1.00  0.00           C  
ATOM    818  O   PRO    53      66.561  25.390  59.562  1.00  0.00           O  
ATOM    819  N   TRP    54      67.603  25.174  57.470  1.00  0.00           N  
ATOM    820  H   TRP    54      68.161  25.635  56.766  1.00  0.00           H  
ATOM    821  CA  TRP    54      67.296  23.817  57.283  1.00  0.00           C  
ATOM    822  HA  TRP    54      67.186  23.375  58.273  1.00  0.00           H  
ATOM    823  CB  TRP    54      65.949  23.691  56.514  1.00  0.00           C  
ATOM    824  HB2 TRP    54      65.624  22.651  56.480  1.00  0.00           H  
ATOM    825  HB3 TRP    54      65.177  24.271  57.020  1.00  0.00           H  
ATOM    826  CG  TRP    54      65.971  24.221  55.096  1.00  0.00           C  
ATOM    827  CD1 TRP    54      66.523  23.628  54.045  1.00  0.00           C  
ATOM    828  HD1 TRP    54      67.059  22.697  53.940  1.00  0.00           H  
ATOM    829  NE1 TRP    54      66.199  24.367  52.876  1.00  0.00           N  
ATOM    830  HE1 TRP    54      66.431  24.114  51.926  1.00  0.00           H  
ATOM    831  CE2 TRP    54      65.490  25.495  53.168  1.00  0.00           C  
ATOM    832  CZ2 TRP    54      65.014  26.588  52.413  1.00  0.00           C  
ATOM    833  HZ2 TRP    54      65.141  26.645  51.342  1.00  0.00           H  
ATOM    834  CH2 TRP    54      64.526  27.725  53.042  1.00  0.00           C  
ATOM    835  HH2 TRP    54      64.398  28.618  52.448  1.00  0.00           H  
ATOM    836  CZ3 TRP    54      64.437  27.738  54.421  1.00  0.00           C  
ATOM    837  HZ3 TRP    54      64.031  28.621  54.892  1.00  0.00           H  
ATOM    838  CE3 TRP    54      64.815  26.625  55.189  1.00  0.00           C  
ATOM    839  HE3 TRP    54      64.874  26.730  56.262  1.00  0.00           H  
ATOM    840  CD2 TRP    54      65.447  25.539  54.599  1.00  0.00           C  
ATOM    841  C   TRP    54      68.429  23.054  56.600  1.00  0.00           C  
ATOM    842  O   TRP    54      69.235  23.652  55.886  1.00  0.00           O  
ATOM    843  N   SER    55      68.540  21.678  56.677  1.00  0.00           N  
ATOM    844  H   SER    55      67.844  21.192  57.222  1.00  0.00           H  
ATOM    845  CA  SER    55      69.768  20.917  56.286  1.00  0.00           C  
ATOM    846  HA  SER    55      70.654  21.532  56.129  1.00  0.00           H  
ATOM    847  CB  SER    55      70.188  19.968  57.482  1.00  0.00           C  
ATOM    848  HB2 SER    55      71.161  19.492  57.359  1.00  0.00           H  
ATOM    849  HB3 SER    55      70.241  20.686  58.301  1.00  0.00           H  
ATOM    850  OG  SER    55      69.233  18.925  57.894  1.00  0.00           O  
ATOM    851  HG  SER    55      69.667  18.525  58.651  1.00  0.00           H  
ATOM    852  C   SER    55      69.603  19.954  55.102  1.00  0.00           C  
ATOM    853  O   SER    55      70.557  19.443  54.464  1.00  0.00           O  
ATOM    854  N   GLY    56      68.327  19.592  54.814  1.00  0.00           N  
ATOM    855  H   GLY    56      67.634  19.983  55.436  1.00  0.00           H  
ATOM    856  CA  GLY    56      67.874  18.800  53.697  1.00  0.00           C  
ATOM    857  HA2 GLY    56      68.666  18.268  53.170  1.00  0.00           H  
ATOM    858  HA3 GLY    56      67.231  17.983  54.024  1.00  0.00           H  
ATOM    859  C   GLY    56      67.015  19.532  52.731  1.00  0.00           C  
ATOM    860  O   GLY    56      66.454  20.542  53.002  1.00  0.00           O  
ATOM    861  N   VAL    57      66.963  19.012  51.513  1.00  0.00           N  
ATOM    862  H   VAL    57      67.221  18.045  51.372  1.00  0.00           H  
ATOM    863  CA  VAL    57      66.385  19.706  50.362  1.00  0.00           C  
ATOM    864  HA  VAL    57      66.766  20.727  50.341  1.00  0.00           H  
ATOM    865  CB  VAL    57      66.773  19.053  48.973  1.00  0.00           C  
ATOM    866  HB  VAL    57      66.241  18.111  48.836  1.00  0.00           H  
ATOM    867  CG1 VAL    57      66.344  19.913  47.744  1.00  0.00           C  
ATOM    868 HG11 VAL    57      65.288  20.182  47.776  1.00  0.00           H  
ATOM    869 HG12 VAL    57      66.953  20.814  47.672  1.00  0.00           H  
ATOM    870 HG13 VAL    57      66.388  19.421  46.772  1.00  0.00           H  
ATOM    871  CG2 VAL    57      68.230  18.767  48.702  1.00  0.00           C  
ATOM    872 HG21 VAL    57      68.822  19.672  48.841  1.00  0.00           H  
ATOM    873 HG22 VAL    57      68.589  18.058  49.448  1.00  0.00           H  
ATOM    874 HG23 VAL    57      68.344  18.372  47.693  1.00  0.00           H  
ATOM    875  C   VAL    57      64.880  19.892  50.399  1.00  0.00           C  
ATOM    876  O   VAL    57      64.149  18.973  50.182  1.00  0.00           O  
ATOM    877  N   VAL    58      64.408  21.132  50.666  1.00  0.00           N  
ATOM    878  H   VAL    58      65.093  21.861  50.805  1.00  0.00           H  
ATOM    879  CA  VAL    58      62.927  21.402  50.853  1.00  0.00           C  
ATOM    880  HA  VAL    58      62.607  20.651  51.576  1.00  0.00           H  
ATOM    881  CB  VAL    58      62.692  22.797  51.444  1.00  0.00           C  
ATOM    882  HB  VAL    58      63.107  23.575  50.804  1.00  0.00           H  
ATOM    883  CG1 VAL    58      61.177  23.107  51.365  1.00  0.00           C  
ATOM    884 HG11 VAL    58      60.949  24.063  51.838  1.00  0.00           H  
ATOM    885 HG12 VAL    58      60.802  23.111  50.342  1.00  0.00           H  
ATOM    886 HG13 VAL    58      60.715  22.279  51.903  1.00  0.00           H  
ATOM    887  CG2 VAL    58      63.048  22.940  52.928  1.00  0.00           C  
ATOM    888 HG21 VAL    58      64.038  22.544  53.152  1.00  0.00           H  
ATOM    889 HG22 VAL    58      63.000  24.004  53.161  1.00  0.00           H  
ATOM    890 HG23 VAL    58      62.334  22.347  53.500  1.00  0.00           H  
ATOM    891  C   VAL    58      62.160  21.146  49.475  1.00  0.00           C  
ATOM    892  O   VAL    58      62.502  21.768  48.432  1.00  0.00           O  
ATOM    893  N   ASP    59      60.993  20.470  49.499  1.00  0.00           N  
ATOM    894  H   ASP    59      60.762  20.069  50.397  1.00  0.00           H  
ATOM    895  CA  ASP    59      60.036  20.353  48.455  1.00  0.00           C  
ATOM    896  HA  ASP    59      60.664  20.219  47.574  1.00  0.00           H  
ATOM    897  CB  ASP    59      59.174  19.115  48.710  1.00  0.00           C  
ATOM    898  HB2 ASP    59      58.608  19.219  49.635  1.00  0.00           H  
ATOM    899  HB3 ASP    59      58.400  19.023  47.949  1.00  0.00           H  
ATOM    900  CG  ASP    59      59.897  17.805  48.681  1.00  0.00           C  
ATOM    901  OD1 ASP    59      59.282  16.742  48.585  1.00  0.00           O  
ATOM    902  OD2 ASP    59      61.155  17.701  48.754  1.00  0.00           O  
ATOM    903  C   ASP    59      59.122  21.587  48.203  1.00  0.00           C  
ATOM    904  O   ASP    59      58.043  21.685  48.769  1.00  0.00           O  
ATOM    905  N   ALA    60      59.600  22.568  47.382  1.00  0.00           N  
ATOM    906  H   ALA    60      60.434  22.395  46.839  1.00  0.00           H  
ATOM    907  CA  ALA    60      58.721  23.697  46.970  1.00  0.00           C  
ATOM    908  HA  ALA    60      58.089  23.887  47.837  1.00  0.00           H  
ATOM    909  CB  ALA    60      59.780  24.886  46.844  1.00  0.00           C  
ATOM    910  HB1 ALA    60      59.281  25.845  46.701  1.00  0.00           H  
ATOM    911  HB2 ALA    60      60.453  24.764  47.693  1.00  0.00           H  
ATOM    912  HB3 ALA    60      60.434  24.771  45.979  1.00  0.00           H  
ATOM    913  C   ALA    60      57.918  23.303  45.739  1.00  0.00           C  
ATOM    914  O   ALA    60      57.895  23.938  44.685  1.00  0.00           O  
ATOM    915  N   THR    61      57.069  22.291  45.885  1.00  0.00           N  
ATOM    916  H   THR    61      56.995  21.859  46.796  1.00  0.00           H  
ATOM    917  CA  THR    61      56.288  21.648  44.795  1.00  0.00           C  
ATOM    918  HA  THR    61      56.792  21.929  43.870  1.00  0.00           H  
ATOM    919  CB  THR    61      56.484  20.099  44.800  1.00  0.00           C  
ATOM    920  HB  THR    61      56.030  19.557  43.970  1.00  0.00           H  
ATOM    921  CG2 THR    61      58.006  19.822  44.576  1.00  0.00           C  
ATOM    922 HG21 THR    61      58.553  20.307  45.384  1.00  0.00           H  
ATOM    923 HG22 THR    61      58.110  18.744  44.702  1.00  0.00           H  
ATOM    924 HG23 THR    61      58.373  20.100  43.588  1.00  0.00           H  
ATOM    925  OG1 THR    61      55.983  19.529  46.034  1.00  0.00           O  
ATOM    926  HG1 THR    61      56.113  18.595  45.853  1.00  0.00           H  
ATOM    927  C   THR    61      54.794  21.883  44.559  1.00  0.00           C  
ATOM    928  O   THR    61      54.259  21.500  43.510  1.00  0.00           O  
ATOM    929  N   THR    62      54.162  22.421  45.609  1.00  0.00           N  
ATOM    930  H   THR    62      54.614  22.661  46.479  1.00  0.00           H  
ATOM    931  CA  THR    62      52.730  22.833  45.467  1.00  0.00           C  
ATOM    932  HA  THR    62      52.604  23.244  44.465  1.00  0.00           H  
ATOM    933  CB  THR    62      51.872  21.544  45.618  1.00  0.00           C  
ATOM    934  HB  THR    62      51.970  20.957  44.705  1.00  0.00           H  
ATOM    935  CG2 THR    62      52.068  20.719  46.889  1.00  0.00           C  
ATOM    936 HG21 THR    62      53.043  20.238  46.969  1.00  0.00           H  
ATOM    937 HG22 THR    62      51.905  21.187  47.859  1.00  0.00           H  
ATOM    938 HG23 THR    62      51.373  19.879  46.873  1.00  0.00           H  
ATOM    939  OG1 THR    62      50.517  21.843  45.673  1.00  0.00           O  
ATOM    940  HG1 THR    62      50.187  22.238  44.862  1.00  0.00           H  
ATOM    941  C   THR    62      52.362  23.924  46.504  1.00  0.00           C  
ATOM    942  O   THR    62      52.888  23.960  47.633  1.00  0.00           O  
ATOM    943  N   PHE    63      51.337  24.753  46.224  1.00  0.00           N  
ATOM    944  H   PHE    63      50.767  24.553  45.414  1.00  0.00           H  
ATOM    945  CA  PHE    63      50.763  25.860  46.962  1.00  0.00           C  
ATOM    946  HA  PHE    63      51.459  26.697  46.903  1.00  0.00           H  
ATOM    947  CB  PHE    63      49.437  26.260  46.252  1.00  0.00           C  
ATOM    948  HB2 PHE    63      48.957  25.284  46.182  1.00  0.00           H  
ATOM    949  HB3 PHE    63      48.881  26.886  46.949  1.00  0.00           H  
ATOM    950  CG  PHE    63      49.465  26.992  44.942  1.00  0.00           C  
ATOM    951  CD1 PHE    63      50.536  27.803  44.553  1.00  0.00           C  
ATOM    952  HD1 PHE    63      51.372  27.982  45.213  1.00  0.00           H  
ATOM    953  CE1 PHE    63      50.475  28.370  43.261  1.00  0.00           C  
ATOM    954  HE1 PHE    63      51.355  28.859  42.869  1.00  0.00           H  
ATOM    955  CZ  PHE    63      49.416  28.185  42.397  1.00  0.00           C  
ATOM    956  HZ  PHE    63      49.486  28.667  41.433  1.00  0.00           H  
ATOM    957  CE2 PHE    63      48.297  27.508  42.912  1.00  0.00           C  
ATOM    958  HE2 PHE    63      47.399  27.384  42.325  1.00  0.00           H  
ATOM    959  CD2 PHE    63      48.314  26.934  44.137  1.00  0.00           C  
ATOM    960  HD2 PHE    63      47.514  26.289  44.469  1.00  0.00           H  
ATOM    961  C   PHE    63      50.469  25.526  48.487  1.00  0.00           C  
ATOM    962  O   PHE    63      50.052  24.396  48.821  1.00  0.00           O  
ATOM    963  N   GLN    64      50.611  26.513  49.382  1.00  0.00           N  
ATOM    964  H   GLN    64      50.668  27.447  49.000  1.00  0.00           H  
ATOM    965  CA  GLN    64      50.590  26.329  50.794  1.00  0.00           C  
ATOM    966  HA  GLN    64      50.671  25.265  51.016  1.00  0.00           H  
ATOM    967  CB  GLN    64      51.876  27.014  51.433  1.00  0.00           C  
ATOM    968  HB2 GLN    64      52.227  27.740  50.699  1.00  0.00           H  
ATOM    969  HB3 GLN    64      51.658  27.534  52.366  1.00  0.00           H  
ATOM    970  CG  GLN    64      53.011  26.034  51.725  1.00  0.00           C  
ATOM    971  HG2 GLN    64      53.176  25.508  50.784  1.00  0.00           H  
ATOM    972  HG3 GLN    64      53.977  26.516  51.870  1.00  0.00           H  
ATOM    973  CD  GLN    64      52.707  25.034  52.849  1.00  0.00           C  
ATOM    974  OE1 GLN    64      51.596  24.876  53.336  1.00  0.00           O  
ATOM    975  NE2 GLN    64      53.702  24.252  53.185  1.00  0.00           N  
ATOM    976 HE21 GLN    64      53.439  23.464  53.760  1.00  0.00           H  
ATOM    977 HE22 GLN    64      54.650  24.258  52.836  1.00  0.00           H  
ATOM    978  C   GLN    64      49.324  26.802  51.553  1.00  0.00           C  
ATOM    979  O   GLN    64      48.379  27.327  50.987  1.00  0.00           O  
ATOM    980  N   SER    65      49.329  26.589  52.876  1.00  0.00           N  
ATOM    981  H   SER    65      50.136  26.299  53.410  1.00  0.00           H  
ATOM    982  CA  SER    65      48.093  26.953  53.648  1.00  0.00           C  
ATOM    983  HA  SER    65      47.343  26.281  53.231  1.00  0.00           H  
ATOM    984  CB  SER    65      48.369  26.540  55.113  1.00  0.00           C  
ATOM    985  HB2 SER    65      49.144  27.165  55.555  1.00  0.00           H  
ATOM    986  HB3 SER    65      47.404  26.663  55.607  1.00  0.00           H  
ATOM    987  OG  SER    65      48.753  25.117  54.965  1.00  0.00           O  
ATOM    988  HG  SER    65      47.970  24.624  55.223  1.00  0.00           H  
ATOM    989  C   SER    65      47.677  28.447  53.685  1.00  0.00           C  
ATOM    990  O   SER    65      48.529  29.287  53.709  1.00  0.00           O  
ATOM    991  N   VAL    66      46.397  28.744  53.615  1.00  0.00           N  
ATOM    992  H   VAL    66      45.692  28.024  53.688  1.00  0.00           H  
ATOM    993  CA  VAL    66      45.894  30.146  53.497  1.00  0.00           C  
ATOM    994  HA  VAL    66      46.632  30.827  53.074  1.00  0.00           H  
ATOM    995  CB  VAL    66      44.652  30.115  52.510  1.00  0.00           C  
ATOM    996  HB  VAL    66      43.968  29.396  52.962  1.00  0.00           H  
ATOM    997  CG1 VAL    66      43.876  31.433  52.421  1.00  0.00           C  
ATOM    998 HG11 VAL    66      43.330  31.506  53.362  1.00  0.00           H  
ATOM    999 HG12 VAL    66      44.535  32.301  52.444  1.00  0.00           H  
ATOM   1000 HG13 VAL    66      43.112  31.391  51.645  1.00  0.00           H  
ATOM   1001  CG2 VAL    66      45.053  29.656  51.085  1.00  0.00           C  
ATOM   1002 HG21 VAL    66      44.080  29.631  50.594  1.00  0.00           H  
ATOM   1003 HG22 VAL    66      45.723  30.408  50.668  1.00  0.00           H  
ATOM   1004 HG23 VAL    66      45.536  28.680  51.136  1.00  0.00           H  
ATOM   1005  C   VAL    66      45.614  30.744  54.891  1.00  0.00           C  
ATOM   1006  O   VAL    66      45.022  30.088  55.771  1.00  0.00           O  
ATOM   1007  N   CYX    67      45.853  32.089  55.104  1.00  0.00           N  
ATOM   1008  H   CYX    67      46.337  32.514  54.326  1.00  0.00           H  
ATOM   1009  CA  CYX    67      45.675  32.818  56.353  1.00  0.00           C  
ATOM   1010  HA  CYX    67      46.104  32.226  57.161  1.00  0.00           H  
ATOM   1011  CB  CYX    67      46.346  34.208  56.219  1.00  0.00           C  
ATOM   1012  HB2 CYX    67      45.831  34.949  55.608  1.00  0.00           H  
ATOM   1013  HB3 CYX    67      46.234  34.697  57.187  1.00  0.00           H  
ATOM   1014  SG  CYX    67      48.072  34.189  55.723  1.00  0.00           S  
ATOM   1015  C   CYX    67      44.168  32.894  56.561  1.00  0.00           C  
ATOM   1016  O   CYX    67      43.388  33.188  55.601  1.00  0.00           O  
ATOM   1017  N   TYR    68      43.740  32.845  57.825  1.00  0.00           N  
ATOM   1018  H   TYR    68      44.435  32.534  58.488  1.00  0.00           H  
ATOM   1019  CA  TYR    68      42.299  32.840  58.254  1.00  0.00           C  
ATOM   1020  HA  TYR    68      41.838  31.911  57.917  1.00  0.00           H  
ATOM   1021  CB  TYR    68      42.303  33.003  59.763  1.00  0.00           C  
ATOM   1022  HB2 TYR    68      43.134  33.621  60.101  1.00  0.00           H  
ATOM   1023  HB3 TYR    68      41.396  33.537  60.048  1.00  0.00           H  
ATOM   1024  CG  TYR    68      42.418  31.612  60.441  1.00  0.00           C  
ATOM   1025  CD1 TYR    68      43.638  31.109  61.015  1.00  0.00           C  
ATOM   1026  HD1 TYR    68      44.552  31.673  61.128  1.00  0.00           H  
ATOM   1027  CE1 TYR    68      43.682  29.805  61.550  1.00  0.00           C  
ATOM   1028  HE1 TYR    68      44.637  29.403  61.852  1.00  0.00           H  
ATOM   1029  CZ  TYR    68      42.618  28.927  61.398  1.00  0.00           C  
ATOM   1030  OH  TYR    68      42.758  27.658  61.791  1.00  0.00           O  
ATOM   1031  HH  TYR    68      43.671  27.717  62.079  1.00  0.00           H  
ATOM   1032  CE2 TYR    68      41.442  29.330  60.706  1.00  0.00           C  
ATOM   1033  HE2 TYR    68      40.725  28.559  60.468  1.00  0.00           H  
ATOM   1034  CD2 TYR    68      41.346  30.650  60.292  1.00  0.00           C  
ATOM   1035  HD2 TYR    68      40.448  30.946  59.771  1.00  0.00           H  
ATOM   1036  C   TYR    68      41.560  33.994  57.579  1.00  0.00           C  
ATOM   1037  O   TYR    68      41.997  35.163  57.748  1.00  0.00           O  
ATOM   1038  N   GLN    69      40.471  33.784  56.881  1.00  0.00           N  
ATOM   1039  H   GLN    69      40.139  32.833  56.952  1.00  0.00           H  
ATOM   1040  CA  GLN    69      39.543  34.662  56.189  1.00  0.00           C  
ATOM   1041  HA  GLN    69      39.333  35.537  56.804  1.00  0.00           H  
ATOM   1042  CB  GLN    69      40.176  35.131  54.878  1.00  0.00           C  
ATOM   1043  HB2 GLN    69      39.527  35.845  54.371  1.00  0.00           H  
ATOM   1044  HB3 GLN    69      41.062  35.686  55.183  1.00  0.00           H  
ATOM   1045  CG  GLN    69      40.570  34.058  53.869  1.00  0.00           C  
ATOM   1046  HG2 GLN    69      40.920  33.145  54.352  1.00  0.00           H  
ATOM   1047  HG3 GLN    69      39.697  33.604  53.401  1.00  0.00           H  
ATOM   1048  CD  GLN    69      41.484  34.622  52.846  1.00  0.00           C  
ATOM   1049  OE1 GLN    69      41.290  34.681  51.648  1.00  0.00           O  
ATOM   1050  NE2 GLN    69      42.582  35.162  53.268  1.00  0.00           N  
ATOM   1051 HE21 GLN    69      43.141  35.616  52.560  1.00  0.00           H  
ATOM   1052 HE22 GLN    69      43.007  34.959  54.162  1.00  0.00           H  
ATOM   1053  C   GLN    69      38.165  33.963  55.950  1.00  0.00           C  
ATOM   1054  O   GLN    69      37.977  32.829  56.366  1.00  0.00           O  
ATOM   1055  N   TYR    70      37.290  34.731  55.332  1.00  0.00           N  
ATOM   1056  H   TYR    70      37.594  35.603  54.922  1.00  0.00           H  
ATOM   1057  CA  TYR    70      35.918  34.243  55.011  1.00  0.00           C  
ATOM   1058  HA  TYR    70      35.832  33.184  55.255  1.00  0.00           H  
ATOM   1059  CB  TYR    70      35.028  34.928  55.986  1.00  0.00           C  
ATOM   1060  HB2 TYR    70      35.337  34.544  56.958  1.00  0.00           H  
ATOM   1061  HB3 TYR    70      35.208  36.003  55.966  1.00  0.00           H  
ATOM   1062  CG  TYR    70      33.579  34.692  55.839  1.00  0.00           C  
ATOM   1063  CD1 TYR    70      32.882  33.815  56.757  1.00  0.00           C  
ATOM   1064  HD1 TYR    70      33.415  33.190  57.458  1.00  0.00           H  
ATOM   1065  CE1 TYR    70      31.459  33.725  56.723  1.00  0.00           C  
ATOM   1066  HE1 TYR    70      30.909  33.095  57.406  1.00  0.00           H  
ATOM   1067  CZ  TYR    70      30.725  34.499  55.779  1.00  0.00           C  
ATOM   1068  OH  TYR    70      29.396  34.415  55.785  1.00  0.00           O  
ATOM   1069  HH  TYR    70      29.057  34.967  55.077  1.00  0.00           H  
ATOM   1070  CE2 TYR    70      31.396  35.406  54.930  1.00  0.00           C  
ATOM   1071  HE2 TYR    70      30.876  36.082  54.267  1.00  0.00           H  
ATOM   1072  CD2 TYR    70      32.834  35.497  54.964  1.00  0.00           C  
ATOM   1073  HD2 TYR    70      33.393  36.109  54.272  1.00  0.00           H  
ATOM   1074  C   TYR    70      35.683  34.495  53.563  1.00  0.00           C  
ATOM   1075  O   TYR    70      36.165  35.474  52.995  1.00  0.00           O  
ATOM   1076  N   VAL    71      34.967  33.601  52.923  1.00  0.00           N  
ATOM   1077  H   VAL    71      34.550  32.871  53.483  1.00  0.00           H  
ATOM   1078  CA  VAL    71      34.909  33.473  51.444  1.00  0.00           C  
ATOM   1079  HA  VAL    71      35.534  34.229  50.970  1.00  0.00           H  
ATOM   1080  CB  VAL    71      35.455  32.080  51.045  1.00  0.00           C  
ATOM   1081  HB  VAL    71      35.564  31.965  49.967  1.00  0.00           H  
ATOM   1082  CG1 VAL    71      36.892  31.850  51.616  1.00  0.00           C  
ATOM   1083 HG11 VAL    71      36.805  31.683  52.690  1.00  0.00           H  
ATOM   1084 HG12 VAL    71      37.301  31.037  51.015  1.00  0.00           H  
ATOM   1085 HG13 VAL    71      37.515  32.733  51.473  1.00  0.00           H  
ATOM   1086  CG2 VAL    71      34.568  30.939  51.530  1.00  0.00           C  
ATOM   1087 HG21 VAL    71      34.922  30.131  50.890  1.00  0.00           H  
ATOM   1088 HG22 VAL    71      34.650  30.839  52.612  1.00  0.00           H  
ATOM   1089 HG23 VAL    71      33.511  31.059  51.288  1.00  0.00           H  
ATOM   1090  C   VAL    71      33.474  33.669  50.932  1.00  0.00           C  
ATOM   1091  O   VAL    71      33.260  34.017  49.779  1.00  0.00           O  
ATOM   1092  N   ASP    72      32.443  33.542  51.815  1.00  0.00           N  
ATOM   1093  H   ASP    72      32.700  33.225  52.739  1.00  0.00           H  
ATOM   1094  CA  ASP    72      31.053  33.772  51.542  1.00  0.00           C  
ATOM   1095  HA  ASP    72      30.917  33.652  50.467  1.00  0.00           H  
ATOM   1096  CB  ASP    72      30.154  32.809  52.314  1.00  0.00           C  
ATOM   1097  HB2 ASP    72      30.187  33.148  53.349  1.00  0.00           H  
ATOM   1098  HB3 ASP    72      29.125  32.925  51.972  1.00  0.00           H  
ATOM   1099  CG  ASP    72      30.557  31.330  52.209  1.00  0.00           C  
ATOM   1100  OD1 ASP    72      30.775  30.868  51.032  1.00  0.00           O  
ATOM   1101  OD2 ASP    72      30.445  30.617  53.233  1.00  0.00           O  
ATOM   1102  C   ASP    72      30.562  35.242  51.574  1.00  0.00           C  
ATOM   1103  O   ASP    72      29.396  35.538  51.942  1.00  0.00           O  
ATOM   1104  N   THR    73      31.496  36.235  51.276  1.00  0.00           N  
ATOM   1105  H   THR    73      32.457  35.924  51.285  1.00  0.00           H  
ATOM   1106  CA  THR    73      31.153  37.689  51.375  1.00  0.00           C  
ATOM   1107  HA  THR    73      30.881  37.979  52.390  1.00  0.00           H  
ATOM   1108  CB  THR    73      32.293  38.620  50.985  1.00  0.00           C  
ATOM   1109  HB  THR    73      31.969  39.660  50.946  1.00  0.00           H  
ATOM   1110  CG2 THR    73      33.528  38.603  51.929  1.00  0.00           C  
ATOM   1111 HG21 THR    73      34.116  37.688  51.852  1.00  0.00           H  
ATOM   1112 HG22 THR    73      34.203  39.408  51.637  1.00  0.00           H  
ATOM   1113 HG23 THR    73      33.117  38.666  52.936  1.00  0.00           H  
ATOM   1114  OG1 THR    73      32.680  38.408  49.697  1.00  0.00           O  
ATOM   1115  HG1 THR    73      31.848  38.507  49.227  1.00  0.00           H  
ATOM   1116  C   THR    73      29.944  37.985  50.428  1.00  0.00           C  
ATOM   1117  O   THR    73      29.984  37.814  49.219  1.00  0.00           O  
ATOM   1118  N   LEU    74      28.860  38.497  51.117  1.00  0.00           N  
ATOM   1119  H   LEU    74      28.899  38.398  52.121  1.00  0.00           H  
ATOM   1120  CA  LEU    74      27.487  38.969  50.693  1.00  0.00           C  
ATOM   1121  HA  LEU    74      26.975  39.205  51.626  1.00  0.00           H  
ATOM   1122  CB  LEU    74      27.617  40.269  49.925  1.00  0.00           C  
ATOM   1123  HB2 LEU    74      28.105  40.948  50.624  1.00  0.00           H  
ATOM   1124  HB3 LEU    74      28.253  40.081  49.060  1.00  0.00           H  
ATOM   1125  CG  LEU    74      26.333  40.996  49.579  1.00  0.00           C  
ATOM   1126  HG  LEU    74      25.870  40.464  48.748  1.00  0.00           H  
ATOM   1127  CD1 LEU    74      25.257  41.139  50.642  1.00  0.00           C  
ATOM   1128 HD11 LEU    74      25.631  41.837  51.391  1.00  0.00           H  
ATOM   1129 HD12 LEU    74      24.340  41.606  50.284  1.00  0.00           H  
ATOM   1130 HD13 LEU    74      24.961  40.190  51.089  1.00  0.00           H  
ATOM   1131  CD2 LEU    74      26.722  42.433  49.070  1.00  0.00           C  
ATOM   1132 HD21 LEU    74      25.838  42.911  48.649  1.00  0.00           H  
ATOM   1133 HD22 LEU    74      27.104  42.971  49.938  1.00  0.00           H  
ATOM   1134 HD23 LEU    74      27.545  42.257  48.378  1.00  0.00           H  
ATOM   1135  C   LEU    74      26.648  38.002  49.824  1.00  0.00           C  
ATOM   1136  O   LEU    74      25.448  37.888  50.042  1.00  0.00           O  
ATOM   1137  N   TYR    75      27.227  37.411  48.814  1.00  0.00           N  
ATOM   1138  H   TYR    75      28.170  37.649  48.542  1.00  0.00           H  
ATOM   1139  CA  TYR    75      26.539  36.587  47.802  1.00  0.00           C  
ATOM   1140  HA  TYR    75      25.455  36.643  47.903  1.00  0.00           H  
ATOM   1141  CB  TYR    75      26.721  37.185  46.401  1.00  0.00           C  
ATOM   1142  HB2 TYR    75      27.770  37.121  46.114  1.00  0.00           H  
ATOM   1143  HB3 TYR    75      26.067  36.609  45.747  1.00  0.00           H  
ATOM   1144  CG  TYR    75      26.289  38.639  46.413  1.00  0.00           C  
ATOM   1145  CD1 TYR    75      24.890  38.908  46.311  1.00  0.00           C  
ATOM   1146  HD1 TYR    75      24.107  38.179  46.462  1.00  0.00           H  
ATOM   1147  CE1 TYR    75      24.448  40.213  46.039  1.00  0.00           C  
ATOM   1148  HE1 TYR    75      23.418  40.393  45.769  1.00  0.00           H  
ATOM   1149  CZ  TYR    75      25.352  41.189  45.860  1.00  0.00           C  
ATOM   1150  OH  TYR    75      24.980  42.490  45.626  1.00  0.00           O  
ATOM   1151  HH  TYR    75      25.527  43.208  45.954  1.00  0.00           H  
ATOM   1152  CE2 TYR    75      26.777  40.899  45.962  1.00  0.00           C  
ATOM   1153  HE2 TYR    75      27.505  41.669  45.753  1.00  0.00           H  
ATOM   1154  CD2 TYR    75      27.229  39.671  46.247  1.00  0.00           C  
ATOM   1155  HD2 TYR    75      28.271  39.419  46.373  1.00  0.00           H  
ATOM   1156  C   TYR    75      27.097  35.052  47.892  1.00  0.00           C  
ATOM   1157  O   TYR    75      28.033  34.759  47.210  1.00  0.00           O  
ATOM   1158  N   PRO    76      26.641  34.192  48.857  1.00  0.00           N  
ATOM   1159  CD  PRO    76      25.510  34.576  49.728  1.00  0.00           C  
ATOM   1160  HD2 PRO    76      24.671  34.926  49.125  1.00  0.00           H  
ATOM   1161  HD3 PRO    76      25.807  35.403  50.373  1.00  0.00           H  
ATOM   1162  CG  PRO    76      25.233  33.300  50.537  1.00  0.00           C  
ATOM   1163  HG2 PRO    76      24.461  32.655  50.118  1.00  0.00           H  
ATOM   1164  HG3 PRO    76      24.915  33.559  51.547  1.00  0.00           H  
ATOM   1165  CB  PRO    76      26.602  32.521  50.528  1.00  0.00           C  
ATOM   1166  HB2 PRO    76      26.443  31.462  50.728  1.00  0.00           H  
ATOM   1167  HB3 PRO    76      27.251  33.001  51.260  1.00  0.00           H  
ATOM   1168  CA  PRO    76      27.165  32.837  49.121  1.00  0.00           C  
ATOM   1169  HA  PRO    76      28.245  32.971  49.178  1.00  0.00           H  
ATOM   1170  C   PRO    76      26.855  31.836  48.013  1.00  0.00           C  
ATOM   1171  O   PRO    76      25.657  31.704  47.543  1.00  0.00           O  
ATOM   1172  N   GLY    77      27.894  31.117  47.432  1.00  0.00           N  
ATOM   1173  H   GLY    77      28.812  31.204  47.843  1.00  0.00           H  
ATOM   1174  CA  GLY    77      27.701  30.070  46.452  1.00  0.00           C  
ATOM   1175  HA2 GLY    77      28.516  29.381  46.676  1.00  0.00           H  
ATOM   1176  HA3 GLY    77      26.725  29.613  46.615  1.00  0.00           H  
ATOM   1177  C   GLY    77      27.710  30.552  45.009  1.00  0.00           C  
ATOM   1178  O   GLY    77      27.775  29.716  44.038  1.00  0.00           O  
ATOM   1179  N   PHE    78      27.659  31.885  44.826  1.00  0.00           N  
ATOM   1180  H   PHE    78      27.853  32.474  45.623  1.00  0.00           H  
ATOM   1181  CA  PHE    78      27.699  32.606  43.572  1.00  0.00           C  
ATOM   1182  HA  PHE    78      26.839  32.318  42.967  1.00  0.00           H  
ATOM   1183  CB  PHE    78      27.551  34.068  44.005  1.00  0.00           C  
ATOM   1184  HB2 PHE    78      26.650  34.187  44.607  1.00  0.00           H  
ATOM   1185  HB3 PHE    78      28.399  34.357  44.627  1.00  0.00           H  
ATOM   1186  CG  PHE    78      27.695  35.173  42.931  1.00  0.00           C  
ATOM   1187  CD1 PHE    78      27.379  34.927  41.579  1.00  0.00           C  
ATOM   1188  HD1 PHE    78      26.989  33.967  41.275  1.00  0.00           H  
ATOM   1189  CE1 PHE    78      27.677  35.937  40.590  1.00  0.00           C  
ATOM   1190  HE1 PHE    78      27.451  35.713  39.558  1.00  0.00           H  
ATOM   1191  CZ  PHE    78      28.172  37.203  40.980  1.00  0.00           C  
ATOM   1192  HZ  PHE    78      28.252  38.007  40.263  1.00  0.00           H  
ATOM   1193  CE2 PHE    78      28.432  37.417  42.291  1.00  0.00           C  
ATOM   1194  HE2 PHE    78      28.798  38.398  42.556  1.00  0.00           H  
ATOM   1195  CD2 PHE    78      28.195  36.409  43.284  1.00  0.00           C  
ATOM   1196  HD2 PHE    78      28.519  36.684  44.277  1.00  0.00           H  
ATOM   1197  C   PHE    78      29.014  32.417  42.810  1.00  0.00           C  
ATOM   1198  O   PHE    78      30.142  32.439  43.364  1.00  0.00           O  
ATOM   1199  N   GLU    79      28.944  32.023  41.529  1.00  0.00           N  
ATOM   1200  H   GLU    79      28.056  31.843  41.082  1.00  0.00           H  
ATOM   1201  CA  GLU    79      30.216  31.891  40.714  1.00  0.00           C  
ATOM   1202  HA  GLU    79      30.583  30.962  41.150  1.00  0.00           H  
ATOM   1203  CB  GLU    79      29.982  31.437  39.231  1.00  0.00           C  
ATOM   1204  HB2 GLU    79      30.945  31.063  38.884  1.00  0.00           H  
ATOM   1205  HB3 GLU    79      29.277  30.605  39.225  1.00  0.00           H  
ATOM   1206  CG  GLU    79      29.572  32.462  38.187  1.00  0.00           C  
ATOM   1207  HG2 GLU    79      28.697  32.974  38.590  1.00  0.00           H  
ATOM   1208  HG3 GLU    79      30.378  33.179  38.030  1.00  0.00           H  
ATOM   1209  CD  GLU    79      29.295  31.792  36.855  1.00  0.00           C  
ATOM   1210  OE1 GLU    79      29.732  30.631  36.643  1.00  0.00           O  
ATOM   1211  OE2 GLU    79      28.522  32.405  36.015  1.00  0.00           O  
ATOM   1212  C   GLU    79      31.279  33.068  40.768  1.00  0.00           C  
ATOM   1213  O   GLU    79      32.434  32.847  40.782  1.00  0.00           O  
ATOM   1214  N   GLY    80      30.838  34.349  40.889  1.00  0.00           N  
ATOM   1215  H   GLY    80      29.883  34.530  40.615  1.00  0.00           H  
ATOM   1216  CA  GLY    80      31.764  35.503  40.925  1.00  0.00           C  
ATOM   1217  HA2 GLY    80      32.402  35.555  40.043  1.00  0.00           H  
ATOM   1218  HA3 GLY    80      31.231  36.453  40.889  1.00  0.00           H  
ATOM   1219  C   GLY    80      32.540  35.456  42.244  1.00  0.00           C  
ATOM   1220  O   GLY    80      33.749  35.504  42.332  1.00  0.00           O  
ATOM   1221  N   THR    81      31.791  35.322  43.371  1.00  0.00           N  
ATOM   1222  H   THR    81      30.796  35.481  43.306  1.00  0.00           H  
ATOM   1223  CA  THR    81      32.405  34.942  44.682  1.00  0.00           C  
ATOM   1224  HA  THR    81      32.973  35.789  45.067  1.00  0.00           H  
ATOM   1225  CB  THR    81      31.227  34.727  45.613  1.00  0.00           C  
ATOM   1226  HB  THR    81      30.827  33.769  45.282  1.00  0.00           H  
ATOM   1227  CG2 THR    81      31.760  34.560  46.985  1.00  0.00           C  
ATOM   1228 HG21 THR    81      30.926  34.527  47.686  1.00  0.00           H  
ATOM   1229 HG22 THR    81      32.343  33.653  47.145  1.00  0.00           H  
ATOM   1230 HG23 THR    81      32.416  35.383  47.273  1.00  0.00           H  
ATOM   1231  OG1 THR    81      30.268  35.841  45.646  1.00  0.00           O  
ATOM   1232  HG1 THR    81      29.667  35.471  46.297  1.00  0.00           H  
ATOM   1233  C   THR    81      33.283  33.713  44.629  1.00  0.00           C  
ATOM   1234  O   THR    81      34.399  33.704  45.179  1.00  0.00           O  
ATOM   1235  N   GLU    82      32.875  32.568  43.980  1.00  0.00           N  
ATOM   1236  H   GLU    82      31.960  32.541  43.552  1.00  0.00           H  
ATOM   1237  CA  GLU    82      33.593  31.310  44.203  1.00  0.00           C  
ATOM   1238  HA  GLU    82      33.835  31.192  45.259  1.00  0.00           H  
ATOM   1239  CB  GLU    82      32.571  30.187  43.867  1.00  0.00           C  
ATOM   1240  HB2 GLU    82      31.670  30.217  44.480  1.00  0.00           H  
ATOM   1241  HB3 GLU    82      32.193  30.465  42.883  1.00  0.00           H  
ATOM   1242  CG  GLU    82      33.040  28.721  43.759  1.00  0.00           C  
ATOM   1243  HG2 GLU    82      32.187  28.050  43.666  1.00  0.00           H  
ATOM   1244  HG3 GLU    82      33.811  28.682  42.989  1.00  0.00           H  
ATOM   1245  CD  GLU    82      33.496  28.302  45.166  1.00  0.00           C  
ATOM   1246  OE1 GLU    82      34.183  27.227  45.248  1.00  0.00           O  
ATOM   1247  OE2 GLU    82      33.273  28.970  46.234  1.00  0.00           O  
ATOM   1248  C   GLU    82      34.961  31.201  43.528  1.00  0.00           C  
ATOM   1249  O   GLU    82      35.832  30.526  44.074  1.00  0.00           O  
ATOM   1250  N   MET    83      35.302  31.947  42.457  1.00  0.00           N  
ATOM   1251  H   MET    83      34.532  32.447  42.034  1.00  0.00           H  
ATOM   1252  CA  MET    83      36.654  31.920  41.838  1.00  0.00           C  
ATOM   1253  HA  MET    83      36.666  30.923  41.398  1.00  0.00           H  
ATOM   1254  CB  MET    83      36.692  32.990  40.842  1.00  0.00           C  
ATOM   1255  HB2 MET    83      35.923  32.689  40.130  1.00  0.00           H  
ATOM   1256  HB3 MET    83      36.418  33.990  41.179  1.00  0.00           H  
ATOM   1257  CG  MET    83      38.089  32.979  40.159  1.00  0.00           C  
ATOM   1258  HG2 MET    83      38.931  33.217  40.810  1.00  0.00           H  
ATOM   1259  HG3 MET    83      38.198  31.943  39.837  1.00  0.00           H  
ATOM   1260  SD  MET    83      38.019  33.975  38.693  1.00  0.00           S  
ATOM   1261  CE  MET    83      38.347  35.577  39.541  1.00  0.00           C  
ATOM   1262  HE1 MET    83      39.212  35.488  40.198  1.00  0.00           H  
ATOM   1263  HE2 MET    83      38.585  36.426  38.901  1.00  0.00           H  
ATOM   1264  HE3 MET    83      37.459  35.672  40.165  1.00  0.00           H  
ATOM   1265  C   MET    83      37.798  32.219  42.845  1.00  0.00           C  
ATOM   1266  O   MET    83      38.934  31.717  42.741  1.00  0.00           O  
ATOM   1267  N   TRP    84      37.523  32.978  43.855  1.00  0.00           N  
ATOM   1268  H   TRP    84      36.585  33.350  43.807  1.00  0.00           H  
ATOM   1269  CA  TRP    84      38.522  33.408  44.815  1.00  0.00           C  
ATOM   1270  HA  TRP    84      39.519  33.387  44.373  1.00  0.00           H  
ATOM   1271  CB  TRP    84      38.196  34.868  45.240  1.00  0.00           C  
ATOM   1272  HB2 TRP    84      37.264  34.799  45.801  1.00  0.00           H  
ATOM   1273  HB3 TRP    84      39.039  35.358  45.728  1.00  0.00           H  
ATOM   1274  CG  TRP    84      37.760  35.808  44.191  1.00  0.00           C  
ATOM   1275  CD1 TRP    84      36.502  35.939  43.863  1.00  0.00           C  
ATOM   1276  HD1 TRP    84      35.622  35.504  44.313  1.00  0.00           H  
ATOM   1277  NE1 TRP    84      36.345  36.907  42.885  1.00  0.00           N  
ATOM   1278  HE1 TRP    84      35.462  37.371  42.722  1.00  0.00           H  
ATOM   1279  CE2 TRP    84      37.609  37.371  42.445  1.00  0.00           C  
ATOM   1280  CZ2 TRP    84      38.091  38.396  41.541  1.00  0.00           C  
ATOM   1281  HZ2 TRP    84      37.454  38.992  40.904  1.00  0.00           H  
ATOM   1282  CH2 TRP    84      39.467  38.734  41.580  1.00  0.00           C  
ATOM   1283  HH2 TRP    84      39.796  39.523  40.920  1.00  0.00           H  
ATOM   1284  CZ3 TRP    84      40.333  37.864  42.276  1.00  0.00           C  
ATOM   1285  HZ3 TRP    84      41.382  38.103  42.185  1.00  0.00           H  
ATOM   1286  CE3 TRP    84      39.895  36.774  43.045  1.00  0.00           C  
ATOM   1287  HE3 TRP    84      40.639  36.120  43.474  1.00  0.00           H  
ATOM   1288  CD2 TRP    84      38.494  36.647  43.268  1.00  0.00           C  
ATOM   1289  C   TRP    84      38.661  32.341  45.914  1.00  0.00           C  
ATOM   1290  O   TRP    84      39.281  32.758  46.866  1.00  0.00           O  
ATOM   1291  N   ASN    85      37.910  31.247  45.942  1.00  0.00           N  
ATOM   1292  H   ASN    85      37.375  31.113  45.096  1.00  0.00           H  
ATOM   1293  CA  ASN    85      38.086  30.153  46.909  1.00  0.00           C  
ATOM   1294  HA  ASN    85      38.188  30.740  47.821  1.00  0.00           H  
ATOM   1295  CB  ASN    85      36.751  29.455  47.015  1.00  0.00           C  
ATOM   1296  HB2 ASN    85      35.944  30.090  46.647  1.00  0.00           H  
ATOM   1297  HB3 ASN    85      36.872  28.557  46.410  1.00  0.00           H  
ATOM   1298  CG  ASN    85      36.313  28.931  48.334  1.00  0.00           C  
ATOM   1299  OD1 ASN    85      36.932  29.201  49.368  1.00  0.00           O  
ATOM   1300  ND2 ASN    85      35.233  28.161  48.268  1.00  0.00           N  
ATOM   1301 HD21 ASN    85      34.778  27.892  49.129  1.00  0.00           H  
ATOM   1302 HD22 ASN    85      34.745  28.052  47.391  1.00  0.00           H  
ATOM   1303  C   ASN    85      39.335  29.313  46.600  1.00  0.00           C  
ATOM   1304  O   ASN    85      39.355  28.612  45.581  1.00  0.00           O  
ATOM   1305  N   PRO    86      40.242  29.180  47.562  1.00  0.00           N  
ATOM   1306  CD  PRO    86      40.196  29.920  48.860  1.00  0.00           C  
ATOM   1307  HD2 PRO    86      39.364  29.468  49.400  1.00  0.00           H  
ATOM   1308  HD3 PRO    86      40.096  30.972  48.594  1.00  0.00           H  
ATOM   1309  CG  PRO    86      41.520  29.689  49.525  1.00  0.00           C  
ATOM   1310  HG2 PRO    86      41.387  29.279  50.526  1.00  0.00           H  
ATOM   1311  HG3 PRO    86      42.029  30.652  49.557  1.00  0.00           H  
ATOM   1312  CB  PRO    86      42.339  28.749  48.560  1.00  0.00           C  
ATOM   1313  HB2 PRO    86      42.686  27.920  49.177  1.00  0.00           H  
ATOM   1314  HB3 PRO    86      43.228  29.212  48.132  1.00  0.00           H  
ATOM   1315  CA  PRO    86      41.442  28.332  47.486  1.00  0.00           C  
ATOM   1316  HA  PRO    86      41.871  28.380  46.485  1.00  0.00           H  
ATOM   1317  C   PRO    86      41.175  26.828  47.659  1.00  0.00           C  
ATOM   1318  O   PRO    86      40.264  26.446  48.418  1.00  0.00           O  
ATOM   1319  N   ASN    87      41.898  25.901  47.101  1.00  0.00           N  
ATOM   1320  H   ASN    87      42.654  26.243  46.525  1.00  0.00           H  
ATOM   1321  CA  ASN    87      41.781  24.466  47.303  1.00  0.00           C  
ATOM   1322  HA  ASN    87      40.731  24.309  47.549  1.00  0.00           H  
ATOM   1323  CB  ASN    87      42.171  23.862  45.924  1.00  0.00           C  
ATOM   1324  HB2 ASN    87      41.499  24.317  45.195  1.00  0.00           H  
ATOM   1325  HB3 ASN    87      43.202  24.016  45.605  1.00  0.00           H  
ATOM   1326  CG  ASN    87      41.884  22.375  45.938  1.00  0.00           C  
ATOM   1327  OD1 ASN    87      40.792  21.955  45.789  1.00  0.00           O  
ATOM   1328  ND2 ASN    87      42.834  21.490  46.034  1.00  0.00           N  
ATOM   1329 HD21 ASN    87      42.737  20.534  45.723  1.00  0.00           H  
ATOM   1330 HD22 ASN    87      43.778  21.814  46.193  1.00  0.00           H  
ATOM   1331  C   ASN    87      42.667  23.994  48.471  1.00  0.00           C  
ATOM   1332  O   ASN    87      42.347  22.997  49.088  1.00  0.00           O  
ATOM   1333  N   ARG    88      43.595  24.868  48.871  1.00  0.00           N  
ATOM   1334  H   ARG    88      43.898  25.616  48.264  1.00  0.00           H  
ATOM   1335  CA  ARG    88      44.234  24.819  50.270  1.00  0.00           C  
ATOM   1336  HA  ARG    88      44.484  23.769  50.422  1.00  0.00           H  
ATOM   1337  CB  ARG    88      45.603  25.548  50.200  1.00  0.00           C  
ATOM   1338  HB2 ARG    88      45.440  26.514  49.720  1.00  0.00           H  
ATOM   1339  HB3 ARG    88      45.975  25.561  51.224  1.00  0.00           H  
ATOM   1340  CG  ARG    88      46.571  24.790  49.249  1.00  0.00           C  
ATOM   1341  HG2 ARG    88      46.149  24.530  48.278  1.00  0.00           H  
ATOM   1342  HG3 ARG    88      47.464  25.385  49.056  1.00  0.00           H  
ATOM   1343  CD  ARG    88      47.105  23.418  49.802  1.00  0.00           C  
ATOM   1344  HD2 ARG    88      46.411  22.633  49.501  1.00  0.00           H  
ATOM   1345  HD3 ARG    88      48.019  23.167  49.264  1.00  0.00           H  
ATOM   1346  NE  ARG    88      47.316  23.250  51.239  1.00  0.00           N  
ATOM   1347  HE  ARG    88      46.550  23.410  51.878  1.00  0.00           H  
ATOM   1348  CZ  ARG    88      48.431  22.840  51.829  1.00  0.00           C  
ATOM   1349  NH1 ARG    88      49.495  22.674  51.180  1.00  0.00           N  
ATOM   1350 HH11 ARG    88      49.654  23.103  50.280  1.00  0.00           H  
ATOM   1351 HH12 ARG    88      50.240  22.137  51.602  1.00  0.00           H  
ATOM   1352  NH2 ARG    88      48.302  22.569  53.059  1.00  0.00           N  
ATOM   1353 HH21 ARG    88      47.459  22.919  53.492  1.00  0.00           H  
ATOM   1354 HH22 ARG    88      49.148  22.506  53.606  1.00  0.00           H  
ATOM   1355  C   ARG    88      43.314  25.346  51.410  1.00  0.00           C  
ATOM   1356  O   ARG    88      42.466  26.219  51.267  1.00  0.00           O  
ATOM   1357  N   GLU    89      43.636  24.800  52.548  1.00  0.00           N  
ATOM   1358  H   GLU    89      44.500  24.278  52.583  1.00  0.00           H  
ATOM   1359  CA  GLU    89      42.966  24.887  53.907  1.00  0.00           C  
ATOM   1360  HA  GLU    89      41.948  25.161  53.631  1.00  0.00           H  
ATOM   1361  CB  GLU    89      43.028  23.486  54.536  1.00  0.00           C  
ATOM   1362  HB2 GLU    89      42.352  23.521  55.390  1.00  0.00           H  
ATOM   1363  HB3 GLU    89      42.572  22.702  53.931  1.00  0.00           H  
ATOM   1364  CG  GLU    89      44.293  23.013  55.246  1.00  0.00           C  
ATOM   1365  HG2 GLU    89      44.248  23.431  56.251  1.00  0.00           H  
ATOM   1366  HG3 GLU    89      44.243  21.936  55.412  1.00  0.00           H  
ATOM   1367  CD  GLU    89      45.670  23.364  54.614  1.00  0.00           C  
ATOM   1368  OE1 GLU    89      45.784  23.200  53.385  1.00  0.00           O  
ATOM   1369  OE2 GLU    89      46.683  23.405  55.324  1.00  0.00           O  
ATOM   1370  C   GLU    89      43.577  26.036  54.740  1.00  0.00           C  
ATOM   1371  O   GLU    89      44.673  26.538  54.406  1.00  0.00           O  
ATOM   1372  N   LEU    90      42.813  26.416  55.803  1.00  0.00           N  
ATOM   1373  H   LEU    90      41.906  25.974  55.844  1.00  0.00           H  
ATOM   1374  CA  LEU    90      43.162  27.545  56.626  1.00  0.00           C  
ATOM   1375  HA  LEU    90      43.621  28.233  55.915  1.00  0.00           H  
ATOM   1376  CB  LEU    90      41.932  28.173  57.305  1.00  0.00           C  
ATOM   1377  HB2 LEU    90      41.411  27.425  57.902  1.00  0.00           H  
ATOM   1378  HB3 LEU    90      42.355  28.983  57.899  1.00  0.00           H  
ATOM   1379  CG  LEU    90      40.967  28.814  56.254  1.00  0.00           C  
ATOM   1380  HG  LEU    90      40.495  27.968  55.754  1.00  0.00           H  
ATOM   1381  CD1 LEU    90      39.813  29.520  57.093  1.00  0.00           C  
ATOM   1382 HD11 LEU    90      40.134  30.460  57.541  1.00  0.00           H  
ATOM   1383 HD12 LEU    90      39.181  29.748  56.235  1.00  0.00           H  
ATOM   1384 HD13 LEU    90      39.358  28.727  57.686  1.00  0.00           H  
ATOM   1385  CD2 LEU    90      41.486  29.775  55.162  1.00  0.00           C  
ATOM   1386 HD21 LEU    90      42.221  29.324  54.494  1.00  0.00           H  
ATOM   1387 HD22 LEU    90      40.684  30.014  54.465  1.00  0.00           H  
ATOM   1388 HD23 LEU    90      41.854  30.724  55.552  1.00  0.00           H  
ATOM   1389  C   LEU    90      44.129  27.132  57.788  1.00  0.00           C  
ATOM   1390  O   LEU    90      44.132  26.021  58.346  1.00  0.00           O  
ATOM   1391  N   SER    91      44.962  28.040  58.132  1.00  0.00           N  
ATOM   1392  H   SER    91      44.882  28.907  57.621  1.00  0.00           H  
ATOM   1393  CA  SER    91      46.044  27.858  59.124  1.00  0.00           C  
ATOM   1394  HA  SER    91      45.613  27.290  59.949  1.00  0.00           H  
ATOM   1395  CB  SER    91      47.231  27.054  58.497  1.00  0.00           C  
ATOM   1396  HB2 SER    91      46.923  26.208  57.882  1.00  0.00           H  
ATOM   1397  HB3 SER    91      47.736  27.773  57.852  1.00  0.00           H  
ATOM   1398  OG  SER    91      48.135  26.692  59.534  1.00  0.00           O  
ATOM   1399  HG  SER    91      48.745  26.087  59.105  1.00  0.00           H  
ATOM   1400  C   SER    91      46.448  29.203  59.643  1.00  0.00           C  
ATOM   1401  O   SER    91      46.315  30.252  58.971  1.00  0.00           O  
ATOM   1402  N   GLU    92      47.072  29.242  60.862  1.00  0.00           N  
ATOM   1403  H   GLU    92      47.132  28.405  61.425  1.00  0.00           H  
ATOM   1404  CA  GLU    92      47.793  30.471  61.318  1.00  0.00           C  
ATOM   1405  HA  GLU    92      47.252  31.381  61.061  1.00  0.00           H  
ATOM   1406  CB  GLU    92      47.874  30.400  62.890  1.00  0.00           C  
ATOM   1407  HB2 GLU    92      48.366  29.524  63.311  1.00  0.00           H  
ATOM   1408  HB3 GLU    92      48.506  31.265  63.095  1.00  0.00           H  
ATOM   1409  CG  GLU    92      46.583  30.727  63.590  1.00  0.00           C  
ATOM   1410  HG2 GLU    92      45.954  31.474  63.105  1.00  0.00           H  
ATOM   1411  HG3 GLU    92      45.980  29.823  63.504  1.00  0.00           H  
ATOM   1412  CD  GLU    92      46.660  31.250  65.022  1.00  0.00           C  
ATOM   1413  OE1 GLU    92      46.419  32.455  65.394  1.00  0.00           O  
ATOM   1414  OE2 GLU    92      46.876  30.428  65.966  1.00  0.00           O  
ATOM   1415  C   GLU    92      49.188  30.577  60.654  1.00  0.00           C  
ATOM   1416  O   GLU    92      49.681  31.681  60.371  1.00  0.00           O  
ATOM   1417  N   ASP    93      49.782  29.377  60.426  1.00  0.00           N  
ATOM   1418  H   ASP    93      49.218  28.608  60.761  1.00  0.00           H  
ATOM   1419  CA  ASP    93      50.990  29.058  59.726  1.00  0.00           C  
ATOM   1420  HA  ASP    93      51.716  29.829  59.983  1.00  0.00           H  
ATOM   1421  CB  ASP    93      51.512  27.677  60.176  1.00  0.00           C  
ATOM   1422  HB2 ASP    93      51.717  27.744  61.245  1.00  0.00           H  
ATOM   1423  HB3 ASP    93      50.789  26.895  59.942  1.00  0.00           H  
ATOM   1424  CG  ASP    93      52.933  27.356  59.679  1.00  0.00           C  
ATOM   1425  OD1 ASP    93      53.383  26.221  59.795  1.00  0.00           O  
ATOM   1426  OD2 ASP    93      53.585  28.278  59.153  1.00  0.00           O  
ATOM   1427  C   ASP    93      50.614  29.069  58.224  1.00  0.00           C  
ATOM   1428  O   ASP    93      50.177  28.165  57.545  1.00  0.00           O  
ATOM   1429  N   CYX    94      50.858  30.264  57.649  1.00  0.00           N  
ATOM   1430  H   CYX    94      51.380  30.974  58.142  1.00  0.00           H  
ATOM   1431  CA  CYX    94      50.422  30.644  56.297  1.00  0.00           C  
ATOM   1432  HA  CYX    94      50.229  29.776  55.666  1.00  0.00           H  
ATOM   1433  CB  CYX    94      49.046  31.413  56.464  1.00  0.00           C  
ATOM   1434  HB2 CYX    94      48.570  31.478  55.486  1.00  0.00           H  
ATOM   1435  HB3 CYX    94      48.521  30.661  57.053  1.00  0.00           H  
ATOM   1436  SG  CYX    94      49.095  33.123  57.093  1.00  0.00           S  
ATOM   1437  C   CYX    94      51.383  31.563  55.507  1.00  0.00           C  
ATOM   1438  O   CYX    94      51.237  31.854  54.312  1.00  0.00           O  
ATOM   1439  N   LEU    95      52.499  32.032  56.182  1.00  0.00           N  
ATOM   1440  H   LEU    95      52.717  31.652  57.092  1.00  0.00           H  
ATOM   1441  CA  LEU    95      53.525  32.888  55.480  1.00  0.00           C  
ATOM   1442  HA  LEU    95      53.107  33.497  54.678  1.00  0.00           H  
ATOM   1443  CB  LEU    95      54.217  33.868  56.529  1.00  0.00           C  
ATOM   1444  HB2 LEU    95      54.717  33.266  57.288  1.00  0.00           H  
ATOM   1445  HB3 LEU    95      55.000  34.408  55.996  1.00  0.00           H  
ATOM   1446  CG  LEU    95      53.284  34.912  57.187  1.00  0.00           C  
ATOM   1447  HG  LEU    95      52.359  34.578  57.657  1.00  0.00           H  
ATOM   1448  CD1 LEU    95      54.112  35.810  58.099  1.00  0.00           C  
ATOM   1449 HD11 LEU    95      53.493  36.623  58.477  1.00  0.00           H  
ATOM   1450 HD12 LEU    95      54.526  35.249  58.937  1.00  0.00           H  
ATOM   1451 HD13 LEU    95      54.987  36.177  57.563  1.00  0.00           H  
ATOM   1452  CD2 LEU    95      52.817  35.942  56.179  1.00  0.00           C  
ATOM   1453 HD21 LEU    95      53.672  36.345  55.636  1.00  0.00           H  
ATOM   1454 HD22 LEU    95      52.132  35.443  55.494  1.00  0.00           H  
ATOM   1455 HD23 LEU    95      52.231  36.735  56.645  1.00  0.00           H  
ATOM   1456  C   LEU    95      54.542  32.087  54.683  1.00  0.00           C  
ATOM   1457  O   LEU    95      55.695  31.847  55.090  1.00  0.00           O  
ATOM   1458  N   TYR    96      54.174  31.733  53.445  1.00  0.00           N  
ATOM   1459  H   TYR    96      53.183  31.907  53.354  1.00  0.00           H  
ATOM   1460  CA  TYR    96      54.866  30.967  52.448  1.00  0.00           C  
ATOM   1461  HA  TYR    96      55.916  30.819  52.703  1.00  0.00           H  
ATOM   1462  CB  TYR    96      54.058  29.665  52.340  1.00  0.00           C  
ATOM   1463  HB2 TYR    96      53.000  29.773  52.102  1.00  0.00           H  
ATOM   1464  HB3 TYR    96      54.579  29.107  51.562  1.00  0.00           H  
ATOM   1465  CG  TYR    96      54.101  28.807  53.540  1.00  0.00           C  
ATOM   1466  CD1 TYR    96      53.015  28.650  54.411  1.00  0.00           C  
ATOM   1467  HD1 TYR    96      52.090  29.178  54.230  1.00  0.00           H  
ATOM   1468  CE1 TYR    96      53.103  27.755  55.458  1.00  0.00           C  
ATOM   1469  HE1 TYR    96      52.291  27.565  56.144  1.00  0.00           H  
ATOM   1470  CZ  TYR    96      54.235  27.040  55.683  1.00  0.00           C  
ATOM   1471  OH  TYR    96      54.285  26.173  56.742  1.00  0.00           O  
ATOM   1472  HH  TYR    96      53.480  26.304  57.250  1.00  0.00           H  
ATOM   1473  CE2 TYR    96      55.354  27.184  54.786  1.00  0.00           C  
ATOM   1474  HE2 TYR    96      56.276  26.683  55.042  1.00  0.00           H  
ATOM   1475  CD2 TYR    96      55.315  28.090  53.820  1.00  0.00           C  
ATOM   1476  HD2 TYR    96      56.189  28.066  53.187  1.00  0.00           H  
ATOM   1477  C   TYR    96      54.857  31.744  51.149  1.00  0.00           C  
ATOM   1478  O   TYR    96      53.798  32.298  50.735  1.00  0.00           O  
ATOM   1479  N   LEU    97      56.062  31.785  50.472  1.00  0.00           N  
ATOM   1480  H   LEU    97      56.802  31.362  51.013  1.00  0.00           H  
ATOM   1481  CA  LEU    97      56.349  32.539  49.255  1.00  0.00           C  
ATOM   1482  HA  LEU    97      55.548  33.269  49.138  1.00  0.00           H  
ATOM   1483  CB  LEU    97      57.698  33.257  49.483  1.00  0.00           C  
ATOM   1484  HB2 LEU    97      57.705  34.012  50.269  1.00  0.00           H  
ATOM   1485  HB3 LEU    97      58.433  32.541  49.851  1.00  0.00           H  
ATOM   1486  CG  LEU    97      58.158  34.074  48.301  1.00  0.00           C  
ATOM   1487  HG  LEU    97      57.320  34.305  47.644  1.00  0.00           H  
ATOM   1488  CD1 LEU    97      58.836  35.436  48.654  1.00  0.00           C  
ATOM   1489 HD11 LEU    97      59.874  35.381  48.980  1.00  0.00           H  
ATOM   1490 HD12 LEU    97      58.928  36.062  47.766  1.00  0.00           H  
ATOM   1491 HD13 LEU    97      58.184  36.043  49.282  1.00  0.00           H  
ATOM   1492  CD2 LEU    97      59.103  33.331  47.439  1.00  0.00           C  
ATOM   1493 HD21 LEU    97      58.698  32.537  46.812  1.00  0.00           H  
ATOM   1494 HD22 LEU    97      59.491  34.017  46.686  1.00  0.00           H  
ATOM   1495 HD23 LEU    97      59.912  32.997  48.088  1.00  0.00           H  
ATOM   1496  C   LEU    97      56.351  31.582  48.012  1.00  0.00           C  
ATOM   1497  O   LEU    97      56.524  30.395  48.209  1.00  0.00           O  
ATOM   1498  N   ASN    98      56.169  32.076  46.814  1.00  0.00           N  
ATOM   1499  H   ASN    98      56.024  33.063  46.655  1.00  0.00           H  
ATOM   1500  CA  ASN    98      56.209  31.332  45.546  1.00  0.00           C  
ATOM   1501  HA  ASN    98      56.499  30.304  45.764  1.00  0.00           H  
ATOM   1502  CB  ASN    98      54.800  31.224  45.051  1.00  0.00           C  
ATOM   1503  HB2 ASN    98      54.457  32.177  44.649  1.00  0.00           H  
ATOM   1504  HB3 ASN    98      54.825  30.544  44.199  1.00  0.00           H  
ATOM   1505  CG  ASN    98      53.748  30.710  45.965  1.00  0.00           C  
ATOM   1506  OD1 ASN    98      53.799  29.615  46.393  1.00  0.00           O  
ATOM   1507  ND2 ASN    98      52.771  31.582  46.195  1.00  0.00           N  
ATOM   1508 HD21 ASN    98      51.878  31.296  46.571  1.00  0.00           H  
ATOM   1509 HD22 ASN    98      52.918  32.547  45.933  1.00  0.00           H  
ATOM   1510  C   ASN    98      57.154  32.050  44.509  1.00  0.00           C  
ATOM   1511  O   ASN    98      57.178  33.264  44.337  1.00  0.00           O  
ATOM   1512  N   VAL    99      57.926  31.266  43.714  1.00  0.00           N  
ATOM   1513  H   VAL    99      57.840  30.261  43.756  1.00  0.00           H  
ATOM   1514  CA  VAL    99      58.760  31.812  42.638  1.00  0.00           C  
ATOM   1515  HA  VAL    99      58.460  32.829  42.383  1.00  0.00           H  
ATOM   1516  CB  VAL    99      60.194  31.746  43.061  1.00  0.00           C  
ATOM   1517  HB  VAL    99      60.552  30.718  43.113  1.00  0.00           H  
ATOM   1518  CG1 VAL    99      60.991  32.413  42.030  1.00  0.00           C  
ATOM   1519 HG11 VAL    99      61.964  32.793  42.344  1.00  0.00           H  
ATOM   1520 HG12 VAL    99      61.116  31.843  41.109  1.00  0.00           H  
ATOM   1521 HG13 VAL    99      60.516  33.344  41.721  1.00  0.00           H  
ATOM   1522  CG2 VAL    99      60.522  32.513  44.417  1.00  0.00           C  
ATOM   1523 HG21 VAL    99      60.053  31.973  45.239  1.00  0.00           H  
ATOM   1524 HG22 VAL    99      61.548  32.420  44.771  1.00  0.00           H  
ATOM   1525 HG23 VAL    99      60.153  33.539  44.428  1.00  0.00           H  
ATOM   1526  C   VAL    99      58.541  30.986  41.324  1.00  0.00           C  
ATOM   1527  O   VAL    99      58.855  29.796  41.400  1.00  0.00           O  
ATOM   1528  N   TRP   100      58.064  31.661  40.244  1.00  0.00           N  
ATOM   1529  H   TRP   100      57.945  32.661  40.325  1.00  0.00           H  
ATOM   1530  CA  TRP   100      58.157  31.121  38.866  1.00  0.00           C  
ATOM   1531  HA  TRP   100      58.134  30.032  38.899  1.00  0.00           H  
ATOM   1532  CB  TRP   100      56.831  31.547  38.212  1.00  0.00           C  
ATOM   1533  HB2 TRP   100      56.819  32.632  38.316  1.00  0.00           H  
ATOM   1534  HB3 TRP   100      56.852  31.302  37.150  1.00  0.00           H  
ATOM   1535  CG  TRP   100      55.530  31.085  38.705  1.00  0.00           C  
ATOM   1536  CD1 TRP   100      54.772  30.071  38.157  1.00  0.00           C  
ATOM   1537  HD1 TRP   100      55.123  29.559  37.273  1.00  0.00           H  
ATOM   1538  NE1 TRP   100      53.697  29.864  38.910  1.00  0.00           N  
ATOM   1539  HE1 TRP   100      53.040  29.168  38.585  1.00  0.00           H  
ATOM   1540  CE2 TRP   100      53.640  30.689  40.048  1.00  0.00           C  
ATOM   1541  CZ2 TRP   100      52.697  30.790  41.072  1.00  0.00           C  
ATOM   1542  HZ2 TRP   100      51.800  30.195  40.984  1.00  0.00           H  
ATOM   1543  CH2 TRP   100      52.988  31.728  42.114  1.00  0.00           C  
ATOM   1544  HH2 TRP   100      52.305  31.858  42.939  1.00  0.00           H  
ATOM   1545  CZ3 TRP   100      54.040  32.531  41.993  1.00  0.00           C  
ATOM   1546  HZ3 TRP   100      54.086  33.443  42.570  1.00  0.00           H  
ATOM   1547  CE3 TRP   100      54.895  32.517  40.877  1.00  0.00           C  
ATOM   1548  HE3 TRP   100      55.759  33.164  40.897  1.00  0.00           H  
ATOM   1549  CD2 TRP   100      54.822  31.521  39.897  1.00  0.00           C  
ATOM   1550  C   TRP   100      59.347  31.638  38.137  1.00  0.00           C  
ATOM   1551  O   TRP   100      59.780  32.797  38.365  1.00  0.00           O  
ATOM   1552  N   THR   101      59.977  30.908  37.238  1.00  0.00           N  
ATOM   1553  H   THR   101      59.586  29.986  37.104  1.00  0.00           H  
ATOM   1554  CA  THR   101      61.193  31.199  36.554  1.00  0.00           C  
ATOM   1555  HA  THR   101      61.148  32.260  36.309  1.00  0.00           H  
ATOM   1556  CB  THR   101      62.427  31.015  37.481  1.00  0.00           C  
ATOM   1557  HB  THR   101      62.286  31.554  38.418  1.00  0.00           H  
ATOM   1558  CG2 THR   101      62.775  29.547  37.707  1.00  0.00           C  
ATOM   1559 HG21 THR   101      63.040  29.018  36.792  1.00  0.00           H  
ATOM   1560 HG22 THR   101      63.689  29.457  38.295  1.00  0.00           H  
ATOM   1561 HG23 THR   101      61.947  29.210  38.331  1.00  0.00           H  
ATOM   1562  OG1 THR   101      63.598  31.521  36.851  1.00  0.00           O  
ATOM   1563  HG1 THR   101      64.113  31.960  37.532  1.00  0.00           H  
ATOM   1564  C   THR   101      61.359  30.316  35.255  1.00  0.00           C  
ATOM   1565  O   THR   101      60.784  29.223  35.189  1.00  0.00           O  
ATOM   1566  N   PRO   102      62.117  30.777  34.230  1.00  0.00           N  
ATOM   1567  CD  PRO   102      62.699  32.123  34.050  1.00  0.00           C  
ATOM   1568  HD2 PRO   102      63.681  32.189  34.518  1.00  0.00           H  
ATOM   1569  HD3 PRO   102      62.022  32.865  34.474  1.00  0.00           H  
ATOM   1570  CG  PRO   102      62.764  32.265  32.567  1.00  0.00           C  
ATOM   1571  HG2 PRO   102      63.509  33.004  32.273  1.00  0.00           H  
ATOM   1572  HG3 PRO   102      61.789  32.660  32.281  1.00  0.00           H  
ATOM   1573  CB  PRO   102      62.953  30.873  32.040  1.00  0.00           C  
ATOM   1574  HB2 PRO   102      64.028  30.695  32.062  1.00  0.00           H  
ATOM   1575  HB3 PRO   102      62.585  30.661  31.036  1.00  0.00           H  
ATOM   1576  CA  PRO   102      62.235  29.996  33.001  1.00  0.00           C  
ATOM   1577  HA  PRO   102      61.217  29.736  32.712  1.00  0.00           H  
ATOM   1578  C   PRO   102      63.126  28.718  33.055  1.00  0.00           C  
ATOM   1579  O   PRO   102      63.942  28.708  33.992  1.00  0.00           O  
ATOM   1580  N   TYR   103      62.944  27.741  32.169  1.00  0.00           N  
ATOM   1581  H   TYR   103      62.158  27.856  31.545  1.00  0.00           H  
ATOM   1582  CA  TYR   103      63.547  26.399  32.357  1.00  0.00           C  
ATOM   1583  HA  TYR   103      64.107  26.377  33.292  1.00  0.00           H  
ATOM   1584  CB  TYR   103      62.406  25.421  32.655  1.00  0.00           C  
ATOM   1585  HB2 TYR   103      61.730  25.931  33.342  1.00  0.00           H  
ATOM   1586  HB3 TYR   103      61.901  25.243  31.706  1.00  0.00           H  
ATOM   1587  CG  TYR   103      62.859  23.962  33.009  1.00  0.00           C  
ATOM   1588  CD1 TYR   103      63.581  23.714  34.209  1.00  0.00           C  
ATOM   1589  HD1 TYR   103      63.813  24.386  35.021  1.00  0.00           H  
ATOM   1590  CE1 TYR   103      64.148  22.470  34.470  1.00  0.00           C  
ATOM   1591  HE1 TYR   103      64.553  22.282  35.453  1.00  0.00           H  
ATOM   1592  CZ  TYR   103      64.093  21.495  33.402  1.00  0.00           C  
ATOM   1593  OH  TYR   103      64.739  20.246  33.473  1.00  0.00           O  
ATOM   1594  HH  TYR   103      65.130  19.957  32.645  1.00  0.00           H  
ATOM   1595  CE2 TYR   103      63.351  21.738  32.281  1.00  0.00           C  
ATOM   1596  HE2 TYR   103      63.167  21.010  31.505  1.00  0.00           H  
ATOM   1597  CD2 TYR   103      62.740  22.965  32.048  1.00  0.00           C  
ATOM   1598  HD2 TYR   103      62.237  23.117  31.105  1.00  0.00           H  
ATOM   1599  C   TYR   103      64.420  25.977  31.121  1.00  0.00           C  
ATOM   1600  O   TYR   103      63.806  25.791  30.051  1.00  0.00           O  
ATOM   1601  N   PRO   104      65.734  25.755  31.216  1.00  0.00           N  
ATOM   1602  CD  PRO   104      66.533  25.177  30.073  1.00  0.00           C  
ATOM   1603  HD2 PRO   104      66.199  25.824  29.262  1.00  0.00           H  
ATOM   1604  HD3 PRO   104      66.179  24.153  29.959  1.00  0.00           H  
ATOM   1605  CG  PRO   104      67.960  25.377  30.316  1.00  0.00           C  
ATOM   1606  HG2 PRO   104      68.211  26.317  29.824  1.00  0.00           H  
ATOM   1607  HG3 PRO   104      68.510  24.537  29.892  1.00  0.00           H  
ATOM   1608  CB  PRO   104      68.045  25.581  31.811  1.00  0.00           C  
ATOM   1609  HB2 PRO   104      68.947  26.116  32.106  1.00  0.00           H  
ATOM   1610  HB3 PRO   104      68.201  24.586  32.227  1.00  0.00           H  
ATOM   1611  CA  PRO   104      66.682  26.132  32.312  1.00  0.00           C  
ATOM   1612  HA  PRO   104      66.326  25.570  33.175  1.00  0.00           H  
ATOM   1613  C   PRO   104      66.725  27.668  32.542  1.00  0.00           C  
ATOM   1614  O   PRO   104      66.234  28.360  31.697  1.00  0.00           O  
ATOM   1615  N   ARG   105      67.380  28.151  33.620  1.00  0.00           N  
ATOM   1616  H   ARG   105      67.771  27.468  34.252  1.00  0.00           H  
ATOM   1617  CA  ARG   105      67.425  29.597  33.964  1.00  0.00           C  
ATOM   1618  HA  ARG   105      66.349  29.760  33.908  1.00  0.00           H  
ATOM   1619  CB  ARG   105      67.910  29.766  35.411  1.00  0.00           C  
ATOM   1620  HB2 ARG   105      68.822  29.215  35.640  1.00  0.00           H  
ATOM   1621  HB3 ARG   105      68.125  30.825  35.550  1.00  0.00           H  
ATOM   1622  CG  ARG   105      66.851  29.548  36.432  1.00  0.00           C  
ATOM   1623  HG2 ARG   105      66.284  30.471  36.559  1.00  0.00           H  
ATOM   1624  HG3 ARG   105      66.127  28.847  36.016  1.00  0.00           H  
ATOM   1625  CD  ARG   105      67.338  29.242  37.893  1.00  0.00           C  
ATOM   1626  HD2 ARG   105      68.089  29.988  38.152  1.00  0.00           H  
ATOM   1627  HD3 ARG   105      66.553  29.149  38.643  1.00  0.00           H  
ATOM   1628  NE  ARG   105      68.097  27.974  37.874  1.00  0.00           N  
ATOM   1629  HE  ARG   105      67.790  27.288  37.198  1.00  0.00           H  
ATOM   1630  CZ  ARG   105      69.221  27.628  38.429  1.00  0.00           C  
ATOM   1631  NH1 ARG   105      69.793  28.259  39.393  1.00  0.00           N  
ATOM   1632 HH11 ARG   105      69.340  29.042  39.843  1.00  0.00           H  
ATOM   1633 HH12 ARG   105      70.782  28.147  39.564  1.00  0.00           H  
ATOM   1634  NH2 ARG   105      69.885  26.554  38.039  1.00  0.00           N  
ATOM   1635 HH21 ARG   105      69.549  26.066  37.220  1.00  0.00           H  
ATOM   1636 HH22 ARG   105      70.672  26.190  38.556  1.00  0.00           H  
ATOM   1637  C   ARG   105      68.121  30.538  33.026  1.00  0.00           C  
ATOM   1638  O   ARG   105      69.098  30.151  32.306  1.00  0.00           O  
ATOM   1639  N   PRO   106      67.613  31.759  32.943  1.00  0.00           N  
ATOM   1640  CD  PRO   106      66.331  32.277  33.368  1.00  0.00           C  
ATOM   1641  HD2 PRO   106      66.478  32.585  34.403  1.00  0.00           H  
ATOM   1642  HD3 PRO   106      65.538  31.542  33.232  1.00  0.00           H  
ATOM   1643  CG  PRO   106      66.024  33.525  32.514  1.00  0.00           C  
ATOM   1644  HG2 PRO   106      65.508  34.310  33.067  1.00  0.00           H  
ATOM   1645  HG3 PRO   106      65.607  33.244  31.547  1.00  0.00           H  
ATOM   1646  CB  PRO   106      67.403  34.036  32.244  1.00  0.00           C  
ATOM   1647  HB2 PRO   106      67.727  34.648  33.085  1.00  0.00           H  
ATOM   1648  HB3 PRO   106      67.397  34.554  31.285  1.00  0.00           H  
ATOM   1649  CA  PRO   106      68.234  32.831  32.117  1.00  0.00           C  
ATOM   1650  HA  PRO   106      68.202  32.557  31.062  1.00  0.00           H  
ATOM   1651  C   PRO   106      69.690  33.039  32.457  1.00  0.00           C  
ATOM   1652  O   PRO   106      70.057  33.465  33.564  1.00  0.00           O  
ATOM   1653  N   THR   107      70.575  32.802  31.491  1.00  0.00           N  
ATOM   1654  H   THR   107      70.235  32.617  30.558  1.00  0.00           H  
ATOM   1655  CA  THR   107      72.032  32.930  31.542  1.00  0.00           C  
ATOM   1656  HA  THR   107      72.396  32.298  32.353  1.00  0.00           H  
ATOM   1657  CB  THR   107      72.632  32.701  30.204  1.00  0.00           C  
ATOM   1658  HB  THR   107      72.222  33.480  29.561  1.00  0.00           H  
ATOM   1659  CG2 THR   107      74.143  32.875  29.991  1.00  0.00           C  
ATOM   1660 HG21 THR   107      74.319  32.771  28.920  1.00  0.00           H  
ATOM   1661 HG22 THR   107      74.411  33.855  30.384  1.00  0.00           H  
ATOM   1662 HG23 THR   107      74.720  32.138  30.550  1.00  0.00           H  
ATOM   1663  OG1 THR   107      72.223  31.396  29.697  1.00  0.00           O  
ATOM   1664  HG1 THR   107      72.653  31.284  28.847  1.00  0.00           H  
ATOM   1665  C   THR   107      72.497  34.315  32.030  1.00  0.00           C  
ATOM   1666  O   THR   107      73.207  34.441  32.996  1.00  0.00           O  
ATOM   1667  N   SER   108      71.994  35.457  31.404  1.00  0.00           N  
ATOM   1668  H   SER   108      71.193  35.300  30.809  1.00  0.00           H  
ATOM   1669  CA  SER   108      72.124  36.852  32.021  1.00  0.00           C  
ATOM   1670  HA  SER   108      72.970  36.987  32.696  1.00  0.00           H  
ATOM   1671  CB  SER   108      72.100  37.955  30.985  1.00  0.00           C  
ATOM   1672  HB2 SER   108      72.250  38.919  31.470  1.00  0.00           H  
ATOM   1673  HB3 SER   108      72.884  37.796  30.244  1.00  0.00           H  
ATOM   1674  OG  SER   108      70.946  37.809  30.225  1.00  0.00           O  
ATOM   1675  HG  SER   108      70.985  38.452  29.514  1.00  0.00           H  
ATOM   1676  C   SER   108      70.943  37.059  32.929  1.00  0.00           C  
ATOM   1677  O   SER   108      69.968  36.305  32.920  1.00  0.00           O  
ATOM   1678  N   PRO   109      70.944  38.070  33.835  1.00  0.00           N  
ATOM   1679  CD  PRO   109      72.039  38.724  34.452  1.00  0.00           C  
ATOM   1680  HD2 PRO   109      72.274  39.645  33.918  1.00  0.00           H  
ATOM   1681  HD3 PRO   109      72.916  38.076  34.448  1.00  0.00           H  
ATOM   1682  CG  PRO   109      71.630  39.074  35.865  1.00  0.00           C  
ATOM   1683  HG2 PRO   109      72.096  39.911  36.385  1.00  0.00           H  
ATOM   1684  HG3 PRO   109      71.971  38.220  36.450  1.00  0.00           H  
ATOM   1685  CB  PRO   109      70.179  39.175  35.901  1.00  0.00           C  
ATOM   1686  HB2 PRO   109      69.905  40.191  35.617  1.00  0.00           H  
ATOM   1687  HB3 PRO   109      69.860  38.892  36.904  1.00  0.00           H  
ATOM   1688  CA  PRO   109      69.859  38.231  34.792  1.00  0.00           C  
ATOM   1689  HA  PRO   109      69.645  37.247  35.208  1.00  0.00           H  
ATOM   1690  C   PRO   109      68.509  38.675  34.166  1.00  0.00           C  
ATOM   1691  O   PRO   109      68.430  39.424  33.174  1.00  0.00           O  
ATOM   1692  N   THR   110      67.415  38.191  34.685  1.00  0.00           N  
ATOM   1693  H   THR   110      67.474  37.532  35.448  1.00  0.00           H  
ATOM   1694  CA  THR   110      66.027  38.510  34.173  1.00  0.00           C  
ATOM   1695  HA  THR   110      66.131  38.976  33.193  1.00  0.00           H  
ATOM   1696  CB  THR   110      65.281  37.144  33.982  1.00  0.00           C  
ATOM   1697  HB  THR   110      65.930  36.521  33.367  1.00  0.00           H  
ATOM   1698  CG2 THR   110      64.981  36.350  35.263  1.00  0.00           C  
ATOM   1699 HG21 THR   110      64.356  35.499  34.992  1.00  0.00           H  
ATOM   1700 HG22 THR   110      65.922  36.087  35.745  1.00  0.00           H  
ATOM   1701 HG23 THR   110      64.305  36.988  35.833  1.00  0.00           H  
ATOM   1702  OG1 THR   110      64.053  37.431  33.360  1.00  0.00           O  
ATOM   1703  HG1 THR   110      63.661  36.600  33.082  1.00  0.00           H  
ATOM   1704  C   THR   110      65.252  39.535  34.979  1.00  0.00           C  
ATOM   1705  O   THR   110      65.317  39.439  36.204  1.00  0.00           O  
ATOM   1706  N   PRO   111      64.459  40.420  34.334  1.00  0.00           N  
ATOM   1707  CD  PRO   111      64.189  40.634  32.921  1.00  0.00           C  
ATOM   1708  HD2 PRO   111      63.554  39.831  32.547  1.00  0.00           H  
ATOM   1709  HD3 PRO   111      65.101  40.726  32.331  1.00  0.00           H  
ATOM   1710  CG  PRO   111      63.603  41.989  32.856  1.00  0.00           C  
ATOM   1711  HG2 PRO   111      62.886  41.994  32.036  1.00  0.00           H  
ATOM   1712  HG3 PRO   111      64.442  42.685  32.841  1.00  0.00           H  
ATOM   1713  CB  PRO   111      62.723  42.075  34.100  1.00  0.00           C  
ATOM   1714  HB2 PRO   111      61.796  41.514  33.982  1.00  0.00           H  
ATOM   1715  HB3 PRO   111      62.452  43.111  34.304  1.00  0.00           H  
ATOM   1716  CA  PRO   111      63.529  41.318  35.133  1.00  0.00           C  
ATOM   1717  HA  PRO   111      64.057  42.084  35.701  1.00  0.00           H  
ATOM   1718  C   PRO   111      62.538  40.591  36.038  1.00  0.00           C  
ATOM   1719  O   PRO   111      61.685  39.873  35.604  1.00  0.00           O  
ATOM   1720  N   VAL   112      62.545  40.950  37.314  1.00  0.00           N  
ATOM   1721  H   VAL   112      63.297  41.560  37.600  1.00  0.00           H  
ATOM   1722  CA  VAL   112      61.791  40.318  38.402  1.00  0.00           C  
ATOM   1723  HA  VAL   112      61.543  39.309  38.074  1.00  0.00           H  
ATOM   1724  CB  VAL   112      62.569  40.301  39.777  1.00  0.00           C  
ATOM   1725  HB  VAL   112      62.802  41.329  40.056  1.00  0.00           H  
ATOM   1726  CG1 VAL   112      61.921  39.604  41.005  1.00  0.00           C  
ATOM   1727 HG11 VAL   112      60.903  39.972  41.130  1.00  0.00           H  
ATOM   1728 HG12 VAL   112      61.905  38.532  40.808  1.00  0.00           H  
ATOM   1729 HG13 VAL   112      62.526  39.822  41.886  1.00  0.00           H  
ATOM   1730  CG2 VAL   112      63.966  39.654  39.676  1.00  0.00           C  
ATOM   1731 HG21 VAL   112      64.375  40.108  38.774  1.00  0.00           H  
ATOM   1732 HG22 VAL   112      64.605  39.866  40.533  1.00  0.00           H  
ATOM   1733 HG23 VAL   112      63.818  38.576  39.602  1.00  0.00           H  
ATOM   1734  C   VAL   112      60.550  41.169  38.597  1.00  0.00           C  
ATOM   1735  O   VAL   112      60.686  42.403  38.790  1.00  0.00           O  
ATOM   1736  N   LEU   113      59.348  40.568  38.648  1.00  0.00           N  
ATOM   1737  H   LEU   113      59.302  39.617  38.311  1.00  0.00           H  
ATOM   1738  CA  LEU   113      58.129  41.119  39.189  1.00  0.00           C  
ATOM   1739  HA  LEU   113      58.218  42.199  39.312  1.00  0.00           H  
ATOM   1740  CB  LEU   113      56.811  40.842  38.420  1.00  0.00           C  
ATOM   1741  HB2 LEU   113      56.633  39.767  38.388  1.00  0.00           H  
ATOM   1742  HB3 LEU   113      56.102  41.502  38.919  1.00  0.00           H  
ATOM   1743  CG  LEU   113      56.692  41.246  36.910  1.00  0.00           C  
ATOM   1744  HG  LEU   113      57.207  42.201  36.801  1.00  0.00           H  
ATOM   1745  CD1 LEU   113      57.323  40.353  35.800  1.00  0.00           C  
ATOM   1746 HD11 LEU   113      57.081  40.700  34.796  1.00  0.00           H  
ATOM   1747 HD12 LEU   113      58.397  40.335  35.986  1.00  0.00           H  
ATOM   1748 HD13 LEU   113      57.036  39.314  35.958  1.00  0.00           H  
ATOM   1749  CD2 LEU   113      55.217  41.523  36.482  1.00  0.00           C  
ATOM   1750 HD21 LEU   113      54.721  40.572  36.290  1.00  0.00           H  
ATOM   1751 HD22 LEU   113      54.753  42.085  37.294  1.00  0.00           H  
ATOM   1752 HD23 LEU   113      55.208  42.020  35.512  1.00  0.00           H  
ATOM   1753  C   LEU   113      57.874  40.485  40.614  1.00  0.00           C  
ATOM   1754  O   LEU   113      58.019  39.274  40.847  1.00  0.00           O  
ATOM   1755  N   VAL   114      57.308  41.316  41.511  1.00  0.00           N  
ATOM   1756  H   VAL   114      57.202  42.303  41.327  1.00  0.00           H  
ATOM   1757  CA  VAL   114      56.729  40.833  42.785  1.00  0.00           C  
ATOM   1758  HA  VAL   114      56.667  39.745  42.774  1.00  0.00           H  
ATOM   1759  CB  VAL   114      57.650  41.168  43.990  1.00  0.00           C  
ATOM   1760  HB  VAL   114      57.717  42.255  44.021  1.00  0.00           H  
ATOM   1761  CG1 VAL   114      57.146  40.556  45.298  1.00  0.00           C  
ATOM   1762 HG11 VAL   114      57.314  39.485  45.192  1.00  0.00           H  
ATOM   1763 HG12 VAL   114      57.767  40.878  46.134  1.00  0.00           H  
ATOM   1764 HG13 VAL   114      56.082  40.755  45.428  1.00  0.00           H  
ATOM   1765  CG2 VAL   114      59.132  40.697  43.742  1.00  0.00           C  
ATOM   1766 HG21 VAL   114      59.105  39.795  43.131  1.00  0.00           H  
ATOM   1767 HG22 VAL   114      59.579  41.451  43.095  1.00  0.00           H  
ATOM   1768 HG23 VAL   114      59.605  40.663  44.724  1.00  0.00           H  
ATOM   1769  C   VAL   114      55.286  41.308  42.844  1.00  0.00           C  
ATOM   1770  O   VAL   114      54.962  42.490  42.599  1.00  0.00           O  
ATOM   1771  N   TRP   115      54.396  40.351  42.978  1.00  0.00           N  
ATOM   1772  H   TRP   115      54.759  39.415  43.081  1.00  0.00           H  
ATOM   1773  CA  TRP   115      52.948  40.492  43.017  1.00  0.00           C  
ATOM   1774  HA  TRP   115      52.686  41.409  42.490  1.00  0.00           H  
ATOM   1775  CB  TRP   115      52.249  39.275  42.378  1.00  0.00           C  
ATOM   1776  HB2 TRP   115      52.338  39.379  41.297  1.00  0.00           H  
ATOM   1777  HB3 TRP   115      52.677  38.348  42.760  1.00  0.00           H  
ATOM   1778  CG  TRP   115      50.802  39.220  42.612  1.00  0.00           C  
ATOM   1779  CD1 TRP   115      50.138  38.324  43.366  1.00  0.00           C  
ATOM   1780  HD1 TRP   115      50.546  37.481  43.904  1.00  0.00           H  
ATOM   1781  NE1 TRP   115      48.797  38.612  43.270  1.00  0.00           N  
ATOM   1782  HE1 TRP   115      48.131  37.942  43.627  1.00  0.00           H  
ATOM   1783  CE2 TRP   115      48.537  39.742  42.562  1.00  0.00           C  
ATOM   1784  CZ2 TRP   115      47.373  40.446  42.390  1.00  0.00           C  
ATOM   1785  HZ2 TRP   115      46.492  40.329  43.004  1.00  0.00           H  
ATOM   1786  CH2 TRP   115      47.401  41.607  41.607  1.00  0.00           C  
ATOM   1787  HH2 TRP   115      46.495  42.193  41.544  1.00  0.00           H  
ATOM   1788  CZ3 TRP   115      48.636  42.141  41.209  1.00  0.00           C  
ATOM   1789  HZ3 TRP   115      48.575  43.097  40.709  1.00  0.00           H  
ATOM   1790  CE3 TRP   115      49.793  41.400  41.373  1.00  0.00           C  
ATOM   1791  HE3 TRP   115      50.754  41.807  41.093  1.00  0.00           H  
ATOM   1792  CD2 TRP   115      49.821  40.195  42.065  1.00  0.00           C  
ATOM   1793  C   TRP   115      52.487  40.655  44.480  1.00  0.00           C  
ATOM   1794  O   TRP   115      52.920  39.918  45.344  1.00  0.00           O  
ATOM   1795  N   ILE   116      51.547  41.600  44.697  1.00  0.00           N  
ATOM   1796  H   ILE   116      51.193  42.113  43.903  1.00  0.00           H  
ATOM   1797  CA  ILE   116      50.834  41.772  45.947  1.00  0.00           C  
ATOM   1798  HA  ILE   116      51.091  40.891  46.536  1.00  0.00           H  
ATOM   1799  CB  ILE   116      51.350  42.939  46.840  1.00  0.00           C  
ATOM   1800  HB  ILE   116      51.117  43.925  46.436  1.00  0.00           H  
ATOM   1801  CG2 ILE   116      50.613  42.957  48.222  1.00  0.00           C  
ATOM   1802 HG21 ILE   116      50.764  43.924  48.703  1.00  0.00           H  
ATOM   1803 HG22 ILE   116      49.529  42.991  48.114  1.00  0.00           H  
ATOM   1804 HG23 ILE   116      50.947  42.086  48.785  1.00  0.00           H  
ATOM   1805  CG1 ILE   116      52.907  43.018  47.133  1.00  0.00           C  
ATOM   1806 HG12 ILE   116      53.056  42.091  47.687  1.00  0.00           H  
ATOM   1807 HG13 ILE   116      53.409  42.931  46.170  1.00  0.00           H  
ATOM   1808  CD1 ILE   116      53.527  44.185  47.846  1.00  0.00           C  
ATOM   1809 HD11 ILE   116      53.024  44.257  48.810  1.00  0.00           H  
ATOM   1810 HD12 ILE   116      54.573  43.903  47.967  1.00  0.00           H  
ATOM   1811 HD13 ILE   116      53.583  45.095  47.248  1.00  0.00           H  
ATOM   1812  C   ILE   116      49.335  41.732  45.803  1.00  0.00           C  
ATOM   1813  O   ILE   116      48.689  42.667  45.305  1.00  0.00           O  
ATOM   1814  N   TYR   117      48.659  40.618  46.227  1.00  0.00           N  
ATOM   1815  H   TYR   117      49.168  39.783  46.481  1.00  0.00           H  
ATOM   1816  CA  TYR   117      47.202  40.663  46.260  1.00  0.00           C  
ATOM   1817  HA  TYR   117      46.814  40.937  45.279  1.00  0.00           H  
ATOM   1818  CB  TYR   117      46.685  39.252  46.479  1.00  0.00           C  
ATOM   1819  HB2 TYR   117      45.611  39.068  46.493  1.00  0.00           H  
ATOM   1820  HB3 TYR   117      46.887  38.717  45.551  1.00  0.00           H  
ATOM   1821  CG  TYR   117      47.076  38.549  47.757  1.00  0.00           C  
ATOM   1822  CD1 TYR   117      46.360  38.893  48.897  1.00  0.00           C  
ATOM   1823  HD1 TYR   117      45.588  39.648  48.923  1.00  0.00           H  
ATOM   1824  CE1 TYR   117      46.749  38.304  50.060  1.00  0.00           C  
ATOM   1825  HE1 TYR   117      46.185  38.681  50.900  1.00  0.00           H  
ATOM   1826  CZ  TYR   117      47.667  37.248  50.187  1.00  0.00           C  
ATOM   1827  OH  TYR   117      47.957  36.644  51.356  1.00  0.00           O  
ATOM   1828  HH  TYR   117      47.856  37.353  51.994  1.00  0.00           H  
ATOM   1829  CE2 TYR   117      48.397  37.018  48.977  1.00  0.00           C  
ATOM   1830  HE2 TYR   117      49.185  36.279  48.983  1.00  0.00           H  
ATOM   1831  CD2 TYR   117      48.136  37.623  47.731  1.00  0.00           C  
ATOM   1832  HD2 TYR   117      48.714  37.315  46.872  1.00  0.00           H  
ATOM   1833  C   TYR   117      46.517  41.638  47.286  1.00  0.00           C  
ATOM   1834  O   TYR   117      47.207  42.252  48.048  1.00  0.00           O  
ATOM   1835  N   GLY   118      45.199  41.800  47.309  1.00  0.00           N  
ATOM   1836  H   GLY   118      44.677  41.459  46.514  1.00  0.00           H  
ATOM   1837  CA  GLY   118      44.585  42.420  48.484  1.00  0.00           C  
ATOM   1838  HA2 GLY   118      44.595  41.647  49.253  1.00  0.00           H  
ATOM   1839  HA3 GLY   118      45.103  43.279  48.909  1.00  0.00           H  
ATOM   1840  C   GLY   118      43.095  42.768  48.324  1.00  0.00           C  
ATOM   1841  O   GLY   118      42.790  43.919  47.988  1.00  0.00           O  
ATOM   1842  N   GLY   119      42.159  41.889  48.615  1.00  0.00           N  
ATOM   1843  H   GLY   119      42.458  41.045  49.082  1.00  0.00           H  
ATOM   1844  CA  GLY   119      40.723  42.193  48.448  1.00  0.00           C  
ATOM   1845  HA2 GLY   119      40.664  42.880  47.604  1.00  0.00           H  
ATOM   1846  HA3 GLY   119      40.127  41.283  48.370  1.00  0.00           H  
ATOM   1847  C   GLY   119      40.304  42.882  49.753  1.00  0.00           C  
ATOM   1848  O   GLY   119      40.073  42.237  50.775  1.00  0.00           O  
ATOM   1849  N   GLY   120      40.098  44.228  49.698  1.00  0.00           N  
ATOM   1850  H   GLY   120      40.216  44.610  48.771  1.00  0.00           H  
ATOM   1851  CA  GLY   120      39.825  45.112  50.896  1.00  0.00           C  
ATOM   1852  HA2 GLY   120      39.713  46.136  50.540  1.00  0.00           H  
ATOM   1853  HA3 GLY   120      38.863  44.849  51.337  1.00  0.00           H  
ATOM   1854  C   GLY   120      40.795  45.082  52.085  1.00  0.00           C  
ATOM   1855  O   GLY   120      40.352  45.315  53.179  1.00  0.00           O  
ATOM   1856  N   PHE   121      42.060  44.612  51.903  1.00  0.00           N  
ATOM   1857  H   PHE   121      42.215  44.384  50.931  1.00  0.00           H  
ATOM   1858  CA  PHE   121      42.963  44.004  52.904  1.00  0.00           C  
ATOM   1859  HA  PHE   121      43.760  43.587  52.288  1.00  0.00           H  
ATOM   1860  CB  PHE   121      43.419  44.977  53.920  1.00  0.00           C  
ATOM   1861  HB2 PHE   121      42.469  45.228  54.391  1.00  0.00           H  
ATOM   1862  HB3 PHE   121      44.102  44.545  54.650  1.00  0.00           H  
ATOM   1863  CG  PHE   121      44.071  46.311  53.503  1.00  0.00           C  
ATOM   1864  CD1 PHE   121      45.425  46.355  53.102  1.00  0.00           C  
ATOM   1865  HD1 PHE   121      46.163  45.566  53.089  1.00  0.00           H  
ATOM   1866  CE1 PHE   121      46.049  47.555  52.626  1.00  0.00           C  
ATOM   1867  HE1 PHE   121      47.076  47.496  52.299  1.00  0.00           H  
ATOM   1868  CZ  PHE   121      45.312  48.777  52.753  1.00  0.00           C  
ATOM   1869  HZ  PHE   121      45.811  49.693  52.473  1.00  0.00           H  
ATOM   1870  CE2 PHE   121      43.952  48.720  53.163  1.00  0.00           C  
ATOM   1871  HE2 PHE   121      43.458  49.634  53.457  1.00  0.00           H  
ATOM   1872  CD2 PHE   121      43.330  47.534  53.533  1.00  0.00           C  
ATOM   1873  HD2 PHE   121      42.335  47.479  53.950  1.00  0.00           H  
ATOM   1874  C   PHE   121      42.315  42.837  53.753  1.00  0.00           C  
ATOM   1875  O   PHE   121      42.925  42.420  54.690  1.00  0.00           O  
ATOM   1876  N   TYR   122      41.079  42.322  53.493  1.00  0.00           N  
ATOM   1877  H   TYR   122      40.643  42.554  52.613  1.00  0.00           H  
ATOM   1878  CA  TYR   122      40.302  41.402  54.261  1.00  0.00           C  
ATOM   1879  HA  TYR   122      40.500  41.435  55.332  1.00  0.00           H  
ATOM   1880  CB  TYR   122      38.891  41.940  54.145  1.00  0.00           C  
ATOM   1881  HB2 TYR   122      38.829  42.819  54.787  1.00  0.00           H  
ATOM   1882  HB3 TYR   122      38.615  42.123  53.107  1.00  0.00           H  
ATOM   1883  CG  TYR   122      37.830  40.952  54.550  1.00  0.00           C  
ATOM   1884  CD1 TYR   122      37.271  40.066  53.579  1.00  0.00           C  
ATOM   1885  HD1 TYR   122      37.627  40.011  52.561  1.00  0.00           H  
ATOM   1886  CE1 TYR   122      36.258  39.162  54.072  1.00  0.00           C  
ATOM   1887  HE1 TYR   122      35.846  38.427  53.396  1.00  0.00           H  
ATOM   1888  CZ  TYR   122      35.809  39.180  55.413  1.00  0.00           C  
ATOM   1889  OH  TYR   122      34.617  38.591  55.618  1.00  0.00           O  
ATOM   1890  HH  TYR   122      34.490  38.199  56.485  1.00  0.00           H  
ATOM   1891  CE2 TYR   122      36.439  40.054  56.317  1.00  0.00           C  
ATOM   1892  HE2 TYR   122      36.036  40.084  57.318  1.00  0.00           H  
ATOM   1893  CD2 TYR   122      37.439  40.958  55.890  1.00  0.00           C  
ATOM   1894  HD2 TYR   122      37.887  41.621  56.615  1.00  0.00           H  
ATOM   1895  C   TYR   122      40.361  39.987  53.806  1.00  0.00           C  
ATOM   1896  O   TYR   122      40.293  39.100  54.679  1.00  0.00           O  
ATOM   1897  N   SER   123      40.631  39.874  52.511  1.00  0.00           N  
ATOM   1898  H   SER   123      40.729  40.676  51.905  1.00  0.00           H  
ATOM   1899  CA  SER   123      40.884  38.517  51.918  1.00  0.00           C  
ATOM   1900  HA  SER   123      41.347  37.998  52.757  1.00  0.00           H  
ATOM   1901  CB  SER   123      39.583  37.664  51.662  1.00  0.00           C  
ATOM   1902  HB2 SER   123      39.885  36.723  51.203  1.00  0.00           H  
ATOM   1903  HB3 SER   123      39.166  37.445  52.645  1.00  0.00           H  
ATOM   1904  OG  SER   123      38.695  38.454  50.834  1.00  0.00           O  
ATOM   1905  HG  SER   123      38.143  37.868  50.310  1.00  0.00           H  
ATOM   1906  C   SER   123      41.815  38.570  50.704  1.00  0.00           C  
ATOM   1907  O   SER   123      42.295  39.636  50.290  1.00  0.00           O  
ATOM   1908  N   GLY   124      42.044  37.368  50.113  1.00  0.00           N  
ATOM   1909  H   GLY   124      41.546  36.605  50.549  1.00  0.00           H  
ATOM   1910  CA  GLY   124      43.029  37.080  49.076  1.00  0.00           C  
ATOM   1911  HA2 GLY   124      42.470  36.522  48.325  1.00  0.00           H  
ATOM   1912  HA3 GLY   124      43.352  38.018  48.625  1.00  0.00           H  
ATOM   1913  C   GLY   124      44.113  36.152  49.491  1.00  0.00           C  
ATOM   1914  O   GLY   124      44.380  36.102  50.676  1.00  0.00           O  
ATOM   1915  N   ALA   125      44.663  35.413  48.449  1.00  0.00           N  
ATOM   1916  H   ALA   125      44.368  35.638  47.510  1.00  0.00           H  
ATOM   1917  CA  ALA   125      45.792  34.509  48.703  1.00  0.00           C  
ATOM   1918  HA  ALA   125      46.419  35.053  49.410  1.00  0.00           H  
ATOM   1919  CB  ALA   125      45.294  33.239  49.344  1.00  0.00           C  
ATOM   1920  HB1 ALA   125      44.635  33.324  50.208  1.00  0.00           H  
ATOM   1921  HB2 ALA   125      44.724  32.592  48.678  1.00  0.00           H  
ATOM   1922  HB3 ALA   125      46.131  32.639  49.700  1.00  0.00           H  
ATOM   1923  C   ALA   125      46.673  34.191  47.425  1.00  0.00           C  
ATOM   1924  O   ALA   125      46.224  34.363  46.318  1.00  0.00           O  
ATOM   1925  N   SER   126      47.906  33.842  47.703  1.00  0.00           N  
ATOM   1926  H   SER   126      48.161  33.652  48.662  1.00  0.00           H  
ATOM   1927  CA  SER   126      48.877  33.487  46.640  1.00  0.00           C  
ATOM   1928  HA  SER   126      48.690  33.929  45.662  1.00  0.00           H  
ATOM   1929  CB  SER   126      50.294  33.950  46.977  1.00  0.00           C  
ATOM   1930  HB2 SER   126      51.023  33.667  46.218  1.00  0.00           H  
ATOM   1931  HB3 SER   126      50.230  35.029  47.120  1.00  0.00           H  
ATOM   1932  OG  SER   126      50.670  33.410  48.227  1.00  0.00           O  
ATOM   1933  HG  SER   126      50.104  33.802  48.896  1.00  0.00           H  
ATOM   1934  C   SER   126      48.810  31.979  46.244  1.00  0.00           C  
ATOM   1935  O   SER   126      49.319  31.589  45.197  1.00  0.00           O  
ATOM   1936  N   SER   127      48.125  31.156  47.099  1.00  0.00           N  
ATOM   1937  H   SER   127      47.856  31.627  47.951  1.00  0.00           H  
ATOM   1938  CA  SER   127      47.634  29.815  46.770  1.00  0.00           C  
ATOM   1939  HA  SER   127      48.423  29.173  46.379  1.00  0.00           H  
ATOM   1940  CB  SER   127      47.290  29.171  48.142  1.00  0.00           C  
ATOM   1941  HB2 SER   127      46.334  29.578  48.473  1.00  0.00           H  
ATOM   1942  HB3 SER   127      47.227  28.083  48.140  1.00  0.00           H  
ATOM   1943  OG  SER   127      48.393  29.323  49.058  1.00  0.00           O  
ATOM   1944  HG  SER   127      48.465  28.596  49.681  1.00  0.00           H  
ATOM   1945  C   SER   127      46.472  29.809  45.803  1.00  0.00           C  
ATOM   1946  O   SER   127      45.493  29.084  46.100  1.00  0.00           O  
ATOM   1947  N   LEU   128      46.553  30.445  44.602  1.00  0.00           N  
ATOM   1948  H   LEU   128      47.435  30.906  44.430  1.00  0.00           H  
ATOM   1949  CA  LEU   128      45.502  30.549  43.566  1.00  0.00           C  
ATOM   1950  HA  LEU   128      44.841  29.682  43.578  1.00  0.00           H  
ATOM   1951  CB  LEU   128      44.707  31.890  43.626  1.00  0.00           C  
ATOM   1952  HB2 LEU   128      45.409  32.719  43.529  1.00  0.00           H  
ATOM   1953  HB3 LEU   128      44.016  31.905  42.782  1.00  0.00           H  
ATOM   1954  CG  LEU   128      43.984  32.152  44.971  1.00  0.00           C  
ATOM   1955  HG  LEU   128      44.685  32.234  45.802  1.00  0.00           H  
ATOM   1956  CD1 LEU   128      43.390  33.532  44.956  1.00  0.00           C  
ATOM   1957 HD11 LEU   128      42.546  33.513  44.266  1.00  0.00           H  
ATOM   1958 HD12 LEU   128      43.056  33.795  45.960  1.00  0.00           H  
ATOM   1959 HD13 LEU   128      44.197  34.189  44.631  1.00  0.00           H  
ATOM   1960  CD2 LEU   128      42.955  31.028  45.323  1.00  0.00           C  
ATOM   1961 HD21 LEU   128      42.634  31.212  46.349  1.00  0.00           H  
ATOM   1962 HD22 LEU   128      42.115  31.031  44.629  1.00  0.00           H  
ATOM   1963 HD23 LEU   128      43.381  30.035  45.463  1.00  0.00           H  
ATOM   1964  C   LEU   128      46.024  30.390  42.099  1.00  0.00           C  
ATOM   1965  O   LEU   128      46.886  31.097  41.666  1.00  0.00           O  
ATOM   1966  N   ASP   129      45.363  29.528  41.357  1.00  0.00           N  
ATOM   1967  H   ASP   129      44.602  29.072  41.839  1.00  0.00           H  
ATOM   1968  CA  ASP   129      45.513  29.323  39.922  1.00  0.00           C  
ATOM   1969  HA  ASP   129      46.542  29.020  39.729  1.00  0.00           H  
ATOM   1970  CB  ASP   129      44.511  28.265  39.465  1.00  0.00           C  
ATOM   1971  HB2 ASP   129      44.474  27.363  40.077  1.00  0.00           H  
ATOM   1972  HB3 ASP   129      43.532  28.686  39.693  1.00  0.00           H  
ATOM   1973  CG  ASP   129      44.879  27.798  38.036  1.00  0.00           C  
ATOM   1974  OD1 ASP   129      43.916  27.828  37.207  1.00  0.00           O  
ATOM   1975  OD2 ASP   129      46.052  27.489  37.741  1.00  0.00           O  
ATOM   1976  C   ASP   129      45.173  30.625  39.013  1.00  0.00           C  
ATOM   1977  O   ASP   129      45.873  30.926  37.978  1.00  0.00           O  
ATOM   1978  N   VAL   130      44.326  31.500  39.520  1.00  0.00           N  
ATOM   1979  H   VAL   130      43.891  31.161  40.366  1.00  0.00           H  
ATOM   1980  CA  VAL   130      44.053  32.913  39.038  1.00  0.00           C  
ATOM   1981  HA  VAL   130      44.045  32.982  37.950  1.00  0.00           H  
ATOM   1982  CB  VAL   130      42.639  33.378  39.569  1.00  0.00           C  
ATOM   1983  HB  VAL   130      42.537  34.401  39.209  1.00  0.00           H  
ATOM   1984  CG1 VAL   130      41.562  32.397  39.076  1.00  0.00           C  
ATOM   1985 HG11 VAL   130      41.798  32.055  38.068  1.00  0.00           H  
ATOM   1986 HG12 VAL   130      41.632  31.441  39.596  1.00  0.00           H  
ATOM   1987 HG13 VAL   130      40.581  32.866  39.150  1.00  0.00           H  
ATOM   1988  CG2 VAL   130      42.494  33.617  41.033  1.00  0.00           C  
ATOM   1989 HG21 VAL   130      43.189  34.420  41.280  1.00  0.00           H  
ATOM   1990 HG22 VAL   130      41.507  33.903  41.394  1.00  0.00           H  
ATOM   1991 HG23 VAL   130      42.695  32.737  41.645  1.00  0.00           H  
ATOM   1992  C   VAL   130      45.067  33.978  39.380  1.00  0.00           C  
ATOM   1993  O   VAL   130      44.871  35.099  38.901  1.00  0.00           O  
ATOM   1994  N   TYR   131      46.098  33.721  40.206  1.00  0.00           N  
ATOM   1995  H   TYR   131      46.161  32.746  40.464  1.00  0.00           H  
ATOM   1996  CA  TYR   131      47.404  34.408  40.322  1.00  0.00           C  
ATOM   1997  HA  TYR   131      47.338  35.198  39.574  1.00  0.00           H  
ATOM   1998  CB  TYR   131      47.410  35.146  41.694  1.00  0.00           C  
ATOM   1999  HB2 TYR   131      47.370  34.304  42.386  1.00  0.00           H  
ATOM   2000  HB3 TYR   131      48.358  35.676  41.786  1.00  0.00           H  
ATOM   2001  CG  TYR   131      46.304  36.129  42.059  1.00  0.00           C  
ATOM   2002  CD1 TYR   131      45.819  37.100  41.115  1.00  0.00           C  
ATOM   2003  HD1 TYR   131      46.164  37.066  40.092  1.00  0.00           H  
ATOM   2004  CE1 TYR   131      44.849  38.118  41.542  1.00  0.00           C  
ATOM   2005  HE1 TYR   131      44.331  38.718  40.809  1.00  0.00           H  
ATOM   2006  CZ  TYR   131      44.319  38.066  42.818  1.00  0.00           C  
ATOM   2007  OH  TYR   131      43.398  38.997  43.244  1.00  0.00           O  
ATOM   2008  HH  TYR   131      43.160  39.616  42.549  1.00  0.00           H  
ATOM   2009  CE2 TYR   131      44.685  37.012  43.721  1.00  0.00           C  
ATOM   2010  HE2 TYR   131      44.164  37.023  44.667  1.00  0.00           H  
ATOM   2011  CD2 TYR   131      45.720  36.119  43.378  1.00  0.00           C  
ATOM   2012  HD2 TYR   131      46.138  35.428  44.095  1.00  0.00           H  
ATOM   2013  C   TYR   131      48.657  33.540  39.932  1.00  0.00           C  
ATOM   2014  O   TYR   131      49.751  33.986  40.164  1.00  0.00           O  
ATOM   2015  N   ASP   132      48.426  32.386  39.336  1.00  0.00           N  
ATOM   2016  H   ASP   132      47.498  31.993  39.268  1.00  0.00           H  
ATOM   2017  CA  ASP   132      49.439  31.507  38.814  1.00  0.00           C  
ATOM   2018  HA  ASP   132      50.355  31.481  39.404  1.00  0.00           H  
ATOM   2019  CB  ASP   132      48.900  30.086  38.753  1.00  0.00           C  
ATOM   2020  HB2 ASP   132      48.520  29.820  39.739  1.00  0.00           H  
ATOM   2021  HB3 ASP   132      48.087  29.965  38.038  1.00  0.00           H  
ATOM   2022  CG  ASP   132      49.880  28.953  38.345  1.00  0.00           C  
ATOM   2023  OD1 ASP   132      50.816  29.213  37.569  1.00  0.00           O  
ATOM   2024  OD2 ASP   132      49.813  27.839  38.905  1.00  0.00           O  
ATOM   2025  C   ASP   132      49.946  32.012  37.476  1.00  0.00           C  
ATOM   2026  O   ASP   132      49.475  31.639  36.385  1.00  0.00           O  
ATOM   2027  N   GLY   133      50.823  33.027  37.550  1.00  0.00           N  
ATOM   2028  H   GLY   133      51.085  33.430  38.439  1.00  0.00           H  
ATOM   2029  CA  GLY   133      51.145  33.828  36.376  1.00  0.00           C  
ATOM   2030  HA2 GLY   133      50.253  33.695  35.764  1.00  0.00           H  
ATOM   2031  HA3 GLY   133      51.393  34.877  36.543  1.00  0.00           H  
ATOM   2032  C   GLY   133      52.196  33.134  35.492  1.00  0.00           C  
ATOM   2033  O   GLY   133      52.970  33.816  34.903  1.00  0.00           O  
ATOM   2034  N   ARG   134      52.186  31.773  35.438  1.00  0.00           N  
ATOM   2035  H   ARG   134      51.502  31.295  36.007  1.00  0.00           H  
ATOM   2036  CA  ARG   134      53.213  30.981  34.625  1.00  0.00           C  
ATOM   2037  HA  ARG   134      54.167  31.153  35.121  1.00  0.00           H  
ATOM   2038  CB  ARG   134      52.888  29.453  34.620  1.00  0.00           C  
ATOM   2039  HB2 ARG   134      53.643  28.945  34.019  1.00  0.00           H  
ATOM   2040  HB3 ARG   134      52.931  29.096  35.649  1.00  0.00           H  
ATOM   2041  CG  ARG   134      51.504  29.126  34.018  1.00  0.00           C  
ATOM   2042  HG2 ARG   134      50.806  29.795  34.521  1.00  0.00           H  
ATOM   2043  HG3 ARG   134      51.380  29.308  32.950  1.00  0.00           H  
ATOM   2044  CD  ARG   134      51.223  27.609  34.142  1.00  0.00           C  
ATOM   2045  HD2 ARG   134      50.353  27.336  33.546  1.00  0.00           H  
ATOM   2046  HD3 ARG   134      52.151  27.084  33.913  1.00  0.00           H  
ATOM   2047  NE  ARG   134      50.700  27.176  35.458  1.00  0.00           N  
ATOM   2048  HE  ARG   134      50.799  27.829  36.222  1.00  0.00           H  
ATOM   2049  CZ  ARG   134      50.170  26.063  35.851  1.00  0.00           C  
ATOM   2050  NH1 ARG   134      49.980  25.119  34.974  1.00  0.00           N  
ATOM   2051 HH11 ARG   134      50.060  25.344  33.993  1.00  0.00           H  
ATOM   2052 HH12 ARG   134      49.564  24.230  35.213  1.00  0.00           H  
ATOM   2053  NH2 ARG   134      49.849  25.755  37.079  1.00  0.00           N  
ATOM   2054 HH21 ARG   134      49.778  26.450  37.808  1.00  0.00           H  
ATOM   2055 HH22 ARG   134      49.680  24.766  37.194  1.00  0.00           H  
ATOM   2056  C   ARG   134      53.316  31.434  33.165  1.00  0.00           C  
ATOM   2057  O   ARG   134      54.416  31.462  32.586  1.00  0.00           O  
ATOM   2058  N   PHE   135      52.284  32.054  32.603  1.00  0.00           N  
ATOM   2059  H   PHE   135      51.471  32.190  33.187  1.00  0.00           H  
ATOM   2060  CA  PHE   135      52.170  32.296  31.156  1.00  0.00           C  
ATOM   2061  HA  PHE   135      52.683  31.484  30.641  1.00  0.00           H  
ATOM   2062  CB  PHE   135      50.687  32.371  30.703  1.00  0.00           C  
ATOM   2063  HB2 PHE   135      50.275  33.034  31.464  1.00  0.00           H  
ATOM   2064  HB3 PHE   135      50.482  32.680  29.678  1.00  0.00           H  
ATOM   2065  CG  PHE   135      49.972  31.037  30.856  1.00  0.00           C  
ATOM   2066  CD1 PHE   135      49.948  30.244  29.715  1.00  0.00           C  
ATOM   2067  HD1 PHE   135      50.449  30.425  28.776  1.00  0.00           H  
ATOM   2068  CE1 PHE   135      49.199  29.086  29.721  1.00  0.00           C  
ATOM   2069  HE1 PHE   135      49.158  28.417  28.875  1.00  0.00           H  
ATOM   2070  CZ  PHE   135      48.473  28.710  30.834  1.00  0.00           C  
ATOM   2071  HZ  PHE   135      47.945  27.768  30.855  1.00  0.00           H  
ATOM   2072  CE2 PHE   135      48.392  29.597  31.977  1.00  0.00           C  
ATOM   2073  HE2 PHE   135      47.720  29.429  32.806  1.00  0.00           H  
ATOM   2074  CD2 PHE   135      49.038  30.799  31.907  1.00  0.00           C  
ATOM   2075  HD2 PHE   135      48.884  31.516  32.700  1.00  0.00           H  
ATOM   2076  C   PHE   135      52.986  33.496  30.685  1.00  0.00           C  
ATOM   2077  O   PHE   135      53.613  33.389  29.689  1.00  0.00           O  
ATOM   2078  N   LEU   136      53.001  34.656  31.404  1.00  0.00           N  
ATOM   2079  H   LEU   136      52.282  34.864  32.082  1.00  0.00           H  
ATOM   2080  CA  LEU   136      53.993  35.723  31.371  1.00  0.00           C  
ATOM   2081  HA  LEU   136      53.953  36.193  30.388  1.00  0.00           H  
ATOM   2082  CB  LEU   136      53.722  36.738  32.510  1.00  0.00           C  
ATOM   2083  HB2 LEU   136      52.801  37.293  32.333  1.00  0.00           H  
ATOM   2084  HB3 LEU   136      53.554  36.211  33.450  1.00  0.00           H  
ATOM   2085  CG  LEU   136      54.858  37.794  32.682  1.00  0.00           C  
ATOM   2086  HG  LEU   136      55.792  37.231  32.698  1.00  0.00           H  
ATOM   2087  CD1 LEU   136      54.845  38.903  31.654  1.00  0.00           C  
ATOM   2088 HD11 LEU   136      55.670  39.577  31.886  1.00  0.00           H  
ATOM   2089 HD12 LEU   136      54.999  38.529  30.642  1.00  0.00           H  
ATOM   2090 HD13 LEU   136      53.878  39.361  31.860  1.00  0.00           H  
ATOM   2091  CD2 LEU   136      54.610  38.525  34.015  1.00  0.00           C  
ATOM   2092 HD21 LEU   136      55.459  39.148  34.296  1.00  0.00           H  
ATOM   2093 HD22 LEU   136      53.663  39.051  34.138  1.00  0.00           H  
ATOM   2094 HD23 LEU   136      54.477  37.805  34.823  1.00  0.00           H  
ATOM   2095  C   LEU   136      55.388  35.164  31.315  1.00  0.00           C  
ATOM   2096  O   LEU   136      56.134  35.470  30.402  1.00  0.00           O  
ATOM   2097  N   VAL   137      55.797  34.524  32.439  1.00  0.00           N  
ATOM   2098  H   VAL   137      55.117  34.398  33.174  1.00  0.00           H  
ATOM   2099  CA  VAL   137      57.099  33.920  32.636  1.00  0.00           C  
ATOM   2100  HA  VAL   137      57.754  34.785  32.738  1.00  0.00           H  
ATOM   2101  CB  VAL   137      57.217  33.149  33.988  1.00  0.00           C  
ATOM   2102  HB  VAL   137      56.633  32.241  33.841  1.00  0.00           H  
ATOM   2103  CG1 VAL   137      58.605  32.649  34.245  1.00  0.00           C  
ATOM   2104 HG11 VAL   137      59.270  33.448  34.571  1.00  0.00           H  
ATOM   2105 HG12 VAL   137      58.646  31.936  35.068  1.00  0.00           H  
ATOM   2106 HG13 VAL   137      58.923  32.179  33.314  1.00  0.00           H  
ATOM   2107  CG2 VAL   137      56.654  34.024  35.184  1.00  0.00           C  
ATOM   2108 HG21 VAL   137      57.173  34.981  35.127  1.00  0.00           H  
ATOM   2109 HG22 VAL   137      55.577  34.108  35.044  1.00  0.00           H  
ATOM   2110 HG23 VAL   137      57.008  33.585  36.117  1.00  0.00           H  
ATOM   2111  C   VAL   137      57.632  33.135  31.480  1.00  0.00           C  
ATOM   2112  O   VAL   137      58.658  33.487  31.015  1.00  0.00           O  
ATOM   2113  N   GLN   138      56.903  32.154  30.938  1.00  0.00           N  
ATOM   2114  H   GLN   138      55.979  32.032  31.327  1.00  0.00           H  
ATOM   2115  CA  GLN   138      57.366  31.421  29.726  1.00  0.00           C  
ATOM   2116  HA  GLN   138      58.428  31.212  29.854  1.00  0.00           H  
ATOM   2117  CB  GLN   138      56.527  30.195  29.520  1.00  0.00           C  
ATOM   2118  HB2 GLN   138      56.727  29.447  30.288  1.00  0.00           H  
ATOM   2119  HB3 GLN   138      55.512  30.586  29.586  1.00  0.00           H  
ATOM   2120  CG  GLN   138      56.568  29.452  28.168  1.00  0.00           C  
ATOM   2121  HG2 GLN   138      55.683  28.817  28.184  1.00  0.00           H  
ATOM   2122  HG3 GLN   138      56.602  30.100  27.292  1.00  0.00           H  
ATOM   2123  CD  GLN   138      57.754  28.487  28.129  1.00  0.00           C  
ATOM   2124  OE1 GLN   138      58.838  28.754  28.640  1.00  0.00           O  
ATOM   2125  NE2 GLN   138      57.551  27.354  27.562  1.00  0.00           N  
ATOM   2126 HE21 GLN   138      58.381  26.797  27.703  1.00  0.00           H  
ATOM   2127 HE22 GLN   138      56.715  27.193  27.019  1.00  0.00           H  
ATOM   2128  C   GLN   138      57.363  32.263  28.422  1.00  0.00           C  
ATOM   2129  O   GLN   138      58.241  32.104  27.568  1.00  0.00           O  
ATOM   2130  N   ALA   139      56.410  33.216  28.296  1.00  0.00           N  
ATOM   2131  H   ALA   139      55.751  33.300  29.057  1.00  0.00           H  
ATOM   2132  CA  ALA   139      56.331  34.059  27.111  1.00  0.00           C  
ATOM   2133  HA  ALA   139      56.420  33.382  26.262  1.00  0.00           H  
ATOM   2134  CB  ALA   139      54.925  34.629  26.955  1.00  0.00           C  
ATOM   2135  HB1 ALA   139      54.148  33.884  27.129  1.00  0.00           H  
ATOM   2136  HB2 ALA   139      54.830  35.492  27.613  1.00  0.00           H  
ATOM   2137  HB3 ALA   139      54.823  34.989  25.931  1.00  0.00           H  
ATOM   2138  C   ALA   139      57.426  35.126  27.029  1.00  0.00           C  
ATOM   2139  O   ALA   139      57.868  35.355  25.909  1.00  0.00           O  
ATOM   2140  N   GLU   140      57.684  35.859  28.107  1.00  0.00           N  
ATOM   2141  H   GLU   140      57.148  35.709  28.950  1.00  0.00           H  
ATOM   2142  CA  GLU   140      58.602  37.045  28.119  1.00  0.00           C  
ATOM   2143  HA  GLU   140      59.036  37.251  27.140  1.00  0.00           H  
ATOM   2144  CB  GLU   140      57.711  38.215  28.581  1.00  0.00           C  
ATOM   2145  HB2 GLU   140      57.212  37.863  29.483  1.00  0.00           H  
ATOM   2146  HB3 GLU   140      58.467  38.953  28.849  1.00  0.00           H  
ATOM   2147  CG  GLU   140      56.748  38.715  27.461  1.00  0.00           C  
ATOM   2148  HG2 GLU   140      56.426  37.778  27.006  1.00  0.00           H  
ATOM   2149  HG3 GLU   140      55.917  39.148  28.018  1.00  0.00           H  
ATOM   2150  CD  GLU   140      57.409  39.612  26.494  1.00  0.00           C  
ATOM   2151  OE1 GLU   140      57.555  39.309  25.277  1.00  0.00           O  
ATOM   2152  OE2 GLU   140      57.756  40.711  26.983  1.00  0.00           O  
ATOM   2153  C   GLU   140      59.808  36.852  29.143  1.00  0.00           C  
ATOM   2154  O   GLU   140      60.667  37.758  29.219  1.00  0.00           O  
ATOM   2155  N   ARG   141      59.845  35.664  29.755  1.00  0.00           N  
ATOM   2156  H   ARG   141      58.999  35.116  29.693  1.00  0.00           H  
ATOM   2157  CA  ARG   141      61.050  35.151  30.342  1.00  0.00           C  
ATOM   2158  HA  ARG   141      60.862  34.144  30.715  1.00  0.00           H  
ATOM   2159  CB  ARG   141      62.278  35.044  29.348  1.00  0.00           C  
ATOM   2160  HB2 ARG   141      62.812  35.995  29.353  1.00  0.00           H  
ATOM   2161  HB3 ARG   141      62.997  34.314  29.721  1.00  0.00           H  
ATOM   2162  CG  ARG   141      61.989  34.713  27.847  1.00  0.00           C  
ATOM   2163  HG2 ARG   141      61.237  35.403  27.464  1.00  0.00           H  
ATOM   2164  HG3 ARG   141      62.855  34.802  27.192  1.00  0.00           H  
ATOM   2165  CD  ARG   141      61.413  33.318  27.618  1.00  0.00           C  
ATOM   2166  HD2 ARG   141      60.488  33.235  28.189  1.00  0.00           H  
ATOM   2167  HD3 ARG   141      61.267  33.167  26.549  1.00  0.00           H  
ATOM   2168  NE  ARG   141      62.317  32.306  27.989  1.00  0.00           N  
ATOM   2169  HE  ARG   141      63.291  32.572  28.005  1.00  0.00           H  
ATOM   2170  CZ  ARG   141      62.023  30.986  28.012  1.00  0.00           C  
ATOM   2171  NH1 ARG   141      60.811  30.611  27.748  1.00  0.00           N  
ATOM   2172 HH11 ARG   141      60.053  31.276  27.696  1.00  0.00           H  
ATOM   2173 HH12 ARG   141      60.652  29.615  27.807  1.00  0.00           H  
ATOM   2174  NH2 ARG   141      62.940  30.076  28.094  1.00  0.00           N  
ATOM   2175 HH21 ARG   141      63.839  30.247  28.520  1.00  0.00           H  
ATOM   2176 HH22 ARG   141      62.784  29.146  27.732  1.00  0.00           H  
ATOM   2177  C   ARG   141      61.406  35.872  31.695  1.00  0.00           C  
ATOM   2178  O   ARG   141      62.367  35.535  32.397  1.00  0.00           O  
ATOM   2179  N   THR   142      60.652  36.917  32.079  1.00  0.00           N  
ATOM   2180  H   THR   142      59.937  37.232  31.439  1.00  0.00           H  
ATOM   2181  CA  THR   142      60.690  37.576  33.368  1.00  0.00           C  
ATOM   2182  HA  THR   142      61.533  38.248  33.528  1.00  0.00           H  
ATOM   2183  CB  THR   142      59.538  38.581  33.413  1.00  0.00           C  
ATOM   2184  HB  THR   142      59.525  39.035  34.404  1.00  0.00           H  
ATOM   2185  CG2 THR   142      59.728  39.724  32.403  1.00  0.00           C  
ATOM   2186 HG21 THR   142      59.136  40.624  32.566  1.00  0.00           H  
ATOM   2187 HG22 THR   142      60.718  40.178  32.461  1.00  0.00           H  
ATOM   2188 HG23 THR   142      59.443  39.336  31.425  1.00  0.00           H  
ATOM   2189  OG1 THR   142      58.268  38.036  33.135  1.00  0.00           O  
ATOM   2190  HG1 THR   142      58.122  37.260  33.681  1.00  0.00           H  
ATOM   2191  C   THR   142      60.396  36.662  34.522  1.00  0.00           C  
ATOM   2192  O   THR   142      59.597  35.755  34.347  1.00  0.00           O  
ATOM   2193  N   VAL   143      60.942  36.849  35.746  1.00  0.00           N  
ATOM   2194  H   VAL   143      61.437  37.706  35.952  1.00  0.00           H  
ATOM   2195  CA  VAL   143      60.572  36.030  36.980  1.00  0.00           C  
ATOM   2196  HA  VAL   143      60.461  34.996  36.653  1.00  0.00           H  
ATOM   2197  CB  VAL   143      61.679  35.980  38.024  1.00  0.00           C  
ATOM   2198  HB  VAL   143      62.080  36.993  38.004  1.00  0.00           H  
ATOM   2199  CG1 VAL   143      61.384  35.907  39.581  1.00  0.00           C  
ATOM   2200 HG11 VAL   143      61.008  34.913  39.822  1.00  0.00           H  
ATOM   2201 HG12 VAL   143      62.249  36.025  40.233  1.00  0.00           H  
ATOM   2202 HG13 VAL   143      60.667  36.654  39.922  1.00  0.00           H  
ATOM   2203  CG2 VAL   143      62.696  34.935  37.593  1.00  0.00           C  
ATOM   2204 HG21 VAL   143      63.708  35.178  37.918  1.00  0.00           H  
ATOM   2205 HG22 VAL   143      62.365  33.942  37.897  1.00  0.00           H  
ATOM   2206 HG23 VAL   143      62.777  34.997  36.508  1.00  0.00           H  
ATOM   2207  C   VAL   143      59.247  36.557  37.543  1.00  0.00           C  
ATOM   2208  O   VAL   143      59.034  37.801  37.537  1.00  0.00           O  
ATOM   2209  N   LEU   144      58.320  35.698  38.017  1.00  0.00           N  
ATOM   2210  H   LEU   144      58.585  34.723  38.032  1.00  0.00           H  
ATOM   2211  CA  LEU   144      57.201  36.102  38.857  1.00  0.00           C  
ATOM   2212  HA  LEU   144      57.209  37.189  38.939  1.00  0.00           H  
ATOM   2213  CB  LEU   144      55.954  35.541  38.287  1.00  0.00           C  
ATOM   2214  HB2 LEU   144      55.878  35.770  37.224  1.00  0.00           H  
ATOM   2215  HB3 LEU   144      55.870  34.479  38.516  1.00  0.00           H  
ATOM   2216  CG  LEU   144      54.679  36.119  38.934  1.00  0.00           C  
ATOM   2217  HG  LEU   144      54.592  35.879  39.993  1.00  0.00           H  
ATOM   2218  CD1 LEU   144      54.557  37.651  38.754  1.00  0.00           C  
ATOM   2219 HD11 LEU   144      55.202  37.965  37.934  1.00  0.00           H  
ATOM   2220 HD12 LEU   144      53.533  38.019  38.689  1.00  0.00           H  
ATOM   2221 HD13 LEU   144      55.008  38.066  39.656  1.00  0.00           H  
ATOM   2222  CD2 LEU   144      53.496  35.396  38.302  1.00  0.00           C  
ATOM   2223 HD21 LEU   144      53.283  35.888  37.353  1.00  0.00           H  
ATOM   2224 HD22 LEU   144      53.545  34.309  38.245  1.00  0.00           H  
ATOM   2225 HD23 LEU   144      52.591  35.600  38.875  1.00  0.00           H  
ATOM   2226  C   LEU   144      57.416  35.629  40.303  1.00  0.00           C  
ATOM   2227  O   LEU   144      57.811  34.469  40.518  1.00  0.00           O  
ATOM   2228  N   VAL   145      57.090  36.464  41.296  1.00  0.00           N  
ATOM   2229  H   VAL   145      57.041  37.430  41.003  1.00  0.00           H  
ATOM   2230  CA  VAL   145      57.186  36.129  42.776  1.00  0.00           C  
ATOM   2231  HA  VAL   145      57.266  35.044  42.850  1.00  0.00           H  
ATOM   2232  CB  VAL   145      58.466  36.762  43.427  1.00  0.00           C  
ATOM   2233  HB  VAL   145      58.452  37.850  43.366  1.00  0.00           H  
ATOM   2234  CG1 VAL   145      58.442  36.660  44.941  1.00  0.00           C  
ATOM   2235 HG11 VAL   145      59.351  37.020  45.422  1.00  0.00           H  
ATOM   2236 HG12 VAL   145      57.616  37.188  45.416  1.00  0.00           H  
ATOM   2237 HG13 VAL   145      58.333  35.605  45.194  1.00  0.00           H  
ATOM   2238  CG2 VAL   145      59.789  36.273  42.767  1.00  0.00           C  
ATOM   2239 HG21 VAL   145      60.649  36.692  43.289  1.00  0.00           H  
ATOM   2240 HG22 VAL   145      59.837  35.185  42.816  1.00  0.00           H  
ATOM   2241 HG23 VAL   145      59.797  36.651  41.744  1.00  0.00           H  
ATOM   2242  C   VAL   145      55.885  36.624  43.397  1.00  0.00           C  
ATOM   2243  O   VAL   145      55.511  37.742  43.061  1.00  0.00           O  
ATOM   2244  N   SER   146      55.329  35.918  44.339  1.00  0.00           N  
ATOM   2245  H   SER   146      55.707  34.983  44.393  1.00  0.00           H  
ATOM   2246  CA  SER   146      54.310  36.305  45.326  1.00  0.00           C  
ATOM   2247  HA  SER   146      54.576  37.349  45.495  1.00  0.00           H  
ATOM   2248  CB  SER   146      52.933  36.243  44.681  1.00  0.00           C  
ATOM   2249  HB2 SER   146      52.150  36.727  45.264  1.00  0.00           H  
ATOM   2250  HB3 SER   146      52.935  36.653  43.670  1.00  0.00           H  
ATOM   2251  OG  SER   146      52.585  34.849  44.678  1.00  0.00           O  
ATOM   2252  HG  SER   146      52.103  34.682  43.865  1.00  0.00           H  
ATOM   2253  C   SER   146      54.349  35.503  46.635  1.00  0.00           C  
ATOM   2254  O   SER   146      54.711  34.389  46.600  1.00  0.00           O  
ATOM   2255  N   MET   147      53.767  36.040  47.702  1.00  0.00           N  
ATOM   2256  H   MET   147      53.260  36.901  47.555  1.00  0.00           H  
ATOM   2257  CA  MET   147      53.677  35.430  49.060  1.00  0.00           C  
ATOM   2258  HA  MET   147      53.713  34.355  48.887  1.00  0.00           H  
ATOM   2259  CB  MET   147      54.915  35.854  49.921  1.00  0.00           C  
ATOM   2260  HB2 MET   147      55.097  35.042  50.625  1.00  0.00           H  
ATOM   2261  HB3 MET   147      55.748  36.056  49.248  1.00  0.00           H  
ATOM   2262  CG  MET   147      54.741  37.134  50.696  1.00  0.00           C  
ATOM   2263  HG2 MET   147      53.840  37.074  51.306  1.00  0.00           H  
ATOM   2264  HG3 MET   147      55.660  37.358  51.239  1.00  0.00           H  
ATOM   2265  SD  MET   147      54.493  38.671  49.636  1.00  0.00           S  
ATOM   2266  CE  MET   147      55.997  38.783  48.625  1.00  0.00           C  
ATOM   2267  HE1 MET   147      55.833  39.542  47.861  1.00  0.00           H  
ATOM   2268  HE2 MET   147      56.853  39.187  49.166  1.00  0.00           H  
ATOM   2269  HE3 MET   147      56.264  37.828  48.172  1.00  0.00           H  
ATOM   2270  C   MET   147      52.343  35.788  49.705  1.00  0.00           C  
ATOM   2271  O   MET   147      51.799  36.875  49.508  1.00  0.00           O  
ATOM   2272  N   ASN   148      51.967  34.889  50.584  1.00  0.00           N  
ATOM   2273  H   ASN   148      52.533  34.087  50.824  1.00  0.00           H  
ATOM   2274  CA  ASN   148      50.891  35.208  51.533  1.00  0.00           C  
ATOM   2275  HA  ASN   148      50.119  35.645  50.900  1.00  0.00           H  
ATOM   2276  CB  ASN   148      50.441  33.995  52.275  1.00  0.00           C  
ATOM   2277  HB2 ASN   148      51.367  33.524  52.607  1.00  0.00           H  
ATOM   2278  HB3 ASN   148      49.897  34.211  53.195  1.00  0.00           H  
ATOM   2279  CG  ASN   148      49.638  33.046  51.440  1.00  0.00           C  
ATOM   2280  OD1 ASN   148      48.908  33.354  50.491  1.00  0.00           O  
ATOM   2281  ND2 ASN   148      49.802  31.820  51.764  1.00  0.00           N  
ATOM   2282 HD21 ASN   148      49.440  31.089  51.167  1.00  0.00           H  
ATOM   2283 HD22 ASN   148      50.416  31.709  52.557  1.00  0.00           H  
ATOM   2284  C   ASN   148      51.407  36.278  52.544  1.00  0.00           C  
ATOM   2285  O   ASN   148      52.361  35.963  53.235  1.00  0.00           O  
ATOM   2286  N   TYR   149      50.756  37.363  52.738  1.00  0.00           N  
ATOM   2287  H   TYR   149      49.957  37.639  52.185  1.00  0.00           H  
ATOM   2288  CA  TYR   149      50.846  38.264  53.847  1.00  0.00           C  
ATOM   2289  HA  TYR   149      51.597  37.942  54.569  1.00  0.00           H  
ATOM   2290  CB  TYR   149      51.258  39.738  53.296  1.00  0.00           C  
ATOM   2291  HB2 TYR   149      51.539  40.372  54.136  1.00  0.00           H  
ATOM   2292  HB3 TYR   149      52.195  39.650  52.746  1.00  0.00           H  
ATOM   2293  CG  TYR   149      50.169  40.479  52.596  1.00  0.00           C  
ATOM   2294  CD1 TYR   149      49.969  40.409  51.135  1.00  0.00           C  
ATOM   2295  HD1 TYR   149      50.726  39.916  50.542  1.00  0.00           H  
ATOM   2296  CE1 TYR   149      48.872  41.055  50.549  1.00  0.00           C  
ATOM   2297  HE1 TYR   149      48.776  40.945  49.479  1.00  0.00           H  
ATOM   2298  CZ  TYR   149      47.966  41.839  51.276  1.00  0.00           C  
ATOM   2299  OH  TYR   149      46.814  42.371  50.714  1.00  0.00           O  
ATOM   2300  HH  TYR   149      46.872  42.424  49.757  1.00  0.00           H  
ATOM   2301  CE2 TYR   149      48.149  41.938  52.659  1.00  0.00           C  
ATOM   2302  HE2 TYR   149      47.364  42.456  53.188  1.00  0.00           H  
ATOM   2303  CD2 TYR   149      49.207  41.293  53.273  1.00  0.00           C  
ATOM   2304  HD2 TYR   149      49.335  41.512  54.323  1.00  0.00           H  
ATOM   2305  C   TYR   149      49.427  38.279  54.466  1.00  0.00           C  
ATOM   2306  O   TYR   149      48.415  38.037  53.814  1.00  0.00           O  
ATOM   2307  N   ARG   150      49.436  38.560  55.809  1.00  0.00           N  
ATOM   2308  H   ARG   150      50.284  38.946  56.199  1.00  0.00           H  
ATOM   2309  CA  ARG   150      48.294  38.495  56.650  1.00  0.00           C  
ATOM   2310  HA  ARG   150      47.844  37.519  56.470  1.00  0.00           H  
ATOM   2311  CB  ARG   150      48.704  38.619  58.186  1.00  0.00           C  
ATOM   2312  HB2 ARG   150      49.349  39.463  58.428  1.00  0.00           H  
ATOM   2313  HB3 ARG   150      47.753  38.670  58.716  1.00  0.00           H  
ATOM   2314  CG  ARG   150      49.313  37.369  58.714  1.00  0.00           C  
ATOM   2315  HG2 ARG   150      48.597  36.548  58.756  1.00  0.00           H  
ATOM   2316  HG3 ARG   150      50.131  37.046  58.069  1.00  0.00           H  
ATOM   2317  CD  ARG   150      49.779  37.474  60.213  1.00  0.00           C  
ATOM   2318  HD2 ARG   150      49.065  38.001  60.847  1.00  0.00           H  
ATOM   2319  HD3 ARG   150      49.910  36.507  60.698  1.00  0.00           H  
ATOM   2320  NE  ARG   150      50.914  38.241  60.180  1.00  0.00           N  
ATOM   2321  HE  ARG   150      51.391  38.306  59.292  1.00  0.00           H  
ATOM   2322  CZ  ARG   150      51.481  38.775  61.262  1.00  0.00           C  
ATOM   2323  NH1 ARG   150      50.952  38.688  62.467  1.00  0.00           N  
ATOM   2324 HH11 ARG   150      50.101  38.161  62.600  1.00  0.00           H  
ATOM   2325 HH12 ARG   150      51.536  38.989  63.234  1.00  0.00           H  
ATOM   2326  NH2 ARG   150      52.657  39.398  61.127  1.00  0.00           N  
ATOM   2327 HH21 ARG   150      53.022  39.536  60.196  1.00  0.00           H  
ATOM   2328 HH22 ARG   150      53.114  39.860  61.900  1.00  0.00           H  
ATOM   2329  C   ARG   150      47.199  39.556  56.369  1.00  0.00           C  
ATOM   2330  O   ARG   150      47.428  40.767  56.248  1.00  0.00           O  
ATOM   2331  N   VAL   151      45.944  39.141  56.231  1.00  0.00           N  
ATOM   2332  H   VAL   151      45.828  38.138  56.215  1.00  0.00           H  
ATOM   2333  CA  VAL   151      44.780  39.970  55.924  1.00  0.00           C  
ATOM   2334  HA  VAL   151      45.032  41.015  55.742  1.00  0.00           H  
ATOM   2335  CB  VAL   151      43.998  39.432  54.737  1.00  0.00           C  
ATOM   2336  HB  VAL   151      43.063  39.914  54.451  1.00  0.00           H  
ATOM   2337  CG1 VAL   151      44.895  39.676  53.538  1.00  0.00           C  
ATOM   2338 HG11 VAL   151      45.019  40.755  53.454  1.00  0.00           H  
ATOM   2339 HG12 VAL   151      45.916  39.358  53.751  1.00  0.00           H  
ATOM   2340 HG13 VAL   151      44.513  39.052  52.730  1.00  0.00           H  
ATOM   2341  CG2 VAL   151      43.816  37.880  54.754  1.00  0.00           C  
ATOM   2342 HG21 VAL   151      43.227  37.673  55.648  1.00  0.00           H  
ATOM   2343 HG22 VAL   151      43.248  37.481  53.914  1.00  0.00           H  
ATOM   2344 HG23 VAL   151      44.736  37.297  54.774  1.00  0.00           H  
ATOM   2345  C   VAL   151      43.851  40.074  57.139  1.00  0.00           C  
ATOM   2346  O   VAL   151      43.875  39.296  58.091  1.00  0.00           O  
ATOM   2347  N   GLY   152      42.961  40.972  57.022  1.00  0.00           N  
ATOM   2348  H   GLY   152      42.970  41.600  56.231  1.00  0.00           H  
ATOM   2349  CA  GLY   152      42.014  41.279  58.187  1.00  0.00           C  
ATOM   2350  HA2 GLY   152      41.272  41.973  57.792  1.00  0.00           H  
ATOM   2351  HA3 GLY   152      41.640  40.319  58.544  1.00  0.00           H  
ATOM   2352  C   GLY   152      42.581  41.899  59.474  1.00  0.00           C  
ATOM   2353  O   GLY   152      43.644  42.581  59.410  1.00  0.00           O  
ATOM   2354  N   ALA   153      41.930  41.543  60.577  1.00  0.00           N  
ATOM   2355  H   ALA   153      41.021  41.106  60.516  1.00  0.00           H  
ATOM   2356  CA  ALA   153      42.488  41.833  61.862  1.00  0.00           C  
ATOM   2357  HA  ALA   153      42.577  42.919  61.894  1.00  0.00           H  
ATOM   2358  CB  ALA   153      41.548  41.353  62.998  1.00  0.00           C  
ATOM   2359  HB1 ALA   153      41.892  41.719  63.965  1.00  0.00           H  
ATOM   2360  HB2 ALA   153      40.553  41.776  62.865  1.00  0.00           H  
ATOM   2361  HB3 ALA   153      41.508  40.264  62.972  1.00  0.00           H  
ATOM   2362  C   ALA   153      43.888  41.265  62.073  1.00  0.00           C  
ATOM   2363  O   ALA   153      44.638  41.874  62.836  1.00  0.00           O  
ATOM   2364  N   PHE   154      44.223  40.076  61.554  1.00  0.00           N  
ATOM   2365  H   PHE   154      43.581  39.473  61.060  1.00  0.00           H  
ATOM   2366  CA  PHE   154      45.477  39.473  61.775  1.00  0.00           C  
ATOM   2367  HA  PHE   154      45.553  39.404  62.860  1.00  0.00           H  
ATOM   2368  CB  PHE   154      45.475  38.025  61.144  1.00  0.00           C  
ATOM   2369  HB2 PHE   154      45.412  38.065  60.057  1.00  0.00           H  
ATOM   2370  HB3 PHE   154      46.476  37.632  61.324  1.00  0.00           H  
ATOM   2371  CG  PHE   154      44.422  37.052  61.659  1.00  0.00           C  
ATOM   2372  CD1 PHE   154      43.082  37.075  61.106  1.00  0.00           C  
ATOM   2373  HD1 PHE   154      42.878  37.693  60.244  1.00  0.00           H  
ATOM   2374  CE1 PHE   154      42.064  36.270  61.711  1.00  0.00           C  
ATOM   2375  HE1 PHE   154      41.062  36.424  61.340  1.00  0.00           H  
ATOM   2376  CZ  PHE   154      42.366  35.446  62.835  1.00  0.00           C  
ATOM   2377  HZ  PHE   154      41.610  34.944  63.421  1.00  0.00           H  
ATOM   2378  CE2 PHE   154      43.667  35.492  63.356  1.00  0.00           C  
ATOM   2379  HE2 PHE   154      43.849  34.800  64.165  1.00  0.00           H  
ATOM   2380  CD2 PHE   154      44.746  36.214  62.780  1.00  0.00           C  
ATOM   2381  HD2 PHE   154      45.748  36.076  63.159  1.00  0.00           H  
ATOM   2382  C   PHE   154      46.612  40.201  61.205  1.00  0.00           C  
ATOM   2383  O   PHE   154      47.728  40.080  61.709  1.00  0.00           O  
ATOM   2384  N   GLY   155      46.448  40.939  60.179  1.00  0.00           N  
ATOM   2385  H   GLY   155      45.595  40.928  59.638  1.00  0.00           H  
ATOM   2386  CA  GLY   155      47.468  41.828  59.623  1.00  0.00           C  
ATOM   2387  HA2 GLY   155      48.464  41.611  60.008  1.00  0.00           H  
ATOM   2388  HA3 GLY   155      47.549  41.584  58.564  1.00  0.00           H  
ATOM   2389  C   GLY   155      47.448  43.288  59.898  1.00  0.00           C  
ATOM   2390  O   GLY   155      48.500  43.930  59.693  1.00  0.00           O  
ATOM   2391  N   PHE   156      46.344  43.782  60.471  1.00  0.00           N  
ATOM   2392  H   PHE   156      45.479  43.262  60.502  1.00  0.00           H  
ATOM   2393  CA  PHE   156      46.166  45.263  60.502  1.00  0.00           C  
ATOM   2394  HA  PHE   156      47.153  45.684  60.690  1.00  0.00           H  
ATOM   2395  CB  PHE   156      45.419  45.742  59.206  1.00  0.00           C  
ATOM   2396  HB2 PHE   156      44.496  45.186  59.044  1.00  0.00           H  
ATOM   2397  HB3 PHE   156      45.098  46.782  59.278  1.00  0.00           H  
ATOM   2398  CG  PHE   156      46.251  45.617  57.993  1.00  0.00           C  
ATOM   2399  CD1 PHE   156      47.294  46.520  57.873  1.00  0.00           C  
ATOM   2400  HD1 PHE   156      47.413  47.332  58.575  1.00  0.00           H  
ATOM   2401  CE1 PHE   156      48.120  46.537  56.734  1.00  0.00           C  
ATOM   2402  HE1 PHE   156      48.955  47.216  56.644  1.00  0.00           H  
ATOM   2403  CZ  PHE   156      47.796  45.684  55.645  1.00  0.00           C  
ATOM   2404  HZ  PHE   156      48.475  45.542  54.817  1.00  0.00           H  
ATOM   2405  CE2 PHE   156      46.668  44.903  55.720  1.00  0.00           C  
ATOM   2406  HE2 PHE   156      46.428  44.288  54.864  1.00  0.00           H  
ATOM   2407  CD2 PHE   156      45.862  44.908  56.877  1.00  0.00           C  
ATOM   2408  HD2 PHE   156      45.047  44.201  56.925  1.00  0.00           H  
ATOM   2409  C   PHE   156      45.472  45.880  61.718  1.00  0.00           C  
ATOM   2410  O   PHE   156      45.328  47.081  61.846  1.00  0.00           O  
ATOM   2411  N   LEU   157      45.097  45.110  62.725  1.00  0.00           N  
ATOM   2412  H   LEU   157      45.297  44.129  62.588  1.00  0.00           H  
ATOM   2413  CA  LEU   157      44.712  45.599  64.043  1.00  0.00           C  
ATOM   2414  HA  LEU   157      43.928  46.332  63.853  1.00  0.00           H  
ATOM   2415  CB  LEU   157      44.092  44.438  64.779  1.00  0.00           C  
ATOM   2416  HB2 LEU   157      43.222  44.229  64.157  1.00  0.00           H  
ATOM   2417  HB3 LEU   157      44.684  43.530  64.664  1.00  0.00           H  
ATOM   2418  CG  LEU   157      43.537  44.668  66.203  1.00  0.00           C  
ATOM   2419  HG  LEU   157      43.121  45.675  66.236  1.00  0.00           H  
ATOM   2420  CD1 LEU   157      42.361  43.631  66.406  1.00  0.00           C  
ATOM   2421 HD11 LEU   157      42.347  43.234  67.421  1.00  0.00           H  
ATOM   2422 HD12 LEU   157      41.419  44.173  66.318  1.00  0.00           H  
ATOM   2423 HD13 LEU   157      42.475  42.743  65.784  1.00  0.00           H  
ATOM   2424  CD2 LEU   157      44.524  44.655  67.349  1.00  0.00           C  
ATOM   2425 HD21 LEU   157      45.357  45.343  67.205  1.00  0.00           H  
ATOM   2426 HD22 LEU   157      44.035  44.910  68.289  1.00  0.00           H  
ATOM   2427 HD23 LEU   157      44.834  43.618  67.480  1.00  0.00           H  
ATOM   2428  C   LEU   157      45.875  46.282  64.794  1.00  0.00           C  
ATOM   2429  O   LEU   157      46.896  45.610  64.823  1.00  0.00           O  
ATOM   2430  N   ALA   158      45.685  47.378  65.476  1.00  0.00           N  
ATOM   2431  H   ALA   158      44.807  47.856  65.338  1.00  0.00           H  
ATOM   2432  CA  ALA   158      46.764  48.186  66.034  1.00  0.00           C  
ATOM   2433  HA  ALA   158      47.654  47.580  66.203  1.00  0.00           H  
ATOM   2434  CB  ALA   158      47.130  49.175  64.951  1.00  0.00           C  
ATOM   2435  HB1 ALA   158      47.250  48.651  64.002  1.00  0.00           H  
ATOM   2436  HB2 ALA   158      46.397  49.961  64.771  1.00  0.00           H  
ATOM   2437  HB3 ALA   158      48.074  49.664  65.191  1.00  0.00           H  
ATOM   2438  C   ALA   158      46.298  48.911  67.318  1.00  0.00           C  
ATOM   2439  O   ALA   158      45.150  49.387  67.387  1.00  0.00           O  
ATOM   2440  N   LEU   159      47.246  49.191  68.215  1.00  0.00           N  
ATOM   2441  H   LEU   159      48.108  48.677  68.107  1.00  0.00           H  
ATOM   2442  CA  LEU   159      47.010  50.095  69.423  1.00  0.00           C  
ATOM   2443  HA  LEU   159      46.097  50.684  69.337  1.00  0.00           H  
ATOM   2444  CB  LEU   159      46.931  49.322  70.711  1.00  0.00           C  
ATOM   2445  HB2 LEU   159      47.746  48.607  70.824  1.00  0.00           H  
ATOM   2446  HB3 LEU   159      47.017  50.071  71.498  1.00  0.00           H  
ATOM   2447  CG  LEU   159      45.634  48.519  70.893  1.00  0.00           C  
ATOM   2448  HG  LEU   159      45.540  47.895  70.004  1.00  0.00           H  
ATOM   2449  CD1 LEU   159      45.693  47.447  72.066  1.00  0.00           C  
ATOM   2450 HD11 LEU   159      46.393  46.640  71.852  1.00  0.00           H  
ATOM   2451 HD12 LEU   159      46.057  47.905  72.986  1.00  0.00           H  
ATOM   2452 HD13 LEU   159      44.775  46.919  72.323  1.00  0.00           H  
ATOM   2453  CD2 LEU   159      44.372  49.395  70.886  1.00  0.00           C  
ATOM   2454 HD21 LEU   159      44.257  49.892  69.922  1.00  0.00           H  
ATOM   2455 HD22 LEU   159      43.555  48.681  70.992  1.00  0.00           H  
ATOM   2456 HD23 LEU   159      44.372  50.170  71.652  1.00  0.00           H  
ATOM   2457  C   LEU   159      48.279  50.968  69.513  1.00  0.00           C  
ATOM   2458  O   LEU   159      49.414  50.542  69.329  1.00  0.00           O  
ATOM   2459  N   PRO   160      48.148  52.242  69.923  1.00  0.00           N  
ATOM   2460  CD  PRO   160      46.938  52.903  70.412  1.00  0.00           C  
ATOM   2461  HD2 PRO   160      46.595  52.395  71.313  1.00  0.00           H  
ATOM   2462  HD3 PRO   160      46.167  52.919  69.642  1.00  0.00           H  
ATOM   2463  CG  PRO   160      47.376  54.337  70.745  1.00  0.00           C  
ATOM   2464  HG2 PRO   160      47.682  54.448  71.786  1.00  0.00           H  
ATOM   2465  HG3 PRO   160      46.555  54.995  70.461  1.00  0.00           H  
ATOM   2466  CB  PRO   160      48.698  54.558  70.049  1.00  0.00           C  
ATOM   2467  HB2 PRO   160      49.347  55.317  70.485  1.00  0.00           H  
ATOM   2468  HB3 PRO   160      48.501  54.878  69.026  1.00  0.00           H  
ATOM   2469  CA  PRO   160      49.300  53.203  69.955  1.00  0.00           C  
ATOM   2470  HA  PRO   160      49.923  53.062  69.072  1.00  0.00           H  
ATOM   2471  C   PRO   160      50.296  52.993  71.110  1.00  0.00           C  
ATOM   2472  O   PRO   160      49.885  52.977  72.279  1.00  0.00           O  
ATOM   2473  N   GLY   161      51.574  53.000  70.824  1.00  0.00           N  
ATOM   2474  H   GLY   161      51.777  53.166  69.848  1.00  0.00           H  
ATOM   2475  CA  GLY   161      52.707  52.904  71.779  1.00  0.00           C  
ATOM   2476  HA2 GLY   161      53.646  53.106  71.265  1.00  0.00           H  
ATOM   2477  HA3 GLY   161      52.553  53.635  72.573  1.00  0.00           H  
ATOM   2478  C   GLY   161      52.916  51.493  72.398  1.00  0.00           C  
ATOM   2479  O   GLY   161      53.837  51.249  73.250  1.00  0.00           O  
ATOM   2480  N   SER   162      52.105  50.506  72.055  1.00  0.00           N  
ATOM   2481  H   SER   162      51.485  50.702  71.283  1.00  0.00           H  
ATOM   2482  CA  SER   162      51.858  49.284  72.791  1.00  0.00           C  
ATOM   2483  HA  SER   162      52.268  49.415  73.792  1.00  0.00           H  
ATOM   2484  CB  SER   162      50.283  49.248  72.957  1.00  0.00           C  
ATOM   2485  HB2 SER   162      49.922  50.250  73.190  1.00  0.00           H  
ATOM   2486  HB3 SER   162      49.843  49.011  71.988  1.00  0.00           H  
ATOM   2487  OG  SER   162      50.014  48.319  73.936  1.00  0.00           O  
ATOM   2488  HG  SER   162      49.093  48.446  74.175  1.00  0.00           H  
ATOM   2489  C   SER   162      52.388  48.096  72.176  1.00  0.00           C  
ATOM   2490  O   SER   162      52.598  48.048  70.974  1.00  0.00           O  
ATOM   2491  N   ARG   163      52.891  47.169  73.004  1.00  0.00           N  
ATOM   2492  H   ARG   163      52.721  47.313  73.989  1.00  0.00           H  
ATOM   2493  CA  ARG   163      53.577  45.924  72.594  1.00  0.00           C  
ATOM   2494  HA  ARG   163      54.302  46.120  71.803  1.00  0.00           H  
ATOM   2495  CB  ARG   163      54.192  45.289  73.881  1.00  0.00           C  
ATOM   2496  HB2 ARG   163      54.921  45.956  74.340  1.00  0.00           H  
ATOM   2497  HB3 ARG   163      53.433  45.154  74.652  1.00  0.00           H  
ATOM   2498  CG  ARG   163      54.852  43.960  73.560  1.00  0.00           C  
ATOM   2499  HG2 ARG   163      54.422  43.443  72.703  1.00  0.00           H  
ATOM   2500  HG3 ARG   163      55.862  44.188  73.220  1.00  0.00           H  
ATOM   2501  CD  ARG   163      54.798  42.913  74.677  1.00  0.00           C  
ATOM   2502  HD2 ARG   163      55.688  42.288  74.603  1.00  0.00           H  
ATOM   2503  HD3 ARG   163      54.792  43.422  75.642  1.00  0.00           H  
ATOM   2504  NE  ARG   163      53.601  42.056  74.661  1.00  0.00           N  
ATOM   2505  HE  ARG   163      52.794  42.335  75.201  1.00  0.00           H  
ATOM   2506  CZ  ARG   163      53.462  40.836  74.208  1.00  0.00           C  
ATOM   2507  NH1 ARG   163      52.372  40.198  74.500  1.00  0.00           N  
ATOM   2508 HH11 ARG   163      51.671  40.627  75.086  1.00  0.00           H  
ATOM   2509 HH12 ARG   163      52.279  39.225  74.244  1.00  0.00           H  
ATOM   2510  NH2 ARG   163      54.422  40.268  73.573  1.00  0.00           N  
ATOM   2511 HH21 ARG   163      55.228  40.830  73.337  1.00  0.00           H  
ATOM   2512 HH22 ARG   163      54.224  39.349  73.206  1.00  0.00           H  
ATOM   2513  C   ARG   163      52.480  45.019  71.880  1.00  0.00           C  
ATOM   2514  O   ARG   163      52.735  44.405  70.855  1.00  0.00           O  
ATOM   2515  N   GLU   164      51.245  44.918  72.482  1.00  0.00           N  
ATOM   2516  H   GLU   164      51.007  45.499  73.273  1.00  0.00           H  
ATOM   2517  CA  GLU   164      50.200  43.936  72.168  1.00  0.00           C  
ATOM   2518  HA  GLU   164      50.645  42.945  72.265  1.00  0.00           H  
ATOM   2519  CB  GLU   164      49.137  44.064  73.261  1.00  0.00           C  
ATOM   2520  HB2 GLU   164      48.551  44.976  73.144  1.00  0.00           H  
ATOM   2521  HB3 GLU   164      48.424  43.243  73.182  1.00  0.00           H  
ATOM   2522  CG  GLU   164      49.595  44.136  74.726  1.00  0.00           C  
ATOM   2523  HG2 GLU   164      50.143  45.066  74.879  1.00  0.00           H  
ATOM   2524  HG3 GLU   164      48.626  44.192  75.223  1.00  0.00           H  
ATOM   2525  CD  GLU   164      50.432  42.977  75.166  1.00  0.00           C  
ATOM   2526  OE1 GLU   164      50.128  41.795  74.842  1.00  0.00           O  
ATOM   2527  OE2 GLU   164      51.444  43.338  75.724  1.00  0.00           O  
ATOM   2528  C   GLU   164      49.580  44.098  70.746  1.00  0.00           C  
ATOM   2529  O   GLU   164      48.916  43.131  70.279  1.00  0.00           O  
ATOM   2530  N   ALA   165      49.813  45.236  70.070  1.00  0.00           N  
ATOM   2531  H   ALA   165      50.297  46.047  70.426  1.00  0.00           H  
ATOM   2532  CA  ALA   165      49.357  45.385  68.671  1.00  0.00           C  
ATOM   2533  HA  ALA   165      49.597  44.489  68.100  1.00  0.00           H  
ATOM   2534  CB  ALA   165      47.861  45.672  68.622  1.00  0.00           C  
ATOM   2535  HB1 ALA   165      47.619  46.659  69.016  1.00  0.00           H  
ATOM   2536  HB2 ALA   165      47.515  45.538  67.597  1.00  0.00           H  
ATOM   2537  HB3 ALA   165      47.305  44.952  69.222  1.00  0.00           H  
ATOM   2538  C   ALA   165      50.169  46.471  68.002  1.00  0.00           C  
ATOM   2539  O   ALA   165      49.767  47.619  68.015  1.00  0.00           O  
ATOM   2540  N   PRO   166      51.333  46.155  67.358  1.00  0.00           N  
ATOM   2541  CD  PRO   166      52.135  44.951  67.587  1.00  0.00           C  
ATOM   2542  HD2 PRO   166      52.192  44.453  66.618  1.00  0.00           H  
ATOM   2543  HD3 PRO   166      51.853  44.291  68.407  1.00  0.00           H  
ATOM   2544  CG  PRO   166      53.564  45.473  67.887  1.00  0.00           C  
ATOM   2545  HG2 PRO   166      54.306  44.700  67.689  1.00  0.00           H  
ATOM   2546  HG3 PRO   166      53.695  45.781  68.924  1.00  0.00           H  
ATOM   2547  CB  PRO   166      53.637  46.582  66.895  1.00  0.00           C  
ATOM   2548  HB2 PRO   166      53.833  46.141  65.918  1.00  0.00           H  
ATOM   2549  HB3 PRO   166      54.511  47.207  67.076  1.00  0.00           H  
ATOM   2550  CA  PRO   166      52.262  47.225  66.956  1.00  0.00           C  
ATOM   2551  HA  PRO   166      52.247  47.919  67.795  1.00  0.00           H  
ATOM   2552  C   PRO   166      51.895  47.960  65.697  1.00  0.00           C  
ATOM   2553  O   PRO   166      52.489  49.055  65.519  1.00  0.00           O  
ATOM   2554  N   GLY   167      50.979  47.516  64.862  1.00  0.00           N  
ATOM   2555  H   GLY   167      50.526  46.641  65.082  1.00  0.00           H  
ATOM   2556  CA  GLY   167      50.409  48.254  63.748  1.00  0.00           C  
ATOM   2557  HA2 GLY   167      49.341  48.052  63.662  1.00  0.00           H  
ATOM   2558  HA3 GLY   167      50.507  49.338  63.792  1.00  0.00           H  
ATOM   2559  C   GLY   167      50.951  47.721  62.393  1.00  0.00           C  
ATOM   2560  O   GLY   167      52.030  47.174  62.372  1.00  0.00           O  
ATOM   2561  N   ASN   168      50.229  47.892  61.325  1.00  0.00           N  
ATOM   2562  H   ASN   168      49.294  48.248  61.458  1.00  0.00           H  
ATOM   2563  CA  ASN   168      50.686  47.738  59.926  1.00  0.00           C  
ATOM   2564  HA  ASN   168      49.804  47.858  59.297  1.00  0.00           H  
ATOM   2565  CB  ASN   168      51.644  48.934  59.593  1.00  0.00           C  
ATOM   2566  HB2 ASN   168      52.591  48.843  60.125  1.00  0.00           H  
ATOM   2567  HB3 ASN   168      51.868  48.804  58.534  1.00  0.00           H  
ATOM   2568  CG  ASN   168      51.056  50.278  59.878  1.00  0.00           C  
ATOM   2569  OD1 ASN   168      50.058  50.648  59.344  1.00  0.00           O  
ATOM   2570  ND2 ASN   168      51.645  51.125  60.649  1.00  0.00           N  
ATOM   2571 HD21 ASN   168      51.290  52.068  60.570  1.00  0.00           H  
ATOM   2572 HD22 ASN   168      52.495  50.879  61.136  1.00  0.00           H  
ATOM   2573  C   ASN   168      51.291  46.323  59.589  1.00  0.00           C  
ATOM   2574  O   ASN   168      51.831  46.235  58.522  1.00  0.00           O  
ATOM   2575  N   VAL   169      51.294  45.270  60.432  1.00  0.00           N  
ATOM   2576  H   VAL   169      50.672  45.322  61.226  1.00  0.00           H  
ATOM   2577  CA  VAL   169      52.082  44.030  60.328  1.00  0.00           C  
ATOM   2578  HA  VAL   169      53.107  44.399  60.325  1.00  0.00           H  
ATOM   2579  CB  VAL   169      51.982  43.116  61.544  1.00  0.00           C  
ATOM   2580  HB  VAL   169      52.777  42.375  61.460  1.00  0.00           H  
ATOM   2581  CG1 VAL   169      52.138  43.844  62.897  1.00  0.00           C  
ATOM   2582 HG11 VAL   169      52.187  43.110  63.702  1.00  0.00           H  
ATOM   2583 HG12 VAL   169      53.059  44.426  62.869  1.00  0.00           H  
ATOM   2584 HG13 VAL   169      51.349  44.582  63.045  1.00  0.00           H  
ATOM   2585  CG2 VAL   169      50.631  42.426  61.648  1.00  0.00           C  
ATOM   2586 HG21 VAL   169      50.314  41.885  60.756  1.00  0.00           H  
ATOM   2587 HG22 VAL   169      50.611  41.613  62.373  1.00  0.00           H  
ATOM   2588 HG23 VAL   169      49.908  43.176  61.967  1.00  0.00           H  
ATOM   2589  C   VAL   169      52.049  43.244  58.961  1.00  0.00           C  
ATOM   2590  O   VAL   169      53.058  42.877  58.412  1.00  0.00           O  
ATOM   2591  N   GLY   170      50.848  43.307  58.341  1.00  0.00           N  
ATOM   2592  H   GLY   170      50.031  43.664  58.815  1.00  0.00           H  
ATOM   2593  CA  GLY   170      50.758  42.828  56.888  1.00  0.00           C  
ATOM   2594  HA2 GLY   170      51.045  41.776  56.909  1.00  0.00           H  
ATOM   2595  HA3 GLY   170      49.712  42.928  56.599  1.00  0.00           H  
ATOM   2596  C   GLY   170      51.642  43.567  55.828  1.00  0.00           C  
ATOM   2597  O   GLY   170      51.901  42.969  54.800  1.00  0.00           O  
ATOM   2598  N   LEU   171      52.030  44.824  56.117  1.00  0.00           N  
ATOM   2599  H   LEU   171      51.578  45.257  56.910  1.00  0.00           H  
ATOM   2600  CA  LEU   171      53.091  45.472  55.327  1.00  0.00           C  
ATOM   2601  HA  LEU   171      52.940  45.243  54.273  1.00  0.00           H  
ATOM   2602  CB  LEU   171      53.012  46.977  55.369  1.00  0.00           C  
ATOM   2603  HB2 LEU   171      53.279  47.329  56.365  1.00  0.00           H  
ATOM   2604  HB3 LEU   171      53.719  47.560  54.777  1.00  0.00           H  
ATOM   2605  CG  LEU   171      51.620  47.448  54.939  1.00  0.00           C  
ATOM   2606  HG  LEU   171      50.769  46.882  55.319  1.00  0.00           H  
ATOM   2607  CD1 LEU   171      51.195  48.934  55.382  1.00  0.00           C  
ATOM   2608 HD11 LEU   171      50.957  48.966  56.445  1.00  0.00           H  
ATOM   2609 HD12 LEU   171      51.947  49.599  54.956  1.00  0.00           H  
ATOM   2610 HD13 LEU   171      50.253  49.072  54.852  1.00  0.00           H  
ATOM   2611  CD2 LEU   171      51.461  47.377  53.378  1.00  0.00           C  
ATOM   2612 HD21 LEU   171      50.563  47.824  52.950  1.00  0.00           H  
ATOM   2613 HD22 LEU   171      52.325  47.862  52.925  1.00  0.00           H  
ATOM   2614 HD23 LEU   171      51.427  46.311  53.153  1.00  0.00           H  
ATOM   2615  C   LEU   171      54.500  44.975  55.670  1.00  0.00           C  
ATOM   2616  O   LEU   171      55.419  44.919  54.839  1.00  0.00           O  
ATOM   2617  N   LEU   172      54.709  44.557  56.932  1.00  0.00           N  
ATOM   2618  H   LEU   172      53.913  44.514  57.553  1.00  0.00           H  
ATOM   2619  CA  LEU   172      56.016  43.927  57.369  1.00  0.00           C  
ATOM   2620  HA  LEU   172      56.867  44.512  57.019  1.00  0.00           H  
ATOM   2621  CB  LEU   172      56.139  43.792  58.883  1.00  0.00           C  
ATOM   2622  HB2 LEU   172      55.280  43.200  59.200  1.00  0.00           H  
ATOM   2623  HB3 LEU   172      57.024  43.246  59.209  1.00  0.00           H  
ATOM   2624  CG  LEU   172      56.228  45.064  59.666  1.00  0.00           C  
ATOM   2625  HG  LEU   172      55.447  45.773  59.390  1.00  0.00           H  
ATOM   2626  CD1 LEU   172      56.027  44.869  61.154  1.00  0.00           C  
ATOM   2627 HD11 LEU   172      55.752  45.847  61.548  1.00  0.00           H  
ATOM   2628 HD12 LEU   172      55.163  44.244  61.381  1.00  0.00           H  
ATOM   2629 HD13 LEU   172      56.879  44.411  61.658  1.00  0.00           H  
ATOM   2630  CD2 LEU   172      57.551  45.729  59.362  1.00  0.00           C  
ATOM   2631 HD21 LEU   172      57.822  45.749  58.306  1.00  0.00           H  
ATOM   2632 HD22 LEU   172      57.437  46.745  59.740  1.00  0.00           H  
ATOM   2633 HD23 LEU   172      58.315  45.275  59.992  1.00  0.00           H  
ATOM   2634  C   LEU   172      56.187  42.513  56.857  1.00  0.00           C  
ATOM   2635  O   LEU   172      57.264  42.107  56.467  1.00  0.00           O  
ATOM   2636  N   ASP   173      55.065  41.774  56.720  1.00  0.00           N  
ATOM   2637  H   ASP   173      54.199  42.188  57.032  1.00  0.00           H  
ATOM   2638  CA  ASP   173      55.051  40.400  56.104  1.00  0.00           C  
ATOM   2639  HA  ASP   173      55.733  39.715  56.607  1.00  0.00           H  
ATOM   2640  CB  ASP   173      53.665  39.722  56.226  1.00  0.00           C  
ATOM   2641  HB2 ASP   173      52.883  40.385  55.853  1.00  0.00           H  
ATOM   2642  HB3 ASP   173      53.712  38.831  55.600  1.00  0.00           H  
ATOM   2643  CG  ASP   173      53.106  39.387  57.613  1.00  0.00           C  
ATOM   2644  OD1 ASP   173      53.652  39.701  58.724  1.00  0.00           O  
ATOM   2645  OD2 ASP   173      51.976  38.874  57.616  1.00  0.00           O  
ATOM   2646  C   ASP   173      55.522  40.470  54.682  1.00  0.00           C  
ATOM   2647  O   ASP   173      56.439  39.797  54.240  1.00  0.00           O  
ATOM   2648  N   GLN   174      54.969  41.453  53.911  1.00  0.00           N  
ATOM   2649  H   GLN   174      54.274  41.989  54.409  1.00  0.00           H  
ATOM   2650  CA  GLN   174      55.416  41.913  52.632  1.00  0.00           C  
ATOM   2651  HA  GLN   174      55.289  41.081  51.940  1.00  0.00           H  
ATOM   2652  CB  GLN   174      54.628  43.097  52.050  1.00  0.00           C  
ATOM   2653  HB2 GLN   174      54.692  43.985  52.679  1.00  0.00           H  
ATOM   2654  HB3 GLN   174      55.010  43.293  51.048  1.00  0.00           H  
ATOM   2655  CG  GLN   174      53.128  42.766  51.898  1.00  0.00           C  
ATOM   2656  HG2 GLN   174      53.029  42.119  51.026  1.00  0.00           H  
ATOM   2657  HG3 GLN   174      52.701  42.277  52.774  1.00  0.00           H  
ATOM   2658  CD  GLN   174      52.199  44.002  51.774  1.00  0.00           C  
ATOM   2659  OE1 GLN   174      52.528  45.060  51.384  1.00  0.00           O  
ATOM   2660  NE2 GLN   174      50.909  43.870  52.150  1.00  0.00           N  
ATOM   2661 HE21 GLN   174      50.321  44.688  52.075  1.00  0.00           H  
ATOM   2662 HE22 GLN   174      50.609  43.064  52.679  1.00  0.00           H  
ATOM   2663  C   GLN   174      56.893  42.309  52.667  1.00  0.00           C  
ATOM   2664  O   GLN   174      57.649  41.725  51.898  1.00  0.00           O  
ATOM   2665  N   ARG   175      57.347  43.095  53.709  1.00  0.00           N  
ATOM   2666  H   ARG   175      56.710  43.679  54.231  1.00  0.00           H  
ATOM   2667  CA  ARG   175      58.723  43.668  53.611  1.00  0.00           C  
ATOM   2668  HA  ARG   175      58.813  44.112  52.620  1.00  0.00           H  
ATOM   2669  CB  ARG   175      58.985  44.772  54.655  1.00  0.00           C  
ATOM   2670  HB2 ARG   175      58.131  45.411  54.882  1.00  0.00           H  
ATOM   2671  HB3 ARG   175      59.103  44.362  55.657  1.00  0.00           H  
ATOM   2672  CG  ARG   175      60.132  45.800  54.289  1.00  0.00           C  
ATOM   2673  HG2 ARG   175      61.149  45.468  54.501  1.00  0.00           H  
ATOM   2674  HG3 ARG   175      60.040  46.111  53.248  1.00  0.00           H  
ATOM   2675  CD  ARG   175      60.077  46.999  55.271  1.00  0.00           C  
ATOM   2676  HD2 ARG   175      60.854  47.641  54.856  1.00  0.00           H  
ATOM   2677  HD3 ARG   175      59.081  47.443  55.283  1.00  0.00           H  
ATOM   2678  NE  ARG   175      60.529  46.597  56.597  1.00  0.00           N  
ATOM   2679  HE  ARG   175      61.034  45.729  56.704  1.00  0.00           H  
ATOM   2680  CZ  ARG   175      60.402  47.230  57.710  1.00  0.00           C  
ATOM   2681  NH1 ARG   175      59.698  48.332  57.773  1.00  0.00           N  
ATOM   2682 HH11 ARG   175      59.394  48.777  56.919  1.00  0.00           H  
ATOM   2683 HH12 ARG   175      59.742  48.830  58.650  1.00  0.00           H  
ATOM   2684  NH2 ARG   175      60.899  46.904  58.844  1.00  0.00           N  
ATOM   2685 HH21 ARG   175      61.328  46.004  59.003  1.00  0.00           H  
ATOM   2686 HH22 ARG   175      60.649  47.464  59.648  1.00  0.00           H  
ATOM   2687  C   ARG   175      59.777  42.620  53.777  1.00  0.00           C  
ATOM   2688  O   ARG   175      60.796  42.671  53.156  1.00  0.00           O  
ATOM   2689  N   LEU   176      59.472  41.692  54.680  1.00  0.00           N  
ATOM   2690  H   LEU   176      58.561  41.756  55.109  1.00  0.00           H  
ATOM   2691  CA  LEU   176      60.326  40.523  55.062  1.00  0.00           C  
ATOM   2692  HA  LEU   176      61.322  40.825  55.387  1.00  0.00           H  
ATOM   2693  CB  LEU   176      59.707  39.994  56.389  1.00  0.00           C  
ATOM   2694  HB2 LEU   176      59.596  40.817  57.095  1.00  0.00           H  
ATOM   2695  HB3 LEU   176      58.675  39.660  56.283  1.00  0.00           H  
ATOM   2696  CG  LEU   176      60.620  38.906  56.999  1.00  0.00           C  
ATOM   2697  HG  LEU   176      60.942  38.200  56.233  1.00  0.00           H  
ATOM   2698  CD1 LEU   176      61.797  39.437  57.771  1.00  0.00           C  
ATOM   2699 HD11 LEU   176      62.318  40.079  57.062  1.00  0.00           H  
ATOM   2700 HD12 LEU   176      61.671  40.064  58.654  1.00  0.00           H  
ATOM   2701 HD13 LEU   176      62.583  38.709  57.973  1.00  0.00           H  
ATOM   2702  CD2 LEU   176      59.816  38.128  57.965  1.00  0.00           C  
ATOM   2703 HD21 LEU   176      60.263  37.164  58.207  1.00  0.00           H  
ATOM   2704 HD22 LEU   176      59.556  38.652  58.884  1.00  0.00           H  
ATOM   2705 HD23 LEU   176      58.873  37.878  57.478  1.00  0.00           H  
ATOM   2706  C   LEU   176      60.466  39.500  53.927  1.00  0.00           C  
ATOM   2707  O   LEU   176      61.527  38.864  53.804  1.00  0.00           O  
ATOM   2708  N   ALA   177      59.482  39.359  53.016  1.00  0.00           N  
ATOM   2709  H   ALA   177      58.662  39.932  53.157  1.00  0.00           H  
ATOM   2710  CA  ALA   177      59.551  38.624  51.750  1.00  0.00           C  
ATOM   2711  HA  ALA   177      60.072  37.670  51.838  1.00  0.00           H  
ATOM   2712  CB  ALA   177      58.179  38.179  51.375  1.00  0.00           C  
ATOM   2713  HB1 ALA   177      57.442  38.954  51.585  1.00  0.00           H  
ATOM   2714  HB2 ALA   177      58.026  37.968  50.317  1.00  0.00           H  
ATOM   2715  HB3 ALA   177      57.817  37.335  51.964  1.00  0.00           H  
ATOM   2716  C   ALA   177      60.427  39.416  50.770  1.00  0.00           C  
ATOM   2717  O   ALA   177      61.359  38.873  50.152  1.00  0.00           O  
ATOM   2718  N   LEU   178      60.264  40.727  50.700  1.00  0.00           N  
ATOM   2719  H   LEU   178      59.509  41.122  51.243  1.00  0.00           H  
ATOM   2720  CA  LEU   178      61.036  41.647  49.812  1.00  0.00           C  
ATOM   2721  HA  LEU   178      60.883  41.212  48.824  1.00  0.00           H  
ATOM   2722  CB  LEU   178      60.396  43.070  49.748  1.00  0.00           C  
ATOM   2723  HB2 LEU   178      60.366  43.404  50.785  1.00  0.00           H  
ATOM   2724  HB3 LEU   178      60.978  43.767  49.144  1.00  0.00           H  
ATOM   2725  CG  LEU   178      59.011  43.005  49.036  1.00  0.00           C  
ATOM   2726  HG  LEU   178      58.496  42.099  49.355  1.00  0.00           H  
ATOM   2727  CD1 LEU   178      58.179  44.172  49.547  1.00  0.00           C  
ATOM   2728 HD11 LEU   178      57.183  44.074  49.114  1.00  0.00           H  
ATOM   2729 HD12 LEU   178      57.944  44.196  50.611  1.00  0.00           H  
ATOM   2730 HD13 LEU   178      58.668  45.071  49.171  1.00  0.00           H  
ATOM   2731  CD2 LEU   178      59.108  42.951  47.515  1.00  0.00           C  
ATOM   2732 HD21 LEU   178      59.610  42.086  47.082  1.00  0.00           H  
ATOM   2733 HD22 LEU   178      58.124  42.975  47.047  1.00  0.00           H  
ATOM   2734 HD23 LEU   178      59.738  43.794  47.227  1.00  0.00           H  
ATOM   2735  C   LEU   178      62.547  41.698  50.155  1.00  0.00           C  
ATOM   2736  O   LEU   178      63.434  41.746  49.316  1.00  0.00           O  
ATOM   2737  N   GLN   179      62.833  41.590  51.479  1.00  0.00           N  
ATOM   2738  H   GLN   179      62.058  41.647  52.125  1.00  0.00           H  
ATOM   2739  CA  GLN   179      64.210  41.398  52.028  1.00  0.00           C  
ATOM   2740  HA  GLN   179      64.775  42.178  51.517  1.00  0.00           H  
ATOM   2741  CB  GLN   179      64.329  41.696  53.469  1.00  0.00           C  
ATOM   2742  HB2 GLN   179      63.601  41.036  53.940  1.00  0.00           H  
ATOM   2743  HB3 GLN   179      65.364  41.537  53.773  1.00  0.00           H  
ATOM   2744  CG  GLN   179      64.057  43.121  53.903  1.00  0.00           C  
ATOM   2745  HG2 GLN   179      64.915  43.759  53.694  1.00  0.00           H  
ATOM   2746  HG3 GLN   179      63.186  43.436  53.328  1.00  0.00           H  
ATOM   2747  CD  GLN   179      63.702  43.283  55.369  1.00  0.00           C  
ATOM   2748  OE1 GLN   179      63.524  42.326  56.071  1.00  0.00           O  
ATOM   2749  NE2 GLN   179      63.713  44.467  55.865  1.00  0.00           N  
ATOM   2750 HE21 GLN   179      63.612  44.599  56.862  1.00  0.00           H  
ATOM   2751 HE22 GLN   179      63.917  45.239  55.246  1.00  0.00           H  
ATOM   2752  C   GLN   179      64.851  40.118  51.573  1.00  0.00           C  
ATOM   2753  O   GLN   179      65.969  40.139  51.028  1.00  0.00           O  
ATOM   2754  N   TRP   180      64.164  39.018  51.795  1.00  0.00           N  
ATOM   2755  H   TRP   180      63.387  39.135  52.429  1.00  0.00           H  
ATOM   2756  CA  TRP   180      64.434  37.641  51.289  1.00  0.00           C  
ATOM   2757  HA  TRP   180      65.409  37.373  51.697  1.00  0.00           H  
ATOM   2758  CB  TRP   180      63.222  36.802  51.886  1.00  0.00           C  
ATOM   2759  HB2 TRP   180      63.104  36.957  52.958  1.00  0.00           H  
ATOM   2760  HB3 TRP   180      62.327  37.051  51.314  1.00  0.00           H  
ATOM   2761  CG  TRP   180      63.288  35.333  51.644  1.00  0.00           C  
ATOM   2762  CD1 TRP   180      63.552  34.462  52.674  1.00  0.00           C  
ATOM   2763  HD1 TRP   180      63.868  34.668  53.686  1.00  0.00           H  
ATOM   2764  NE1 TRP   180      63.665  33.190  52.138  1.00  0.00           N  
ATOM   2765  HE1 TRP   180      63.833  32.447  52.802  1.00  0.00           H  
ATOM   2766  CE2 TRP   180      63.448  33.154  50.771  1.00  0.00           C  
ATOM   2767  CZ2 TRP   180      63.462  32.153  49.800  1.00  0.00           C  
ATOM   2768  HZ2 TRP   180      63.778  31.150  50.043  1.00  0.00           H  
ATOM   2769  CH2 TRP   180      63.121  32.484  48.515  1.00  0.00           C  
ATOM   2770  HH2 TRP   180      63.256  31.844  47.655  1.00  0.00           H  
ATOM   2771  CZ3 TRP   180      62.660  33.831  48.217  1.00  0.00           C  
ATOM   2772  HZ3 TRP   180      62.491  34.128  47.192  1.00  0.00           H  
ATOM   2773  CE3 TRP   180      62.638  34.807  49.185  1.00  0.00           C  
ATOM   2774  HE3 TRP   180      62.445  35.836  48.918  1.00  0.00           H  
ATOM   2775  CD2 TRP   180      63.034  34.506  50.476  1.00  0.00           C  
ATOM   2776  C   TRP   180      64.481  37.557  49.787  1.00  0.00           C  
ATOM   2777  O   TRP   180      65.252  36.720  49.298  1.00  0.00           O  
ATOM   2778  N   VAL   181      63.722  38.403  49.039  1.00  0.00           N  
ATOM   2779  H   VAL   181      62.987  38.984  49.416  1.00  0.00           H  
ATOM   2780  CA  VAL   181      63.906  38.478  47.588  1.00  0.00           C  
ATOM   2781  HA  VAL   181      63.932  37.491  47.126  1.00  0.00           H  
ATOM   2782  CB  VAL   181      62.735  39.275  46.917  1.00  0.00           C  
ATOM   2783  HB  VAL   181      62.584  40.258  47.364  1.00  0.00           H  
ATOM   2784  CG1 VAL   181      63.031  39.744  45.454  1.00  0.00           C  
ATOM   2785 HG11 VAL   181      63.928  40.362  45.431  1.00  0.00           H  
ATOM   2786 HG12 VAL   181      63.103  38.896  44.773  1.00  0.00           H  
ATOM   2787 HG13 VAL   181      62.257  40.417  45.086  1.00  0.00           H  
ATOM   2788  CG2 VAL   181      61.392  38.551  46.904  1.00  0.00           C  
ATOM   2789 HG21 VAL   181      61.007  38.272  47.885  1.00  0.00           H  
ATOM   2790 HG22 VAL   181      60.616  39.130  46.404  1.00  0.00           H  
ATOM   2791 HG23 VAL   181      61.484  37.636  46.319  1.00  0.00           H  
ATOM   2792  C   VAL   181      65.272  39.177  47.169  1.00  0.00           C  
ATOM   2793  O   VAL   181      66.097  38.553  46.515  1.00  0.00           O  
ATOM   2794  N   GLN   182      65.564  40.356  47.753  1.00  0.00           N  
ATOM   2795  H   GLN   182      64.863  40.891  48.245  1.00  0.00           H  
ATOM   2796  CA  GLN   182      66.877  41.028  47.716  1.00  0.00           C  
ATOM   2797  HA  GLN   182      67.117  41.371  46.709  1.00  0.00           H  
ATOM   2798  CB  GLN   182      66.804  42.248  48.672  1.00  0.00           C  
ATOM   2799  HB2 GLN   182      66.238  42.026  49.577  1.00  0.00           H  
ATOM   2800  HB3 GLN   182      67.810  42.580  48.929  1.00  0.00           H  
ATOM   2801  CG  GLN   182      66.012  43.370  48.054  1.00  0.00           C  
ATOM   2802  HG2 GLN   182      64.934  43.211  48.018  1.00  0.00           H  
ATOM   2803  HG3 GLN   182      66.032  44.144  48.821  1.00  0.00           H  
ATOM   2804  CD  GLN   182      66.476  43.911  46.704  1.00  0.00           C  
ATOM   2805  OE1 GLN   182      67.614  43.819  46.300  1.00  0.00           O  
ATOM   2806  NE2 GLN   182      65.589  44.476  45.978  1.00  0.00           N  
ATOM   2807 HE21 GLN   182      65.903  44.670  45.038  1.00  0.00           H  
ATOM   2808 HE22 GLN   182      64.634  44.506  46.305  1.00  0.00           H  
ATOM   2809  C   GLN   182      68.002  40.061  48.129  1.00  0.00           C  
ATOM   2810  O   GLN   182      69.131  40.097  47.624  1.00  0.00           O  
ATOM   2811  N   GLU   183      67.844  39.104  49.039  1.00  0.00           N  
ATOM   2812  H   GLU   183      66.962  39.080  49.529  1.00  0.00           H  
ATOM   2813  CA  GLU   183      68.848  38.136  49.471  1.00  0.00           C  
ATOM   2814  HA  GLU   183      69.773  38.695  49.609  1.00  0.00           H  
ATOM   2815  CB  GLU   183      68.453  37.481  50.833  1.00  0.00           C  
ATOM   2816  HB2 GLU   183      68.317  38.269  51.573  1.00  0.00           H  
ATOM   2817  HB3 GLU   183      67.483  36.985  50.876  1.00  0.00           H  
ATOM   2818  CG  GLU   183      69.565  36.559  51.291  1.00  0.00           C  
ATOM   2819  HG2 GLU   183      69.354  36.015  52.213  1.00  0.00           H  
ATOM   2820  HG3 GLU   183      69.885  35.800  50.578  1.00  0.00           H  
ATOM   2821  CD  GLU   183      70.893  37.336  51.654  1.00  0.00           C  
ATOM   2822  OE1 GLU   183      71.921  37.091  51.022  1.00  0.00           O  
ATOM   2823  OE2 GLU   183      70.845  38.094  52.651  1.00  0.00           O  
ATOM   2824  C   GLU   183      69.030  37.038  48.414  1.00  0.00           C  
ATOM   2825  O   GLU   183      70.134  36.815  47.957  1.00  0.00           O  
ATOM   2826  N   ASN   184      67.926  36.336  48.033  1.00  0.00           N  
ATOM   2827  H   ASN   184      67.041  36.592  48.449  1.00  0.00           H  
ATOM   2828  CA  ASN   184      67.981  35.054  47.298  1.00  0.00           C  
ATOM   2829  HA  ASN   184      69.023  34.733  47.310  1.00  0.00           H  
ATOM   2830  CB  ASN   184      67.164  33.971  48.021  1.00  0.00           C  
ATOM   2831  HB2 ASN   184      66.115  34.221  47.859  1.00  0.00           H  
ATOM   2832  HB3 ASN   184      67.359  33.037  47.493  1.00  0.00           H  
ATOM   2833  CG  ASN   184      67.557  33.841  49.520  1.00  0.00           C  
ATOM   2834  OD1 ASN   184      68.588  33.445  49.936  1.00  0.00           O  
ATOM   2835  ND2 ASN   184      66.547  34.233  50.324  1.00  0.00           N  
ATOM   2836 HD21 ASN   184      66.736  34.247  51.316  1.00  0.00           H  
ATOM   2837 HD22 ASN   184      65.776  34.779  49.966  1.00  0.00           H  
ATOM   2838  C   ASN   184      67.550  35.052  45.772  1.00  0.00           C  
ATOM   2839  O   ASN   184      67.730  33.980  45.198  1.00  0.00           O  
ATOM   2840  N   VAL   185      67.082  36.112  45.165  1.00  0.00           N  
ATOM   2841  H   VAL   185      66.834  36.899  45.748  1.00  0.00           H  
ATOM   2842  CA  VAL   185      66.364  36.076  43.870  1.00  0.00           C  
ATOM   2843  HA  VAL   185      65.851  35.115  43.886  1.00  0.00           H  
ATOM   2844  CB  VAL   185      65.275  37.083  43.690  1.00  0.00           C  
ATOM   2845  HB  VAL   185      64.817  37.259  44.663  1.00  0.00           H  
ATOM   2846  CG1 VAL   185      65.785  38.427  43.172  1.00  0.00           C  
ATOM   2847 HG11 VAL   185      64.999  39.160  42.990  1.00  0.00           H  
ATOM   2848 HG12 VAL   185      66.332  38.760  44.054  1.00  0.00           H  
ATOM   2849 HG13 VAL   185      66.372  38.180  42.288  1.00  0.00           H  
ATOM   2850  CG2 VAL   185      64.108  36.609  42.839  1.00  0.00           C  
ATOM   2851 HG21 VAL   185      64.573  36.452  41.866  1.00  0.00           H  
ATOM   2852 HG22 VAL   185      63.745  35.614  43.096  1.00  0.00           H  
ATOM   2853 HG23 VAL   185      63.278  37.298  42.686  1.00  0.00           H  
ATOM   2854  C   VAL   185      67.389  35.782  42.698  1.00  0.00           C  
ATOM   2855  O   VAL   185      66.911  35.238  41.669  1.00  0.00           O  
ATOM   2856  N   ALA   186      68.678  36.162  42.686  1.00  0.00           N  
ATOM   2857  H   ALA   186      69.008  36.610  43.529  1.00  0.00           H  
ATOM   2858  CA  ALA   186      69.558  35.897  41.572  1.00  0.00           C  
ATOM   2859  HA  ALA   186      69.046  36.355  40.725  1.00  0.00           H  
ATOM   2860  CB  ALA   186      70.946  36.550  41.803  1.00  0.00           C  
ATOM   2861  HB1 ALA   186      70.924  37.617  42.026  1.00  0.00           H  
ATOM   2862  HB2 ALA   186      71.570  35.979  42.491  1.00  0.00           H  
ATOM   2863  HB3 ALA   186      71.411  36.569  40.817  1.00  0.00           H  
ATOM   2864  C   ALA   186      69.687  34.433  41.150  1.00  0.00           C  
ATOM   2865  O   ALA   186      69.969  34.035  39.983  1.00  0.00           O  
ATOM   2866  N   ALA   187      69.636  33.506  42.139  1.00  0.00           N  
ATOM   2867  H   ALA   187      69.598  33.938  43.051  1.00  0.00           H  
ATOM   2868  CA  ALA   187      69.720  32.076  41.909  1.00  0.00           C  
ATOM   2869  HA  ALA   187      70.546  31.799  41.254  1.00  0.00           H  
ATOM   2870  CB  ALA   187      70.065  31.382  43.315  1.00  0.00           C  
ATOM   2871  HB1 ALA   187      70.594  32.102  43.941  1.00  0.00           H  
ATOM   2872  HB2 ALA   187      69.145  31.056  43.800  1.00  0.00           H  
ATOM   2873  HB3 ALA   187      70.605  30.439  43.227  1.00  0.00           H  
ATOM   2874  C   ALA   187      68.473  31.487  41.233  1.00  0.00           C  
ATOM   2875  O   ALA   187      68.642  30.465  40.581  1.00  0.00           O  
ATOM   2876  N   PHE   188      67.356  32.139  41.250  1.00  0.00           N  
ATOM   2877  H   PHE   188      67.456  32.816  41.993  1.00  0.00           H  
ATOM   2878  CA  PHE   188      66.162  32.068  40.396  1.00  0.00           C  
ATOM   2879  HA  PHE   188      65.965  31.020  40.173  1.00  0.00           H  
ATOM   2880  CB  PHE   188      64.909  32.491  41.166  1.00  0.00           C  
ATOM   2881  HB2 PHE   188      65.118  33.529  41.425  1.00  0.00           H  
ATOM   2882  HB3 PHE   188      63.977  32.354  40.618  1.00  0.00           H  
ATOM   2883  CG  PHE   188      64.744  31.686  42.458  1.00  0.00           C  
ATOM   2884  CD1 PHE   188      65.282  32.133  43.704  1.00  0.00           C  
ATOM   2885  HD1 PHE   188      66.009  32.932  43.708  1.00  0.00           H  
ATOM   2886  CE1 PHE   188      65.014  31.557  44.985  1.00  0.00           C  
ATOM   2887  HE1 PHE   188      65.424  32.042  45.859  1.00  0.00           H  
ATOM   2888  CZ  PHE   188      64.222  30.361  44.968  1.00  0.00           C  
ATOM   2889  HZ  PHE   188      64.022  29.925  45.936  1.00  0.00           H  
ATOM   2890  CE2 PHE   188      63.630  29.982  43.759  1.00  0.00           C  
ATOM   2891  HE2 PHE   188      63.010  29.099  43.808  1.00  0.00           H  
ATOM   2892  CD2 PHE   188      63.762  30.677  42.551  1.00  0.00           C  
ATOM   2893  HD2 PHE   188      63.265  30.366  41.644  1.00  0.00           H  
ATOM   2894  C   PHE   188      66.279  32.870  39.058  1.00  0.00           C  
ATOM   2895  O   PHE   188      65.357  32.940  38.263  1.00  0.00           O  
ATOM   2896  N   GLY   189      67.457  33.507  38.835  1.00  0.00           N  
ATOM   2897  H   GLY   189      68.231  33.339  39.461  1.00  0.00           H  
ATOM   2898  CA  GLY   189      67.801  34.196  37.554  1.00  0.00           C  
ATOM   2899  HA2 GLY   189      68.854  34.021  37.337  1.00  0.00           H  
ATOM   2900  HA3 GLY   189      67.154  33.888  36.732  1.00  0.00           H  
ATOM   2901  C   GLY   189      67.728  35.694  37.577  1.00  0.00           C  
ATOM   2902  O   GLY   189      68.201  36.280  36.604  1.00  0.00           O  
ATOM   2903  N   GLY   190      67.057  36.255  38.607  1.00  0.00           N  
ATOM   2904  H   GLY   190      66.785  35.665  39.380  1.00  0.00           H  
ATOM   2905  CA  GLY   190      66.524  37.620  38.677  1.00  0.00           C  
ATOM   2906  HA2 GLY   190      65.971  37.752  37.747  1.00  0.00           H  
ATOM   2907  HA3 GLY   190      65.779  37.677  39.471  1.00  0.00           H  
ATOM   2908  C   GLY   190      67.508  38.715  39.017  1.00  0.00           C  
ATOM   2909  O   GLY   190      68.477  38.315  39.705  1.00  0.00           O  
ATOM   2910  N   ASP   191      67.318  39.969  38.629  1.00  0.00           N  
ATOM   2911  H   ASP   191      66.681  40.192  37.877  1.00  0.00           H  
ATOM   2912  CA  ASP   191      68.116  41.081  39.209  1.00  0.00           C  
ATOM   2913  HA  ASP   191      69.128  40.813  39.511  1.00  0.00           H  
ATOM   2914  CB  ASP   191      68.416  42.176  38.181  1.00  0.00           C  
ATOM   2915  HB2 ASP   191      68.612  41.837  37.163  1.00  0.00           H  
ATOM   2916  HB3 ASP   191      67.518  42.794  38.193  1.00  0.00           H  
ATOM   2917  CG  ASP   191      69.480  43.148  38.550  1.00  0.00           C  
ATOM   2918  OD1 ASP   191      69.654  44.134  37.823  1.00  0.00           O  
ATOM   2919  OD2 ASP   191      70.175  43.014  39.613  1.00  0.00           O  
ATOM   2920  C   ASP   191      67.415  41.592  40.454  1.00  0.00           C  
ATOM   2921  O   ASP   191      66.360  42.075  40.377  1.00  0.00           O  
ATOM   2922  N   PRO   192      67.993  41.497  41.636  1.00  0.00           N  
ATOM   2923  CD  PRO   192      69.264  40.892  41.941  1.00  0.00           C  
ATOM   2924  HD2 PRO   192      70.127  41.067  41.298  1.00  0.00           H  
ATOM   2925  HD3 PRO   192      69.195  39.809  41.840  1.00  0.00           H  
ATOM   2926  CG  PRO   192      69.629  41.223  43.376  1.00  0.00           C  
ATOM   2927  HG2 PRO   192      70.216  42.140  43.328  1.00  0.00           H  
ATOM   2928  HG3 PRO   192      70.157  40.492  43.988  1.00  0.00           H  
ATOM   2929  CB  PRO   192      68.232  41.581  43.995  1.00  0.00           C  
ATOM   2930  HB2 PRO   192      68.456  42.315  44.768  1.00  0.00           H  
ATOM   2931  HB3 PRO   192      67.727  40.694  44.378  1.00  0.00           H  
ATOM   2932  CA  PRO   192      67.426  42.155  42.801  1.00  0.00           C  
ATOM   2933  HA  PRO   192      66.405  41.790  42.917  1.00  0.00           H  
ATOM   2934  C   PRO   192      67.666  43.669  42.704  1.00  0.00           C  
ATOM   2935  O   PRO   192      66.874  44.353  43.347  1.00  0.00           O  
ATOM   2936  N   THR   193      68.564  44.208  41.846  1.00  0.00           N  
ATOM   2937  H   THR   193      69.048  43.545  41.257  1.00  0.00           H  
ATOM   2938  CA  THR   193      68.733  45.652  41.709  1.00  0.00           C  
ATOM   2939  HA  THR   193      68.517  46.187  42.634  1.00  0.00           H  
ATOM   2940  CB  THR   193      70.207  46.009  41.314  1.00  0.00           C  
ATOM   2941  HB  THR   193      70.484  45.553  40.363  1.00  0.00           H  
ATOM   2942  CG2 THR   193      70.635  47.441  41.357  1.00  0.00           C  
ATOM   2943 HG21 THR   193      71.711  47.431  41.181  1.00  0.00           H  
ATOM   2944 HG22 THR   193      70.227  47.881  40.447  1.00  0.00           H  
ATOM   2945 HG23 THR   193      70.432  48.012  42.262  1.00  0.00           H  
ATOM   2946  OG1 THR   193      71.133  45.409  42.214  1.00  0.00           O  
ATOM   2947  HG1 THR   193      71.414  44.570  41.843  1.00  0.00           H  
ATOM   2948  C   THR   193      67.784  46.438  40.694  1.00  0.00           C  
ATOM   2949  O   THR   193      67.699  47.672  40.675  1.00  0.00           O  
ATOM   2950  N   SER   194      67.025  45.675  39.948  1.00  0.00           N  
ATOM   2951  H   SER   194      67.269  44.695  39.934  1.00  0.00           H  
ATOM   2952  CA  SER   194      65.977  46.264  39.076  1.00  0.00           C  
ATOM   2953  HA  SER   194      66.003  47.344  39.224  1.00  0.00           H  
ATOM   2954  CB  SER   194      66.352  46.067  37.634  1.00  0.00           C  
ATOM   2955  HB2 SER   194      65.660  46.657  37.033  1.00  0.00           H  
ATOM   2956  HB3 SER   194      67.334  46.519  37.497  1.00  0.00           H  
ATOM   2957  OG  SER   194      66.312  44.713  37.135  1.00  0.00           O  
ATOM   2958  HG  SER   194      66.365  44.786  36.179  1.00  0.00           H  
ATOM   2959  C   SER   194      64.501  45.853  39.425  1.00  0.00           C  
ATOM   2960  O   SER   194      63.610  46.232  38.738  1.00  0.00           O  
ATOM   2961  N   VAL   195      64.254  45.287  40.598  1.00  0.00           N  
ATOM   2962  H   VAL   195      64.990  45.134  41.272  1.00  0.00           H  
ATOM   2963  CA  VAL   195      62.935  44.676  41.003  1.00  0.00           C  
ATOM   2964  HA  VAL   195      62.761  43.785  40.399  1.00  0.00           H  
ATOM   2965  CB  VAL   195      62.996  44.282  42.472  1.00  0.00           C  
ATOM   2966  HB  VAL   195      63.297  45.244  42.886  1.00  0.00           H  
ATOM   2967  CG1 VAL   195      61.704  43.642  42.990  1.00  0.00           C  
ATOM   2968 HG11 VAL   195      61.690  43.388  44.050  1.00  0.00           H  
ATOM   2969 HG12 VAL   195      60.805  44.204  42.738  1.00  0.00           H  
ATOM   2970 HG13 VAL   195      61.623  42.668  42.509  1.00  0.00           H  
ATOM   2971  CG2 VAL   195      64.049  43.208  42.655  1.00  0.00           C  
ATOM   2972 HG21 VAL   195      63.726  42.276  42.191  1.00  0.00           H  
ATOM   2973 HG22 VAL   195      64.963  43.539  42.161  1.00  0.00           H  
ATOM   2974 HG23 VAL   195      64.289  43.041  43.705  1.00  0.00           H  
ATOM   2975  C   VAL   195      61.655  45.611  40.794  1.00  0.00           C  
ATOM   2976  O   VAL   195      61.724  46.805  41.066  1.00  0.00           O  
ATOM   2977  N   THR   196      60.638  45.026  40.175  1.00  0.00           N  
ATOM   2978  H   THR   196      60.706  44.030  40.025  1.00  0.00           H  
ATOM   2979  CA  THR   196      59.356  45.620  39.942  1.00  0.00           C  
ATOM   2980  HA  THR   196      59.489  46.694  40.079  1.00  0.00           H  
ATOM   2981  CB  THR   196      58.868  45.250  38.535  1.00  0.00           C  
ATOM   2982  HB  THR   196      58.901  44.169  38.397  1.00  0.00           H  
ATOM   2983  CG2 THR   196      57.537  45.723  38.203  1.00  0.00           C  
ATOM   2984 HG21 THR   196      56.812  45.094  38.720  1.00  0.00           H  
ATOM   2985 HG22 THR   196      57.333  46.704  38.633  1.00  0.00           H  
ATOM   2986 HG23 THR   196      57.329  45.596  37.141  1.00  0.00           H  
ATOM   2987  OG1 THR   196      59.678  45.750  37.511  1.00  0.00           O  
ATOM   2988  HG1 THR   196      60.332  45.060  37.375  1.00  0.00           H  
ATOM   2989  C   THR   196      58.352  45.169  40.961  1.00  0.00           C  
ATOM   2990  O   THR   196      58.109  43.984  41.149  1.00  0.00           O  
ATOM   2991  N   LEU   197      57.668  46.174  41.561  1.00  0.00           N  
ATOM   2992  H   LEU   197      57.877  47.142  41.366  1.00  0.00           H  
ATOM   2993  CA  LEU   197      56.428  45.927  42.327  1.00  0.00           C  
ATOM   2994  HA  LEU   197      56.419  44.898  42.687  1.00  0.00           H  
ATOM   2995  CB  LEU   197      56.385  46.933  43.493  1.00  0.00           C  
ATOM   2996  HB2 LEU   197      56.742  47.900  43.139  1.00  0.00           H  
ATOM   2997  HB3 LEU   197      55.369  46.865  43.881  1.00  0.00           H  
ATOM   2998  CG  LEU   197      57.480  46.552  44.487  1.00  0.00           C  
ATOM   2999  HG  LEU   197      58.389  46.337  43.926  1.00  0.00           H  
ATOM   3000  CD1 LEU   197      57.643  47.741  45.484  1.00  0.00           C  
ATOM   3001 HD11 LEU   197      57.989  48.646  44.983  1.00  0.00           H  
ATOM   3002 HD12 LEU   197      56.680  48.040  45.897  1.00  0.00           H  
ATOM   3003 HD13 LEU   197      58.343  47.575  46.303  1.00  0.00           H  
ATOM   3004  CD2 LEU   197      57.113  45.348  45.379  1.00  0.00           C  
ATOM   3005 HD21 LEU   197      56.155  45.529  45.868  1.00  0.00           H  
ATOM   3006 HD22 LEU   197      56.952  44.462  44.767  1.00  0.00           H  
ATOM   3007 HD23 LEU   197      57.928  45.171  46.081  1.00  0.00           H  
ATOM   3008  C   LEU   197      55.164  46.037  41.468  1.00  0.00           C  
ATOM   3009  O   LEU   197      55.126  46.692  40.429  1.00  0.00           O  
ATOM   3010  N   PHE   198      54.093  45.293  41.741  1.00  0.00           N  
ATOM   3011  H   PHE   198      54.166  44.655  42.520  1.00  0.00           H  
ATOM   3012  CA  PHE   198      52.781  45.385  41.143  1.00  0.00           C  
ATOM   3013  HA  PHE   198      52.523  46.400  40.842  1.00  0.00           H  
ATOM   3014  CB  PHE   198      52.791  44.554  39.822  1.00  0.00           C  
ATOM   3015  HB2 PHE   198      53.403  45.170  39.163  1.00  0.00           H  
ATOM   3016  HB3 PHE   198      53.285  43.601  40.013  1.00  0.00           H  
ATOM   3017  CG  PHE   198      51.461  44.282  39.105  1.00  0.00           C  
ATOM   3018  CD1 PHE   198      51.261  43.020  38.507  1.00  0.00           C  
ATOM   3019  HD1 PHE   198      51.975  42.219  38.634  1.00  0.00           H  
ATOM   3020  CE1 PHE   198      49.989  42.706  37.879  1.00  0.00           C  
ATOM   3021  HE1 PHE   198      49.723  41.737  37.483  1.00  0.00           H  
ATOM   3022  CZ  PHE   198      49.059  43.749  37.754  1.00  0.00           C  
ATOM   3023  HZ  PHE   198      48.117  43.516  37.280  1.00  0.00           H  
ATOM   3024  CE2 PHE   198      49.294  45.073  38.270  1.00  0.00           C  
ATOM   3025  HE2 PHE   198      48.505  45.810  38.257  1.00  0.00           H  
ATOM   3026  CD2 PHE   198      50.508  45.271  38.971  1.00  0.00           C  
ATOM   3027  HD2 PHE   198      50.712  46.209  39.465  1.00  0.00           H  
ATOM   3028  C   PHE   198      51.742  44.821  42.138  1.00  0.00           C  
ATOM   3029  O   PHE   198      52.043  43.845  42.824  1.00  0.00           O  
ATOM   3030  N   GLY   199      50.501  45.317  42.136  1.00  0.00           N  
ATOM   3031  H   GLY   199      50.176  45.791  41.306  1.00  0.00           H  
ATOM   3032  CA  GLY   199      49.443  44.911  43.084  1.00  0.00           C  
ATOM   3033  HA2 GLY   199      49.429  43.822  43.130  1.00  0.00           H  
ATOM   3034  HA3 GLY   199      49.623  45.417  44.032  1.00  0.00           H  
ATOM   3035  C   GLY   199      48.041  45.343  42.608  1.00  0.00           C  
ATOM   3036  O   GLY   199      47.994  46.113  41.611  1.00  0.00           O  
ATOM   3037  N   GLU   200      46.902  44.911  43.190  1.00  0.00           N  
ATOM   3038  H   GLU   200      47.019  44.360  44.028  1.00  0.00           H  
ATOM   3039  CA  GLU   200      45.576  45.379  42.789  1.00  0.00           C  
ATOM   3040  HA  GLU   200      45.666  46.344  42.290  1.00  0.00           H  
ATOM   3041  CB  GLU   200      44.915  44.386  41.894  1.00  0.00           C  
ATOM   3042  HB2 GLU   200      45.625  44.057  41.136  1.00  0.00           H  
ATOM   3043  HB3 GLU   200      44.850  43.535  42.573  1.00  0.00           H  
ATOM   3044  CG  GLU   200      43.592  44.736  41.224  1.00  0.00           C  
ATOM   3045  HG2 GLU   200      43.650  45.746  40.819  1.00  0.00           H  
ATOM   3046  HG3 GLU   200      43.408  44.072  40.380  1.00  0.00           H  
ATOM   3047  CD  GLU   200      42.356  44.530  42.092  1.00  0.00           C  
ATOM   3048  OE1 GLU   200      41.365  45.314  42.136  1.00  0.00           O  
ATOM   3049  OE2 GLU   200      42.349  43.384  42.596  1.00  0.00           O  
ATOM   3050  C   GLU   200      44.778  45.740  44.049  1.00  0.00           C  
ATOM   3051  O   GLU   200      44.746  45.003  44.999  1.00  0.00           O  
ATOM   3052  N   SER   201      43.988  46.791  44.006  1.00  0.00           N  
ATOM   3053  H   SER   201      44.039  47.301  43.136  1.00  0.00           H  
ATOM   3054  CA  SER   201      43.182  47.445  45.058  1.00  0.00           C  
ATOM   3055  HA  SER   201      42.830  48.450  44.824  1.00  0.00           H  
ATOM   3056  CB  SER   201      41.859  46.686  45.260  1.00  0.00           C  
ATOM   3057  HB2 SER   201      41.186  46.808  44.411  1.00  0.00           H  
ATOM   3058  HB3 SER   201      42.132  45.643  45.422  1.00  0.00           H  
ATOM   3059  OG  SER   201      41.008  47.148  46.312  1.00  0.00           O  
ATOM   3060  HG  SER   201      40.549  47.971  46.130  1.00  0.00           H  
ATOM   3061  C   SER   201      43.925  47.723  46.364  1.00  0.00           C  
ATOM   3062  O   SER   201      44.758  48.585  46.463  1.00  0.00           O  
ATOM   3063  N   ALA   202      43.689  46.938  47.408  1.00  0.00           N  
ATOM   3064  H   ALA   202      42.841  46.397  47.316  1.00  0.00           H  
ATOM   3065  CA  ALA   202      44.472  47.041  48.646  1.00  0.00           C  
ATOM   3066  HA  ALA   202      44.552  48.070  48.998  1.00  0.00           H  
ATOM   3067  CB  ALA   202      43.650  46.385  49.777  1.00  0.00           C  
ATOM   3068  HB1 ALA   202      43.944  46.752  50.761  1.00  0.00           H  
ATOM   3069  HB2 ALA   202      42.602  46.638  49.611  1.00  0.00           H  
ATOM   3070  HB3 ALA   202      43.825  45.311  49.719  1.00  0.00           H  
ATOM   3071  C   ALA   202      45.926  46.474  48.546  1.00  0.00           C  
ATOM   3072  O   ALA   202      46.848  46.937  49.205  1.00  0.00           O  
ATOM   3073  N   GLY   203      46.136  45.618  47.565  1.00  0.00           N  
ATOM   3074  H   GLY   203      45.302  45.295  47.096  1.00  0.00           H  
ATOM   3075  CA  GLY   203      47.460  45.382  46.941  1.00  0.00           C  
ATOM   3076  HA2 GLY   203      48.094  44.998  47.740  1.00  0.00           H  
ATOM   3077  HA3 GLY   203      47.266  44.532  46.287  1.00  0.00           H  
ATOM   3078  C   GLY   203      48.225  46.608  46.389  1.00  0.00           C  
ATOM   3079  O   GLY   203      49.336  46.830  46.744  1.00  0.00           O  
ATOM   3080  N   ALA   204      47.419  47.386  45.637  1.00  0.00           N  
ATOM   3081  H   ALA   204      46.481  47.116  45.378  1.00  0.00           H  
ATOM   3082  CA  ALA   204      47.948  48.601  44.967  1.00  0.00           C  
ATOM   3083  HA  ALA   204      48.922  48.308  44.575  1.00  0.00           H  
ATOM   3084  CB  ALA   204      47.099  49.060  43.822  1.00  0.00           C  
ATOM   3085  HB1 ALA   204      47.440  50.044  43.502  1.00  0.00           H  
ATOM   3086  HB2 ALA   204      47.218  48.285  43.064  1.00  0.00           H  
ATOM   3087  HB3 ALA   204      46.057  49.162  44.124  1.00  0.00           H  
ATOM   3088  C   ALA   204      48.258  49.702  45.993  1.00  0.00           C  
ATOM   3089  O   ALA   204      49.343  50.383  45.989  1.00  0.00           O  
ATOM   3090  N   ALA   205      47.411  49.775  47.034  1.00  0.00           N  
ATOM   3091  H   ALA   205      46.506  49.327  47.058  1.00  0.00           H  
ATOM   3092  CA  ALA   205      47.667  50.687  48.131  1.00  0.00           C  
ATOM   3093  HA  ALA   205      48.133  51.620  47.812  1.00  0.00           H  
ATOM   3094  CB  ALA   205      46.277  51.028  48.828  1.00  0.00           C  
ATOM   3095  HB1 ALA   205      45.470  51.120  48.101  1.00  0.00           H  
ATOM   3096  HB2 ALA   205      45.937  50.159  49.391  1.00  0.00           H  
ATOM   3097  HB3 ALA   205      46.195  51.976  49.359  1.00  0.00           H  
ATOM   3098  C   ALA   205      48.734  50.070  49.082  1.00  0.00           C  
ATOM   3099  O   ALA   205      49.488  50.834  49.637  1.00  0.00           O  
ATOM   3100  N   SER   206      48.967  48.720  48.998  1.00  0.00           N  
ATOM   3101  H   SER   206      48.214  48.086  48.770  1.00  0.00           H  
ATOM   3102  CA  SER   206      50.190  48.255  49.707  1.00  0.00           C  
ATOM   3103  HA  SER   206      50.277  48.683  50.705  1.00  0.00           H  
ATOM   3104  CB  SER   206      50.079  46.725  49.955  1.00  0.00           C  
ATOM   3105  HB2 SER   206      50.137  46.102  49.063  1.00  0.00           H  
ATOM   3106  HB3 SER   206      51.004  46.457  50.466  1.00  0.00           H  
ATOM   3107  OG  SER   206      48.944  46.405  50.834  1.00  0.00           O  
ATOM   3108  HG  SER   206      48.126  46.515  50.345  1.00  0.00           H  
ATOM   3109  C   SER   206      51.482  48.569  48.933  1.00  0.00           C  
ATOM   3110  O   SER   206      52.437  48.994  49.615  1.00  0.00           O  
ATOM   3111  N   VAL   207      51.472  48.576  47.562  1.00  0.00           N  
ATOM   3112  H   VAL   207      50.627  48.311  47.077  1.00  0.00           H  
ATOM   3113  CA  VAL   207      52.653  48.938  46.785  1.00  0.00           C  
ATOM   3114  HA  VAL   207      53.439  48.282  47.160  1.00  0.00           H  
ATOM   3115  CB  VAL   207      52.457  48.764  45.267  1.00  0.00           C  
ATOM   3116  HB  VAL   207      51.580  49.327  44.948  1.00  0.00           H  
ATOM   3117  CG1 VAL   207      53.713  49.123  44.446  1.00  0.00           C  
ATOM   3118 HG11 VAL   207      54.665  48.745  44.819  1.00  0.00           H  
ATOM   3119 HG12 VAL   207      53.628  48.738  43.430  1.00  0.00           H  
ATOM   3120 HG13 VAL   207      53.792  50.208  44.389  1.00  0.00           H  
ATOM   3121  CG2 VAL   207      52.284  47.279  44.776  1.00  0.00           C  
ATOM   3122 HG21 VAL   207      52.193  47.100  43.704  1.00  0.00           H  
ATOM   3123 HG22 VAL   207      53.129  46.772  45.241  1.00  0.00           H  
ATOM   3124 HG23 VAL   207      51.347  46.934  45.213  1.00  0.00           H  
ATOM   3125  C   VAL   207      52.962  50.432  47.043  1.00  0.00           C  
ATOM   3126  O   VAL   207      54.055  50.854  47.329  1.00  0.00           O  
ATOM   3127  N   GLY   208      51.882  51.201  47.074  1.00  0.00           N  
ATOM   3128  H   GLY   208      51.028  50.704  46.867  1.00  0.00           H  
ATOM   3129  CA  GLY   208      51.653  52.577  47.559  1.00  0.00           C  
ATOM   3130  HA2 GLY   208      51.934  53.255  46.753  1.00  0.00           H  
ATOM   3131  HA3 GLY   208      50.581  52.619  47.752  1.00  0.00           H  
ATOM   3132  C   GLY   208      52.392  52.928  48.865  1.00  0.00           C  
ATOM   3133  O   GLY   208      53.182  53.864  48.982  1.00  0.00           O  
ATOM   3134  N   MET   209      52.060  52.186  49.943  1.00  0.00           N  
ATOM   3135  H   MET   209      51.334  51.496  49.809  1.00  0.00           H  
ATOM   3136  CA  MET   209      52.655  52.179  51.296  1.00  0.00           C  
ATOM   3137  HA  MET   209      52.609  53.140  51.808  1.00  0.00           H  
ATOM   3138  CB  MET   209      51.892  51.242  52.204  1.00  0.00           C  
ATOM   3139  HB2 MET   209      51.738  50.357  51.587  1.00  0.00           H  
ATOM   3140  HB3 MET   209      52.540  50.850  52.988  1.00  0.00           H  
ATOM   3141  CG  MET   209      50.514  51.636  52.685  1.00  0.00           C  
ATOM   3142  HG2 MET   209      49.768  51.561  51.894  1.00  0.00           H  
ATOM   3143  HG3 MET   209      50.327  50.959  53.519  1.00  0.00           H  
ATOM   3144  SD  MET   209      50.402  53.396  53.282  1.00  0.00           S  
ATOM   3145  CE  MET   209      48.613  53.415  53.412  1.00  0.00           C  
ATOM   3146  HE1 MET   209      48.348  52.672  54.163  1.00  0.00           H  
ATOM   3147  HE2 MET   209      48.381  54.395  53.829  1.00  0.00           H  
ATOM   3148  HE3 MET   209      48.199  53.203  52.427  1.00  0.00           H  
ATOM   3149  C   MET   209      54.222  51.982  51.238  1.00  0.00           C  
ATOM   3150  O   MET   209      54.911  52.601  52.002  1.00  0.00           O  
ATOM   3151  N   HIE   210      54.691  50.965  50.555  1.00  0.00           N  
ATOM   3152  H   HIE   210      54.059  50.374  50.035  1.00  0.00           H  
ATOM   3153  CA  HIE   210      56.074  50.728  50.220  1.00  0.00           C  
ATOM   3154  HA  HIE   210      56.585  50.702  51.182  1.00  0.00           H  
ATOM   3155  CB  HIE   210      56.251  49.338  49.592  1.00  0.00           C  
ATOM   3156  HB2 HIE   210      55.591  49.292  48.725  1.00  0.00           H  
ATOM   3157  HB3 HIE   210      57.295  49.317  49.282  1.00  0.00           H  
ATOM   3158  CG  HIE   210      56.160  48.210  50.517  1.00  0.00           C  
ATOM   3159  ND1 HIE   210      57.106  47.875  51.485  1.00  0.00           N  
ATOM   3160  CE1 HIE   210      56.560  46.892  52.158  1.00  0.00           C  
ATOM   3161  HE1 HIE   210      56.983  46.549  53.091  1.00  0.00           H  
ATOM   3162  NE2 HIE   210      55.344  46.580  51.685  1.00  0.00           N  
ATOM   3163  HE2 HIE   210      54.650  45.909  51.984  1.00  0.00           H  
ATOM   3164  CD2 HIE   210      55.042  47.379  50.615  1.00  0.00           C  
ATOM   3165  HD2 HIE   210      54.095  47.470  50.104  1.00  0.00           H  
ATOM   3166  C   HIE   210      56.772  51.805  49.375  1.00  0.00           C  
ATOM   3167  O   HIE   210      57.991  52.051  49.382  1.00  0.00           O  
ATOM   3168  N   LEU   211      55.957  52.567  48.636  1.00  0.00           N  
ATOM   3169  H   LEU   211      54.977  52.323  48.670  1.00  0.00           H  
ATOM   3170  CA  LEU   211      56.531  53.613  47.754  1.00  0.00           C  
ATOM   3171  HA  LEU   211      57.519  53.340  47.384  1.00  0.00           H  
ATOM   3172  CB  LEU   211      55.588  53.828  46.580  1.00  0.00           C  
ATOM   3173  HB2 LEU   211      55.519  52.874  46.058  1.00  0.00           H  
ATOM   3174  HB3 LEU   211      54.606  53.979  47.029  1.00  0.00           H  
ATOM   3175  CG  LEU   211      55.845  55.040  45.658  1.00  0.00           C  
ATOM   3176  HG  LEU   211      56.879  55.322  45.856  1.00  0.00           H  
ATOM   3177  CD1 LEU   211      55.607  54.702  44.236  1.00  0.00           C  
ATOM   3178 HD11 LEU   211      55.913  55.584  43.674  1.00  0.00           H  
ATOM   3179 HD12 LEU   211      56.367  53.940  44.063  1.00  0.00           H  
ATOM   3180 HD13 LEU   211      54.559  54.446  44.083  1.00  0.00           H  
ATOM   3181  CD2 LEU   211      54.926  56.198  45.954  1.00  0.00           C  
ATOM   3182 HD21 LEU   211      55.158  57.062  45.332  1.00  0.00           H  
ATOM   3183 HD22 LEU   211      53.896  55.891  45.775  1.00  0.00           H  
ATOM   3184 HD23 LEU   211      54.964  56.540  46.989  1.00  0.00           H  
ATOM   3185  C   LEU   211      56.706  54.863  48.669  1.00  0.00           C  
ATOM   3186  O   LEU   211      57.600  55.681  48.350  1.00  0.00           O  
ATOM   3187  N   LEU   212      55.928  55.019  49.768  1.00  0.00           N  
ATOM   3188  H   LEU   212      55.045  54.554  49.922  1.00  0.00           H  
ATOM   3189  CA  LEU   212      56.190  56.133  50.750  1.00  0.00           C  
ATOM   3190  HA  LEU   212      56.640  57.009  50.282  1.00  0.00           H  
ATOM   3191  CB  LEU   212      54.889  56.483  51.452  1.00  0.00           C  
ATOM   3192  HB2 LEU   212      54.484  55.544  51.830  1.00  0.00           H  
ATOM   3193  HB3 LEU   212      55.171  57.169  52.250  1.00  0.00           H  
ATOM   3194  CG  LEU   212      53.767  57.142  50.651  1.00  0.00           C  
ATOM   3195  HG  LEU   212      53.596  56.656  49.690  1.00  0.00           H  
ATOM   3196  CD1 LEU   212      52.324  57.244  51.342  1.00  0.00           C  
ATOM   3197 HD11 LEU   212      52.255  57.466  52.406  1.00  0.00           H  
ATOM   3198 HD12 LEU   212      51.768  58.033  50.836  1.00  0.00           H  
ATOM   3199 HD13 LEU   212      51.833  56.297  51.116  1.00  0.00           H  
ATOM   3200  CD2 LEU   212      54.200  58.568  50.298  1.00  0.00           C  
ATOM   3201 HD21 LEU   212      53.454  59.044  49.662  1.00  0.00           H  
ATOM   3202 HD22 LEU   212      54.565  59.163  51.135  1.00  0.00           H  
ATOM   3203 HD23 LEU   212      55.011  58.544  49.571  1.00  0.00           H  
ATOM   3204  C   LEU   212      57.272  55.751  51.734  1.00  0.00           C  
ATOM   3205  O   LEU   212      58.106  56.577  52.095  1.00  0.00           O  
ATOM   3206  N   SER   213      57.147  54.551  52.323  1.00  0.00           N  
ATOM   3207  H   SER   213      56.702  53.782  51.844  1.00  0.00           H  
ATOM   3208  CA  SER   213      57.819  54.146  53.594  1.00  0.00           C  
ATOM   3209  HA  SER   213      57.663  55.013  54.236  1.00  0.00           H  
ATOM   3210  CB  SER   213      57.117  52.994  54.321  1.00  0.00           C  
ATOM   3211  HB2 SER   213      56.057  53.216  54.442  1.00  0.00           H  
ATOM   3212  HB3 SER   213      57.233  52.058  53.775  1.00  0.00           H  
ATOM   3213  OG  SER   213      57.710  52.690  55.615  1.00  0.00           O  
ATOM   3214  HG  SER   213      57.001  52.702  56.262  1.00  0.00           H  
ATOM   3215  C   SER   213      59.345  54.017  53.469  1.00  0.00           C  
ATOM   3216  O   SER   213      59.726  53.118  52.695  1.00  0.00           O  
ATOM   3217  N   PRO   214      60.198  54.806  54.171  1.00  0.00           N  
ATOM   3218  CD  PRO   214      59.888  55.716  55.254  1.00  0.00           C  
ATOM   3219  HD2 PRO   214      59.899  55.177  56.201  1.00  0.00           H  
ATOM   3220  HD3 PRO   214      58.974  56.277  55.059  1.00  0.00           H  
ATOM   3221  CG  PRO   214      60.898  56.833  55.204  1.00  0.00           C  
ATOM   3222  HG2 PRO   214      61.025  57.361  56.149  1.00  0.00           H  
ATOM   3223  HG3 PRO   214      60.682  57.453  54.334  1.00  0.00           H  
ATOM   3224  CB  PRO   214      62.195  56.203  54.753  1.00  0.00           C  
ATOM   3225  HB2 PRO   214      62.749  55.840  55.618  1.00  0.00           H  
ATOM   3226  HB3 PRO   214      62.866  56.868  54.208  1.00  0.00           H  
ATOM   3227  CA  PRO   214      61.637  54.926  53.938  1.00  0.00           C  
ATOM   3228  HA  PRO   214      61.794  55.222  52.901  1.00  0.00           H  
ATOM   3229  C   PRO   214      62.524  53.659  54.197  1.00  0.00           C  
ATOM   3230  O   PRO   214      63.454  53.336  53.392  1.00  0.00           O  
ATOM   3231  N   PRO   215      62.275  52.748  55.185  1.00  0.00           N  
ATOM   3232  CD  PRO   215      61.504  52.976  56.380  1.00  0.00           C  
ATOM   3233  HD2 PRO   215      60.443  52.754  56.271  1.00  0.00           H  
ATOM   3234  HD3 PRO   215      61.564  54.040  56.609  1.00  0.00           H  
ATOM   3235  CG  PRO   215      62.173  52.186  57.494  1.00  0.00           C  
ATOM   3236  HG2 PRO   215      61.515  51.926  58.323  1.00  0.00           H  
ATOM   3237  HG3 PRO   215      63.145  52.578  57.794  1.00  0.00           H  
ATOM   3238  CB  PRO   215      62.403  50.916  56.730  1.00  0.00           C  
ATOM   3239  HB2 PRO   215      61.487  50.337  56.613  1.00  0.00           H  
ATOM   3240  HB3 PRO   215      63.144  50.291  57.227  1.00  0.00           H  
ATOM   3241  CA  PRO   215      62.874  51.390  55.354  1.00  0.00           C  
ATOM   3242  HA  PRO   215      63.961  51.454  55.307  1.00  0.00           H  
ATOM   3243  C   PRO   215      62.437  50.417  54.254  1.00  0.00           C  
ATOM   3244  O   PRO   215      63.013  49.330  54.151  1.00  0.00           O  
ATOM   3245  N   SER   216      61.451  50.743  53.418  1.00  0.00           N  
ATOM   3246  H   SER   216      60.809  51.459  53.725  1.00  0.00           H  
ATOM   3247  CA  SER   216      61.142  49.911  52.215  1.00  0.00           C  
ATOM   3248  HA  SER   216      61.422  48.879  52.426  1.00  0.00           H  
ATOM   3249  CB  SER   216      59.607  50.056  51.832  1.00  0.00           C  
ATOM   3250  HB2 SER   216      59.390  51.108  51.643  1.00  0.00           H  
ATOM   3251  HB3 SER   216      59.333  49.460  50.962  1.00  0.00           H  
ATOM   3252  OG  SER   216      58.758  49.678  52.845  1.00  0.00           O  
ATOM   3253  HG  SER   216      58.153  49.039  52.460  1.00  0.00           H  
ATOM   3254  C   SER   216      61.946  50.400  51.058  1.00  0.00           C  
ATOM   3255  O   SER   216      62.267  49.545  50.210  1.00  0.00           O  
ATOM   3256  N   ARG   217      62.359  51.620  50.945  1.00  0.00           N  
ATOM   3257  H   ARG   217      62.066  52.278  51.653  1.00  0.00           H  
ATOM   3258  CA  ARG   217      62.772  52.293  49.699  1.00  0.00           C  
ATOM   3259  HA  ARG   217      61.867  52.307  49.091  1.00  0.00           H  
ATOM   3260  CB  ARG   217      63.216  53.779  49.859  1.00  0.00           C  
ATOM   3261  HB2 ARG   217      62.491  54.306  50.478  1.00  0.00           H  
ATOM   3262  HB3 ARG   217      64.174  53.813  50.376  1.00  0.00           H  
ATOM   3263  CG  ARG   217      63.497  54.621  48.606  1.00  0.00           C  
ATOM   3264  HG2 ARG   217      64.343  54.166  48.090  1.00  0.00           H  
ATOM   3265  HG3 ARG   217      62.634  54.687  47.942  1.00  0.00           H  
ATOM   3266  CD  ARG   217      63.864  56.091  48.995  1.00  0.00           C  
ATOM   3267  HD2 ARG   217      64.439  55.954  49.911  1.00  0.00           H  
ATOM   3268  HD3 ARG   217      64.540  56.529  48.260  1.00  0.00           H  
ATOM   3269  NE  ARG   217      62.723  57.005  49.364  1.00  0.00           N  
ATOM   3270  HE  ARG   217      61.976  56.653  49.947  1.00  0.00           H  
ATOM   3271  CZ  ARG   217      62.625  58.286  49.034  1.00  0.00           C  
ATOM   3272  NH1 ARG   217      63.594  58.866  48.369  1.00  0.00           N  
ATOM   3273 HH11 ARG   217      64.471  58.376  48.474  1.00  0.00           H  
ATOM   3274 HH12 ARG   217      63.525  59.874  48.375  1.00  0.00           H  
ATOM   3275  NH2 ARG   217      61.520  58.951  49.388  1.00  0.00           N  
ATOM   3276 HH21 ARG   217      60.839  58.365  49.849  1.00  0.00           H  
ATOM   3277 HH22 ARG   217      61.364  59.920  49.152  1.00  0.00           H  
ATOM   3278  C   ARG   217      63.912  51.626  48.878  1.00  0.00           C  
ATOM   3279  O   ARG   217      63.751  51.676  47.691  1.00  0.00           O  
ATOM   3280  N   GLY   218      64.898  50.982  49.461  1.00  0.00           N  
ATOM   3281  H   GLY   218      64.937  51.053  50.468  1.00  0.00           H  
ATOM   3282  CA  GLY   218      65.845  50.188  48.806  1.00  0.00           C  
ATOM   3283  HA2 GLY   218      66.231  50.803  47.993  1.00  0.00           H  
ATOM   3284  HA3 GLY   218      66.676  49.961  49.474  1.00  0.00           H  
ATOM   3285  C   GLY   218      65.314  48.821  48.214  1.00  0.00           C  
ATOM   3286  O   GLY   218      66.156  48.266  47.509  1.00  0.00           O  
ATOM   3287  N   LEU   219      64.201  48.226  48.616  1.00  0.00           N  
ATOM   3288  H   LEU   219      63.681  48.772  49.288  1.00  0.00           H  
ATOM   3289  CA  LEU   219      63.810  46.878  48.227  1.00  0.00           C  
ATOM   3290  HA  LEU   219      64.680  46.227  48.148  1.00  0.00           H  
ATOM   3291  CB  LEU   219      62.943  46.183  49.301  1.00  0.00           C  
ATOM   3292  HB2 LEU   219      61.910  46.479  49.119  1.00  0.00           H  
ATOM   3293  HB3 LEU   219      62.868  45.115  49.099  1.00  0.00           H  
ATOM   3294  CG  LEU   219      63.415  46.267  50.869  1.00  0.00           C  
ATOM   3295  HG  LEU   219      63.642  47.318  51.048  1.00  0.00           H  
ATOM   3296  CD1 LEU   219      62.328  45.987  51.856  1.00  0.00           C  
ATOM   3297 HD11 LEU   219      61.414  46.533  51.621  1.00  0.00           H  
ATOM   3298 HD12 LEU   219      62.135  44.915  51.903  1.00  0.00           H  
ATOM   3299 HD13 LEU   219      62.629  46.370  52.831  1.00  0.00           H  
ATOM   3300  CD2 LEU   219      64.559  45.308  51.177  1.00  0.00           C  
ATOM   3301 HD21 LEU   219      65.429  45.663  50.625  1.00  0.00           H  
ATOM   3302 HD22 LEU   219      64.889  45.406  52.212  1.00  0.00           H  
ATOM   3303 HD23 LEU   219      64.355  44.272  50.907  1.00  0.00           H  
ATOM   3304  C   LEU   219      63.146  46.819  46.780  1.00  0.00           C  
ATOM   3305  O   LEU   219      63.023  45.713  46.124  1.00  0.00           O  
ATOM   3306  N   PHE   220      62.994  47.972  46.131  1.00  0.00           N  
ATOM   3307  H   PHE   220      63.403  48.792  46.558  1.00  0.00           H  
ATOM   3308  CA  PHE   220      62.526  48.062  44.723  1.00  0.00           C  
ATOM   3309  HA  PHE   220      62.657  47.068  44.295  1.00  0.00           H  
ATOM   3310  CB  PHE   220      60.921  48.301  44.769  1.00  0.00           C  
ATOM   3311  HB2 PHE   220      60.672  48.077  43.732  1.00  0.00           H  
ATOM   3312  HB3 PHE   220      60.460  47.625  45.489  1.00  0.00           H  
ATOM   3313  CG  PHE   220      60.443  49.667  45.170  1.00  0.00           C  
ATOM   3314  CD1 PHE   220      60.445  50.069  46.545  1.00  0.00           C  
ATOM   3315  HD1 PHE   220      60.813  49.316  47.226  1.00  0.00           H  
ATOM   3316  CE1 PHE   220      60.045  51.415  46.843  1.00  0.00           C  
ATOM   3317  HE1 PHE   220      60.068  51.732  47.875  1.00  0.00           H  
ATOM   3318  CZ  PHE   220      59.571  52.287  45.797  1.00  0.00           C  
ATOM   3319  HZ  PHE   220      59.272  53.306  45.996  1.00  0.00           H  
ATOM   3320  CE2 PHE   220      59.545  51.818  44.482  1.00  0.00           C  
ATOM   3321  HE2 PHE   220      59.337  52.554  43.719  1.00  0.00           H  
ATOM   3322  CD2 PHE   220      60.001  50.538  44.128  1.00  0.00           C  
ATOM   3323  HD2 PHE   220      59.930  50.246  43.090  1.00  0.00           H  
ATOM   3324  C   PHE   220      63.137  49.134  43.903  1.00  0.00           C  
ATOM   3325  O   PHE   220      63.526  50.101  44.454  1.00  0.00           O  
ATOM   3326  N   HIE   221      63.199  48.975  42.548  1.00  0.00           N  
ATOM   3327  H   HIE   221      63.006  48.076  42.130  1.00  0.00           H  
ATOM   3328  CA  HIE   221      63.550  50.088  41.673  1.00  0.00           C  
ATOM   3329  HA  HIE   221      64.032  50.922  42.184  1.00  0.00           H  
ATOM   3330  CB  HIE   221      64.596  49.602  40.681  1.00  0.00           C  
ATOM   3331  HB2 HIE   221      65.095  48.738  41.120  1.00  0.00           H  
ATOM   3332  HB3 HIE   221      64.109  49.198  39.793  1.00  0.00           H  
ATOM   3333  CG  HIE   221      65.501  50.636  40.227  1.00  0.00           C  
ATOM   3334  ND1 HIE   221      66.568  51.141  40.984  1.00  0.00           N  
ATOM   3335  CE1 HIE   221      67.045  52.145  40.199  1.00  0.00           C  
ATOM   3336  HE1 HIE   221      67.881  52.780  40.451  1.00  0.00           H  
ATOM   3337  NE2 HIE   221      66.509  52.181  39.048  1.00  0.00           N  
ATOM   3338  HE2 HIE   221      66.674  52.889  38.348  1.00  0.00           H  
ATOM   3339  CD2 HIE   221      65.459  51.246  38.987  1.00  0.00           C  
ATOM   3340  HD2 HIE   221      64.734  51.134  38.194  1.00  0.00           H  
ATOM   3341  C   HIE   221      62.455  50.752  40.858  1.00  0.00           C  
ATOM   3342  O   HIE   221      62.491  51.937  40.724  1.00  0.00           O  
ATOM   3343  N   ARG   222      61.355  50.088  40.507  1.00  0.00           N  
ATOM   3344  H   ARG   222      61.298  49.116  40.774  1.00  0.00           H  
ATOM   3345  CA  ARG   222      60.166  50.492  39.805  1.00  0.00           C  
ATOM   3346  HA  ARG   222      60.111  51.551  40.061  1.00  0.00           H  
ATOM   3347  CB  ARG   222      60.347  50.397  38.269  1.00  0.00           C  
ATOM   3348  HB2 ARG   222      59.459  50.903  37.893  1.00  0.00           H  
ATOM   3349  HB3 ARG   222      61.290  50.877  38.005  1.00  0.00           H  
ATOM   3350  CG  ARG   222      60.525  49.024  37.643  1.00  0.00           C  
ATOM   3351  HG2 ARG   222      61.419  48.593  38.094  1.00  0.00           H  
ATOM   3352  HG3 ARG   222      59.682  48.370  37.866  1.00  0.00           H  
ATOM   3353  CD  ARG   222      60.707  49.005  36.126  1.00  0.00           C  
ATOM   3354  HD2 ARG   222      60.878  47.951  35.905  1.00  0.00           H  
ATOM   3355  HD3 ARG   222      59.909  49.440  35.524  1.00  0.00           H  
ATOM   3356  NE  ARG   222      61.960  49.780  35.808  1.00  0.00           N  
ATOM   3357  HE  ARG   222      61.907  50.780  35.936  1.00  0.00           H  
ATOM   3358  CZ  ARG   222      63.150  49.174  35.587  1.00  0.00           C  
ATOM   3359  NH1 ARG   222      63.377  47.893  35.613  1.00  0.00           N  
ATOM   3360 HH11 ARG   222      62.581  47.289  35.759  1.00  0.00           H  
ATOM   3361 HH12 ARG   222      64.320  47.589  35.418  1.00  0.00           H  
ATOM   3362  NH2 ARG   222      64.134  49.940  35.363  1.00  0.00           N  
ATOM   3363 HH21 ARG   222      63.948  50.931  35.427  1.00  0.00           H  
ATOM   3364 HH22 ARG   222      65.056  49.562  35.199  1.00  0.00           H  
ATOM   3365  C   ARG   222      58.868  49.819  40.221  1.00  0.00           C  
ATOM   3366  O   ARG   222      58.877  48.854  40.969  1.00  0.00           O  
ATOM   3367  N   ALA   223      57.729  50.542  40.053  1.00  0.00           N  
ATOM   3368  H   ALA   223      57.771  51.317  39.406  1.00  0.00           H  
ATOM   3369  CA  ALA   223      56.484  50.140  40.705  1.00  0.00           C  
ATOM   3370  HA  ALA   223      56.589  49.094  40.995  1.00  0.00           H  
ATOM   3371  CB  ALA   223      56.463  50.841  42.037  1.00  0.00           C  
ATOM   3372  HB1 ALA   223      57.458  50.788  42.478  1.00  0.00           H  
ATOM   3373  HB2 ALA   223      56.220  51.871  41.778  1.00  0.00           H  
ATOM   3374  HB3 ALA   223      55.792  50.480  42.816  1.00  0.00           H  
ATOM   3375  C   ALA   223      55.142  50.276  39.961  1.00  0.00           C  
ATOM   3376  O   ALA   223      55.036  51.179  39.205  1.00  0.00           O  
ATOM   3377  N   VAL   224      54.186  49.403  40.219  1.00  0.00           N  
ATOM   3378  H   VAL   224      54.349  48.698  40.923  1.00  0.00           H  
ATOM   3379  CA  VAL   224      52.921  49.408  39.520  1.00  0.00           C  
ATOM   3380  HA  VAL   224      52.762  50.291  38.902  1.00  0.00           H  
ATOM   3381  CB  VAL   224      52.886  48.324  38.489  1.00  0.00           C  
ATOM   3382  HB  VAL   224      52.810  47.353  38.977  1.00  0.00           H  
ATOM   3383  CG1 VAL   224      51.615  48.289  37.550  1.00  0.00           C  
ATOM   3384 HG11 VAL   224      51.529  49.315  37.194  1.00  0.00           H  
ATOM   3385 HG12 VAL   224      51.717  47.626  36.691  1.00  0.00           H  
ATOM   3386 HG13 VAL   224      50.673  48.125  38.075  1.00  0.00           H  
ATOM   3387  CG2 VAL   224      54.133  48.237  37.500  1.00  0.00           C  
ATOM   3388 HG21 VAL   224      55.076  48.027  38.003  1.00  0.00           H  
ATOM   3389 HG22 VAL   224      54.045  47.523  36.681  1.00  0.00           H  
ATOM   3390 HG23 VAL   224      54.177  49.251  37.104  1.00  0.00           H  
ATOM   3391  C   VAL   224      51.720  49.307  40.471  1.00  0.00           C  
ATOM   3392  O   VAL   224      51.731  48.470  41.346  1.00  0.00           O  
ATOM   3393  N   LEU   225      50.683  50.184  40.331  1.00  0.00           N  
ATOM   3394  H   LEU   225      50.844  50.791  39.540  1.00  0.00           H  
ATOM   3395  CA  LEU   225      49.353  50.305  41.048  1.00  0.00           C  
ATOM   3396  HA  LEU   225      49.295  49.458  41.731  1.00  0.00           H  
ATOM   3397  CB  LEU   225      49.406  51.619  41.838  1.00  0.00           C  
ATOM   3398  HB2 LEU   225      49.374  52.449  41.132  1.00  0.00           H  
ATOM   3399  HB3 LEU   225      48.515  51.738  42.454  1.00  0.00           H  
ATOM   3400  CG  LEU   225      50.505  51.766  42.917  1.00  0.00           C  
ATOM   3401  HG  LEU   225      50.573  50.952  43.638  1.00  0.00           H  
ATOM   3402  CD1 LEU   225      51.973  52.159  42.483  1.00  0.00           C  
ATOM   3403 HD11 LEU   225      52.444  51.417  41.839  1.00  0.00           H  
ATOM   3404 HD12 LEU   225      51.998  53.126  41.980  1.00  0.00           H  
ATOM   3405 HD13 LEU   225      52.547  52.327  43.394  1.00  0.00           H  
ATOM   3406  CD2 LEU   225      50.066  53.058  43.652  1.00  0.00           C  
ATOM   3407 HD21 LEU   225      50.845  53.474  44.291  1.00  0.00           H  
ATOM   3408 HD22 LEU   225      49.956  53.876  42.941  1.00  0.00           H  
ATOM   3409 HD23 LEU   225      49.120  52.887  44.166  1.00  0.00           H  
ATOM   3410  C   LEU   225      48.109  50.233  40.101  1.00  0.00           C  
ATOM   3411  O   LEU   225      48.081  50.872  39.082  1.00  0.00           O  
ATOM   3412  N   GLN   226      47.141  49.395  40.451  1.00  0.00           N  
ATOM   3413  H   GLN   226      47.289  48.860  41.295  1.00  0.00           H  
ATOM   3414  CA  GLN   226      45.835  49.175  39.762  1.00  0.00           C  
ATOM   3415  HA  GLN   226      45.633  49.879  38.955  1.00  0.00           H  
ATOM   3416  CB  GLN   226      45.757  47.760  39.184  1.00  0.00           C  
ATOM   3417  HB2 GLN   226      46.531  47.669  38.422  1.00  0.00           H  
ATOM   3418  HB3 GLN   226      45.936  46.997  39.940  1.00  0.00           H  
ATOM   3419  CG  GLN   226      44.405  47.462  38.540  1.00  0.00           C  
ATOM   3420  HG2 GLN   226      44.438  46.476  38.077  1.00  0.00           H  
ATOM   3421  HG3 GLN   226      43.676  47.553  39.345  1.00  0.00           H  
ATOM   3422  CD  GLN   226      44.029  48.253  37.305  1.00  0.00           C  
ATOM   3423  OE1 GLN   226      44.732  48.154  36.353  1.00  0.00           O  
ATOM   3424  NE2 GLN   226      42.915  48.957  37.330  1.00  0.00           N  
ATOM   3425 HE21 GLN   226      42.545  49.340  36.472  1.00  0.00           H  
ATOM   3426 HE22 GLN   226      42.350  49.092  38.156  1.00  0.00           H  
ATOM   3427  C   GLN   226      44.775  49.333  40.831  1.00  0.00           C  
ATOM   3428  O   GLN   226      44.833  48.713  41.882  1.00  0.00           O  
ATOM   3429  N   SER   227      43.746  50.131  40.559  1.00  0.00           N  
ATOM   3430  H   SER   227      43.712  50.557  39.644  1.00  0.00           H  
ATOM   3431  CA  SER   227      42.530  50.193  41.451  1.00  0.00           C  
ATOM   3432  HA  SER   227      42.027  51.049  41.000  1.00  0.00           H  
ATOM   3433  CB  SER   227      41.708  48.827  41.366  1.00  0.00           C  
ATOM   3434  HB2 SER   227      42.202  47.937  41.757  1.00  0.00           H  
ATOM   3435  HB3 SER   227      40.801  48.899  41.967  1.00  0.00           H  
ATOM   3436  OG  SER   227      41.404  48.654  39.994  1.00  0.00           O  
ATOM   3437  HG  SER   227      40.759  49.344  39.819  1.00  0.00           H  
ATOM   3438  C   SER   227      42.673  50.664  42.905  1.00  0.00           C  
ATOM   3439  O   SER   227      41.731  50.436  43.635  1.00  0.00           O  
ATOM   3440  N   GLY   228      43.741  51.377  43.240  1.00  0.00           N  
ATOM   3441  H   GLY   228      44.553  51.351  42.640  1.00  0.00           H  
ATOM   3442  CA  GLY   228      43.819  51.940  44.614  1.00  0.00           C  
ATOM   3443  HA2 GLY   228      42.899  52.446  44.905  1.00  0.00           H  
ATOM   3444  HA3 GLY   228      44.093  51.170  45.336  1.00  0.00           H  
ATOM   3445  C   GLY   228      44.921  52.951  44.644  1.00  0.00           C  
ATOM   3446  O   GLY   228      45.937  52.724  43.936  1.00  0.00           O  
ATOM   3447  N   ALA   229      44.862  54.053  45.421  1.00  0.00           N  
ATOM   3448  H   ALA   229      43.958  54.235  45.831  1.00  0.00           H  
ATOM   3449  CA  ALA   229      45.968  54.918  45.819  1.00  0.00           C  
ATOM   3450  HA  ALA   229      46.916  54.604  45.381  1.00  0.00           H  
ATOM   3451  CB  ALA   229      45.498  56.369  45.382  1.00  0.00           C  
ATOM   3452  HB1 ALA   229      44.813  56.714  46.156  1.00  0.00           H  
ATOM   3453  HB2 ALA   229      46.382  57.006  45.408  1.00  0.00           H  
ATOM   3454  HB3 ALA   229      45.094  56.251  44.376  1.00  0.00           H  
ATOM   3455  C   ALA   229      46.168  54.802  47.345  1.00  0.00           C  
ATOM   3456  O   ALA   229      45.196  54.586  48.066  1.00  0.00           O  
ATOM   3457  N   PRO   230      47.393  54.903  48.002  1.00  0.00           N  
ATOM   3458  CD  PRO   230      48.620  55.193  47.245  1.00  0.00           C  
ATOM   3459  HD2 PRO   230      48.457  56.111  46.681  1.00  0.00           H  
ATOM   3460  HD3 PRO   230      48.915  54.495  46.461  1.00  0.00           H  
ATOM   3461  CG  PRO   230      49.690  55.595  48.311  1.00  0.00           C  
ATOM   3462  HG2 PRO   230      49.840  56.670  48.405  1.00  0.00           H  
ATOM   3463  HG3 PRO   230      50.669  55.270  47.958  1.00  0.00           H  
ATOM   3464  CB  PRO   230      49.134  54.992  49.580  1.00  0.00           C  
ATOM   3465  HB2 PRO   230      49.438  55.542  50.470  1.00  0.00           H  
ATOM   3466  HB3 PRO   230      49.532  53.977  49.583  1.00  0.00           H  
ATOM   3467  CA  PRO   230      47.568  54.991  49.410  1.00  0.00           C  
ATOM   3468  HA  PRO   230      47.104  54.155  49.934  1.00  0.00           H  
ATOM   3469  C   PRO   230      47.049  56.258  50.109  1.00  0.00           C  
ATOM   3470  O   PRO   230      46.621  56.174  51.226  1.00  0.00           O  
ATOM   3471  N   ASN   231      47.031  57.335  49.382  1.00  0.00           N  
ATOM   3472  H   ASN   231      47.468  57.340  48.472  1.00  0.00           H  
ATOM   3473  CA  ASN   231      46.268  58.510  49.553  1.00  0.00           C  
ATOM   3474  HA  ASN   231      46.299  58.776  50.610  1.00  0.00           H  
ATOM   3475  CB  ASN   231      46.941  59.761  48.869  1.00  0.00           C  
ATOM   3476  HB2 ASN   231      46.452  60.701  49.125  1.00  0.00           H  
ATOM   3477  HB3 ASN   231      47.975  59.812  49.210  1.00  0.00           H  
ATOM   3478  CG  ASN   231      46.879  59.670  47.294  1.00  0.00           C  
ATOM   3479  OD1 ASN   231      47.551  58.816  46.698  1.00  0.00           O  
ATOM   3480  ND2 ASN   231      46.273  60.604  46.606  1.00  0.00           N  
ATOM   3481 HD21 ASN   231      46.118  60.433  45.623  1.00  0.00           H  
ATOM   3482 HD22 ASN   231      45.935  61.437  47.066  1.00  0.00           H  
ATOM   3483  C   ASN   231      44.754  58.407  49.184  1.00  0.00           C  
ATOM   3484  O   ASN   231      44.016  59.427  49.167  1.00  0.00           O  
ATOM   3485  N   GLY   232      44.256  57.211  48.925  1.00  0.00           N  
ATOM   3486  H   GLY   232      44.926  56.458  48.995  1.00  0.00           H  
ATOM   3487  CA  GLY   232      42.811  56.919  48.792  1.00  0.00           C  
ATOM   3488  HA2 GLY   232      42.548  57.803  48.211  1.00  0.00           H  
ATOM   3489  HA3 GLY   232      42.740  56.011  48.193  1.00  0.00           H  
ATOM   3490  C   GLY   232      42.183  56.813  50.177  1.00  0.00           C  
ATOM   3491  O   GLY   232      42.705  56.075  51.045  1.00  0.00           O  
ATOM   3492  N   PRO   233      41.019  57.372  50.401  1.00  0.00           N  
ATOM   3493  CD  PRO   233      40.193  58.336  49.630  1.00  0.00           C  
ATOM   3494  HD2 PRO   233      39.551  57.645  49.083  1.00  0.00           H  
ATOM   3495  HD3 PRO   233      40.702  58.804  48.787  1.00  0.00           H  
ATOM   3496  CG  PRO   233      39.438  59.242  50.625  1.00  0.00           C  
ATOM   3497  HG2 PRO   233      38.554  59.702  50.182  1.00  0.00           H  
ATOM   3498  HG3 PRO   233      40.130  60.004  50.984  1.00  0.00           H  
ATOM   3499  CB  PRO   233      39.174  58.292  51.816  1.00  0.00           C  
ATOM   3500  HB2 PRO   233      38.305  57.633  51.822  1.00  0.00           H  
ATOM   3501  HB3 PRO   233      39.047  58.805  52.769  1.00  0.00           H  
ATOM   3502  CA  PRO   233      40.403  57.352  51.787  1.00  0.00           C  
ATOM   3503  HA  PRO   233      41.167  57.877  52.361  1.00  0.00           H  
ATOM   3504  C   PRO   233      40.108  56.030  52.494  1.00  0.00           C  
ATOM   3505  O   PRO   233      39.889  55.931  53.706  1.00  0.00           O  
ATOM   3506  N   TRP   234      40.122  54.927  51.742  1.00  0.00           N  
ATOM   3507  H   TRP   234      40.211  55.078  50.747  1.00  0.00           H  
ATOM   3508  CA  TRP   234      39.935  53.579  52.307  1.00  0.00           C  
ATOM   3509  HA  TRP   234      39.425  53.641  53.268  1.00  0.00           H  
ATOM   3510  CB  TRP   234      38.944  52.707  51.422  1.00  0.00           C  
ATOM   3511  HB2 TRP   234      38.829  51.705  51.835  1.00  0.00           H  
ATOM   3512  HB3 TRP   234      37.972  53.200  51.436  1.00  0.00           H  
ATOM   3513  CG  TRP   234      39.362  52.429  50.056  1.00  0.00           C  
ATOM   3514  CD1 TRP   234      38.773  53.023  48.988  1.00  0.00           C  
ATOM   3515  HD1 TRP   234      37.932  53.690  49.105  1.00  0.00           H  
ATOM   3516  NE1 TRP   234      39.469  52.760  47.874  1.00  0.00           N  
ATOM   3517  HE1 TRP   234      39.138  53.047  46.964  1.00  0.00           H  
ATOM   3518  CE2 TRP   234      40.596  51.971  48.118  1.00  0.00           C  
ATOM   3519  CZ2 TRP   234      41.486  51.314  47.335  1.00  0.00           C  
ATOM   3520  HZ2 TRP   234      41.494  51.391  46.258  1.00  0.00           H  
ATOM   3521  CH2 TRP   234      42.472  50.492  47.960  1.00  0.00           C  
ATOM   3522  HH2 TRP   234      43.303  50.229  47.322  1.00  0.00           H  
ATOM   3523  CZ3 TRP   234      42.418  50.177  49.303  1.00  0.00           C  
ATOM   3524  HZ3 TRP   234      43.212  49.655  49.816  1.00  0.00           H  
ATOM   3525  CE3 TRP   234      41.434  50.748  50.113  1.00  0.00           C  
ATOM   3526  HE3 TRP   234      41.152  50.521  51.131  1.00  0.00           H  
ATOM   3527  CD2 TRP   234      40.489  51.640  49.532  1.00  0.00           C  
ATOM   3528  C   TRP   234      41.232  52.878  52.656  1.00  0.00           C  
ATOM   3529  O   TRP   234      41.174  51.767  53.232  1.00  0.00           O  
ATOM   3530  N   ALA   235      42.336  53.475  52.215  1.00  0.00           N  
ATOM   3531  H   ALA   235      42.347  54.385  51.778  1.00  0.00           H  
ATOM   3532  CA  ALA   235      43.653  52.860  52.398  1.00  0.00           C  
ATOM   3533  HA  ALA   235      43.629  51.829  52.045  1.00  0.00           H  
ATOM   3534  CB  ALA   235      44.592  53.548  51.392  1.00  0.00           C  
ATOM   3535  HB1 ALA   235      45.581  53.093  51.455  1.00  0.00           H  
ATOM   3536  HB2 ALA   235      44.116  53.466  50.415  1.00  0.00           H  
ATOM   3537  HB3 ALA   235      44.625  54.606  51.652  1.00  0.00           H  
ATOM   3538  C   ALA   235      44.170  52.904  53.865  1.00  0.00           C  
ATOM   3539  O   ALA   235      45.177  52.320  54.190  1.00  0.00           O  
ATOM   3540  N   THR   236      43.598  53.763  54.695  1.00  0.00           N  
ATOM   3541  H   THR   236      42.803  54.292  54.366  1.00  0.00           H  
ATOM   3542  CA  THR   236      44.049  54.038  56.054  1.00  0.00           C  
ATOM   3543  HA  THR   236      44.339  53.087  56.501  1.00  0.00           H  
ATOM   3544  CB  THR   236      45.280  55.033  55.950  1.00  0.00           C  
ATOM   3545  HB  THR   236      46.072  54.485  55.439  1.00  0.00           H  
ATOM   3546  CG2 THR   236      44.988  56.251  55.042  1.00  0.00           C  
ATOM   3547 HG21 THR   236      43.999  56.604  55.335  1.00  0.00           H  
ATOM   3548 HG22 THR   236      45.766  56.993  55.221  1.00  0.00           H  
ATOM   3549 HG23 THR   236      44.940  55.978  53.988  1.00  0.00           H  
ATOM   3550  OG1 THR   236      45.613  55.421  57.251  1.00  0.00           O  
ATOM   3551  HG1 THR   236      45.822  54.669  57.810  1.00  0.00           H  
ATOM   3552  C   THR   236      42.918  54.588  56.920  1.00  0.00           C  
ATOM   3553  O   THR   236      41.859  55.014  56.473  1.00  0.00           O  
ATOM   3554  N   VAL   237      43.095  54.623  58.225  1.00  0.00           N  
ATOM   3555  H   VAL   237      43.948  54.247  58.615  1.00  0.00           H  
ATOM   3556  CA  VAL   237      42.235  55.364  59.180  1.00  0.00           C  
ATOM   3557  HA  VAL   237      41.800  56.296  58.820  1.00  0.00           H  
ATOM   3558  CB  VAL   237      41.075  54.452  59.601  1.00  0.00           C  
ATOM   3559  HB  VAL   237      40.606  54.062  58.697  1.00  0.00           H  
ATOM   3560  CG1 VAL   237      41.489  53.322  60.503  1.00  0.00           C  
ATOM   3561 HG11 VAL   237      40.629  52.655  60.569  1.00  0.00           H  
ATOM   3562 HG12 VAL   237      42.445  52.883  60.219  1.00  0.00           H  
ATOM   3563 HG13 VAL   237      41.607  53.634  61.541  1.00  0.00           H  
ATOM   3564  CG2 VAL   237      39.973  55.193  60.340  1.00  0.00           C  
ATOM   3565 HG21 VAL   237      40.272  55.434  61.361  1.00  0.00           H  
ATOM   3566 HG22 VAL   237      39.668  56.101  59.819  1.00  0.00           H  
ATOM   3567 HG23 VAL   237      39.062  54.601  60.426  1.00  0.00           H  
ATOM   3568  C   VAL   237      43.100  55.873  60.359  1.00  0.00           C  
ATOM   3569  O   VAL   237      44.058  55.249  60.780  1.00  0.00           O  
ATOM   3570  N   GLY   238      42.853  57.098  60.829  1.00  0.00           N  
ATOM   3571  H   GLY   238      41.978  57.439  60.456  1.00  0.00           H  
ATOM   3572  CA  GLY   238      43.402  57.800  61.957  1.00  0.00           C  
ATOM   3573  HA2 GLY   238      44.406  58.181  61.772  1.00  0.00           H  
ATOM   3574  HA3 GLY   238      42.769  58.660  62.175  1.00  0.00           H  
ATOM   3575  C   GLY   238      43.471  56.934  63.226  1.00  0.00           C  
ATOM   3576  O   GLY   238      42.611  56.125  63.384  1.00  0.00           O  
ATOM   3577  N   MET   239      44.398  57.119  64.175  1.00  0.00           N  
ATOM   3578  H   MET   239      44.917  57.984  64.123  1.00  0.00           H  
ATOM   3579  CA  MET   239      44.500  56.222  65.319  1.00  0.00           C  
ATOM   3580  HA  MET   239      44.663  55.233  64.890  1.00  0.00           H  
ATOM   3581  CB  MET   239      45.837  56.493  66.053  1.00  0.00           C  
ATOM   3582  HB2 MET   239      46.703  56.662  65.414  1.00  0.00           H  
ATOM   3583  HB3 MET   239      45.797  57.474  66.527  1.00  0.00           H  
ATOM   3584  CG  MET   239      46.032  55.458  67.234  1.00  0.00           C  
ATOM   3585  HG2 MET   239      46.899  55.787  67.806  1.00  0.00           H  
ATOM   3586  HG3 MET   239      45.206  55.674  67.912  1.00  0.00           H  
ATOM   3587  SD  MET   239      46.199  53.690  66.951  1.00  0.00           S  
ATOM   3588  CE  MET   239      47.754  53.741  65.919  1.00  0.00           C  
ATOM   3589  HE1 MET   239      48.558  54.145  66.535  1.00  0.00           H  
ATOM   3590  HE2 MET   239      48.094  52.774  65.549  1.00  0.00           H  
ATOM   3591  HE3 MET   239      47.571  54.280  64.989  1.00  0.00           H  
ATOM   3592  C   MET   239      43.287  56.152  66.307  1.00  0.00           C  
ATOM   3593  O   MET   239      42.955  55.075  66.812  1.00  0.00           O  
ATOM   3594  N   GLY   240      42.634  57.303  66.594  1.00  0.00           N  
ATOM   3595  H   GLY   240      42.822  58.182  66.134  1.00  0.00           H  
ATOM   3596  CA  GLY   240      41.463  57.299  67.566  1.00  0.00           C  
ATOM   3597  HA2 GLY   240      41.799  56.940  68.539  1.00  0.00           H  
ATOM   3598  HA3 GLY   240      41.045  58.280  67.793  1.00  0.00           H  
ATOM   3599  C   GLY   240      40.323  56.450  67.173  1.00  0.00           C  
ATOM   3600  O   GLY   240      39.523  56.031  68.027  1.00  0.00           O  
ATOM   3601  N   GLU   241      40.261  56.147  65.842  1.00  0.00           N  
ATOM   3602  H   GLU   241      40.998  56.569  65.295  1.00  0.00           H  
ATOM   3603  CA  GLU   241      39.248  55.231  65.276  1.00  0.00           C  
ATOM   3604  HA  GLU   241      38.439  55.050  65.984  1.00  0.00           H  
ATOM   3605  CB  GLU   241      38.623  55.866  64.088  1.00  0.00           C  
ATOM   3606  HB2 GLU   241      38.262  56.885  64.231  1.00  0.00           H  
ATOM   3607  HB3 GLU   241      39.470  56.137  63.458  1.00  0.00           H  
ATOM   3608  CG  GLU   241      37.796  54.988  63.162  1.00  0.00           C  
ATOM   3609  HG2 GLU   241      37.601  55.526  62.235  1.00  0.00           H  
ATOM   3610  HG3 GLU   241      38.356  54.089  62.904  1.00  0.00           H  
ATOM   3611  CD  GLU   241      36.410  54.596  63.748  1.00  0.00           C  
ATOM   3612  OE1 GLU   241      35.681  53.685  63.214  1.00  0.00           O  
ATOM   3613  OE2 GLU   241      35.878  55.354  64.617  1.00  0.00           O  
ATOM   3614  C   GLU   241      39.813  53.784  65.165  1.00  0.00           C  
ATOM   3615  O   GLU   241      39.162  52.782  65.513  1.00  0.00           O  
ATOM   3616  N   ALA   242      41.123  53.654  64.811  1.00  0.00           N  
ATOM   3617  H   ALA   242      41.646  54.467  64.516  1.00  0.00           H  
ATOM   3618  CA  ALA   242      41.770  52.359  64.853  1.00  0.00           C  
ATOM   3619  HA  ALA   242      41.215  51.736  64.152  1.00  0.00           H  
ATOM   3620  CB  ALA   242      43.143  52.588  64.279  1.00  0.00           C  
ATOM   3621  HB1 ALA   242      43.805  53.106  64.973  1.00  0.00           H  
ATOM   3622  HB2 ALA   242      43.581  51.642  63.960  1.00  0.00           H  
ATOM   3623  HB3 ALA   242      43.017  53.158  63.358  1.00  0.00           H  
ATOM   3624  C   ALA   242      41.872  51.597  66.241  1.00  0.00           C  
ATOM   3625  O   ALA   242      41.700  50.338  66.235  1.00  0.00           O  
ATOM   3626  N   ARG   243      42.071  52.326  67.339  1.00  0.00           N  
ATOM   3627  H   ARG   243      42.429  53.252  67.153  1.00  0.00           H  
ATOM   3628  CA  ARG   243      41.980  51.747  68.688  1.00  0.00           C  
ATOM   3629  HA  ARG   243      42.524  50.805  68.767  1.00  0.00           H  
ATOM   3630  CB  ARG   243      42.678  52.814  69.593  1.00  0.00           C  
ATOM   3631  HB2 ARG   243      43.099  52.271  70.440  1.00  0.00           H  
ATOM   3632  HB3 ARG   243      43.554  53.273  69.134  1.00  0.00           H  
ATOM   3633  CG  ARG   243      41.869  54.021  70.053  1.00  0.00           C  
ATOM   3634  HG2 ARG   243      41.299  54.454  69.232  1.00  0.00           H  
ATOM   3635  HG3 ARG   243      41.094  53.773  70.778  1.00  0.00           H  
ATOM   3636  CD  ARG   243      42.716  55.094  70.778  1.00  0.00           C  
ATOM   3637  HD2 ARG   243      43.482  55.455  70.091  1.00  0.00           H  
ATOM   3638  HD3 ARG   243      42.050  55.907  71.068  1.00  0.00           H  
ATOM   3639  NE  ARG   243      43.391  54.561  72.007  1.00  0.00           N  
ATOM   3640  HE  ARG   243      42.896  53.921  72.612  1.00  0.00           H  
ATOM   3641  CZ  ARG   243      44.499  55.056  72.535  1.00  0.00           C  
ATOM   3642  NH1 ARG   243      44.988  56.127  72.011  1.00  0.00           N  
ATOM   3643 HH11 ARG   243      44.539  56.742  71.347  1.00  0.00           H  
ATOM   3644 HH12 ARG   243      45.791  56.596  72.405  1.00  0.00           H  
ATOM   3645  NH2 ARG   243      45.201  54.411  73.445  1.00  0.00           N  
ATOM   3646 HH21 ARG   243      45.033  53.493  73.831  1.00  0.00           H  
ATOM   3647 HH22 ARG   243      45.866  55.030  73.887  1.00  0.00           H  
ATOM   3648  C   ARG   243      40.527  51.472  69.066  1.00  0.00           C  
ATOM   3649  O   ARG   243      40.215  50.473  69.717  1.00  0.00           O  
ATOM   3650  N   ARG   244      39.587  52.289  68.549  1.00  0.00           N  
ATOM   3651  H   ARG   244      39.837  52.905  67.788  1.00  0.00           H  
ATOM   3652  CA  ARG   244      38.120  52.006  68.843  1.00  0.00           C  
ATOM   3653  HA  ARG   244      38.048  51.952  69.929  1.00  0.00           H  
ATOM   3654  CB  ARG   244      37.192  53.171  68.292  1.00  0.00           C  
ATOM   3655  HB2 ARG   244      37.570  54.146  68.598  1.00  0.00           H  
ATOM   3656  HB3 ARG   244      37.209  53.168  67.202  1.00  0.00           H  
ATOM   3657  CG  ARG   244      35.817  53.211  68.901  1.00  0.00           C  
ATOM   3658  HG2 ARG   244      35.323  52.239  68.924  1.00  0.00           H  
ATOM   3659  HG3 ARG   244      35.914  53.673  69.883  1.00  0.00           H  
ATOM   3660  CD  ARG   244      34.958  54.243  68.111  1.00  0.00           C  
ATOM   3661  HD2 ARG   244      34.008  54.416  68.618  1.00  0.00           H  
ATOM   3662  HD3 ARG   244      35.479  55.191  67.975  1.00  0.00           H  
ATOM   3663  NE  ARG   244      34.751  53.726  66.727  1.00  0.00           N  
ATOM   3664  HE  ARG   244      35.116  54.287  65.971  1.00  0.00           H  
ATOM   3665  CZ  ARG   244      33.967  52.721  66.414  1.00  0.00           C  
ATOM   3666  NH1 ARG   244      33.338  51.927  67.222  1.00  0.00           N  
ATOM   3667 HH11 ARG   244      33.318  52.020  68.228  1.00  0.00           H  
ATOM   3668 HH12 ARG   244      32.596  51.463  66.717  1.00  0.00           H  
ATOM   3669  NH2 ARG   244      33.846  52.478  65.174  1.00  0.00           N  
ATOM   3670 HH21 ARG   244      34.548  52.875  64.567  1.00  0.00           H  
ATOM   3671 HH22 ARG   244      33.331  51.659  64.883  1.00  0.00           H  
ATOM   3672  C   ARG   244      37.678  50.670  68.191  1.00  0.00           C  
ATOM   3673  O   ARG   244      36.965  49.906  68.842  1.00  0.00           O  
ATOM   3674  N   ARG   245      37.991  50.406  66.889  1.00  0.00           N  
ATOM   3675  H   ARG   245      38.466  51.169  66.430  1.00  0.00           H  
ATOM   3676  CA  ARG   245      37.862  49.182  66.112  1.00  0.00           C  
ATOM   3677  HA  ARG   245      36.812  48.892  66.098  1.00  0.00           H  
ATOM   3678  CB  ARG   245      38.191  49.499  64.567  1.00  0.00           C  
ATOM   3679  HB2 ARG   245      39.221  49.838  64.457  1.00  0.00           H  
ATOM   3680  HB3 ARG   245      37.998  48.498  64.181  1.00  0.00           H  
ATOM   3681  CG  ARG   245      37.209  50.489  63.910  1.00  0.00           C  
ATOM   3682  HG2 ARG   245      36.252  49.978  64.016  1.00  0.00           H  
ATOM   3683  HG3 ARG   245      37.215  51.422  64.473  1.00  0.00           H  
ATOM   3684  CD  ARG   245      37.525  50.657  62.474  1.00  0.00           C  
ATOM   3685  HD2 ARG   245      38.503  51.135  62.411  1.00  0.00           H  
ATOM   3686  HD3 ARG   245      37.577  49.676  62.001  1.00  0.00           H  
ATOM   3687  NE  ARG   245      36.498  51.527  61.813  1.00  0.00           N  
ATOM   3688  HE  ARG   245      36.113  52.282  62.363  1.00  0.00           H  
ATOM   3689  CZ  ARG   245      36.587  52.192  60.685  1.00  0.00           C  
ATOM   3690  NH1 ARG   245      37.398  51.707  59.838  1.00  0.00           N  
ATOM   3691 HH11 ARG   245      37.843  50.848  60.127  1.00  0.00           H  
ATOM   3692 HH12 ARG   245      37.451  52.161  58.937  1.00  0.00           H  
ATOM   3693  NH2 ARG   245      35.975  53.301  60.510  1.00  0.00           N  
ATOM   3694 HH21 ARG   245      35.711  53.821  61.335  1.00  0.00           H  
ATOM   3695 HH22 ARG   245      36.049  53.720  59.594  1.00  0.00           H  
ATOM   3696  C   ARG   245      38.540  47.968  66.730  1.00  0.00           C  
ATOM   3697  O   ARG   245      37.990  46.910  66.918  1.00  0.00           O  
ATOM   3698  N   ALA   246      39.755  48.207  67.168  1.00  0.00           N  
ATOM   3699  H   ALA   246      40.283  48.984  66.797  1.00  0.00           H  
ATOM   3700  CA  ALA   246      40.532  47.163  67.922  1.00  0.00           C  
ATOM   3701  HA  ALA   246      40.543  46.239  67.342  1.00  0.00           H  
ATOM   3702  CB  ALA   246      41.996  47.689  68.108  1.00  0.00           C  
ATOM   3703  HB1 ALA   246      42.506  46.772  68.402  1.00  0.00           H  
ATOM   3704  HB2 ALA   246      42.393  47.953  67.128  1.00  0.00           H  
ATOM   3705  HB3 ALA   246      42.196  48.488  68.821  1.00  0.00           H  
ATOM   3706  C   ALA   246      39.769  46.816  69.266  1.00  0.00           C  
ATOM   3707  O   ALA   246      39.723  45.639  69.607  1.00  0.00           O  
ATOM   3708  N   THR   247      39.186  47.762  69.935  1.00  0.00           N  
ATOM   3709  H   THR   247      39.108  48.728  69.650  1.00  0.00           H  
ATOM   3710  CA  THR   247      38.558  47.494  71.123  1.00  0.00           C  
ATOM   3711  HA  THR   247      39.153  46.846  71.767  1.00  0.00           H  
ATOM   3712  CB  THR   247      38.332  48.792  72.006  1.00  0.00           C  
ATOM   3713  HB  THR   247      37.557  49.368  71.500  1.00  0.00           H  
ATOM   3714  CG2 THR   247      37.781  48.471  73.378  1.00  0.00           C  
ATOM   3715 HG21 THR   247      37.081  47.637  73.336  1.00  0.00           H  
ATOM   3716 HG22 THR   247      38.552  48.033  74.012  1.00  0.00           H  
ATOM   3717 HG23 THR   247      37.465  49.315  73.992  1.00  0.00           H  
ATOM   3718  OG1 THR   247      39.439  49.578  72.137  1.00  0.00           O  
ATOM   3719  HG1 THR   247      39.599  49.839  71.226  1.00  0.00           H  
ATOM   3720  C   THR   247      37.148  46.835  70.930  1.00  0.00           C  
ATOM   3721  O   THR   247      36.711  45.914  71.729  1.00  0.00           O  
ATOM   3722  N   GLN   248      36.475  47.226  69.853  1.00  0.00           N  
ATOM   3723  H   GLN   248      36.885  47.980  69.320  1.00  0.00           H  
ATOM   3724  CA  GLN   248      35.114  46.690  69.489  1.00  0.00           C  
ATOM   3725  HA  GLN   248      34.507  46.745  70.393  1.00  0.00           H  
ATOM   3726  CB  GLN   248      34.474  47.537  68.415  1.00  0.00           C  
ATOM   3727  HB2 GLN   248      34.796  48.578  68.465  1.00  0.00           H  
ATOM   3728  HB3 GLN   248      34.721  47.109  67.443  1.00  0.00           H  
ATOM   3729  CG  GLN   248      32.913  47.682  68.581  1.00  0.00           C  
ATOM   3730  HG2 GLN   248      32.498  48.424  67.898  1.00  0.00           H  
ATOM   3731  HG3 GLN   248      32.474  46.685  68.546  1.00  0.00           H  
ATOM   3732  CD  GLN   248      32.610  48.354  69.937  1.00  0.00           C  
ATOM   3733  OE1 GLN   248      33.176  49.412  70.308  1.00  0.00           O  
ATOM   3734  NE2 GLN   248      31.787  47.839  70.793  1.00  0.00           N  
ATOM   3735 HE21 GLN   248      31.744  48.255  71.712  1.00  0.00           H  
ATOM   3736 HE22 GLN   248      31.224  47.007  70.688  1.00  0.00           H  
ATOM   3737  C   GLN   248      35.098  45.233  68.990  1.00  0.00           C  
ATOM   3738  O   GLN   248      34.141  44.515  69.181  1.00  0.00           O  
ATOM   3739  N   LEU   249      36.216  44.806  68.423  1.00  0.00           N  
ATOM   3740  H   LEU   249      36.875  45.525  68.159  1.00  0.00           H  
ATOM   3741  CA  LEU   249      36.407  43.381  68.014  1.00  0.00           C  
ATOM   3742  HA  LEU   249      35.565  43.177  67.353  1.00  0.00           H  
ATOM   3743  CB  LEU   249      37.747  43.204  67.273  1.00  0.00           C  
ATOM   3744  HB2 LEU   249      37.840  43.916  66.453  1.00  0.00           H  
ATOM   3745  HB3 LEU   249      38.552  43.487  67.952  1.00  0.00           H  
ATOM   3746  CG  LEU   249      38.218  41.852  66.748  1.00  0.00           C  
ATOM   3747  HG  LEU   249      38.287  41.238  67.646  1.00  0.00           H  
ATOM   3748  CD1 LEU   249      37.263  41.310  65.642  1.00  0.00           C  
ATOM   3749 HD11 LEU   249      36.272  41.026  65.997  1.00  0.00           H  
ATOM   3750 HD12 LEU   249      37.110  42.039  64.847  1.00  0.00           H  
ATOM   3751 HD13 LEU   249      37.733  40.422  65.218  1.00  0.00           H  
ATOM   3752  CD2 LEU   249      39.638  41.821  66.355  1.00  0.00           C  
ATOM   3753 HD21 LEU   249      40.277  42.060  67.205  1.00  0.00           H  
ATOM   3754 HD22 LEU   249      39.912  40.914  65.816  1.00  0.00           H  
ATOM   3755 HD23 LEU   249      39.914  42.489  65.539  1.00  0.00           H  
ATOM   3756  C   LEU   249      36.316  42.516  69.300  1.00  0.00           C  
ATOM   3757  O   LEU   249      35.590  41.519  69.234  1.00  0.00           O  
ATOM   3758  N   ALA   250      36.840  42.865  70.499  1.00  0.00           N  
ATOM   3759  H   ALA   250      37.459  43.663  70.525  1.00  0.00           H  
ATOM   3760  CA  ALA   250      36.733  42.098  71.735  1.00  0.00           C  
ATOM   3761  HA  ALA   250      36.912  41.069  71.425  1.00  0.00           H  
ATOM   3762  CB  ALA   250      37.822  42.639  72.739  1.00  0.00           C  
ATOM   3763  HB1 ALA   250      37.788  43.712  72.929  1.00  0.00           H  
ATOM   3764  HB2 ALA   250      37.697  42.080  73.666  1.00  0.00           H  
ATOM   3765  HB3 ALA   250      38.797  42.379  72.326  1.00  0.00           H  
ATOM   3766  C   ALA   250      35.370  42.280  72.350  1.00  0.00           C  
ATOM   3767  O   ALA   250      34.938  41.459  73.106  1.00  0.00           O  
ATOM   3768  N   HIE   251      34.552  43.354  72.063  1.00  0.00           N  
ATOM   3769  H   HIE   251      35.028  44.024  71.476  1.00  0.00           H  
ATOM   3770  CA  HIE   251      33.192  43.491  72.540  1.00  0.00           C  
ATOM   3771  HA  HIE   251      33.131  43.402  73.624  1.00  0.00           H  
ATOM   3772  CB  HIE   251      32.771  44.948  72.218  1.00  0.00           C  
ATOM   3773  HB2 HIE   251      33.502  45.671  72.580  1.00  0.00           H  
ATOM   3774  HB3 HIE   251      32.845  45.053  71.136  1.00  0.00           H  
ATOM   3775  CG  HIE   251      31.403  45.367  72.659  1.00  0.00           C  
ATOM   3776  ND1 HIE   251      31.080  46.017  73.830  1.00  0.00           N  
ATOM   3777  CE1 HIE   251      29.756  46.156  73.844  1.00  0.00           C  
ATOM   3778  HE1 HIE   251      29.230  46.650  74.648  1.00  0.00           H  
ATOM   3779  NE2 HIE   251      29.281  45.500  72.791  1.00  0.00           N  
ATOM   3780  HE2 HIE   251      28.304  45.366  72.572  1.00  0.00           H  
ATOM   3781  CD2 HIE   251      30.290  44.986  72.051  1.00  0.00           C  
ATOM   3782  HD2 HIE   251      30.198  44.370  71.169  1.00  0.00           H  
ATOM   3783  C   HIE   251      32.326  42.393  71.938  1.00  0.00           C  
ATOM   3784  O   HIE   251      31.484  41.833  72.661  1.00  0.00           O  
ATOM   3785  N   LEU   252      32.470  42.197  70.632  1.00  0.00           N  
ATOM   3786  H   LEU   252      33.260  42.634  70.178  1.00  0.00           H  
ATOM   3787  CA  LEU   252      31.894  41.138  69.804  1.00  0.00           C  
ATOM   3788  HA  LEU   252      30.839  41.096  70.075  1.00  0.00           H  
ATOM   3789  CB  LEU   252      31.997  41.531  68.306  1.00  0.00           C  
ATOM   3790  HB2 LEU   252      33.010  41.823  68.032  1.00  0.00           H  
ATOM   3791  HB3 LEU   252      31.938  40.659  67.656  1.00  0.00           H  
ATOM   3792  CG  LEU   252      31.101  42.687  68.005  1.00  0.00           C  
ATOM   3793  HG  LEU   252      30.983  43.335  68.873  1.00  0.00           H  
ATOM   3794  CD1 LEU   252      31.684  43.513  66.916  1.00  0.00           C  
ATOM   3795 HD11 LEU   252      31.087  44.421  66.825  1.00  0.00           H  
ATOM   3796 HD12 LEU   252      32.665  43.910  67.174  1.00  0.00           H  
ATOM   3797 HD13 LEU   252      31.577  43.126  65.903  1.00  0.00           H  
ATOM   3798  CD2 LEU   252      29.742  42.244  67.474  1.00  0.00           C  
ATOM   3799 HD21 LEU   252      29.269  41.644  68.252  1.00  0.00           H  
ATOM   3800 HD22 LEU   252      29.010  43.007  67.209  1.00  0.00           H  
ATOM   3801 HD23 LEU   252      29.805  41.711  66.525  1.00  0.00           H  
ATOM   3802  C   LEU   252      32.556  39.722  70.054  1.00  0.00           C  
ATOM   3803  O   LEU   252      31.773  38.786  70.167  1.00  0.00           O  
ATOM   3804  N   VAL   253      33.840  39.564  70.205  1.00  0.00           N  
ATOM   3805  H   VAL   253      34.425  40.355  69.975  1.00  0.00           H  
ATOM   3806  CA  VAL   253      34.531  38.237  70.401  1.00  0.00           C  
ATOM   3807  HA  VAL   253      33.970  37.613  69.704  1.00  0.00           H  
ATOM   3808  CB  VAL   253      35.946  38.361  69.881  1.00  0.00           C  
ATOM   3809  HB  VAL   253      36.416  39.222  70.356  1.00  0.00           H  
ATOM   3810  CG1 VAL   253      36.828  37.150  70.094  1.00  0.00           C  
ATOM   3811 HG11 VAL   253      37.046  37.043  71.157  1.00  0.00           H  
ATOM   3812 HG12 VAL   253      36.430  36.230  69.666  1.00  0.00           H  
ATOM   3813 HG13 VAL   253      37.854  37.244  69.738  1.00  0.00           H  
ATOM   3814  CG2 VAL   253      35.923  38.562  68.360  1.00  0.00           C  
ATOM   3815 HG21 VAL   253      35.183  39.317  68.094  1.00  0.00           H  
ATOM   3816 HG22 VAL   253      36.911  38.858  68.007  1.00  0.00           H  
ATOM   3817 HG23 VAL   253      35.540  37.680  67.847  1.00  0.00           H  
ATOM   3818  C   VAL   253      34.314  37.764  71.857  1.00  0.00           C  
ATOM   3819  O   VAL   253      34.597  36.603  72.231  1.00  0.00           O  
ATOM   3820  N   GLY   254      33.766  38.629  72.760  1.00  0.00           N  
ATOM   3821  H   GLY   254      33.624  39.560  72.394  1.00  0.00           H  
ATOM   3822  CA  GLY   254      33.482  38.336  74.205  1.00  0.00           C  
ATOM   3823  HA2 GLY   254      32.672  38.939  74.615  1.00  0.00           H  
ATOM   3824  HA3 GLY   254      33.079  37.337  74.374  1.00  0.00           H  
ATOM   3825  C   GLY   254      34.704  38.360  75.081  1.00  0.00           C  
ATOM   3826  O   GLY   254      34.832  37.545  75.940  1.00  0.00           O  
ATOM   3827  N   CYX   255      35.584  39.349  75.017  1.00  0.00           N  
ATOM   3828  H   CYX   255      35.349  40.073  74.354  1.00  0.00           H  
ATOM   3829  CA  CYX   255      36.926  39.422  75.664  1.00  0.00           C  
ATOM   3830  HA  CYX   255      36.942  38.516  76.271  1.00  0.00           H  
ATOM   3831  CB  CYX   255      37.984  39.348  74.566  1.00  0.00           C  
ATOM   3832  HB2 CYX   255      37.538  39.942  73.768  1.00  0.00           H  
ATOM   3833  HB3 CYX   255      38.964  39.776  74.778  1.00  0.00           H  
ATOM   3834  SG  CYX   255      38.421  37.646  74.060  1.00  0.00           S  
ATOM   3835  C   CYX   255      37.088  40.751  76.339  1.00  0.00           C  
ATOM   3836  O   CYX   255      36.661  41.806  75.788  1.00  0.00           O  
ATOM   3837  N   PRO   256      37.641  40.778  77.597  1.00  0.00           N  
ATOM   3838  CD  PRO   256      37.734  42.012  78.428  1.00  0.00           C  
ATOM   3839  HD2 PRO   256      36.742  42.402  78.655  1.00  0.00           H  
ATOM   3840  HD3 PRO   256      38.323  42.759  77.895  1.00  0.00           H  
ATOM   3841  CG  PRO   256      38.444  41.621  79.650  1.00  0.00           C  
ATOM   3842  HG2 PRO   256      37.760  41.750  80.489  1.00  0.00           H  
ATOM   3843  HG3 PRO   256      39.272  42.320  79.771  1.00  0.00           H  
ATOM   3844  CB  PRO   256      38.925  40.216  79.437  1.00  0.00           C  
ATOM   3845  HB2 PRO   256      38.946  39.630  80.356  1.00  0.00           H  
ATOM   3846  HB3 PRO   256      39.955  40.233  79.081  1.00  0.00           H  
ATOM   3847  CA  PRO   256      38.070  39.631  78.380  1.00  0.00           C  
ATOM   3848  HA  PRO   256      38.673  38.887  77.859  1.00  0.00           H  
ATOM   3849  C   PRO   256      36.841  38.848  78.921  1.00  0.00           C  
ATOM   3850  O   PRO   256      35.684  39.382  78.756  1.00  0.00           O  
ATOM   3851  N   PRO   257      36.890  37.643  79.538  1.00  0.00           N  
ATOM   3852  CD  PRO   257      38.083  36.862  79.523  1.00  0.00           C  
ATOM   3853  HD2 PRO   257      38.935  37.499  79.759  1.00  0.00           H  
ATOM   3854  HD3 PRO   257      38.163  36.314  78.583  1.00  0.00           H  
ATOM   3855  CG  PRO   257      37.882  35.755  80.594  1.00  0.00           C  
ATOM   3856  HG2 PRO   257      38.098  36.079  81.612  1.00  0.00           H  
ATOM   3857  HG3 PRO   257      38.309  34.768  80.415  1.00  0.00           H  
ATOM   3858  CB  PRO   257      36.370  35.598  80.624  1.00  0.00           C  
ATOM   3859  HB2 PRO   257      36.020  35.126  81.542  1.00  0.00           H  
ATOM   3860  HB3 PRO   257      36.018  34.982  79.796  1.00  0.00           H  
ATOM   3861  CA  PRO   257      35.880  37.008  80.414  1.00  0.00           C  
ATOM   3862  HA  PRO   257      34.990  36.790  79.823  1.00  0.00           H  
ATOM   3863  C   PRO   257      35.650  37.774  81.739  1.00  0.00           C  
ATOM   3864  O   PRO   257      36.375  38.629  82.156  1.00  0.00           O  
ATOM   3865  N   GLY   258      34.510  37.430  82.352  1.00  0.00           N  
ATOM   3866  H   GLY   258      34.065  36.646  81.897  1.00  0.00           H  
ATOM   3867  CA  GLY   258      33.846  38.160  83.456  1.00  0.00           C  
ATOM   3868  HA2 GLY   258      33.654  39.198  83.183  1.00  0.00           H  
ATOM   3869  HA3 GLY   258      32.883  37.687  83.652  1.00  0.00           H  
ATOM   3870  C   GLY   258      34.798  38.205  84.714  1.00  0.00           C  
ATOM   3871  O   GLY   258      35.410  37.169  85.067  1.00  0.00           O  
ATOM   3872  N   GLY   259      34.908  39.381  85.272  1.00  0.00           N  
ATOM   3873  H   GLY   259      35.491  39.395  86.097  1.00  0.00           H  
ATOM   3874  CA  GLY   259      34.103  40.610  85.134  1.00  0.00           C  
ATOM   3875  HA2 GLY   259      33.089  40.432  84.776  1.00  0.00           H  
ATOM   3876  HA3 GLY   259      34.034  41.081  86.115  1.00  0.00           H  
ATOM   3877  C   GLY   259      34.814  41.625  84.266  1.00  0.00           C  
ATOM   3878  O   GLY   259      35.836  41.366  83.679  1.00  0.00           O  
ATOM   3879  N   THR   260      34.221  42.808  84.150  1.00  0.00           N  
ATOM   3880  H   THR   260      33.567  43.101  84.862  1.00  0.00           H  
ATOM   3881  CA  THR   260      34.946  43.914  83.491  1.00  0.00           C  
ATOM   3882  HA  THR   260      35.607  43.522  82.718  1.00  0.00           H  
ATOM   3883  CB  THR   260      34.037  44.926  82.805  1.00  0.00           C  
ATOM   3884  HB  THR   260      33.333  44.462  82.114  1.00  0.00           H  
ATOM   3885  CG2 THR   260      33.248  45.919  83.576  1.00  0.00           C  
ATOM   3886 HG21 THR   260      33.895  46.703  83.970  1.00  0.00           H  
ATOM   3887 HG22 THR   260      32.460  46.344  82.954  1.00  0.00           H  
ATOM   3888 HG23 THR   260      32.792  45.369  84.399  1.00  0.00           H  
ATOM   3889  OG1 THR   260      34.811  45.725  81.918  1.00  0.00           O  
ATOM   3890  HG1 THR   260      34.260  46.115  81.236  1.00  0.00           H  
ATOM   3891  C   THR   260      35.926  44.616  84.452  1.00  0.00           C  
ATOM   3892  O   THR   260      35.738  44.619  85.676  1.00  0.00           O  
ATOM   3893  N   GLY   261      37.041  45.170  83.918  1.00  0.00           N  
ATOM   3894  H   GLY   261      36.943  45.244  82.915  1.00  0.00           H  
ATOM   3895  CA  GLY   261      38.035  46.016  84.558  1.00  0.00           C  
ATOM   3896  HA2 GLY   261      37.638  47.022  84.417  1.00  0.00           H  
ATOM   3897  HA3 GLY   261      38.088  45.821  85.629  1.00  0.00           H  
ATOM   3898  C   GLY   261      39.434  45.827  84.018  1.00  0.00           C  
ATOM   3899  O   GLY   261      40.315  46.401  84.603  1.00  0.00           O  
ATOM   3900  N   GLY   262      39.607  44.952  83.010  1.00  0.00           N  
ATOM   3901  H   GLY   262      38.752  44.713  82.527  1.00  0.00           H  
ATOM   3902  CA  GLY   262      41.006  44.652  82.475  1.00  0.00           C  
ATOM   3903  HA2 GLY   262      41.618  44.699  83.376  1.00  0.00           H  
ATOM   3904  HA3 GLY   262      41.146  43.637  82.104  1.00  0.00           H  
ATOM   3905  C   GLY   262      41.638  45.577  81.432  1.00  0.00           C  
ATOM   3906  O   GLY   262      40.965  46.425  80.804  1.00  0.00           O  
ATOM   3907  N   ASN   263      42.991  45.528  81.316  1.00  0.00           N  
ATOM   3908  H   ASN   263      43.508  44.992  82.000  1.00  0.00           H  
ATOM   3909  CA  ASN   263      43.908  46.312  80.445  1.00  0.00           C  
ATOM   3910  HA  ASN   263      43.448  47.300  80.422  1.00  0.00           H  
ATOM   3911  CB  ASN   263      45.304  46.384  81.015  1.00  0.00           C  
ATOM   3912  HB2 ASN   263      45.146  46.891  81.967  1.00  0.00           H  
ATOM   3913  HB3 ASN   263      45.783  45.441  81.282  1.00  0.00           H  
ATOM   3914  CG  ASN   263      46.208  47.246  80.239  1.00  0.00           C  
ATOM   3915  OD1 ASN   263      45.975  48.383  79.960  1.00  0.00           O  
ATOM   3916  ND2 ASN   263      47.259  46.715  79.753  1.00  0.00           N  
ATOM   3917 HD21 ASN   263      47.945  47.372  79.410  1.00  0.00           H  
ATOM   3918 HD22 ASN   263      47.553  45.813  80.099  1.00  0.00           H  
ATOM   3919  C   ASN   263      43.851  45.759  79.026  1.00  0.00           C  
ATOM   3920  O   ASN   263      43.341  44.676  78.815  1.00  0.00           O  
ATOM   3921  N   ASP   264      44.371  46.418  78.021  1.00  0.00           N  
ATOM   3922  H   ASP   264      44.733  47.302  78.348  1.00  0.00           H  
ATOM   3923  CA  ASP   264      44.679  46.002  76.636  1.00  0.00           C  
ATOM   3924  HA  ASP   264      43.746  45.902  76.080  1.00  0.00           H  
ATOM   3925  CB  ASP   264      45.420  47.119  75.861  1.00  0.00           C  
ATOM   3926  HB2 ASP   264      46.453  47.171  76.206  1.00  0.00           H  
ATOM   3927  HB3 ASP   264      45.449  46.756  74.833  1.00  0.00           H  
ATOM   3928  CG  ASP   264      44.854  48.567  75.840  1.00  0.00           C  
ATOM   3929  OD1 ASP   264      45.603  49.566  75.941  1.00  0.00           O  
ATOM   3930  OD2 ASP   264      43.652  48.800  75.878  1.00  0.00           O  
ATOM   3931  C   ASP   264      45.445  44.706  76.554  1.00  0.00           C  
ATOM   3932  O   ASP   264      45.161  43.839  75.760  1.00  0.00           O  
ATOM   3933  N   THR   265      46.291  44.509  77.598  1.00  0.00           N  
ATOM   3934  H   THR   265      46.323  45.275  78.256  1.00  0.00           H  
ATOM   3935  CA  THR   265      46.994  43.238  77.777  1.00  0.00           C  
ATOM   3936  HA  THR   265      47.509  42.981  76.851  1.00  0.00           H  
ATOM   3937  CB  THR   265      48.046  43.291  78.931  1.00  0.00           C  
ATOM   3938  HB  THR   265      48.356  42.282  79.202  1.00  0.00           H  
ATOM   3939  CG2 THR   265      49.375  44.004  78.585  1.00  0.00           C  
ATOM   3940 HG21 THR   265      49.852  44.400  79.482  1.00  0.00           H  
ATOM   3941 HG22 THR   265      50.028  43.227  78.188  1.00  0.00           H  
ATOM   3942 HG23 THR   265      49.060  44.741  77.847  1.00  0.00           H  
ATOM   3943  OG1 THR   265      47.470  43.808  80.090  1.00  0.00           O  
ATOM   3944  HG1 THR   265      47.196  43.143  80.726  1.00  0.00           H  
ATOM   3945  C   THR   265      46.070  42.075  78.132  1.00  0.00           C  
ATOM   3946  O   THR   265      46.194  40.966  77.606  1.00  0.00           O  
ATOM   3947  N   GLU   266      45.067  42.235  79.015  1.00  0.00           N  
ATOM   3948  H   GLU   266      44.792  43.179  79.247  1.00  0.00           H  
ATOM   3949  CA  GLU   266      44.129  41.148  79.363  1.00  0.00           C  
ATOM   3950  HA  GLU   266      44.584  40.157  79.372  1.00  0.00           H  
ATOM   3951  CB  GLU   266      43.493  41.441  80.735  1.00  0.00           C  
ATOM   3952  HB2 GLU   266      42.672  42.151  80.630  1.00  0.00           H  
ATOM   3953  HB3 GLU   266      43.086  40.539  81.190  1.00  0.00           H  
ATOM   3954  CG  GLU   266      44.387  42.090  81.841  1.00  0.00           C  
ATOM   3955  HG2 GLU   266      44.693  43.087  81.523  1.00  0.00           H  
ATOM   3956  HG3 GLU   266      43.730  42.135  82.710  1.00  0.00           H  
ATOM   3957  CD  GLU   266      45.695  41.283  82.112  1.00  0.00           C  
ATOM   3958  OE1 GLU   266      45.596  40.132  82.668  1.00  0.00           O  
ATOM   3959  OE2 GLU   266      46.781  41.734  81.576  1.00  0.00           O  
ATOM   3960  C   GLU   266      43.061  40.961  78.262  1.00  0.00           C  
ATOM   3961  O   GLU   266      42.573  39.843  78.090  1.00  0.00           O  
ATOM   3962  N   LEU   267      42.703  42.046  77.517  1.00  0.00           N  
ATOM   3963  H   LEU   267      43.023  42.947  77.842  1.00  0.00           H  
ATOM   3964  CA  LEU   267      41.810  42.017  76.307  1.00  0.00           C  
ATOM   3965  HA  LEU   267      40.938  41.499  76.708  1.00  0.00           H  
ATOM   3966  CB  LEU   267      41.441  43.465  75.908  1.00  0.00           C  
ATOM   3967  HB2 LEU   267      40.929  43.834  76.797  1.00  0.00           H  
ATOM   3968  HB3 LEU   267      42.360  44.029  75.749  1.00  0.00           H  
ATOM   3969  CG  LEU   267      40.561  43.797  74.765  1.00  0.00           C  
ATOM   3970  HG  LEU   267      39.697  43.141  74.666  1.00  0.00           H  
ATOM   3971  CD1 LEU   267      40.082  45.264  74.869  1.00  0.00           C  
ATOM   3972 HD11 LEU   267      39.602  45.354  75.843  1.00  0.00           H  
ATOM   3973 HD12 LEU   267      40.984  45.875  74.893  1.00  0.00           H  
ATOM   3974 HD13 LEU   267      39.368  45.540  74.093  1.00  0.00           H  
ATOM   3975  CD2 LEU   267      41.295  43.684  73.378  1.00  0.00           C  
ATOM   3976 HD21 LEU   267      41.687  42.675  73.244  1.00  0.00           H  
ATOM   3977 HD22 LEU   267      40.501  43.875  72.656  1.00  0.00           H  
ATOM   3978 HD23 LEU   267      41.983  44.514  73.219  1.00  0.00           H  
ATOM   3979  C   LEU   267      42.568  41.246  75.165  1.00  0.00           C  
ATOM   3980  O   LEU   267      41.986  40.267  74.579  1.00  0.00           O  
ATOM   3981  N   VAL   268      43.735  41.707  74.792  1.00  0.00           N  
ATOM   3982  H   VAL   268      44.042  42.595  75.163  1.00  0.00           H  
ATOM   3983  CA  VAL   268      44.419  41.151  73.575  1.00  0.00           C  
ATOM   3984  HA  VAL   268      43.738  41.076  72.727  1.00  0.00           H  
ATOM   3985  CB  VAL   268      45.654  42.001  73.126  1.00  0.00           C  
ATOM   3986  HB  VAL   268      46.249  42.231  74.010  1.00  0.00           H  
ATOM   3987  CG1 VAL   268      46.521  41.204  72.093  1.00  0.00           C  
ATOM   3988 HG11 VAL   268      46.985  40.412  72.681  1.00  0.00           H  
ATOM   3989 HG12 VAL   268      45.953  40.806  71.251  1.00  0.00           H  
ATOM   3990 HG13 VAL   268      47.342  41.831  71.745  1.00  0.00           H  
ATOM   3991  CG2 VAL   268      45.046  43.195  72.441  1.00  0.00           C  
ATOM   3992 HG21 VAL   268      45.872  43.748  71.993  1.00  0.00           H  
ATOM   3993 HG22 VAL   268      44.486  42.813  71.588  1.00  0.00           H  
ATOM   3994 HG23 VAL   268      44.328  43.740  73.053  1.00  0.00           H  
ATOM   3995  C   VAL   268      44.819  39.723  73.845  1.00  0.00           C  
ATOM   3996  O   VAL   268      44.763  38.906  72.953  1.00  0.00           O  
ATOM   3997  N   ALA   269      45.209  39.307  75.107  1.00  0.00           N  
ATOM   3998  H   ALA   269      45.477  40.045  75.743  1.00  0.00           H  
ATOM   3999  CA  ALA   269      45.564  38.011  75.535  1.00  0.00           C  
ATOM   4000  HA  ALA   269      46.333  37.642  74.856  1.00  0.00           H  
ATOM   4001  CB  ALA   269      46.311  38.168  76.862  1.00  0.00           C  
ATOM   4002  HB1 ALA   269      46.663  37.218  77.266  1.00  0.00           H  
ATOM   4003  HB2 ALA   269      47.100  38.913  76.755  1.00  0.00           H  
ATOM   4004  HB3 ALA   269      45.638  38.565  77.622  1.00  0.00           H  
ATOM   4005  C   ALA   269      44.378  37.012  75.588  1.00  0.00           C  
ATOM   4006  O   ALA   269      44.474  35.921  75.007  1.00  0.00           O  
ATOM   4007  N   CYX   270      43.173  37.418  75.912  1.00  0.00           N  
ATOM   4008  H   CYX   270      43.175  38.340  76.323  1.00  0.00           H  
ATOM   4009  CA  CYX   270      41.896  36.790  75.491  1.00  0.00           C  
ATOM   4010  HA  CYX   270      41.837  35.796  75.933  1.00  0.00           H  
ATOM   4011  CB  CYX   270      40.631  37.518  76.118  1.00  0.00           C  
ATOM   4012  HB2 CYX   270      40.776  37.807  77.159  1.00  0.00           H  
ATOM   4013  HB3 CYX   270      40.530  38.511  75.682  1.00  0.00           H  
ATOM   4014  SG  CYX   270      39.020  36.792  75.821  1.00  0.00           S  
ATOM   4015  C   CYX   270      41.822  36.659  73.960  1.00  0.00           C  
ATOM   4016  O   CYX   270      41.616  35.559  73.445  1.00  0.00           O  
ATOM   4017  N   LEU   271      42.033  37.706  73.131  1.00  0.00           N  
ATOM   4018  H   LEU   271      42.175  38.623  73.530  1.00  0.00           H  
ATOM   4019  CA  LEU   271      41.880  37.591  71.674  1.00  0.00           C  
ATOM   4020  HA  LEU   271      40.936  37.126  71.388  1.00  0.00           H  
ATOM   4021  CB  LEU   271      41.976  38.978  70.991  1.00  0.00           C  
ATOM   4022  HB2 LEU   271      42.896  39.417  71.379  1.00  0.00           H  
ATOM   4023  HB3 LEU   271      42.157  38.883  69.920  1.00  0.00           H  
ATOM   4024  CG  LEU   271      40.917  40.003  71.235  1.00  0.00           C  
ATOM   4025  HG  LEU   271      40.845  40.187  72.307  1.00  0.00           H  
ATOM   4026  CD1 LEU   271      41.109  41.331  70.506  1.00  0.00           C  
ATOM   4027 HD11 LEU   271      41.219  41.139  69.438  1.00  0.00           H  
ATOM   4028 HD12 LEU   271      40.254  41.983  70.684  1.00  0.00           H  
ATOM   4029 HD13 LEU   271      41.954  41.927  70.852  1.00  0.00           H  
ATOM   4030  CD2 LEU   271      39.568  39.444  70.759  1.00  0.00           C  
ATOM   4031 HD21 LEU   271      38.785  40.199  70.834  1.00  0.00           H  
ATOM   4032 HD22 LEU   271      39.662  39.266  69.688  1.00  0.00           H  
ATOM   4033 HD23 LEU   271      39.254  38.559  71.313  1.00  0.00           H  
ATOM   4034  C   LEU   271      43.025  36.740  71.027  1.00  0.00           C  
ATOM   4035  O   LEU   271      42.961  36.353  69.851  1.00  0.00           O  
ATOM   4036  N   ARG   272      44.067  36.425  71.819  1.00  0.00           N  
ATOM   4037  H   ARG   272      44.161  36.863  72.724  1.00  0.00           H  
ATOM   4038  CA  ARG   272      45.183  35.471  71.458  1.00  0.00           C  
ATOM   4039  HA  ARG   272      45.262  35.554  70.374  1.00  0.00           H  
ATOM   4040  CB  ARG   272      46.531  35.872  72.065  1.00  0.00           C  
ATOM   4041  HB2 ARG   272      46.419  36.094  73.126  1.00  0.00           H  
ATOM   4042  HB3 ARG   272      47.218  35.032  71.966  1.00  0.00           H  
ATOM   4043  CG  ARG   272      47.182  37.033  71.262  1.00  0.00           C  
ATOM   4044  HG2 ARG   272      47.156  36.773  70.203  1.00  0.00           H  
ATOM   4045  HG3 ARG   272      46.528  37.899  71.365  1.00  0.00           H  
ATOM   4046  CD  ARG   272      48.631  37.302  71.654  1.00  0.00           C  
ATOM   4047  HD2 ARG   272      49.200  36.451  71.281  1.00  0.00           H  
ATOM   4048  HD3 ARG   272      48.989  38.166  71.095  1.00  0.00           H  
ATOM   4049  NE  ARG   272      48.720  37.596  73.096  1.00  0.00           N  
ATOM   4050  HE  ARG   272      48.544  36.855  73.759  1.00  0.00           H  
ATOM   4051  CZ  ARG   272      49.006  38.758  73.716  1.00  0.00           C  
ATOM   4052  NH1 ARG   272      49.287  39.897  73.156  1.00  0.00           N  
ATOM   4053 HH11 ARG   272      49.223  40.075  72.164  1.00  0.00           H  
ATOM   4054 HH12 ARG   272      49.455  40.695  73.752  1.00  0.00           H  
ATOM   4055  NH2 ARG   272      49.151  38.674  74.997  1.00  0.00           N  
ATOM   4056 HH21 ARG   272      49.075  37.806  75.507  1.00  0.00           H  
ATOM   4057 HH22 ARG   272      49.345  39.523  75.507  1.00  0.00           H  
ATOM   4058  C   ARG   272      44.813  34.020  71.832  1.00  0.00           C  
ATOM   4059  O   ARG   272      45.274  33.079  71.143  1.00  0.00           O  
ATOM   4060  N   THR   273      43.966  33.857  72.895  1.00  0.00           N  
ATOM   4061  H   THR   273      43.867  34.674  73.481  1.00  0.00           H  
ATOM   4062  CA  THR   273      43.531  32.568  73.492  1.00  0.00           C  
ATOM   4063  HA  THR   273      44.434  31.959  73.447  1.00  0.00           H  
ATOM   4064  CB  THR   273      43.206  32.875  74.973  1.00  0.00           C  
ATOM   4065  HB  THR   273      42.477  33.680  75.069  1.00  0.00           H  
ATOM   4066  CG2 THR   273      42.603  31.669  75.704  1.00  0.00           C  
ATOM   4067 HG21 THR   273      41.577  31.565  75.352  1.00  0.00           H  
ATOM   4068 HG22 THR   273      43.254  30.795  75.677  1.00  0.00           H  
ATOM   4069 HG23 THR   273      42.547  31.909  76.766  1.00  0.00           H  
ATOM   4070  OG1 THR   273      44.411  33.228  75.570  1.00  0.00           O  
ATOM   4071  HG1 THR   273      44.764  33.971  75.075  1.00  0.00           H  
ATOM   4072  C   THR   273      42.417  31.991  72.706  1.00  0.00           C  
ATOM   4073  O   THR   273      42.521  30.874  72.201  1.00  0.00           O  
ATOM   4074  N   ARG   274      41.389  32.822  72.469  1.00  0.00           N  
ATOM   4075  H   ARG   274      41.587  33.812  72.487  1.00  0.00           H  
ATOM   4076  CA  ARG   274      40.261  32.348  71.533  1.00  0.00           C  
ATOM   4077  HA  ARG   274      39.826  31.460  71.991  1.00  0.00           H  
ATOM   4078  CB  ARG   274      39.240  33.424  71.371  1.00  0.00           C  
ATOM   4079  HB2 ARG   274      39.683  34.373  71.069  1.00  0.00           H  
ATOM   4080  HB3 ARG   274      38.529  33.148  70.593  1.00  0.00           H  
ATOM   4081  CG  ARG   274      38.399  33.839  72.622  1.00  0.00           C  
ATOM   4082  HG2 ARG   274      38.891  34.137  73.548  1.00  0.00           H  
ATOM   4083  HG3 ARG   274      37.762  34.682  72.355  1.00  0.00           H  
ATOM   4084  CD  ARG   274      37.352  32.762  73.082  1.00  0.00           C  
ATOM   4085  HD2 ARG   274      36.570  33.322  73.595  1.00  0.00           H  
ATOM   4086  HD3 ARG   274      36.921  32.223  72.237  1.00  0.00           H  
ATOM   4087  NE  ARG   274      38.021  31.715  73.936  1.00  0.00           N  
ATOM   4088  HE  ARG   274      38.082  30.776  73.569  1.00  0.00           H  
ATOM   4089  CZ  ARG   274      38.350  31.828  75.246  1.00  0.00           C  
ATOM   4090  NH1 ARG   274      37.823  32.718  76.042  1.00  0.00           N  
ATOM   4091 HH11 ARG   274      37.137  33.399  75.747  1.00  0.00           H  
ATOM   4092 HH12 ARG   274      38.120  32.701  77.007  1.00  0.00           H  
ATOM   4093  NH2 ARG   274      39.154  30.996  75.833  1.00  0.00           N  
ATOM   4094 HH21 ARG   274      39.661  30.323  75.275  1.00  0.00           H  
ATOM   4095 HH22 ARG   274      39.588  31.187  76.725  1.00  0.00           H  
ATOM   4096  C   ARG   274      40.828  31.924  70.158  1.00  0.00           C  
ATOM   4097  O   ARG   274      41.684  32.616  69.555  1.00  0.00           O  
ATOM   4098  N   PRO   275      40.355  30.803  69.535  1.00  0.00           N  
ATOM   4099  CD  PRO   275      39.538  29.842  70.249  1.00  0.00           C  
ATOM   4100  HD2 PRO   275      38.505  30.173  70.355  1.00  0.00           H  
ATOM   4101  HD3 PRO   275      40.012  29.574  71.193  1.00  0.00           H  
ATOM   4102  CG  PRO   275      39.523  28.608  69.387  1.00  0.00           C  
ATOM   4103  HG2 PRO   275      38.633  28.005  69.566  1.00  0.00           H  
ATOM   4104  HG3 PRO   275      40.453  28.062  69.547  1.00  0.00           H  
ATOM   4105  CB  PRO   275      39.668  29.139  67.971  1.00  0.00           C  
ATOM   4106  HB2 PRO   275      38.708  29.488  67.590  1.00  0.00           H  
ATOM   4107  HB3 PRO   275      40.106  28.358  67.350  1.00  0.00           H  
ATOM   4108  CA  PRO   275      40.648  30.300  68.226  1.00  0.00           C  
ATOM   4109  HA  PRO   275      41.655  29.886  68.280  1.00  0.00           H  
ATOM   4110  C   PRO   275      40.572  31.463  67.236  1.00  0.00           C  
ATOM   4111  O   PRO   275      39.676  32.342  67.313  1.00  0.00           O  
ATOM   4112  N   ALA   276      41.422  31.361  66.144  1.00  0.00           N  
ATOM   4113  H   ALA   276      41.969  30.522  66.019  1.00  0.00           H  
ATOM   4114  CA  ALA   276      41.346  32.295  64.966  1.00  0.00           C  
ATOM   4115  HA  ALA   276      41.570  33.270  65.400  1.00  0.00           H  
ATOM   4116  CB  ALA   276      42.500  31.919  63.982  1.00  0.00           C  
ATOM   4117  HB1 ALA   276      42.466  32.713  63.237  1.00  0.00           H  
ATOM   4118  HB2 ALA   276      43.477  31.931  64.465  1.00  0.00           H  
ATOM   4119  HB3 ALA   276      42.426  30.899  63.604  1.00  0.00           H  
ATOM   4120  C   ALA   276      39.922  32.418  64.311  1.00  0.00           C  
ATOM   4121  O   ALA   276      39.489  33.471  63.897  1.00  0.00           O  
ATOM   4122  N   GLN   277      39.214  31.259  64.260  1.00  0.00           N  
ATOM   4123  H   GLN   277      39.583  30.357  64.524  1.00  0.00           H  
ATOM   4124  CA  GLN   277      37.876  31.201  63.668  1.00  0.00           C  
ATOM   4125  HA  GLN   277      37.911  31.467  62.612  1.00  0.00           H  
ATOM   4126  CB  GLN   277      37.416  29.705  63.720  1.00  0.00           C  
ATOM   4127  HB2 GLN   277      37.275  29.323  64.731  1.00  0.00           H  
ATOM   4128  HB3 GLN   277      36.532  29.636  63.085  1.00  0.00           H  
ATOM   4129  CG  GLN   277      38.475  28.781  62.981  1.00  0.00           C  
ATOM   4130  HG2 GLN   277      37.950  28.039  62.380  1.00  0.00           H  
ATOM   4131  HG3 GLN   277      38.958  29.398  62.223  1.00  0.00           H  
ATOM   4132  CD  GLN   277      39.518  28.058  63.869  1.00  0.00           C  
ATOM   4133  OE1 GLN   277      40.109  28.589  64.803  1.00  0.00           O  
ATOM   4134  NE2 GLN   277      39.814  26.801  63.528  1.00  0.00           N  
ATOM   4135 HE21 GLN   277      40.419  26.238  64.108  1.00  0.00           H  
ATOM   4136 HE22 GLN   277      39.245  26.362  62.818  1.00  0.00           H  
ATOM   4137  C   GLN   277      36.809  32.128  64.322  1.00  0.00           C  
ATOM   4138  O   GLN   277      35.965  32.715  63.629  1.00  0.00           O  
ATOM   4139  N   VAL   278      36.940  32.294  65.640  1.00  0.00           N  
ATOM   4140  H   VAL   278      37.755  31.859  66.047  1.00  0.00           H  
ATOM   4141  CA  VAL   278      36.011  33.042  66.489  1.00  0.00           C  
ATOM   4142  HA  VAL   278      35.025  32.580  66.446  1.00  0.00           H  
ATOM   4143  CB  VAL   278      36.396  33.081  67.997  1.00  0.00           C  
ATOM   4144  HB  VAL   278      37.346  33.600  68.121  1.00  0.00           H  
ATOM   4145  CG1 VAL   278      35.176  33.694  68.734  1.00  0.00           C  
ATOM   4146 HG11 VAL   278      34.978  34.743  68.511  1.00  0.00           H  
ATOM   4147 HG12 VAL   278      34.279  33.097  68.567  1.00  0.00           H  
ATOM   4148 HG13 VAL   278      35.488  33.719  69.778  1.00  0.00           H  
ATOM   4149  CG2 VAL   278      36.621  31.712  68.676  1.00  0.00           C  
ATOM   4150 HG21 VAL   278      35.697  31.143  68.787  1.00  0.00           H  
ATOM   4151 HG22 VAL   278      37.274  31.144  68.013  1.00  0.00           H  
ATOM   4152 HG23 VAL   278      37.068  31.771  69.669  1.00  0.00           H  
ATOM   4153  C   VAL   278      35.823  34.486  65.940  1.00  0.00           C  
ATOM   4154  O   VAL   278      34.697  35.033  65.969  1.00  0.00           O  
ATOM   4155  N   LEU   279      36.911  35.093  65.471  1.00  0.00           N  
ATOM   4156  H   LEU   279      37.716  34.489  65.549  1.00  0.00           H  
ATOM   4157  CA  LEU   279      37.046  36.528  65.024  1.00  0.00           C  
ATOM   4158  HA  LEU   279      36.602  37.302  65.650  1.00  0.00           H  
ATOM   4159  CB  LEU   279      38.583  36.915  65.124  1.00  0.00           C  
ATOM   4160  HB2 LEU   279      39.182  36.265  64.486  1.00  0.00           H  
ATOM   4161  HB3 LEU   279      38.745  37.921  64.737  1.00  0.00           H  
ATOM   4162  CG  LEU   279      39.235  36.906  66.546  1.00  0.00           C  
ATOM   4163  HG  LEU   279      38.445  37.305  67.184  1.00  0.00           H  
ATOM   4164  CD1 LEU   279      39.712  35.531  66.959  1.00  0.00           C  
ATOM   4165 HD11 LEU   279      38.823  34.930  67.149  1.00  0.00           H  
ATOM   4166 HD12 LEU   279      40.247  35.090  66.117  1.00  0.00           H  
ATOM   4167 HD13 LEU   279      40.240  35.489  67.912  1.00  0.00           H  
ATOM   4168  CD2 LEU   279      40.489  37.830  66.503  1.00  0.00           C  
ATOM   4169 HD21 LEU   279      41.281  37.536  65.815  1.00  0.00           H  
ATOM   4170 HD22 LEU   279      40.076  38.832  66.383  1.00  0.00           H  
ATOM   4171 HD23 LEU   279      40.915  37.970  67.496  1.00  0.00           H  
ATOM   4172  C   LEU   279      36.507  36.663  63.584  1.00  0.00           C  
ATOM   4173  O   LEU   279      35.777  37.630  63.232  1.00  0.00           O  
ATOM   4174  N   VAL   280      36.900  35.759  62.757  1.00  0.00           N  
ATOM   4175  H   VAL   280      37.550  35.053  63.074  1.00  0.00           H  
ATOM   4176  CA  VAL   280      36.460  35.754  61.314  1.00  0.00           C  
ATOM   4177  HA  VAL   280      36.840  36.594  60.733  1.00  0.00           H  
ATOM   4178  CB  VAL   280      37.084  34.518  60.701  1.00  0.00           C  
ATOM   4179  HB  VAL   280      36.872  33.642  61.315  1.00  0.00           H  
ATOM   4180  CG1 VAL   280      36.682  34.189  59.251  1.00  0.00           C  
ATOM   4181 HG11 VAL   280      37.212  33.260  59.043  1.00  0.00           H  
ATOM   4182 HG12 VAL   280      35.610  33.988  59.241  1.00  0.00           H  
ATOM   4183 HG13 VAL   280      36.990  34.963  58.549  1.00  0.00           H  
ATOM   4184  CG2 VAL   280      38.569  34.721  60.622  1.00  0.00           C  
ATOM   4185 HG21 VAL   280      39.022  33.922  60.036  1.00  0.00           H  
ATOM   4186 HG22 VAL   280      38.754  35.635  60.057  1.00  0.00           H  
ATOM   4187 HG23 VAL   280      38.997  34.667  61.623  1.00  0.00           H  
ATOM   4188  C   VAL   280      34.977  35.933  61.278  1.00  0.00           C  
ATOM   4189  O   VAL   280      34.389  36.716  60.608  1.00  0.00           O  
ATOM   4190  N   ASN   281      34.335  35.247  62.216  1.00  0.00           N  
ATOM   4191  H   ASN   281      34.910  34.806  62.919  1.00  0.00           H  
ATOM   4192  CA  ASN   281      32.873  35.214  62.408  1.00  0.00           C  
ATOM   4193  HA  ASN   281      32.488  34.929  61.429  1.00  0.00           H  
ATOM   4194  CB  ASN   281      32.516  34.268  63.507  1.00  0.00           C  
ATOM   4195  HB2 ASN   281      33.020  34.689  64.377  1.00  0.00           H  
ATOM   4196  HB3 ASN   281      31.460  34.287  63.776  1.00  0.00           H  
ATOM   4197  CG  ASN   281      32.837  32.835  63.272  1.00  0.00           C  
ATOM   4198  OD1 ASN   281      33.230  32.370  62.196  1.00  0.00           O  
ATOM   4199  ND2 ASN   281      32.763  32.084  64.391  1.00  0.00           N  
ATOM   4200 HD21 ASN   281      33.121  31.151  64.241  1.00  0.00           H  
ATOM   4201 HD22 ASN   281      32.802  32.584  65.268  1.00  0.00           H  
ATOM   4202  C   ASN   281      32.231  36.607  62.740  1.00  0.00           C  
ATOM   4203  O   ASN   281      31.054  36.858  62.427  1.00  0.00           O  
ATOM   4204  N   HIE   282      32.948  37.557  63.336  1.00  0.00           N  
ATOM   4205  H   HIE   282      33.932  37.360  63.453  1.00  0.00           H  
ATOM   4206  CA  HIE   282      32.462  38.925  63.712  1.00  0.00           C  
ATOM   4207  HA  HIE   282      31.405  39.013  63.462  1.00  0.00           H  
ATOM   4208  CB  HIE   282      32.653  39.047  65.215  1.00  0.00           C  
ATOM   4209  HB2 HIE   282      33.699  38.850  65.452  1.00  0.00           H  
ATOM   4210  HB3 HIE   282      32.301  40.044  65.478  1.00  0.00           H  
ATOM   4211  CG  HIE   282      31.812  38.141  66.052  1.00  0.00           C  
ATOM   4212  ND1 HIE   282      30.420  38.307  66.320  1.00  0.00           N  
ATOM   4213  CE1 HIE   282      30.130  37.377  67.230  1.00  0.00           C  
ATOM   4214  HE1 HIE   282      29.153  37.224  67.664  1.00  0.00           H  
ATOM   4215  NE2 HIE   282      31.219  36.616  67.511  1.00  0.00           N  
ATOM   4216  HE2 HIE   282      31.225  35.838  68.155  1.00  0.00           H  
ATOM   4217  CD2 HIE   282      32.302  37.169  66.828  1.00  0.00           C  
ATOM   4218  HD2 HIE   282      33.322  36.822  66.898  1.00  0.00           H  
ATOM   4219  C   HIE   282      33.136  40.064  63.057  1.00  0.00           C  
ATOM   4220  O   HIE   282      32.528  41.166  63.045  1.00  0.00           O  
ATOM   4221  N   GLU   283      34.255  39.859  62.466  1.00  0.00           N  
ATOM   4222  H   GLU   283      34.639  38.951  62.249  1.00  0.00           H  
ATOM   4223  CA  GLU   283      35.129  40.972  61.985  1.00  0.00           C  
ATOM   4224  HA  GLU   283      35.573  41.478  62.842  1.00  0.00           H  
ATOM   4225  CB  GLU   283      36.251  40.319  61.154  1.00  0.00           C  
ATOM   4226  HB2 GLU   283      36.825  39.734  61.873  1.00  0.00           H  
ATOM   4227  HB3 GLU   283      35.888  39.618  60.403  1.00  0.00           H  
ATOM   4228  CG  GLU   283      37.097  41.421  60.396  1.00  0.00           C  
ATOM   4229  HG2 GLU   283      36.461  41.971  59.701  1.00  0.00           H  
ATOM   4230  HG3 GLU   283      37.304  42.193  61.137  1.00  0.00           H  
ATOM   4231  CD  GLU   283      38.288  40.921  59.655  1.00  0.00           C  
ATOM   4232  OE1 GLU   283      38.330  39.728  59.354  1.00  0.00           O  
ATOM   4233  OE2 GLU   283      39.206  41.675  59.299  1.00  0.00           O  
ATOM   4234  C   GLU   283      34.438  42.108  61.189  1.00  0.00           C  
ATOM   4235  O   GLU   283      34.812  43.265  61.364  1.00  0.00           O  
ATOM   4236  N   TRP   284      33.420  41.805  60.352  1.00  0.00           N  
ATOM   4237  H   TRP   284      33.176  40.831  60.242  1.00  0.00           H  
ATOM   4238  CA  TRP   284      32.645  42.777  59.583  1.00  0.00           C  
ATOM   4239  HA  TRP   284      33.365  43.420  59.077  1.00  0.00           H  
ATOM   4240  CB  TRP   284      31.805  41.963  58.522  1.00  0.00           C  
ATOM   4241  HB2 TRP   284      32.427  41.404  57.823  1.00  0.00           H  
ATOM   4242  HB3 TRP   284      31.063  41.313  58.986  1.00  0.00           H  
ATOM   4243  CG  TRP   284      30.946  42.884  57.703  1.00  0.00           C  
ATOM   4244  CD1 TRP   284      29.596  42.867  57.794  1.00  0.00           C  
ATOM   4245  HD1 TRP   284      28.939  42.290  58.428  1.00  0.00           H  
ATOM   4246  NE1 TRP   284      29.104  43.863  56.943  1.00  0.00           N  
ATOM   4247  HE1 TRP   284      28.144  44.157  56.834  1.00  0.00           H  
ATOM   4248  CE2 TRP   284      30.144  44.671  56.393  1.00  0.00           C  
ATOM   4249  CZ2 TRP   284      30.061  45.700  55.467  1.00  0.00           C  
ATOM   4250  HZ2 TRP   284      29.107  46.160  55.254  1.00  0.00           H  
ATOM   4251  CH2 TRP   284      31.337  46.187  54.940  1.00  0.00           C  
ATOM   4252  HH2 TRP   284      31.406  46.925  54.155  1.00  0.00           H  
ATOM   4253  CZ3 TRP   284      32.527  45.566  55.280  1.00  0.00           C  
ATOM   4254  HZ3 TRP   284      33.419  45.882  54.758  1.00  0.00           H  
ATOM   4255  CE3 TRP   284      32.561  44.502  56.191  1.00  0.00           C  
ATOM   4256  HE3 TRP   284      33.505  44.008  56.366  1.00  0.00           H  
ATOM   4257  CD2 TRP   284      31.365  43.982  56.811  1.00  0.00           C  
ATOM   4258  C   TRP   284      31.679  43.632  60.446  1.00  0.00           C  
ATOM   4259  O   TRP   284      31.357  44.768  60.095  1.00  0.00           O  
ATOM   4260  N   HIE   285      31.244  43.070  61.576  1.00  0.00           N  
ATOM   4261  H   HIE   285      31.558  42.120  61.712  1.00  0.00           H  
ATOM   4262  CA  HIE   285      30.288  43.685  62.568  1.00  0.00           C  
ATOM   4263  HA  HIE   285      29.637  44.261  61.911  1.00  0.00           H  
ATOM   4264  CB  HIE   285      29.357  42.710  63.354  1.00  0.00           C  
ATOM   4265  HB2 HIE   285      29.897  42.181  64.139  1.00  0.00           H  
ATOM   4266  HB3 HIE   285      28.597  43.237  63.931  1.00  0.00           H  
ATOM   4267  CG  HIE   285      28.610  41.721  62.511  1.00  0.00           C  
ATOM   4268  ND1 HIE   285      27.261  41.651  62.365  1.00  0.00           N  
ATOM   4269  CE1 HIE   285      27.003  40.678  61.480  1.00  0.00           C  
ATOM   4270  HE1 HIE   285      26.015  40.459  61.103  1.00  0.00           H  
ATOM   4271  NE2 HIE   285      28.149  40.169  61.051  1.00  0.00           N  
ATOM   4272  HE2 HIE   285      28.250  39.676  60.175  1.00  0.00           H  
ATOM   4273  CD2 HIE   285      29.185  40.786  61.640  1.00  0.00           C  
ATOM   4274  HD2 HIE   285      30.232  40.654  61.413  1.00  0.00           H  
ATOM   4275  C   HIE   285      31.074  44.640  63.442  1.00  0.00           C  
ATOM   4276  O   HIE   285      30.484  45.280  64.225  1.00  0.00           O  
ATOM   4277  N   VAL   286      32.303  45.007  63.103  1.00  0.00           N  
ATOM   4278  H   VAL   286      32.832  44.484  62.419  1.00  0.00           H  
ATOM   4279  CA  VAL   286      32.990  46.152  63.689  1.00  0.00           C  
ATOM   4280  HA  VAL   286      32.729  46.344  64.730  1.00  0.00           H  
ATOM   4281  CB  VAL   286      34.556  45.851  63.680  1.00  0.00           C  
ATOM   4282  HB  VAL   286      34.913  45.263  62.834  1.00  0.00           H  
ATOM   4283  CG1 VAL   286      35.500  47.036  63.833  1.00  0.00           C  
ATOM   4284 HG11 VAL   286      36.527  46.766  64.079  1.00  0.00           H  
ATOM   4285 HG12 VAL   286      35.545  47.585  62.892  1.00  0.00           H  
ATOM   4286 HG13 VAL   286      35.232  47.736  64.624  1.00  0.00           H  
ATOM   4287  CG2 VAL   286      34.859  45.034  64.984  1.00  0.00           C  
ATOM   4288 HG21 VAL   286      34.480  45.565  65.857  1.00  0.00           H  
ATOM   4289 HG22 VAL   286      34.293  44.107  65.072  1.00  0.00           H  
ATOM   4290 HG23 VAL   286      35.889  44.712  65.136  1.00  0.00           H  
ATOM   4291  C   VAL   286      32.767  47.509  63.006  1.00  0.00           C  
ATOM   4292  O   VAL   286      33.106  48.572  63.602  1.00  0.00           O  
ATOM   4293  N   LEU   287      32.186  47.594  61.848  1.00  0.00           N  
ATOM   4294  H   LEU   287      31.782  46.766  61.435  1.00  0.00           H  
ATOM   4295  CA  LEU   287      32.189  48.760  61.060  1.00  0.00           C  
ATOM   4296  HA  LEU   287      33.104  49.318  61.258  1.00  0.00           H  
ATOM   4297  CB  LEU   287      32.170  48.396  59.554  1.00  0.00           C  
ATOM   4298  HB2 LEU   287      32.958  47.660  59.394  1.00  0.00           H  
ATOM   4299  HB3 LEU   287      31.225  47.893  59.352  1.00  0.00           H  
ATOM   4300  CG  LEU   287      32.533  49.379  58.457  1.00  0.00           C  
ATOM   4301  HG  LEU   287      31.917  50.266  58.606  1.00  0.00           H  
ATOM   4302  CD1 LEU   287      34.046  49.738  58.510  1.00  0.00           C  
ATOM   4303 HD11 LEU   287      34.663  48.866  58.293  1.00  0.00           H  
ATOM   4304 HD12 LEU   287      34.106  50.593  57.837  1.00  0.00           H  
ATOM   4305 HD13 LEU   287      34.285  50.139  59.495  1.00  0.00           H  
ATOM   4306  CD2 LEU   287      32.148  48.722  57.142  1.00  0.00           C  
ATOM   4307 HD21 LEU   287      32.549  47.727  56.952  1.00  0.00           H  
ATOM   4308 HD22 LEU   287      31.061  48.682  57.198  1.00  0.00           H  
ATOM   4309 HD23 LEU   287      32.346  49.463  56.366  1.00  0.00           H  
ATOM   4310  C   LEU   287      31.017  49.713  61.390  1.00  0.00           C  
ATOM   4311  O   LEU   287      29.840  49.273  61.403  1.00  0.00           O  
ATOM   4312  N   PRO   288      31.282  51.019  61.500  1.00  0.00           N  
ATOM   4313  CD  PRO   288      32.521  51.741  61.645  1.00  0.00           C  
ATOM   4314  HD2 PRO   288      33.014  51.908  60.687  1.00  0.00           H  
ATOM   4315  HD3 PRO   288      33.253  51.173  62.219  1.00  0.00           H  
ATOM   4316  CG  PRO   288      32.124  53.049  62.269  1.00  0.00           C  
ATOM   4317  HG2 PRO   288      32.846  53.845  62.088  1.00  0.00           H  
ATOM   4318  HG3 PRO   288      32.045  52.802  63.328  1.00  0.00           H  
ATOM   4319  CB  PRO   288      30.801  53.428  61.666  1.00  0.00           C  
ATOM   4320  HB2 PRO   288      30.891  53.804  60.647  1.00  0.00           H  
ATOM   4321  HB3 PRO   288      30.230  54.163  62.234  1.00  0.00           H  
ATOM   4322  CA  PRO   288      30.168  52.000  61.628  1.00  0.00           C  
ATOM   4323  HA  PRO   288      29.623  51.903  62.567  1.00  0.00           H  
ATOM   4324  C   PRO   288      29.110  52.033  60.508  1.00  0.00           C  
ATOM   4325  O   PRO   288      29.415  51.633  59.375  1.00  0.00           O  
ATOM   4326  N   GLN   289      27.847  52.372  60.854  1.00  0.00           N  
ATOM   4327  H   GLN   289      27.620  52.570  61.818  1.00  0.00           H  
ATOM   4328  CA  GLN   289      26.798  52.505  59.905  1.00  0.00           C  
ATOM   4329  HA  GLN   289      26.628  51.536  59.435  1.00  0.00           H  
ATOM   4330  CB  GLN   289      25.515  52.934  60.688  1.00  0.00           C  
ATOM   4331  HB2 GLN   289      24.651  52.858  60.028  1.00  0.00           H  
ATOM   4332  HB3 GLN   289      25.264  52.202  61.456  1.00  0.00           H  
ATOM   4333  CG  GLN   289      25.549  54.331  61.256  1.00  0.00           C  
ATOM   4334  HG2 GLN   289      25.775  55.037  60.456  1.00  0.00           H  
ATOM   4335  HG3 GLN   289      24.537  54.627  61.532  1.00  0.00           H  
ATOM   4336  CD  GLN   289      26.480  54.468  62.451  1.00  0.00           C  
ATOM   4337  OE1 GLN   289      26.765  53.519  63.143  1.00  0.00           O  
ATOM   4338  NE2 GLN   289      26.893  55.673  62.707  1.00  0.00           N  
ATOM   4339 HE21 GLN   289      27.487  55.887  63.497  1.00  0.00           H  
ATOM   4340 HE22 GLN   289      26.550  56.470  62.190  1.00  0.00           H  
ATOM   4341  C   GLN   289      27.108  53.682  58.919  1.00  0.00           C  
ATOM   4342  O   GLN   289      28.068  54.451  59.112  1.00  0.00           O  
ATOM   4343  N   GLU   290      26.405  53.661  57.783  1.00  0.00           N  
ATOM   4344  H   GLU   290      25.870  52.822  57.610  1.00  0.00           H  
ATOM   4345  CA  GLU   290      26.588  54.562  56.580  1.00  0.00           C  
ATOM   4346  HA  GLU   290      25.973  54.154  55.779  1.00  0.00           H  
ATOM   4347  CB  GLU   290      26.029  55.980  56.856  1.00  0.00           C  
ATOM   4348  HB2 GLU   290      26.562  56.540  57.624  1.00  0.00           H  
ATOM   4349  HB3 GLU   290      26.081  56.668  56.012  1.00  0.00           H  
ATOM   4350  CG  GLU   290      24.546  55.808  57.209  1.00  0.00           C  
ATOM   4351  HG2 GLU   290      24.004  55.301  56.411  1.00  0.00           H  
ATOM   4352  HG3 GLU   290      24.337  55.188  58.081  1.00  0.00           H  
ATOM   4353  CD  GLU   290      23.804  57.121  57.443  1.00  0.00           C  
ATOM   4354  OE1 GLU   290      24.404  58.194  57.390  1.00  0.00           O  
ATOM   4355  OE2 GLU   290      22.629  57.211  57.795  1.00  0.00           O  
ATOM   4356  C   GLU   290      28.087  54.671  56.043  1.00  0.00           C  
ATOM   4357  O   GLU   290      28.485  55.725  55.591  1.00  0.00           O  
ATOM   4358  N   SER   291      28.878  53.631  56.067  1.00  0.00           N  
ATOM   4359  H   SER   291      28.531  52.695  56.225  1.00  0.00           H  
ATOM   4360  CA  SER   291      30.313  53.683  55.739  1.00  0.00           C  
ATOM   4361  HA  SER   291      30.577  54.714  55.505  1.00  0.00           H  
ATOM   4362  CB  SER   291      31.093  53.203  56.971  1.00  0.00           C  
ATOM   4363  HB2 SER   291      30.819  52.183  57.239  1.00  0.00           H  
ATOM   4364  HB3 SER   291      32.149  53.151  56.709  1.00  0.00           H  
ATOM   4365  OG  SER   291      30.814  54.144  57.908  1.00  0.00           O  
ATOM   4366  HG  SER   291      29.913  53.954  58.181  1.00  0.00           H  
ATOM   4367  C   SER   291      30.692  52.979  54.438  1.00  0.00           C  
ATOM   4368  O   SER   291      31.504  52.049  54.434  1.00  0.00           O  
ATOM   4369  N   VAL   292      30.142  53.457  53.339  1.00  0.00           N  
ATOM   4370  H   VAL   292      29.447  54.191  53.359  1.00  0.00           H  
ATOM   4371  CA  VAL   292      30.186  52.754  52.023  1.00  0.00           C  
ATOM   4372  HA  VAL   292      29.898  51.726  52.242  1.00  0.00           H  
ATOM   4373  CB  VAL   292      29.329  53.406  50.878  1.00  0.00           C  
ATOM   4374  HB  VAL   292      29.627  54.438  50.695  1.00  0.00           H  
ATOM   4375  CG1 VAL   292      29.322  52.587  49.596  1.00  0.00           C  
ATOM   4376 HG11 VAL   292      28.781  53.015  48.751  1.00  0.00           H  
ATOM   4377 HG12 VAL   292      30.319  52.491  49.166  1.00  0.00           H  
ATOM   4378 HG13 VAL   292      28.923  51.600  49.829  1.00  0.00           H  
ATOM   4379  CG2 VAL   292      27.854  53.366  51.387  1.00  0.00           C  
ATOM   4380 HG21 VAL   292      27.544  52.329  51.516  1.00  0.00           H  
ATOM   4381 HG22 VAL   292      27.774  53.909  52.329  1.00  0.00           H  
ATOM   4382 HG23 VAL   292      27.224  53.929  50.698  1.00  0.00           H  
ATOM   4383  C   VAL   292      31.651  52.832  51.514  1.00  0.00           C  
ATOM   4384  O   VAL   292      32.321  53.906  51.483  1.00  0.00           O  
ATOM   4385  N   PHE   293      32.242  51.752  51.040  1.00  0.00           N  
ATOM   4386  H   PHE   293      31.651  50.934  51.014  1.00  0.00           H  
ATOM   4387  CA  PHE   293      33.629  51.655  50.517  1.00  0.00           C  
ATOM   4388  HA  PHE   293      33.624  50.589  50.293  1.00  0.00           H  
ATOM   4389  CB  PHE   293      33.878  52.556  49.265  1.00  0.00           C  
ATOM   4390  HB2 PHE   293      32.976  52.522  48.653  1.00  0.00           H  
ATOM   4391  HB3 PHE   293      34.000  53.617  49.482  1.00  0.00           H  
ATOM   4392  CG  PHE   293      34.880  52.020  48.306  1.00  0.00           C  
ATOM   4393  CD1 PHE   293      35.915  51.092  48.620  1.00  0.00           C  
ATOM   4394  HD1 PHE   293      35.892  50.602  49.582  1.00  0.00           H  
ATOM   4395  CE1 PHE   293      36.843  50.779  47.630  1.00  0.00           C  
ATOM   4396  HE1 PHE   293      37.613  50.040  47.795  1.00  0.00           H  
ATOM   4397  CZ  PHE   293      36.789  51.357  46.402  1.00  0.00           C  
ATOM   4398  HZ  PHE   293      37.449  51.033  45.611  1.00  0.00           H  
ATOM   4399  CE2 PHE   293      35.749  52.245  46.034  1.00  0.00           C  
ATOM   4400  HE2 PHE   293      35.588  52.473  44.991  1.00  0.00           H  
ATOM   4401  CD2 PHE   293      34.788  52.604  47.012  1.00  0.00           C  
ATOM   4402  HD2 PHE   293      33.880  53.107  46.714  1.00  0.00           H  
ATOM   4403  C   PHE   293      34.630  51.824  51.712  1.00  0.00           C  
ATOM   4404  O   PHE   293      35.553  52.639  51.484  1.00  0.00           O  
ATOM   4405  N   ARG   294      34.423  51.128  52.840  1.00  0.00           N  
ATOM   4406  H   ARG   294      33.782  50.347  52.825  1.00  0.00           H  
ATOM   4407  CA  ARG   294      35.328  51.152  54.023  1.00  0.00           C  
ATOM   4408  HA  ARG   294      36.367  51.388  53.795  1.00  0.00           H  
ATOM   4409  CB  ARG   294      34.866  52.170  55.063  1.00  0.00           C  
ATOM   4410  HB2 ARG   294      33.855  51.873  55.341  1.00  0.00           H  
ATOM   4411  HB3 ARG   294      35.569  52.236  55.894  1.00  0.00           H  
ATOM   4412  CG  ARG   294      34.670  53.563  54.496  1.00  0.00           C  
ATOM   4413  HG2 ARG   294      34.225  53.649  53.505  1.00  0.00           H  
ATOM   4414  HG3 ARG   294      34.054  54.063  55.244  1.00  0.00           H  
ATOM   4415  CD  ARG   294      36.059  54.115  54.284  1.00  0.00           C  
ATOM   4416  HD2 ARG   294      36.671  53.933  55.167  1.00  0.00           H  
ATOM   4417  HD3 ARG   294      36.496  53.642  53.404  1.00  0.00           H  
ATOM   4418  NE  ARG   294      36.002  55.511  54.053  1.00  0.00           N  
ATOM   4419  HE  ARG   294      36.398  56.048  54.810  1.00  0.00           H  
ATOM   4420  CZ  ARG   294      35.661  56.078  52.904  1.00  0.00           C  
ATOM   4421  NH1 ARG   294      35.393  55.471  51.841  1.00  0.00           N  
ATOM   4422 HH11 ARG   294      35.468  54.463  51.839  1.00  0.00           H  
ATOM   4423 HH12 ARG   294      35.557  55.998  50.995  1.00  0.00           H  
ATOM   4424  NH2 ARG   294      35.689  57.382  52.855  1.00  0.00           N  
ATOM   4425 HH21 ARG   294      35.849  57.937  53.684  1.00  0.00           H  
ATOM   4426 HH22 ARG   294      35.531  57.774  51.938  1.00  0.00           H  
ATOM   4427  C   ARG   294      35.449  49.849  54.749  1.00  0.00           C  
ATOM   4428  O   ARG   294      34.558  48.995  54.648  1.00  0.00           O  
ATOM   4429  N   PHE   295      36.510  49.580  55.482  1.00  0.00           N  
ATOM   4430  H   PHE   295      37.190  50.322  55.572  1.00  0.00           H  
ATOM   4431  CA  PHE   295      36.976  48.259  55.881  1.00  0.00           C  
ATOM   4432  HA  PHE   295      36.138  47.563  55.832  1.00  0.00           H  
ATOM   4433  CB  PHE   295      38.125  47.732  55.021  1.00  0.00           C  
ATOM   4434  HB2 PHE   295      38.967  48.420  55.092  1.00  0.00           H  
ATOM   4435  HB3 PHE   295      38.496  46.745  55.297  1.00  0.00           H  
ATOM   4436  CG  PHE   295      37.836  47.664  53.552  1.00  0.00           C  
ATOM   4437  CD1 PHE   295      36.767  46.848  53.093  1.00  0.00           C  
ATOM   4438  HD1 PHE   295      36.277  46.120  53.722  1.00  0.00           H  
ATOM   4439  CE1 PHE   295      36.404  47.032  51.768  1.00  0.00           C  
ATOM   4440  HE1 PHE   295      35.550  46.469  51.421  1.00  0.00           H  
ATOM   4441  CZ  PHE   295      37.023  47.921  50.869  1.00  0.00           C  
ATOM   4442  HZ  PHE   295      36.620  48.054  49.876  1.00  0.00           H  
ATOM   4443  CE2 PHE   295      38.219  48.536  51.302  1.00  0.00           C  
ATOM   4444  HE2 PHE   295      38.671  49.275  50.656  1.00  0.00           H  
ATOM   4445  CD2 PHE   295      38.622  48.430  52.612  1.00  0.00           C  
ATOM   4446  HD2 PHE   295      39.501  48.985  52.905  1.00  0.00           H  
ATOM   4447  C   PHE   295      37.404  48.234  57.376  1.00  0.00           C  
ATOM   4448  O   PHE   295      37.957  49.267  57.840  1.00  0.00           O  
ATOM   4449  N   SER   296      36.976  47.293  58.178  1.00  0.00           N  
ATOM   4450  H   SER   296      36.524  46.477  57.792  1.00  0.00           H  
ATOM   4451  CA  SER   296      37.228  47.181  59.625  1.00  0.00           C  
ATOM   4452  HA  SER   296      36.707  48.003  60.116  1.00  0.00           H  
ATOM   4453  CB  SER   296      36.729  45.822  60.101  1.00  0.00           C  
ATOM   4454  HB2 SER   296      37.331  45.004  59.706  1.00  0.00           H  
ATOM   4455  HB3 SER   296      36.926  45.786  61.172  1.00  0.00           H  
ATOM   4456  OG  SER   296      35.344  45.605  59.961  1.00  0.00           O  
ATOM   4457  HG  SER   296      35.067  44.889  60.537  1.00  0.00           H  
ATOM   4458  C   SER   296      38.716  47.315  59.963  1.00  0.00           C  
ATOM   4459  O   SER   296      39.037  48.215  60.792  1.00  0.00           O  
ATOM   4460  N   PHE   297      39.674  46.636  59.431  1.00  0.00           N  
ATOM   4461  H   PHE   297      39.522  45.923  58.732  1.00  0.00           H  
ATOM   4462  CA  PHE   297      41.172  46.791  59.747  1.00  0.00           C  
ATOM   4463  HA  PHE   297      41.307  47.683  60.358  1.00  0.00           H  
ATOM   4464  CB  PHE   297      41.624  45.519  60.441  1.00  0.00           C  
ATOM   4465  HB2 PHE   297      41.458  44.663  59.787  1.00  0.00           H  
ATOM   4466  HB3 PHE   297      42.694  45.604  60.631  1.00  0.00           H  
ATOM   4467  CG  PHE   297      40.829  45.379  61.722  1.00  0.00           C  
ATOM   4468  CD1 PHE   297      41.128  46.182  62.819  1.00  0.00           C  
ATOM   4469  HD1 PHE   297      41.912  46.906  62.651  1.00  0.00           H  
ATOM   4470  CE1 PHE   297      40.433  46.099  64.024  1.00  0.00           C  
ATOM   4471  HE1 PHE   297      40.564  46.872  64.767  1.00  0.00           H  
ATOM   4472  CZ  PHE   297      39.320  45.268  64.110  1.00  0.00           C  
ATOM   4473  HZ  PHE   297      38.706  45.239  64.999  1.00  0.00           H  
ATOM   4474  CE2 PHE   297      39.005  44.361  63.014  1.00  0.00           C  
ATOM   4475  HE2 PHE   297      38.156  43.696  63.058  1.00  0.00           H  
ATOM   4476  CD2 PHE   297      39.747  44.442  61.802  1.00  0.00           C  
ATOM   4477  HD2 PHE   297      39.449  43.935  60.896  1.00  0.00           H  
ATOM   4478  C   PHE   297      42.051  47.227  58.573  1.00  0.00           C  
ATOM   4479  O   PHE   297      42.060  46.584  57.498  1.00  0.00           O  
ATOM   4480  N   VAL   298      42.972  48.149  58.801  1.00  0.00           N  
ATOM   4481  H   VAL   298      43.041  48.573  59.715  1.00  0.00           H  
ATOM   4482  CA  VAL   298      43.677  48.838  57.673  1.00  0.00           C  
ATOM   4483  HA  VAL   298      43.873  48.199  56.813  1.00  0.00           H  
ATOM   4484  CB  VAL   298      42.787  49.978  57.060  1.00  0.00           C  
ATOM   4485  HB  VAL   298      43.284  50.362  56.169  1.00  0.00           H  
ATOM   4486  CG1 VAL   298      41.412  49.563  56.518  1.00  0.00           C  
ATOM   4487 HG11 VAL   298      40.817  49.387  57.415  1.00  0.00           H  
ATOM   4488 HG12 VAL   298      41.077  50.377  55.876  1.00  0.00           H  
ATOM   4489 HG13 VAL   298      41.532  48.625  55.976  1.00  0.00           H  
ATOM   4490  CG2 VAL   298      42.507  51.143  57.984  1.00  0.00           C  
ATOM   4491 HG21 VAL   298      43.440  51.586  58.333  1.00  0.00           H  
ATOM   4492 HG22 VAL   298      41.952  51.977  57.555  1.00  0.00           H  
ATOM   4493 HG23 VAL   298      42.098  50.686  58.885  1.00  0.00           H  
ATOM   4494  C   VAL   298      44.909  49.565  58.168  1.00  0.00           C  
ATOM   4495  O   VAL   298      45.043  49.733  59.403  1.00  0.00           O  
ATOM   4496  N   PRO   299      45.905  49.933  57.396  1.00  0.00           N  
ATOM   4497  CD  PRO   299      46.026  49.658  55.963  1.00  0.00           C  
ATOM   4498  HD2 PRO   299      45.412  50.359  55.398  1.00  0.00           H  
ATOM   4499  HD3 PRO   299      45.642  48.659  55.754  1.00  0.00           H  
ATOM   4500  CG  PRO   299      47.451  49.976  55.580  1.00  0.00           C  
ATOM   4501  HG2 PRO   299      47.536  50.132  54.504  1.00  0.00           H  
ATOM   4502  HG3 PRO   299      48.096  49.126  55.803  1.00  0.00           H  
ATOM   4503  CB  PRO   299      47.736  51.163  56.392  1.00  0.00           C  
ATOM   4504  HB2 PRO   299      47.132  51.944  55.931  1.00  0.00           H  
ATOM   4505  HB3 PRO   299      48.812  51.337  56.416  1.00  0.00           H  
ATOM   4506  CA  PRO   299      47.115  50.748  57.714  1.00  0.00           C  
ATOM   4507  HA  PRO   299      47.856  50.108  58.194  1.00  0.00           H  
ATOM   4508  C   PRO   299      46.957  52.030  58.603  1.00  0.00           C  
ATOM   4509  O   PRO   299      46.021  52.713  58.310  1.00  0.00           O  
ATOM   4510  N   VAL   300      47.955  52.394  59.411  1.00  0.00           N  
ATOM   4511  H   VAL   300      48.790  51.840  59.535  1.00  0.00           H  
ATOM   4512  CA  VAL   300      47.883  53.589  60.374  1.00  0.00           C  
ATOM   4513  HA  VAL   300      47.405  54.407  59.835  1.00  0.00           H  
ATOM   4514  CB  VAL   300      47.152  53.192  61.689  1.00  0.00           C  
ATOM   4515  HB  VAL   300      46.951  54.115  62.233  1.00  0.00           H  
ATOM   4516  CG1 VAL   300      45.813  52.435  61.466  1.00  0.00           C  
ATOM   4517 HG11 VAL   300      45.109  53.044  60.898  1.00  0.00           H  
ATOM   4518 HG12 VAL   300      45.920  51.460  60.989  1.00  0.00           H  
ATOM   4519 HG13 VAL   300      45.332  52.223  62.421  1.00  0.00           H  
ATOM   4520  CG2 VAL   300      47.933  52.297  62.664  1.00  0.00           C  
ATOM   4521 HG21 VAL   300      48.779  52.870  63.044  1.00  0.00           H  
ATOM   4522 HG22 VAL   300      47.321  51.903  63.476  1.00  0.00           H  
ATOM   4523 HG23 VAL   300      48.316  51.489  62.040  1.00  0.00           H  
ATOM   4524  C   VAL   300      49.281  54.165  60.639  1.00  0.00           C  
ATOM   4525  O   VAL   300      50.253  53.446  60.720  1.00  0.00           O  
ATOM   4526  N   VAL   301      49.340  55.462  60.945  1.00  0.00           N  
ATOM   4527  H   VAL   301      48.533  56.067  60.892  1.00  0.00           H  
ATOM   4528  CA  VAL   301      50.462  56.102  61.672  1.00  0.00           C  
ATOM   4529  HA  VAL   301      51.339  56.055  61.026  1.00  0.00           H  
ATOM   4530  CB  VAL   301      50.192  57.520  62.013  1.00  0.00           C  
ATOM   4531  HB  VAL   301      49.440  57.486  62.801  1.00  0.00           H  
ATOM   4532  CG1 VAL   301      51.390  58.240  62.559  1.00  0.00           C  
ATOM   4533 HG11 VAL   301      51.474  57.956  63.608  1.00  0.00           H  
ATOM   4534 HG12 VAL   301      52.242  58.007  61.921  1.00  0.00           H  
ATOM   4535 HG13 VAL   301      51.241  59.313  62.680  1.00  0.00           H  
ATOM   4536  CG2 VAL   301      49.648  58.279  60.773  1.00  0.00           C  
ATOM   4537 HG21 VAL   301      48.922  57.728  60.174  1.00  0.00           H  
ATOM   4538 HG22 VAL   301      49.218  59.231  61.084  1.00  0.00           H  
ATOM   4539 HG23 VAL   301      50.373  58.675  60.063  1.00  0.00           H  
ATOM   4540  C   VAL   301      50.834  55.401  63.002  1.00  0.00           C  
ATOM   4541  O   VAL   301      50.018  55.320  63.892  1.00  0.00           O  
ATOM   4542  N   ASP   302      52.110  55.069  63.103  1.00  0.00           N  
ATOM   4543  H   ASP   302      52.783  55.084  62.350  1.00  0.00           H  
ATOM   4544  CA  ASP   302      52.539  54.233  64.244  1.00  0.00           C  
ATOM   4545  HA  ASP   302      51.863  54.394  65.084  1.00  0.00           H  
ATOM   4546  CB  ASP   302      52.426  52.721  63.789  1.00  0.00           C  
ATOM   4547  HB2 ASP   302      52.599  52.142  64.696  1.00  0.00           H  
ATOM   4548  HB3 ASP   302      51.371  52.586  63.555  1.00  0.00           H  
ATOM   4549  CG  ASP   302      53.403  52.335  62.672  1.00  0.00           C  
ATOM   4550  OD1 ASP   302      53.703  51.056  62.456  1.00  0.00           O  
ATOM   4551  OD2 ASP   302      54.042  53.191  62.009  1.00  0.00           O  
ATOM   4552  C   ASP   302      53.939  54.409  64.801  1.00  0.00           C  
ATOM   4553  O   ASP   302      54.202  53.978  65.936  1.00  0.00           O  
ATOM   4554  N   GLY   303      54.757  55.163  64.096  1.00  0.00           N  
ATOM   4555  H   GLY   303      54.637  55.344  63.109  1.00  0.00           H  
ATOM   4556  CA  GLY   303      56.201  55.271  64.447  1.00  0.00           C  
ATOM   4557  HA2 GLY   303      56.483  56.088  63.783  1.00  0.00           H  
ATOM   4558  HA3 GLY   303      56.198  55.650  65.470  1.00  0.00           H  
ATOM   4559  C   GLY   303      57.112  54.082  64.219  1.00  0.00           C  
ATOM   4560  O   GLY   303      58.097  53.978  64.989  1.00  0.00           O  
ATOM   4561  N   ASP   304      56.904  53.250  63.200  1.00  0.00           N  
ATOM   4562  H   ASP   304      56.016  53.254  62.720  1.00  0.00           H  
ATOM   4563  CA  ASP   304      57.833  52.310  62.614  1.00  0.00           C  
ATOM   4564  HA  ASP   304      58.839  52.719  62.701  1.00  0.00           H  
ATOM   4565  CB  ASP   304      57.795  50.970  63.334  1.00  0.00           C  
ATOM   4566  HB2 ASP   304      57.634  51.098  64.404  1.00  0.00           H  
ATOM   4567  HB3 ASP   304      56.995  50.321  62.975  1.00  0.00           H  
ATOM   4568  CG  ASP   304      59.051  50.192  63.107  1.00  0.00           C  
ATOM   4569  OD1 ASP   304      60.155  50.797  63.309  1.00  0.00           O  
ATOM   4570  OD2 ASP   304      59.067  49.062  62.744  1.00  0.00           O  
ATOM   4571  C   ASP   304      57.535  52.136  61.043  1.00  0.00           C  
ATOM   4572  O   ASP   304      58.474  52.341  60.263  1.00  0.00           O  
ATOM   4573  N   PHE   305      56.352  51.824  60.550  1.00  0.00           N  
ATOM   4574  H   PHE   305      55.639  51.656  61.246  1.00  0.00           H  
ATOM   4575  CA  PHE   305      55.972  51.879  59.148  1.00  0.00           C  
ATOM   4576  HA  PHE   305      56.815  51.551  58.541  1.00  0.00           H  
ATOM   4577  CB  PHE   305      54.940  50.766  58.823  1.00  0.00           C  
ATOM   4578  HB2 PHE   305      55.046  49.897  59.473  1.00  0.00           H  
ATOM   4579  HB3 PHE   305      53.936  51.070  59.119  1.00  0.00           H  
ATOM   4580  CG  PHE   305      55.013  50.205  57.402  1.00  0.00           C  
ATOM   4581  CD1 PHE   305      54.359  50.944  56.402  1.00  0.00           C  
ATOM   4582  HD1 PHE   305      53.605  51.675  56.655  1.00  0.00           H  
ATOM   4583  CE1 PHE   305      54.639  50.546  55.081  1.00  0.00           C  
ATOM   4584  HE1 PHE   305      54.268  51.103  54.234  1.00  0.00           H  
ATOM   4585  CZ  PHE   305      55.446  49.507  54.738  1.00  0.00           C  
ATOM   4586  HZ  PHE   305      55.579  49.290  53.688  1.00  0.00           H  
ATOM   4587  CE2 PHE   305      56.220  48.862  55.690  1.00  0.00           C  
ATOM   4588  HE2 PHE   305      56.964  48.092  55.549  1.00  0.00           H  
ATOM   4589  CD2 PHE   305      55.939  49.209  57.046  1.00  0.00           C  
ATOM   4590  HD2 PHE   305      56.544  48.774  57.828  1.00  0.00           H  
ATOM   4591  C   PHE   305      55.474  53.265  58.561  1.00  0.00           C  
ATOM   4592  O   PHE   305      55.889  53.575  57.484  1.00  0.00           O  
ATOM   4593  N   LEU   306      54.686  54.033  59.283  1.00  0.00           N  
ATOM   4594  H   LEU   306      54.434  53.727  60.212  1.00  0.00           H  
ATOM   4595  CA  LEU   306      54.112  55.372  58.904  1.00  0.00           C  
ATOM   4596  HA  LEU   306      54.568  55.674  57.961  1.00  0.00           H  
ATOM   4597  CB  LEU   306      52.661  55.321  58.695  1.00  0.00           C  
ATOM   4598  HB2 LEU   306      52.204  54.746  59.500  1.00  0.00           H  
ATOM   4599  HB3 LEU   306      52.301  56.339  58.845  1.00  0.00           H  
ATOM   4600  CG  LEU   306      52.139  54.764  57.411  1.00  0.00           C  
ATOM   4601  HG  LEU   306      52.778  53.920  57.152  1.00  0.00           H  
ATOM   4602  CD1 LEU   306      50.665  54.302  57.443  1.00  0.00           C  
ATOM   4603 HD11 LEU   306      50.058  55.147  57.767  1.00  0.00           H  
ATOM   4604 HD12 LEU   306      50.248  54.141  56.449  1.00  0.00           H  
ATOM   4605 HD13 LEU   306      50.554  53.400  58.046  1.00  0.00           H  
ATOM   4606  CD2 LEU   306      52.374  55.746  56.279  1.00  0.00           C  
ATOM   4607 HD21 LEU   306      52.078  55.235  55.363  1.00  0.00           H  
ATOM   4608 HD22 LEU   306      51.667  56.565  56.414  1.00  0.00           H  
ATOM   4609 HD23 LEU   306      53.416  56.064  56.243  1.00  0.00           H  
ATOM   4610  C   LEU   306      54.543  56.338  60.046  1.00  0.00           C  
ATOM   4611  O   LEU   306      54.171  56.321  61.224  1.00  0.00           O  
ATOM   4612  N   SER   307      55.248  57.347  59.551  1.00  0.00           N  
ATOM   4613  H   SER   307      55.487  57.352  58.570  1.00  0.00           H  
ATOM   4614  CA  SER   307      55.496  58.581  60.365  1.00  0.00           C  
ATOM   4615  HA  SER   307      55.778  58.298  61.379  1.00  0.00           H  
ATOM   4616  CB  SER   307      56.676  59.322  59.754  1.00  0.00           C  
ATOM   4617  HB2 SER   307      56.878  60.220  60.339  1.00  0.00           H  
ATOM   4618  HB3 SER   307      57.588  58.729  59.824  1.00  0.00           H  
ATOM   4619  OG  SER   307      56.556  59.637  58.424  1.00  0.00           O  
ATOM   4620  HG  SER   307      56.493  60.594  58.474  1.00  0.00           H  
ATOM   4621  C   SER   307      54.326  59.604  60.334  1.00  0.00           C  
ATOM   4622  O   SER   307      54.132  60.269  61.329  1.00  0.00           O  
ATOM   4623  N   ASP   308      53.579  59.823  59.200  1.00  0.00           N  
ATOM   4624  H   ASP   308      53.782  59.302  58.359  1.00  0.00           H  
ATOM   4625  CA  ASP   308      52.454  60.762  59.307  1.00  0.00           C  
ATOM   4626  HA  ASP   308      52.011  60.616  60.292  1.00  0.00           H  
ATOM   4627  CB  ASP   308      52.937  62.207  59.033  1.00  0.00           C  
ATOM   4628  HB2 ASP   308      53.805  62.480  59.633  1.00  0.00           H  
ATOM   4629  HB3 ASP   308      53.226  62.399  58.000  1.00  0.00           H  
ATOM   4630  CG  ASP   308      51.955  63.262  59.493  1.00  0.00           C  
ATOM   4631  OD1 ASP   308      50.901  62.958  60.133  1.00  0.00           O  
ATOM   4632  OD2 ASP   308      52.392  64.461  59.269  1.00  0.00           O  
ATOM   4633  C   ASP   308      51.405  60.326  58.301  1.00  0.00           C  
ATOM   4634  O   ASP   308      51.501  59.403  57.446  1.00  0.00           O  
ATOM   4635  N   THR   309      50.279  61.045  58.242  1.00  0.00           N  
ATOM   4636  H   THR   309      50.142  61.783  58.918  1.00  0.00           H  
ATOM   4637  CA  THR   309      49.214  60.805  57.270  1.00  0.00           C  
ATOM   4638  HA  THR   309      48.645  59.947  57.629  1.00  0.00           H  
ATOM   4639  CB  THR   309      48.160  61.895  57.155  1.00  0.00           C  
ATOM   4640  HB  THR   309      48.628  62.817  56.810  1.00  0.00           H  
ATOM   4641  CG2 THR   309      46.875  61.646  56.270  1.00  0.00           C  
ATOM   4642 HG21 THR   309      47.260  61.581  55.253  1.00  0.00           H  
ATOM   4643 HG22 THR   309      46.272  60.805  56.614  1.00  0.00           H  
ATOM   4644 HG23 THR   309      46.247  62.536  56.284  1.00  0.00           H  
ATOM   4645  OG1 THR   309      47.714  62.091  58.459  1.00  0.00           O  
ATOM   4646  HG1 THR   309      47.278  61.274  58.709  1.00  0.00           H  
ATOM   4647  C   THR   309      49.658  60.442  55.831  1.00  0.00           C  
ATOM   4648  O   THR   309      50.343  61.267  55.238  1.00  0.00           O  
ATOM   4649  N   PRO   310      49.311  59.317  55.197  1.00  0.00           N  
ATOM   4650  CD  PRO   310      48.722  58.175  55.891  1.00  0.00           C  
ATOM   4651  HD2 PRO   310      47.700  58.481  56.113  1.00  0.00           H  
ATOM   4652  HD3 PRO   310      49.286  57.916  56.787  1.00  0.00           H  
ATOM   4653  CG  PRO   310      48.774  57.064  54.869  1.00  0.00           C  
ATOM   4654  HG2 PRO   310      47.800  56.575  54.867  1.00  0.00           H  
ATOM   4655  HG3 PRO   310      49.608  56.430  55.170  1.00  0.00           H  
ATOM   4656  CB  PRO   310      49.019  57.595  53.474  1.00  0.00           C  
ATOM   4657  HB2 PRO   310      48.140  57.845  52.880  1.00  0.00           H  
ATOM   4658  HB3 PRO   310      49.571  56.850  52.901  1.00  0.00           H  
ATOM   4659  CA  PRO   310      49.761  58.893  53.793  1.00  0.00           C  
ATOM   4660  HA  PRO   310      50.833  58.701  53.836  1.00  0.00           H  
ATOM   4661  C   PRO   310      49.494  59.951  52.667  1.00  0.00           C  
ATOM   4662  O   PRO   310      50.375  60.257  51.877  1.00  0.00           O  
ATOM   4663  N   GLU   311      48.382  60.678  52.727  1.00  0.00           N  
ATOM   4664  H   GLU   311      47.634  60.353  53.324  1.00  0.00           H  
ATOM   4665  CA  GLU   311      48.100  61.790  51.888  1.00  0.00           C  
ATOM   4666  HA  GLU   311      48.440  61.497  50.894  1.00  0.00           H  
ATOM   4667  CB  GLU   311      46.598  62.065  51.944  1.00  0.00           C  
ATOM   4668  HB2 GLU   311      46.129  61.170  51.535  1.00  0.00           H  
ATOM   4669  HB3 GLU   311      46.201  62.250  52.942  1.00  0.00           H  
ATOM   4670  CG  GLU   311      46.298  63.230  51.016  1.00  0.00           C  
ATOM   4671  HG2 GLU   311      46.642  64.107  51.565  1.00  0.00           H  
ATOM   4672  HG3 GLU   311      46.923  63.175  50.125  1.00  0.00           H  
ATOM   4673  CD  GLU   311      44.841  63.437  50.533  1.00  0.00           C  
ATOM   4674  OE1 GLU   311      44.577  64.321  49.655  1.00  0.00           O  
ATOM   4675  OE2 GLU   311      43.963  62.796  51.080  1.00  0.00           O  
ATOM   4676  C   GLU   311      49.016  63.022  52.066  1.00  0.00           C  
ATOM   4677  O   GLU   311      49.214  63.768  51.122  1.00  0.00           O  
ATOM   4678  N   ALA   312      49.672  63.152  53.268  1.00  0.00           N  
ATOM   4679  H   ALA   312      49.439  62.464  53.971  1.00  0.00           H  
ATOM   4680  CA  ALA   312      50.675  64.192  53.569  1.00  0.00           C  
ATOM   4681  HA  ALA   312      50.415  65.050  52.948  1.00  0.00           H  
ATOM   4682  CB  ALA   312      50.523  64.516  55.068  1.00  0.00           C  
ATOM   4683  HB1 ALA   312      50.715  63.657  55.711  1.00  0.00           H  
ATOM   4684  HB2 ALA   312      51.257  65.270  55.353  1.00  0.00           H  
ATOM   4685  HB3 ALA   312      49.478  64.822  55.106  1.00  0.00           H  
ATOM   4686  C   ALA   312      52.082  63.793  53.253  1.00  0.00           C  
ATOM   4687  O   ALA   312      52.895  64.610  52.786  1.00  0.00           O  
ATOM   4688  N   LEU   313      52.438  62.541  53.471  1.00  0.00           N  
ATOM   4689  H   LEU   313      51.792  61.855  53.833  1.00  0.00           H  
ATOM   4690  CA  LEU   313      53.727  61.934  53.030  1.00  0.00           C  
ATOM   4691  HA  LEU   313      54.583  62.367  53.546  1.00  0.00           H  
ATOM   4692  CB  LEU   313      53.746  60.479  53.529  1.00  0.00           C  
ATOM   4693  HB2 LEU   313      52.989  59.857  53.052  1.00  0.00           H  
ATOM   4694  HB3 LEU   313      54.686  60.077  53.150  1.00  0.00           H  
ATOM   4695  CG  LEU   313      53.748  60.261  55.060  1.00  0.00           C  
ATOM   4696  HG  LEU   313      52.849  60.709  55.485  1.00  0.00           H  
ATOM   4697  CD1 LEU   313      53.780  58.773  55.444  1.00  0.00           C  
ATOM   4698 HD11 LEU   313      53.617  58.636  56.513  1.00  0.00           H  
ATOM   4699 HD12 LEU   313      52.901  58.292  55.016  1.00  0.00           H  
ATOM   4700 HD13 LEU   313      54.735  58.299  55.218  1.00  0.00           H  
ATOM   4701  CD2 LEU   313      55.025  60.985  55.700  1.00  0.00           C  
ATOM   4702 HD21 LEU   313      54.894  62.059  55.571  1.00  0.00           H  
ATOM   4703 HD22 LEU   313      55.193  60.680  56.732  1.00  0.00           H  
ATOM   4704 HD23 LEU   313      55.915  60.688  55.144  1.00  0.00           H  
ATOM   4705  C   LEU   313      53.989  62.190  51.540  1.00  0.00           C  
ATOM   4706  O   LEU   313      55.099  62.478  51.150  1.00  0.00           O  
ATOM   4707  N   ILE   314      52.932  62.025  50.706  1.00  0.00           N  
ATOM   4708  H   ILE   314      52.111  61.563  51.070  1.00  0.00           H  
ATOM   4709  CA  ILE   314      53.082  62.121  49.248  1.00  0.00           C  
ATOM   4710  HA  ILE   314      54.026  61.590  49.129  1.00  0.00           H  
ATOM   4711  CB  ILE   314      51.937  61.467  48.538  1.00  0.00           C  
ATOM   4712  HB  ILE   314      51.784  60.437  48.861  1.00  0.00           H  
ATOM   4713  CG2 ILE   314      50.576  62.101  48.742  1.00  0.00           C  
ATOM   4714 HG21 ILE   314      50.388  62.017  49.812  1.00  0.00           H  
ATOM   4715 HG22 ILE   314      50.538  63.139  48.412  1.00  0.00           H  
ATOM   4716 HG23 ILE   314      49.826  61.498  48.230  1.00  0.00           H  
ATOM   4717  CG1 ILE   314      52.157  61.303  47.008  1.00  0.00           C  
ATOM   4718 HG12 ILE   314      51.266  60.797  46.637  1.00  0.00           H  
ATOM   4719 HG13 ILE   314      52.220  62.322  46.626  1.00  0.00           H  
ATOM   4720  CD1 ILE   314      53.341  60.385  46.635  1.00  0.00           C  
ATOM   4721 HD11 ILE   314      53.266  59.459  47.205  1.00  0.00           H  
ATOM   4722 HD12 ILE   314      53.504  60.262  45.564  1.00  0.00           H  
ATOM   4723 HD13 ILE   314      54.268  60.798  47.033  1.00  0.00           H  
ATOM   4724  C   ILE   314      53.379  63.580  48.954  1.00  0.00           C  
ATOM   4725  O   ILE   314      54.250  63.832  48.120  1.00  0.00           O  
ATOM   4726  N   ASN   315      52.822  64.542  49.686  1.00  0.00           N  
ATOM   4727  H   ASN   315      52.151  64.269  50.390  1.00  0.00           H  
ATOM   4728  CA  ASN   315      53.082  65.967  49.466  1.00  0.00           C  
ATOM   4729  HA  ASN   315      53.115  66.276  48.421  1.00  0.00           H  
ATOM   4730  CB  ASN   315      52.030  66.793  50.254  1.00  0.00           C  
ATOM   4731  HB2 ASN   315      52.035  66.597  51.326  1.00  0.00           H  
ATOM   4732  HB3 ASN   315      52.351  67.834  50.307  1.00  0.00           H  
ATOM   4733  CG  ASN   315      50.596  66.598  49.822  1.00  0.00           C  
ATOM   4734  OD1 ASN   315      50.236  66.453  48.642  1.00  0.00           O  
ATOM   4735  ND2 ASN   315      49.739  66.624  50.798  1.00  0.00           N  
ATOM   4736 HD21 ASN   315      48.791  66.304  50.657  1.00  0.00           H  
ATOM   4737 HD22 ASN   315      50.004  66.927  51.724  1.00  0.00           H  
ATOM   4738  C   ASN   315      54.472  66.409  49.947  1.00  0.00           C  
ATOM   4739  O   ASN   315      55.180  67.237  49.299  1.00  0.00           O  
ATOM   4740  N   ALA   316      54.870  65.757  51.032  1.00  0.00           N  
ATOM   4741  H   ALA   316      54.144  65.367  51.616  1.00  0.00           H  
ATOM   4742  CA  ALA   316      56.232  65.907  51.513  1.00  0.00           C  
ATOM   4743  HA  ALA   316      56.430  66.976  51.438  1.00  0.00           H  
ATOM   4744  CB  ALA   316      56.274  65.661  52.981  1.00  0.00           C  
ATOM   4745  HB1 ALA   316      55.278  65.871  53.369  1.00  0.00           H  
ATOM   4746  HB2 ALA   316      56.619  64.666  53.260  1.00  0.00           H  
ATOM   4747  HB3 ALA   316      56.958  66.369  53.450  1.00  0.00           H  
ATOM   4748  C   ALA   316      57.278  65.181  50.671  1.00  0.00           C  
ATOM   4749  O   ALA   316      58.435  65.053  51.125  1.00  0.00           O  
ATOM   4750  N   GLY   317      56.911  64.705  49.444  1.00  0.00           N  
ATOM   4751  H   GLY   317      55.960  64.899  49.163  1.00  0.00           H  
ATOM   4752  CA  GLY   317      57.713  63.733  48.704  1.00  0.00           C  
ATOM   4753  HA2 GLY   317      57.976  62.893  49.348  1.00  0.00           H  
ATOM   4754  HA3 GLY   317      57.118  63.180  47.977  1.00  0.00           H  
ATOM   4755  C   GLY   317      59.047  64.251  48.005  1.00  0.00           C  
ATOM   4756  O   GLY   317      59.359  65.461  47.894  1.00  0.00           O  
ATOM   4757  N   ASP   318      59.897  63.312  47.632  1.00  0.00           N  
ATOM   4758  H   ASP   318      59.721  62.360  47.920  1.00  0.00           H  
ATOM   4759  CA  ASP   318      61.192  63.579  47.026  1.00  0.00           C  
ATOM   4760  HA  ASP   318      61.091  64.466  46.401  1.00  0.00           H  
ATOM   4761  CB  ASP   318      62.266  63.610  48.135  1.00  0.00           C  
ATOM   4762  HB2 ASP   318      63.186  63.963  47.669  1.00  0.00           H  
ATOM   4763  HB3 ASP   318      62.004  64.290  48.945  1.00  0.00           H  
ATOM   4764  CG  ASP   318      62.585  62.273  48.720  1.00  0.00           C  
ATOM   4765  OD1 ASP   318      63.751  61.829  48.727  1.00  0.00           O  
ATOM   4766  OD2 ASP   318      61.649  61.656  49.314  1.00  0.00           O  
ATOM   4767  C   ASP   318      61.515  62.602  45.912  1.00  0.00           C  
ATOM   4768  O   ASP   318      62.702  62.298  45.630  1.00  0.00           O  
ATOM   4769  N   PHE   319      60.528  61.930  45.303  1.00  0.00           N  
ATOM   4770  H   PHE   319      59.572  62.215  45.461  1.00  0.00           H  
ATOM   4771  CA  PHE   319      60.702  60.759  44.448  1.00  0.00           C  
ATOM   4772  HA  PHE   319      61.474  60.130  44.892  1.00  0.00           H  
ATOM   4773  CB  PHE   319      59.400  59.939  44.454  1.00  0.00           C  
ATOM   4774  HB2 PHE   319      58.591  60.506  43.995  1.00  0.00           H  
ATOM   4775  HB3 PHE   319      59.512  58.967  43.973  1.00  0.00           H  
ATOM   4776  CG  PHE   319      58.900  59.581  45.816  1.00  0.00           C  
ATOM   4777  CD1 PHE   319      57.666  60.128  46.314  1.00  0.00           C  
ATOM   4778  HD1 PHE   319      57.193  60.853  45.669  1.00  0.00           H  
ATOM   4779  CE1 PHE   319      57.186  59.844  47.590  1.00  0.00           C  
ATOM   4780  HE1 PHE   319      56.326  60.354  48.000  1.00  0.00           H  
ATOM   4781  CZ  PHE   319      57.889  58.942  48.428  1.00  0.00           C  
ATOM   4782  HZ  PHE   319      57.632  58.685  49.444  1.00  0.00           H  
ATOM   4783  CE2 PHE   319      59.019  58.273  47.887  1.00  0.00           C  
ATOM   4784  HE2 PHE   319      59.487  57.506  48.487  1.00  0.00           H  
ATOM   4785  CD2 PHE   319      59.447  58.575  46.584  1.00  0.00           C  
ATOM   4786  HD2 PHE   319      60.285  58.000  46.220  1.00  0.00           H  
ATOM   4787  C   PHE   319      61.088  61.077  42.969  1.00  0.00           C  
ATOM   4788  O   PHE   319      60.568  60.454  42.038  1.00  0.00           O  
ATOM   4789  N   HIE   320      62.032  62.003  42.791  1.00  0.00           N  
ATOM   4790  H   HIE   320      62.437  62.444  43.605  1.00  0.00           H  
ATOM   4791  CA  HIE   320      62.461  62.529  41.506  1.00  0.00           C  
ATOM   4792  HA  HIE   320      61.582  62.796  40.920  1.00  0.00           H  
ATOM   4793  CB  HIE   320      63.403  63.749  41.643  1.00  0.00           C  
ATOM   4794  HB2 HIE   320      62.844  64.648  41.900  1.00  0.00           H  
ATOM   4795  HB3 HIE   320      64.194  63.555  42.368  1.00  0.00           H  
ATOM   4796  CG  HIE   320      64.163  64.019  40.346  1.00  0.00           C  
ATOM   4797  ND1 HIE   320      63.898  65.017  39.395  1.00  0.00           N  
ATOM   4798  CE1 HIE   320      65.012  65.143  38.689  1.00  0.00           C  
ATOM   4799  HE1 HIE   320      65.187  65.802  37.852  1.00  0.00           H  
ATOM   4800  NE2 HIE   320      65.925  64.270  39.054  1.00  0.00           N  
ATOM   4801  HE2 HIE   320      66.917  64.282  38.870  1.00  0.00           H  
ATOM   4802  CD2 HIE   320      65.398  63.453  40.060  1.00  0.00           C  
ATOM   4803  HD2 HIE   320      65.961  62.780  40.690  1.00  0.00           H  
ATOM   4804  C   HIE   320      63.096  61.359  40.698  1.00  0.00           C  
ATOM   4805  O   HIE   320      63.931  60.561  41.187  1.00  0.00           O  
ATOM   4806  N   GLY   321      62.636  61.269  39.423  1.00  0.00           N  
ATOM   4807  H   GLY   321      61.836  61.784  39.082  1.00  0.00           H  
ATOM   4808  CA  GLY   321      63.066  60.194  38.579  1.00  0.00           C  
ATOM   4809  HA2 GLY   321      62.856  60.463  37.544  1.00  0.00           H  
ATOM   4810  HA3 GLY   321      64.142  60.070  38.699  1.00  0.00           H  
ATOM   4811  C   GLY   321      62.537  58.779  38.820  1.00  0.00           C  
ATOM   4812  O   GLY   321      62.698  57.852  38.029  1.00  0.00           O  
ATOM   4813  N   LEU   322      61.751  58.480  39.880  1.00  0.00           N  
ATOM   4814  H   LEU   322      61.662  59.198  40.585  1.00  0.00           H  
ATOM   4815  CA  LEU   322      61.215  57.172  40.331  1.00  0.00           C  
ATOM   4816  HA  LEU   322      62.121  56.567  40.360  1.00  0.00           H  
ATOM   4817  CB  LEU   322      60.643  57.262  41.740  1.00  0.00           C  
ATOM   4818  HB2 LEU   322      61.358  57.684  42.447  1.00  0.00           H  
ATOM   4819  HB3 LEU   322      59.723  57.795  41.499  1.00  0.00           H  
ATOM   4820  CG  LEU   322      60.267  55.830  42.337  1.00  0.00           C  
ATOM   4821  HG  LEU   322      59.564  55.368  41.644  1.00  0.00           H  
ATOM   4822  CD1 LEU   322      61.425  54.866  42.566  1.00  0.00           C  
ATOM   4823 HD11 LEU   322      61.980  54.779  41.632  1.00  0.00           H  
ATOM   4824 HD12 LEU   322      61.992  55.201  43.435  1.00  0.00           H  
ATOM   4825 HD13 LEU   322      60.999  53.884  42.773  1.00  0.00           H  
ATOM   4826  CD2 LEU   322      59.548  56.017  43.672  1.00  0.00           C  
ATOM   4827 HD21 LEU   322      60.164  56.661  44.299  1.00  0.00           H  
ATOM   4828 HD22 LEU   322      58.642  56.576  43.441  1.00  0.00           H  
ATOM   4829 HD23 LEU   322      59.362  55.090  44.215  1.00  0.00           H  
ATOM   4830  C   LEU   322      60.215  56.640  39.324  1.00  0.00           C  
ATOM   4831  O   LEU   322      59.396  57.427  38.828  1.00  0.00           O  
ATOM   4832  N   GLN   323      60.412  55.429  38.911  1.00  0.00           N  
ATOM   4833  H   GLN   323      61.184  54.891  39.277  1.00  0.00           H  
ATOM   4834  CA  GLN   323      59.733  54.803  37.754  1.00  0.00           C  
ATOM   4835  HA  GLN   323      59.576  55.632  37.064  1.00  0.00           H  
ATOM   4836  CB  GLN   323      60.728  53.865  37.189  1.00  0.00           C  
ATOM   4837  HB2 GLN   323      61.077  53.144  37.928  1.00  0.00           H  
ATOM   4838  HB3 GLN   323      60.266  53.307  36.375  1.00  0.00           H  
ATOM   4839  CG  GLN   323      61.944  54.559  36.601  1.00  0.00           C  
ATOM   4840  HG2 GLN   323      61.633  55.336  35.902  1.00  0.00           H  
ATOM   4841  HG3 GLN   323      62.580  54.956  37.392  1.00  0.00           H  
ATOM   4842  CD  GLN   323      62.814  53.542  35.793  1.00  0.00           C  
ATOM   4843  OE1 GLN   323      62.841  52.389  36.053  1.00  0.00           O  
ATOM   4844  NE2 GLN   323      63.656  54.030  34.903  1.00  0.00           N  
ATOM   4845 HE21 GLN   323      64.243  53.348  34.445  1.00  0.00           H  
ATOM   4846 HE22 GLN   323      63.811  55.027  34.938  1.00  0.00           H  
ATOM   4847  C   GLN   323      58.477  54.067  38.232  1.00  0.00           C  
ATOM   4848  O   GLN   323      58.613  53.052  38.931  1.00  0.00           O  
ATOM   4849  N   VAL   324      57.338  54.599  37.820  1.00  0.00           N  
ATOM   4850  H   VAL   324      57.412  55.467  37.310  1.00  0.00           H  
ATOM   4851  CA  VAL   324      56.003  54.180  38.394  1.00  0.00           C  
ATOM   4852  HA  VAL   324      56.107  53.161  38.767  1.00  0.00           H  
ATOM   4853  CB  VAL   324      55.508  55.205  39.435  1.00  0.00           C  
ATOM   4854  HB  VAL   324      55.368  56.077  38.796  1.00  0.00           H  
ATOM   4855  CG1 VAL   324      54.247  54.616  40.024  1.00  0.00           C  
ATOM   4856 HG11 VAL   324      54.497  53.657  40.478  1.00  0.00           H  
ATOM   4857 HG12 VAL   324      53.999  55.267  40.862  1.00  0.00           H  
ATOM   4858 HG13 VAL   324      53.413  54.717  39.330  1.00  0.00           H  
ATOM   4859  CG2 VAL   324      56.508  55.527  40.506  1.00  0.00           C  
ATOM   4860 HG21 VAL   324      57.086  54.681  40.880  1.00  0.00           H  
ATOM   4861 HG22 VAL   324      57.257  56.223  40.129  1.00  0.00           H  
ATOM   4862 HG23 VAL   324      56.072  55.838  41.456  1.00  0.00           H  
ATOM   4863  C   VAL   324      54.913  54.077  37.316  1.00  0.00           C  
ATOM   4864  O   VAL   324      54.900  54.913  36.430  1.00  0.00           O  
ATOM   4865  N   LEU   325      54.014  53.130  37.313  1.00  0.00           N  
ATOM   4866  H   LEU   325      54.106  52.461  38.064  1.00  0.00           H  
ATOM   4867  CA  LEU   325      52.811  53.040  36.449  1.00  0.00           C  
ATOM   4868  HA  LEU   325      52.816  53.875  35.749  1.00  0.00           H  
ATOM   4869  CB  LEU   325      52.995  51.758  35.670  1.00  0.00           C  
ATOM   4870  HB2 LEU   325      53.829  51.839  34.973  1.00  0.00           H  
ATOM   4871  HB3 LEU   325      53.255  50.960  36.366  1.00  0.00           H  
ATOM   4872  CG  LEU   325      51.712  51.291  34.949  1.00  0.00           C  
ATOM   4873  HG  LEU   325      50.851  51.162  35.604  1.00  0.00           H  
ATOM   4874  CD1 LEU   325      51.177  52.310  33.840  1.00  0.00           C  
ATOM   4875 HD11 LEU   325      52.066  52.443  33.223  1.00  0.00           H  
ATOM   4876 HD12 LEU   325      50.497  51.751  33.198  1.00  0.00           H  
ATOM   4877 HD13 LEU   325      50.814  53.170  34.403  1.00  0.00           H  
ATOM   4878  CD2 LEU   325      52.088  49.988  34.189  1.00  0.00           C  
ATOM   4879 HD21 LEU   325      52.034  49.161  34.897  1.00  0.00           H  
ATOM   4880 HD22 LEU   325      51.278  49.785  33.489  1.00  0.00           H  
ATOM   4881 HD23 LEU   325      53.086  50.028  33.751  1.00  0.00           H  
ATOM   4882  C   LEU   325      51.601  53.032  37.390  1.00  0.00           C  
ATOM   4883  O   LEU   325      51.578  52.274  38.383  1.00  0.00           O  
ATOM   4884  N   VAL   326      50.611  53.837  37.003  1.00  0.00           N  
ATOM   4885  H   VAL   326      50.777  54.355  36.152  1.00  0.00           H  
ATOM   4886  CA  VAL   326      49.330  53.938  37.721  1.00  0.00           C  
ATOM   4887  HA  VAL   326      49.359  53.145  38.468  1.00  0.00           H  
ATOM   4888  CB  VAL   326      49.058  55.195  38.570  1.00  0.00           C  
ATOM   4889  HB  VAL   326      48.108  55.170  39.104  1.00  0.00           H  
ATOM   4890  CG1 VAL   326      50.121  55.373  39.669  1.00  0.00           C  
ATOM   4891 HG11 VAL   326      49.877  56.308  40.174  1.00  0.00           H  
ATOM   4892 HG12 VAL   326      49.965  54.642  40.463  1.00  0.00           H  
ATOM   4893 HG13 VAL   326      51.088  55.434  39.170  1.00  0.00           H  
ATOM   4894  CG2 VAL   326      49.114  56.443  37.746  1.00  0.00           C  
ATOM   4895 HG21 VAL   326      48.469  56.363  36.872  1.00  0.00           H  
ATOM   4896 HG22 VAL   326      48.803  57.294  38.352  1.00  0.00           H  
ATOM   4897 HG23 VAL   326      50.140  56.684  37.467  1.00  0.00           H  
ATOM   4898  C   VAL   326      48.146  53.554  36.799  1.00  0.00           C  
ATOM   4899  O   VAL   326      48.224  53.849  35.588  1.00  0.00           O  
ATOM   4900  N   GLY   327      47.062  52.961  37.311  1.00  0.00           N  
ATOM   4901  H   GLY   327      47.061  52.591  38.251  1.00  0.00           H  
ATOM   4902  CA  GLY   327      45.829  52.650  36.493  1.00  0.00           C  
ATOM   4903  HA2 GLY   327      45.712  53.349  35.665  1.00  0.00           H  
ATOM   4904  HA3 GLY   327      46.020  51.701  35.993  1.00  0.00           H  
ATOM   4905  C   GLY   327      44.592  52.564  37.356  1.00  0.00           C  
ATOM   4906  O   GLY   327      44.653  52.416  38.598  1.00  0.00           O  
ATOM   4907  N   VAL   328      43.414  52.572  36.680  1.00  0.00           N  
ATOM   4908  H   VAL   328      43.611  52.647  35.692  1.00  0.00           H  
ATOM   4909  CA  VAL   328      41.969  52.268  37.161  1.00  0.00           C  
ATOM   4910  HA  VAL   328      42.067  51.661  38.061  1.00  0.00           H  
ATOM   4911  CB  VAL   328      41.204  53.525  37.671  1.00  0.00           C  
ATOM   4912  HB  VAL   328      40.208  53.094  37.769  1.00  0.00           H  
ATOM   4913  CG1 VAL   328      41.733  54.015  38.972  1.00  0.00           C  
ATOM   4914 HG11 VAL   328      42.603  54.635  38.755  1.00  0.00           H  
ATOM   4915 HG12 VAL   328      41.022  54.648  39.502  1.00  0.00           H  
ATOM   4916 HG13 VAL   328      42.068  53.217  39.635  1.00  0.00           H  
ATOM   4917  CG2 VAL   328      41.153  54.473  36.536  1.00  0.00           C  
ATOM   4918 HG21 VAL   328      42.046  55.097  36.514  1.00  0.00           H  
ATOM   4919 HG22 VAL   328      40.952  53.892  35.636  1.00  0.00           H  
ATOM   4920 HG23 VAL   328      40.282  55.120  36.641  1.00  0.00           H  
ATOM   4921  C   VAL   328      41.198  51.447  36.158  1.00  0.00           C  
ATOM   4922  O   VAL   328      41.599  51.385  34.971  1.00  0.00           O  
ATOM   4923  N   VAL   329      40.103  50.826  36.538  1.00  0.00           N  
ATOM   4924  H   VAL   329      39.875  50.689  37.513  1.00  0.00           H  
ATOM   4925  CA  VAL   329      39.116  50.263  35.577  1.00  0.00           C  
ATOM   4926  HA  VAL   329      39.654  50.094  34.644  1.00  0.00           H  
ATOM   4927  CB  VAL   329      38.528  48.956  36.042  1.00  0.00           C  
ATOM   4928  HB  VAL   329      37.757  48.693  35.319  1.00  0.00           H  
ATOM   4929  CG1 VAL   329      39.648  47.859  36.054  1.00  0.00           C  
ATOM   4930 HG11 VAL   329      39.933  47.739  35.009  1.00  0.00           H  
ATOM   4931 HG12 VAL   329      40.550  48.177  36.577  1.00  0.00           H  
ATOM   4932 HG13 VAL   329      39.285  46.897  36.413  1.00  0.00           H  
ATOM   4933  CG2 VAL   329      37.666  49.077  37.353  1.00  0.00           C  
ATOM   4934 HG21 VAL   329      37.206  48.122  37.607  1.00  0.00           H  
ATOM   4935 HG22 VAL   329      38.384  49.291  38.144  1.00  0.00           H  
ATOM   4936 HG23 VAL   329      36.901  49.824  37.143  1.00  0.00           H  
ATOM   4937  C   VAL   329      37.955  51.281  35.436  1.00  0.00           C
[truncated: 274,735 more chars]
