# Supplementary material for: Discovery and In Vivo Proof of Concept of a Highly Potent Dual Inhibitor of Soluble Epoxide Hydrolase and Acetylcholinesterase for the Treatment of Alzheimer’s Disease
Source: J Med Chem. 2022 Mar 10;65(6):4909–25. doi: 10.1021/acs.jmedchem.1c02150 (PMC8958510; doi:10.1021/acs.jmedchem.1c02150)
Supplement: Supplementary file 3 — jm1c02150_si_003.csv [file jm1c02150_si_003.csv]

Compound	SMILES	hsEH (IC50) nM	hAChE (IC50) nM	hBChE (IC50) nM	msEH (IC50) nM	mAChE (IC50) nM	PAMPA-BBB Pe (10-6 cm s-1)	Aqueous solubility ?M	LD50 (SH-SY5Y) ?M	t1/2 (min) human microsomes	t1/2 (min) mouse microsomes	t1/2 (min) rat microsomes
12a	ClC1=CC2=C(C=C1)C(NCCC(N3CCC(NC(NC4=CC=C(OC(F)(F)F)C=C4)=O)CC3)=O)=C5C(CCCC5)=N2	0.4	14.5 ± 0.3	947 ± 6	12.1	35.4 ± 2.0	9.2 ± 0.2	42.6	92.8 ± 52.3	12	6	12
12b	ClC1=CC2=C(C=C1)C(NCCCC(N3CCC(NC(NC4=CC=C(OC(F)(F)F)C=C4)=O)CC3)=O)=C5C(CCCC5)=N2	1.0	2.71 ± 0.06	416 ± 35	15.0	4.01 ± 0.24	9.1 ± 0.1	13.7	> 100	36	9	10
12c	ClC1=CC2=C(C=C1)C(NCCCCC(N3CCC(NC(NC4=CC=C(OC(F)(F)F)C=C4)=O)CC3)=O)=C5C(CCCC5)=N2	4.6	12.9 ± 1.6	179 ± 90	22.5	4.12 ± 0.23	8.4 ± 0.7	7.5	> 100	91	4	26
(-)-15	CC1=C[C@H]2C[C@@H](C1)C(C(NCCCCC(N3CCC(NC(NC4=CC=C(OC(F)(F)F)C=C4)=O)CC3)=O)=C5C=CC(Cl)=CC5=N6)=C6C2	0.4	1.94 ± 0.67	615 ± 34	34.3	2.61 ± 0.16	9.9 ± 0.3	5.6	> 100	5	4	13
(+)-15	CC1=C[C@@H]2C[C@H](C1)C3=C(N=C(C=C(Cl)C=C4)C4=C3NCCCCC(N5CCC(NC(NC6=CC=C(OC(F)(F)F)C=C6)=O)CC5)=O)C2	3.1	1660 ± 450	179 ± 26	14.5	102 ± 18
